# Supplementary material for: A major QTL region associated with powdery mildew resistance in leaves and fruits of the reconstructed garden strawberry
Source: Theor Appl Genet. 2025 Apr 7;138(4):93. doi: 10.1007/s00122-025-04871-6 (PMC11976356; doi:10.1007/s00122-025-04871-6)
Supplement: Supplementary file 1 — Supplementary datasets: Dataset_S1: Filtered genotype data (HapMap format) and phenotype data (BLUEs) for GWA. Dataset_S2: Trait-associated SNPs, GWA models and approaches per PM QTLs from GWA and test statistics from Bayesian multivariate analysis. Dataset_S3: List of candidate genes on chromosome 3B. 1 (ZIP 15347 KB) [file 122_2025_4871_MOESM1_ESM.zip]

Archive with 3 entries (3 files):
- Supplementary_datasets/Dataset_S1.xlsx
- Supplementary_datasets/Dataset_S3.xlsx
- Supplementary_datasets/Dataset_S2.xlsx
