# Supplementary material for: A major QTL region associated with powdery mildew resistance in leaves and fruits of the reconstructed garden strawberry
Source: Theor Appl Genet. 2025 Apr 7;138(4):93. doi: 10.1007/s00122-025-04871-6 (PMC11976356; doi:10.1007/s00122-025-04871-6)
Supplement: Supplementary file 1 — Supplementary datasets: Dataset_S1: Filtered genotype data (HapMap format) and phenotype data (BLUEs) for GWA. Dataset_S2: Trait-associated SNPs, GWA models and approaches per PM QTLs from GWA and test statistics from Bayesian multivariate analysis. Dataset_S3: List of candidate genes on chromosome 3B. 1 (ZIP 15347 KB) [file 122_2025_4871_MOESM1_ESM.zip › Supplementary_datasets/Dataset_S1.xlsx]

## Sheet: Pheno
Taxa	Group	Endpoint_BLUEs_Combined	Endpoint_BLUEs_2020	Endpoint_BLUEs_2021	Endpoint_BLUEs_2022	AUDPS_BLUEs_Combined	AUDPS_BLUEs_2020	AUDPS_BLUEs_2021	AUDPS_BLUEs_2022	FPM_BLUEs	Taxa_GH	GH_LPM_BLUEs
Kent	Cultivar	-1.5252	-2.86324	-1.12721	0.351992	-9.9049	-21.3775	-7.13667	-1.77751	-0.180068
Korona	Cultivar	-0.349709	0.0071036	-0.685083	-0.271485	-0.319416	3.18648	-2.27817	-3.27273	0.0245458
Lumotar	Cultivar	-1.47089	-1.83582	-1.44858	-0.305199	-11.6969	-15.9263	-12.8111	-8.34378	-0.151249
Polka	Cultivar	-0.889127	-0.533289	-1.14904	-0.927806	-6.34702	-5.00941	-7.99572	-10.1023	-0.123181
Ria	Cultivar	-2.22268	-2.72511	-2.09466	-1.02834	-16.387	-23.5128	-17.7235	-10.1226	-0.205305
Senga S	Cultivar	-1.17987	-0.694939	-1.72898	-0.787471	-9.19017	-5.76738	-14.2251	-9.88451	-0.198785
PPPS_04_58	ReC	-0.13662	-0.867069	-0.0965646	1.42969	-2.18706	-7.28105	0.824523	-0.180021	0.411607	PPPS_04_58	-0.767533
PPPS_04_61	ReC	-1.94239	-1.85981	-2.19671	-1.55382	-12.568	-14.0094	-16.8584	-11.555	-0.288969	PPPS_04_61	-0.61789
PPPS_04_62	ReC	-1.94604	-2.37777	-1.80451	-1.55697	-14.4437	-23.8723	-13.9084	-11.555	0.161607	PPPS_04_62	-0.765852
PPPS_04_65	ReC	-0.143856	-0.368807	-0.68938	1.43856	-2.83062	-4.55252	-4.56223	2.31998	0.786607	PPPS_04_65	-0.593182
PPPS_04_67	ReC	-0.907043	-0.646099	-0.690628	-1.56144	-5.58603	-5.29442	-5.88	-11.555	0.0530327	PPPS_04_67	-0.237656
PPPS_04_68	ReC	-2.31018	-2.66736	-2.2287	-1.56144	-18.111	-28.1114	-18.974	-11.555	0.678033	PPPS_04_68	-0.796846
PPPS_04_72	ReC	-0.365251	-0.401757	0.264602	-1.40014	-2.69821	-4.99572	2.63799	-10.7002	0.0545783	PPPS_04_72	-0.451223
PPPS_04_74	ReC	-0.968951	-0.903081	-1.23495	-0.391876	-6.88955	-9.32835	-9.51911	-1.57517	0.304578	PPPS_04_74	-0.61789
PPPS_04_77	ReC	-0.784957	-1.42657	-1.19991	1.6005	-7.71234	-14.4483	-7.6523	2.67483	-0.0704217	PPPS_04_77	-0.581457
PPPS_04_79	ReC	0.832738	0.119542	0.835077	2.6005	9.82738	3.24906	16.3322	19.2998	0.0545783	PPPS_04_79	-0.562343
PPPS_04_82	ReC	0.426175	0.0340141	0.809782	0.63308	3.4335	0.223031	8.73786	1.04983	0.629578	PPPS_04_82	-0.27151
PPPS_05_107	ReC	-0.514493	-0.355038	-0.174582	-1.43953	-6.28222	-8.05743	-4.14369	-11.0712	0.282522	PPPS_05_107	-0.408439
PPPS_05_109	ReC	-1.32449	-1.85202	-1.65943	0.593052	-10.8507	-18.2759	-13.2435	0.178784	-0.0924784	PPPS_05_109	-0.593182
PPPS_05_85	ReC	-1.13155	-1.33611	-0.681039	-1.55532	-8.74562	-14.7644	-6.15568	-11.555	0.175648	PPPS_05_85	-0.289586
PPPS_05_87	ReC	-2.13871	-2.34682	-2.2114	-1.5585	-14.0043	-17.9826	-17.1607	-11.555	-0.0743523	PPPS_05_87	-0.61789
PPPS_05_90	ReC	-1.431	-1.33886	-1.68203	NA	-8.75787	-8.79591	-14.1444	NA	0.0924697	PPPS_05_90	-0.843747
PPPS_05_91	ReC	0.310874	0.165138	0.213696	NA	2.3614	4.87495	4.85112	-11.555	0.675648	PPPS_05_91	-0.535814
PPPS_05_93	ReC	-0.128683	0.146531	0.359777	-1.56144	-0.193758	3.78515	0.790526	-11.555	0.425648	PPPS_05_93	-0.544756
PPPS_05_94	ReC	-1.73261	-1.3526	-2.17241	-1.56144	-13.6001	-15.8821	-18.4494	-11.555	0.425648	PPPS_05_94	-0.61789
PPPS_05_95	ReC	1.26219	0.161425	1.81409	2.43856	13.1885	6.13388	20.5775	18.07	0.875648	PPPS_05_95	-0.482767
PPPS_05_97	ReC	-1.52708	-1.31622	-2.10597	-0.551467	-11.0256	-9.74841	-17.775	-9.43002	-0.199352	PPPS_05_97	-0.796846
PPPS_05_98	ReC	0.602211	0.166464	0.938811	NA	4.28055	1.73721	7.24323	NA	0.174344	PPPS_05_98	-0.243094
PPPS_06_110	ReC	-1.08596	-1.20465	-1.08224	-0.547795	-9.0277	-12.9917	-7.89983	-9.70126	0.322124	PPPS_06_110	-0.388761
PPPS_06_111	ReC	1.10408	0.285303	1.87744	1.4522	9.00034	3.5376	20.4703	6.54874	0.852181	PPPS_06_111	-0.0722467
PPPS_06_114	ReC	1.10156	0.276348	1.79148	1.4522	8.9134	0.667251	20.959	11.1737	1.14712	PPPS_06_114	-0.253153
PPPS_06_119	ReC	-1.48394	-2.18839	-0.618001	-1.59805	-10.4276	-18.7136	-5.31451	-11.8263	-0.429526	PPPS_06_119	-0.574069
PPPS_06_122	ReC	0.704711	0.284797	0.84453	1.45515	5.34434	1.71734	10.7737	8.67374	0.0721239	PPPS_06_122	-0.047539
PPPS_06_125	ReC	-1.87642	-1.77249	-2.07772	NA	-15.0257	-17.9499	-17.7099	NA	-0.904662	PPPS_06_125	0.0174377
PPPS_06_130	ReC	-1.41815	-1.80273	-1.13831	NA	-11.4053	-17.7056	-8.94095	NA	-0.904662	PPPS_06_130	-0.0529131
PPPS_06_133	ReC	-1.73167	-1.81016	-1.64498	-1.65365	-13.6005	-15.9698	-16.424	-13.0275	0.0593002	PPPS_06_133	-0.559264
PPPS_06_134	ReC	1.06118	0.176703	1.47788	2.33458	9.75763	4.15984	15.7658	19.0975	0.1843	PPPS_06_134	-0.0240887
PPPS_06_135	ReC	1.0521	0.211828	1.2728	2.35531	12.4617	6.55568	19.6413	21.0975	1.2343	PPPS_06_135	-0.128513
PPPS_07_138	ReC	0.675416	0.154834	1.26848	0.560474	6.57122	-4.19317	19.8074	7.17878	0.762422	PPPS_07_138	-0.41996
PPPS_07_140	ReC	0.484845	0.178245	1.3022	-0.429553	5.11054	4.85638	10.7356	-3.94622	0.387422	PPPS_07_140	-0.326159
PPPS_07_142	ReC	-1.73913	-1.86558	-2.24733	-0.450658	-13.2237	-17.7314	-19.3987	-3.94622	-0.267682	PPPS_07_142	-0.336487
PPPS_07_144	ReC	0.277387	-0.325347	0.802608	0.574632	3.90826	-1.65505	11.1303	5.17878	0.998985	PPPS_07_144	-0.427773
PPPS_07_146	ReC	-2.42976	-2.73017	-2.17654	NA	-18.0921	-25.5024	-18.2559	NA	0.0843571	PPPS_07_146	-0.581457
PPPS_07_147	ReC	1.26461	0.275842	1.8491	2.4495	11.2058	2.83359	25.0503	15.0084	1.74433	PPPS_07_147	-0.0780451
PPPS_07_150	ReC	-0.122468	-0.211905	0.727237	-1.53512	-1.70048	-2.51058	2.63492	-10.1166	0.619334	PPPS_07_150	-0.263621
PPPS_07_153	ReC	-1.72104	-1.71169	-1.65029	-1.50657	-12.3846	-18.1413	-12.6845	-10.1166	-0.0556656	PPPS_07_153	-0.61789
PPPS_07_154	ReC	-0.12054	-0.184903	-0.179711	0.455806	-0.905847	-0.246357	-1.40111	3.2584	-0.0556656	PPPS_07_154	-0.59444
PPPS_07_160	ReC	-1.36338	-1.44109	-1.57173	-0.384716	-12.0087	-20.1677	-12.2844	-1.57517	-0.0678478	PPPS_07_160	-0.843747
PPPS_07_162	ReC	-1.75619	-1.92403	-1.62465	-1.40952	-11.9698	-17.1308	-12.2651	-10.7002	0.0571522	PPPS_07_162	-0.796846
PPPS_10_223	ReC	0.273265	-0.312533	1.21394	-0.442125	3.3344	-3.46818	13.6844	-4.66537	0.614619	PPPS_10_223	-0.73822
PPPS_10_224	ReC	-2.33489	-2.78901	-2.21371	-1.48404	-17.8218	-28.8776	-17.4783	-11.7904	-0.584323	PPPS_10_224	-0.826159
PPPS_10_225	ReC	-1.13177	-1.28374	-1.74216	0.531417	-9.19997	-13.2133	-13.2085	-0.540373	1.05446	PPPS_10_225	-0.61789
PPPS_10_227	ReC	-1.93269	-2.29839	-1.6843	-1.47176	-15.7456	-25.7923	-14.2414	-11.7904	-0.0603806	PPPS_10_227	-0.785121
PPPS_10_231	ReC	0.0704793	0.226208	0.295377	-0.474703	0.886005	0.419711	2.8568	-2.66537	0.582344	PPPS_10_231	0.515268
PPPS_10_232	ReC	-0.53235	-0.765023	-0.267286	-0.474703	-6.8433	-12.5829	-2.93124	-9.66537	0.982344	PPPS_10_232	-0.133387
PPPS_10_236	ReC	-2.15585	-2.44566	-2.06019	-1.5418	-16.2419	-24.1232	-17.2211	-9.82551	-0.193971	PPPS_10_236	-0.832022
PPPS_10_238	ReC	-1.76584	-1.97671	-1.65449	-1.56219	-10.2963	-12.5682	-11.1222	-9.82551	0.306029	PPPS_10_238	-0.843747
PPPS_10_243	ReC	-1.56911	-0.956487	-2.16196	-1.53293	-11.717	-10.6369	-17.2661	-9.82551	-0.0689713	PPPS_10_243	-0.387568
PPPS_10_244	ReC	-0.968293	-1.43197	-0.623113	-0.532932	-8.9504	-17.6408	-5.83214	-2.70051	0.806029	PPPS_10_244	-0.61789
PPPS_10_247	ReC	-1.18017	-1.03217	-1.72235	-0.500353	-8.58068	-5.94301	-15.1422	-7.70051	0.0560287	PPPS_10_247	-0.604907
PPPS_10_248	ReC	-0.972183	-0.971092	-1.18924	-0.542265	-6.02961	-9.27299	-8.41864	1.42449	0.0560287	PPPS_10_248	-0.843747
PPPS_11_251	ReC	-0.638104	-0.209252	-1.09411	NA	-4.2962	-1.35361	-9.04297	NA	-0.0974475	PPPS_11_251	-0.808571
PPPS_11_252	ReC	-0.492207	-0.205209	-1.12687	0.435872	-3.03186	-1.3218	-7.19145	1.54874	-0.0659227	PPPS_11_252	-0.336487
PPPS_11_254	ReC	-0.387305	-0.193885	-0.626965	NA	-0.473185	0.0150127	-1.05412	NA	0.134077	PPPS_11_254	-0.337884
PPPS_11_257	ReC	-1.47659	-1.18315	-1.57389	-1.53301	-10.6425	-11.125	-13.1283	-11.8263	-0.190923	PPPS_11_257	-0.765852
PPPS_11_261	ReC	-0.961729	-0.439868	-1.09833	-1.72125	-5.94014	-3.47144	-7.73858	-14.6091	0.39382	PPPS_11_261	-0.558007
PPPS_11_264	ReC	-0.715891	0.0535459	-1.70513	NA	-6.10533	-1.08509	-14.1808	NA	-0.403022	PPPS_11_264	-0.843747
PPPS_11_267	ReC	-1.98769	-1.97569	-2.24894	-1.71237	-16.0508	-21.618	-19.1467	-14.6091	0.153982	PPPS_11_267	-0.559264
PPPS_11_270	ReC	-2.38626	-2.96108	-2.30311	-1.71237	-18.7217	-29.2147	-20.0629	-14.6091	-0.18118	PPPS_11_270	-0.606165
PPPS_11_278	ReC	0.82482	0.191657	0.854111	2.34917	8.85221	3.71218	11.7444	21.0975	0.609802	PPPS_11_278	-0.605881
PPPS_13_308	ReC	-2.09706	-2.72424	-2.08688	-0.661688	-17.8164	-28.3568	-17.5613	-10.3976	0.0426003	PPPS_13_308	-0.843747
PPPS_13_310	ReC	1.10202	0.262844	1.79969	1.37203	8.34697	1.12081	20.6058	6.35239	0.934422	PPPS_13_310	-0.0605215
PPPS_13_311	ReC	-1.87399	-1.73069	-2.1297	NA	-15.5653	-19.2742	-18.1021	NA	-0.282753	PPPS_13_311	-0.843747
PPPS_13_312	ReC	-1.89826	-1.76447	-2.14524	-1.63243	-14.3203	-17.5606	-18.3778	-12.5226	0.1676	PPPS_13_312	-0.832022
PPPS_13_313	ReC	-0.375137	-0.721432	-0.10426	NA	-3.62912	-6.90916	-2.20946	NA	0.602304	PPPS_13_313	-0.808571
PPPS_13_314	ReC	-2.08273	-2.2059	-2.06115	-1.63243	-16.0915	-23.3072	-17.5955	-12.5226	0.383914	PPPS_13_314	-0.296282
PPPS_13_316	ReC	-1.89083	-2.23063	-1.60053	-1.63243	-14.9839	-23.8685	-13.5164	-12.5226	0.9176	PPPS_13_316	-0.559264
PPPS_13_322	ReC	-2.16375	-2.36826	-2.22531	-1.72871	-17.3254	-25.6796	-18.8629	-14.6091	0.442657	PPPS_13_322	-0.796846
PPPS_13_323	ReC	-1.14868	-0.353111	-1.66399	-1.69822	-8.5191	-6.26581	-12.9768	-14.6091	0.0676565	PPPS_13_323	-0.704858
PPPS_13_324	ReC	-2.1552	-2.33978	-2.12919	-1.72217	-16.9406	-25.3312	-17.8898	-14.6091	0.0676565	PPPS_13_324	-0.59444
PPPS_13_326	ReC	-1.34321	-0.851589	-1.65868	-1.72954	-9.95185	-9.63397	-14.1076	-14.6091		PPPS_13_326	-0.61789
PPPS_13_327	ReC	-1.35199	-1.354	-1.13908	-1.69759	-9.5755	-14.3737	-8.16194	-14.6091	-0.875694	PPPS_13_327	-0.843747
PPPS_13_328	ReC	-2.15082	-2.38788	-2.17865	-1.68477	-17.1712	-25.7391	-18.4042	-14.6091	0.0676565	PPPS_13_328	-0.843747
PPPS_01_10	ReC	-2.13564	-2.75188	-2.14677	-0.534171	-13.6791	-22.2442	-16.195	1.1334	-0.166432
PPPS_01_11	ReC	-0.921536	-1.75896	-0.212143	-0.534171	-2.89067	-11.0237	3.98984	1.1334	-0.166432
PPPS_01_12	ReC	-1.52191	-1.76369	-1.67626	-0.534171	-10.8856	-13.1469	-13.4128	-7.9916	-0.177419
PPPS_01_13	ReC	-2.13517	-2.76609	-2.15666	-0.534171	-16.9955	-26.4867	-17.7171	-7.9916	-0.406154
PPPS_01_14	ReC	1.22924	0.0615456	1.80047	2.46329	11.8569	-0.0732302	24.3726	20.6694	0.819337
PPPS_01_15	ReC	-1.97127	-2.93262	-1.68997	-0.536711	-15.2953	-25.493	-13.25	-9.33062	-0.113997
PPPS_01_16	ReC	1.03521	0.0616792	1.90781	1.46329	9.70956	1.86079	18.4847	15.9194	1.36736
PPPS_01_17	ReC	-1.96706	-2.92563	-1.58886	-0.536711	-15.4163	-26.0498	-13.1683	-9.33062	-0.207636
PPPS_01_18	ReC	-2.44386	-2.93607	-2.16655	NA	-17.9962	-25.1546	-18.3864	NA	-0.426719
PPPS_01_19	ReC	-2.49517	-2.92365	-2.06435	NA	-18.7727	-27.319	-16.4296	NA	-0.426719
PPPS_01_20	ReC	-0.391171	-0.853118	0.0198168	NA	-1.05682	-9.69506	6.32299	NA
PPPS_01_21	ReC	-0.563319	-0.457664	-1.1676	0.489787	-5.66369	-9.22932	-7.19065	-0.205619	-0.0826359
PPPS_01_22	ReC	-1.69703	-1.95926	-1.60647	NA	-11.944	-16.3079	-12.3148	NA	-0.207636
PPPS_01_23	ReC	-0.96737	-0.943407	-1.11857	-0.553044	-6.11106	-11.5079	-4.8315	-0.205619	-0.207636
PPPS_01_24	ReC	-1.56724	-2.42119	-1.11577	-0.522553	-11.0984	-23.6843	-7.47853	-2.33062	-0.332636
PPPS_01_25	ReC	-1.7541	-2.42972	-1.57193	-0.54651	-10.8942	-19.5724	-11.0033	-2.33062	-0.207636
PPPS_01_26	ReC	-1.15982	-1.45562	-1.09529	-0.537661	-5.9839	-10.0102	-4.81557	-4.33062	-0.207636
PPPS_01_3	ReC	-1.17277	-1.757	-0.644127	NA	-6.39808	-14.178	-1.47274	NA	-0.416432
PPPS_01_4	ReC	-1.92616	-2.24965	-1.69643	NA	-12.5276	-17.7112	-12.866	NA	0.458568
PPPS_01_5	ReC	-1.92551	-1.76135	-2.1513	NA	-14.4218	-18.4666	-16.8496	NA	0.333568
PPPS_01_6	ReC	0.87394	0.250755	1.7801	0.473451	7.92589	0.10378	23.3003	1.1334	0.583568
PPPS_01_7	ReC	0.863129	0.198664	1.76902	0.470296	7.16348	3.61685	18.6415	3.2584	1.00857
PPPS_01_8	ReC	-0.53548	-0.780359	-0.242886	-0.534171	-7.3545	-13.7426	-3.1681	-7.9916	0.0835678
PPPS_01_9	ReC	-1.72915	-1.76521	-1.68157	-1.53417	-10.1621	-12.2788	-10.532	-10.1166	-0.416432
PPPS_02_27	ReC	-1.89119	-2.18449	-2.06285	-0.542994	-13.4033	-16.5525	-17.3376	-7.9916	-0.181167
PPPS_02_28	ReC	-0.628876	-0.664932	-0.717532	NA	-2.3526	-0.5691	-5.52708	NA	-0.181167
PPPS_02_29	ReC	0.711213	0.336948	1.33794	0.465829	6.5452	4.47913	17.99	-5.8666	0.193833
PPPS_02_30	ReC	-1.29873	-1.67925	-1.64083	0.465829	-8.48596	-11.723	-11.9591	3.2584	-0.181167
PPPS_02_31	ReC	-1.69274	-1.66993	-2.15725	-0.534171	-12.5633	-13.839	-18.2875	-7.9916	-0.181167
PPPS_02_32	ReC	-1.28628	-0.681109	-2.09064	-0.534171	-9.22985	-4.59354	-17.4709	-7.9916	-0.181167
PPPS_02_33	ReC	-1.68592	-1.66634	-2.10884	-0.534171	-12.0237	-12.5772	-17.5184	-7.9916	-0.181167
PPPS_02_34	ReC	-0.682452	-0.662484	-0.573513	-0.534171	-4.72823	-4.51032	-4.87865	-7.9916	-0.0561675
PPPS_02_35	ReC	-0.0864064	0.351731	-0.637965	0.471594	0.853474	6.86935	-5.38575	3.2584	-0.181167
PPPS_02_36	ReC	-0.881632	-1.18357	-1.0513	0.475802	-6.26472	-10.3353	-7.62045	3.2584	-0.415977
PPPS_02_37	ReC	-0.0839332	-0.171114	-0.149436	0.492327	-0.785372	-1.03444	-0.113695	1.1334	-0.181167
PPPS_02_38	ReC	-1.93695	-2.75091	-1.18632	-1.64126	-14.3068	-26.3331	-9.27756	-12.5226	-0.204597
PPPS_02_39	ReC	-0.755663	-1.23641	-0.77899	0.379474	-4.78145	-9.82268	-2.25396	-1.27261	-0.204597
PPPS_02_40	ReC	0.45735	0.269071	0.801229	0.367567	4.04963	-0.800719	11.5281	1.22739	-0.00459679
PPPS_02_41	ReC	-2.14952	-2.21667	-2.23149	-1.63243	-15.17	-19.1922	-18.8821	-12.5226	0.0454032
PPPS_02_42	ReC	-0.148506	0.274767	-0.302739	-0.632433	-0.0713365	1.33762	3.0528	-10.3976	-0.614218
PPPS_02_43	ReC	-1.95364	-2.74535	-1.68265	-0.632433	-13.9634	-23.0643	-12.3309	-10.3976	-0.204597
PPPS_02_44	ReC	-1.7501	-1.77564	-2.22416	-0.632433	-11.7299	-9.09687	-19.0624	-10.3976	-0.204597
PPPS_02_45	ReC	-0.526913	-0.238091	-0.714357	-0.632433	-5.59461	-4.10388	-6.81221	-10.3976	-0.204597
PPPS_02_46	ReC	-0.131141	-0.220476	-0.192775	0.373332	-2.14824	-5.27505	0.657285	-1.27261	-0.329597
PPPS_02_47	ReC	-0.336362	-0.719638	0.300663	-0.62246	-2.24115	-6.86893	4.46127	-10.3976	-0.0795968
PPPS_02_48	ReC	-1.34219	-0.910784	-1.58191	-1.44975	-9.70124	-12.0949	-10.6115	-10.7002	-0.189021
PPPS_02_49	ReC	-0.939183	-0.902577	-1.15099	-0.396558	-7.22804	-10.0783	-8.97894	-1.57517	-0.258248
PPPS_02_50	ReC	-2.32585	-2.91616	-2.03376	-1.40832	-18.0511	-29.0329	-17.2836	-10.7002	-0.189021
PPPS_02_51	ReC	-1.94078	-2.8966	-2.18844	0.612409	-16.6941	-25.8495	-18.723	-6.45017	-0.189021
PPPS_02_52	ReC	-0.928121	-1.39472	-0.632967	-0.399499	-4.95659	-11.1013	-3.45597	-1.57517	0.060979
PPPS_02_53	ReC	-0.528698	-0.410921	-0.611745	-0.399499	-2.51479	-5.05345	-1.40504	-1.57517	-0.189021
PPPS_02_54	ReC	-1.93832	-2.40159	-2.12816	-0.399499	-15.6582	-22.2694	-18.2335	-8.57517	-0.189021
PPPS_02_55	ReC	-0.728731	-0.412777	-1.06155	-0.399499	-6.90636	-5.97399	-9.41686	-8.57517	0.435979
PPPS_02_56	ReC	-0.120568	0.101997	-0.0797519	-0.399499	2.43881	4.84234	4.28566	-3.57517	0.310979
PPPS_02_57	ReC	-1.1171	-1.89415	-0.544424	-0.399499	-9.08521	-17.5408	-4.07461	-8.57517	-0.064021
PPPS_03_296	ReC	-2.34653	-2.72909	-2.23097	-1.48473	-18.3684	-28.727	-18.9837	-11.7904	0.374872
PPPS_03_297	ReC	-0.689632	-0.685359	-0.147298	-1.57861	-5.24721	-10.7957	-0.131572	-11.555	0.0786315
PPPS_03_298	ReC	-0.494336	-0.155303	-0.157868	-1.54666	-3.61977	-3.86106	-1.01226	-11.555	-0.370171
PPPS_03_299	ReC	-1.31285	-1.15519	-1.14834	-1.53384	-10.6069	-15.1487	-9.99592	-11.555	1.91806
PPPS_03_300	ReC	-0.488633	-0.631407	0.280348	-1.57146	-3.10625	-8.46445	4.20171	-11.555	1.55303
PPPS_03_301	ReC	-1.74753	-1.30857	-2.07844	-1.64244	-12.9279	-13.9999	-17.3898	-13.0275	0.300598
PPPS_03_302	ReC	-1.55641	-0.827071	-2.15286	-1.66639	-11.951	-10.7593	-18.3915	-13.0275	1.5506
PPPS_03_303	ReC	-0.359759	0.166316	-0.630841	-0.657543	-0.750608	0.202677	-1.46967	-1.77751	0.898845
PPPS_03_304	ReC	-1.9514	-1.82145	-2.05115	-1.67376	-15.2799	-20.7081	-17.0081	-13.0275	-0.410497
PPPS_03_305	ReC	-0.56127	-0.325087	-0.592437	-0.64181	-6.00004	-7.14992	-4.63126	-10.9025
PPPS_04_60	ReC	-1.44677	-1.36503	-1.74625	NA	-11.4853	-15.7807	-13.3133	NA	0.377698
PPPS_04_63	ReC	-2.44738	-2.86048	-2.28094	NA	-19.9712	-29.3353	-19.2628	NA	-0.421571
PPPS_04_64	ReC	-2.3533	-2.88174	-2.19771	-1.56144	-17.1128	-25.4603	-17.4988	-11.555	-0.213393
PPPS_04_66	ReC	-2.14458	-2.84954	-2.17671	-0.56144	-15.2528	-20.6465	-17.9568	-9.43002	-0.0883929
PPPS_04_69	ReC	-2.1108	-2.18536	-2.1473	-1.52886	-15.7036	-21.3957	-18.1316	-11.555	0.0530327
PPPS_04_70	ReC	-0.701519	-0.155303	-0.657868	-1.57077	-7.06966	-6.86106	-7.76226	-11.555	-0.196967
PPPS_04_71	ReC	-2.36454	-2.91233	-2.08267	-1.40837	-18.1504	-28.9104	-17.584	-10.7002	0.0545783
PPPS_04_73	ReC	-0.363327	0.0826897	-0.176558	-1.42875	-3.53371	-3.40448	-1.37133	-10.7002	0.0545783
PPPS_04_75	ReC	-1.37166	-0.914137	-1.79094	-1.39503	-8.98233	-8.55907	-11.9004	-10.7002	-0.195422
PPPS_04_76	ReC	-2.17616	-2.42394	-2.19369	-1.3995	-17.1709	-25.2272	-18.8682	-10.7002	0.304578
PPPS_04_78	ReC	-0.97695	-1.90706	-1.18224	1.6005	-6.59076	-12.3739	-8.20731	5.17483	-0.195422
PPPS_04_80	ReC	0.629724	0.0989264	0.806226	1.6005	6.28724	4.79518	11.4768	5.67483	0.104578
PPPS_04_81	ReC	-1.36284	-0.903123	-1.70939	-1.3995	-10.5397	-10.6895	-14.6646	-10.7002	-0.0704217
PPPS_04_83	ReC	-1.36801	-1.42286	-1.70946	-0.408832	-11.2569	-15.2958	-13.564	-6.07517	0.237485
PPPS_04_84	ReC	0.829533	0.0986213	0.86567	2.60662	6.03114	-0.165636	5.88323	23.4248	0.304578
PPPS_05_100	ReC	-2.41074	-2.88133	-2.12609	NA	-19.6251	-28.9441	-18.0229	NA	0.38054
PPPS_05_101	ReC	-1.11162	-0.856512	-1.16814	-1.4319	-7.14308	-5.48232	-9.95712	-11.0712	-0.187615
PPPS_05_102	ReC	-1.71927	-1.85825	-1.67237	-1.43506	-12.5445	-16.4794	-14.5797	-11.0712	0.0325216
PPPS_05_103	ReC	0.291367	0.150974	0.8619	-0.439526	1.42346	-1.06679	6.30481	0.178784	0.657522
PPPS_05_104	ReC	-1.91338	-1.87142	-2.21302	NA	-15.3766	-18.9068	-19.3915	NA	0.379051
PPPS_05_105	ReC	-2.10816	-2.3462	-2.08179	-1.43953	-15.6311	-22.1009	-17.881	-11.0712	0.0325216
PPPS_05_106	ReC	-0.104176	0.165572	0.410511	-1.43953	-1.82003	-3.90316	3.59357	-11.0712	0.282522
PPPS_05_108	ReC	-2.3141	-2.83718	-2.15053	-1.43953	-18.2225	-28.6098	-18.5606	-11.0712	0.157522
PPPS_05_86	ReC	-1.34433	-1.32811	-1.27833	-1.61169	-9.02167	-7.77	-13.3003	-11.555	0.675648
PPPS_05_88	ReC	-0.527127	-0.859952	0.411461	-1.57026	-2.96974	-10.7529	6.52906	-11.555	0.800648
PPPS_05_89	ReC	-1.73309	-1.82483	-1.79362	-1.54953	-12.995	-17.457	-15.3455	-11.555	0.750648
PPPS_05_92	ReC	-1.74142	-1.31707	-2.28694	-1.56144	-11.3344	-8.78973	-19.5658	-11.555	0.0506477
PPPS_05_96	ReC	-0.941146	-1.80989	-0.190132	-0.555675	-6.23784	-10.8162	-3.52753	-6.93002	0.387059
PPPS_05_99	ReC	-2.11003	-2.34065	-2.17372	-1.44017	-15.3676	-21.0163	-18.8021	-11.0712	0.157522
PPPS_06_112	ReC	0.901822	-0.710738	1.90491	2.4522	9.02121	-8.46033	23.042	26.9237	1.14712
PPPS_06_113	ReC	-1.68006	-1.68625	-1.58193	-1.5478	-10.8321	-15.0966	-9.51159	-11.8263	0.0188478
PPPS_06_115	ReC	-0.0976823	-1.21718	0.862092	0.452205	-0.354103	-12.0277	12.7512	1.54874	0.197124
PPPS_06_116	ReC	-0.0881199	-0.250966	0.846554	-1.51522	0.0569601	-2.31413	7.22547	-11.8263	-0.429526
PPPS_06_118	ReC	-1.08957	-1.70465	-0.588779	-0.541676	-9.00228	-16.5088	-4.08422	-9.70126	-0.247819
PPPS_06_124	ReC	-0.263455	-0.797483	-0.126563	0.343407	-1.54376	-10.9827	0.427023	7.34749	-0.446484
PPPS_06_123	ReC	-1.87695	-1.79136	-2.14631	NA	-16.0363	-19.8578	-18.4947	NA
PPPS_06_126	ReC	-0.412377	-0.286257	-0.620077	NA	-4.87005	-5.72944	-5.29492	NA	-0.591498
PPPS_06_127	ReC	-0.172264	0.165567	-0.716421	NA	-3.88793	-1.81617	-7.76308	NA	-0.446484
PPPS_06_128	ReC	-0.375109	0.213275	-1.08728	NA	-8.05193	-8.25818	-8.86287	NA	-0.904662
PPPS_06_129	ReC	0.459635	0.163459	0.821447	0.375985	6.42232	2.45552	13.0503	7.34749	0.5093
PPPS_06_132	ReC	-0.535728	-1.29145	0.288095	-0.706845	-3.9817	-12.4573	3.68649	-1.77751	0.1843
PPPS_06_131	ReC	-0.874951	-0.780544	-1.05762	NA	-11.122	-16.6283	-9.31842	NA
PPPS_07_136	ReC	-2.12589	-2.83709	-1.66152	-1.43953	-16.624	-28.67	-14.0105	-11.0712	0.387422
PPPS_07_137	ReC	-0.120044	-0.343641	0.272195	-0.439526	-0.281572	-3.83683	4.40376	-1.94622	0.237422
PPPS_07_139	ReC	-1.78567	-2.64309	-1.13518	NA	-13.8027	-26.947	-7.51215	NA	-0.927889
PPPS_07_141	ReC	-1.3207	-1.34183	-1.81581	-0.413028	-12.0235	-18.3623	-14.2668	-3.94622	0.187422
PPPS_07_143	ReC	1.06037	0.143944	1.22675	2.54414	11.1192	2.40224	17.7735	25.5538	1.56242
PPPS_07_145	ReC	-1.7198	-2.31226	-1.16759	-1.44932	-10.6292	-16.3388	-8.87231	-11.0712	-0.062578
PPPS_07_149	ReC	-1.51436	-2.19457	-1.13583	-0.54397	-13.697	-23.4434	-11.4557	-7.9916	0.444334
PPPS_07_151	ReC	-0.712908	-1.19029	0.333729	-1.55134	-4.62827	-12.4783	3.13047	-10.1166	0.569334
PPPS_07_152	ReC	-0.114744	-0.20897	0.879967	-1.51939	-1.04737	-8.39124	10.5662	-10.1166	1.24433
PPPS_07_148	ReC	-1.92444	-2.18838	-1.70201	NA	-13.0978	-16.3672	-14.2117	NA
PPPS_07_155	ReC	-2.19845	-2.9205	-1.6537	NA	-14.477	-22.1936	-12.3122	NA	-0.401026
PPPS_07_157	ReC	-0.694788	-0.426684	-1.08752	NA	-5.32675	-7.66986	-5.55626	NA	-0.192848
PPPS_07_158	ReC	0.0304573	0.0559789	-0.224456	0.599552	-0.583051	-6.287	-0.465636	9.67483	0.182152
PPPS_07_159	ReC	-1.16623	-0.922405	-1.61796	-0.416669	-6.31314	-5.10476	-12.9701	-1.57517	-0.327466
PPPS_07_163	ReC	-0.950508	-0.901133	-1.11489	-0.391325	-6.64956	-7.51497	-7.44797	-8.57517	0.182152
PPPS_08_164	ReC	-0.454309	-1.16497	0.0275966	0.443382	-0.413542	-6.07918	6.78947	1.54874	-0.0572209
PPPS_08_165	ReC	-1.26612	-1.6544	-1.12513	-0.535888	-8.54033	-16.8645	-5.98854	-0.576264	-0.182221
PPPS_08_166	ReC	-0.655591	-1.16995	-0.0662946	-0.547795	-1.39113	-7.12322	5.25214	-0.576264	0.617779
PPPS_08_167	ReC	-1.46858	-2.15572	-1.12469	-0.547795	-9.79681	-19.9471	-6.64563	-0.576264	-0.182221
PPPS_08_168	ReC	-0.0738526	-0.666779	-0.180671	1.4522	1.68765	-5.4778	3.47309	17.7987	0.192779
PPPS_08_169	ReC	0.546648	0.323418	0.916576	0.452205	8.7283	5.65405	15.0053	10.6737	0.442779
PPPS_08_170	ReC	0.144027	0.320789	-0.0896413	0.452205	3.20858	2.53296	2.97118	8.54874	0.0677791
PPPS_08_171	ReC	-1.46584	-1.1597	-2.07197	-0.547795	-10.3803	-10.8427	-17.5838	-0.576264	-0.0572209
PPPS_08_172	ReC	-1.05931	-1.1331	-1.05466	-0.54203	-6.65703	-11.3697	-6.54435	-0.576264	0.192779
PPPS_08_173	ReC	0.158173	-0.153715	0.91649	-0.537822	2.76883	-5.02355	12.6003	-0.576264	0.442779
PPPS_08_174	ReC	-0.303327	-0.69702	-0.139203	0.516424	-2.32536	-7.78446	1.07713	1.58463	-0.0567738
PPPS_08_175	ReC	0.111557	-0.236146	0.355191	NA	-0.330571	-3.95622	5.62541	-3.66537	0.243226
PPPS_08_176	ReC	-1.31365	-1.7321	-1.17756	-0.503958	-8.20773	-14.2744	-8.52307	-0.540373	0.193226
PPPS_08_177	ReC	-0.704558	-0.701659	-0.632376	-0.46708	-7.4428	-12.0324	-3.24337	-9.66537	0.743226
PPPS_08_178	ReC	0.483254	0.279221	0.322341	1.52976	5.20496	2.2624	8.61426	10.7096	0.318226
PPPS_08_179	ReC	0.0810678	0.268281	-0.738567	1.5253	1.4698	1.97924	-2.81385	10.7096	0.193226
PPPS_08_180	ReC	-0.908509	-0.222059	-1.62188	-0.474703	-4.44506	-1.44365	-9.024	-0.540373	-0.0567738
PPPS_08_181	ReC	0.494836	0.289956	1.37542	-0.474703	2.10856	2.2724	6.29008	-0.540373	0.518226
PPPS_08_182	ReC	-0.499842	-1.20094	-0.119321	0.525297	0.0638126	-8.12104	5.6264	8.58463	0.0682262
PPPS_08_183	ReC	-0.105654	-0.198619	-0.212924	0.525297	0.804561	-0.0468294	-0.0852871	8.58463	0.193226
PPPS_08_184	ReC	-1.50336	-1.18466	-2.14969	-0.474703	-10.8196	-11.0284	-17.7185	-0.540373	0.193226
PPPS_08_185	ReC	-0.156775	-0.273666	0.360042	-0.545584	1.08302	-3.4051	6.93541	-0.205619	0.309733
PPPS_08_186	ReC	-1.3558	-1.29885	-1.61679	-0.537357	-8.38184	-10.5759	-11.8522	-0.205619	0.434733
PPPS_08_187	ReC	-0.963108	-0.806957	-1.12984	-0.565966	-5.57038	-5.94881	-8.45698	-0.205619	0.309733
PPPS_08_188	ReC	-1.55653	-1.78771	-1.64284	-0.529088	-8.34585	-11.8251	-11.8391	-0.205619	-0.190267
PPPS_08_189	ReC	-0.973473	-1.29332	-1.20062	0.467756	-4.03934	-8.37355	-6.43941	8.91938	0.0597334
PPPS_08_190	ReC	-0.967773	-1.28809	-1.13465	0.463289	-4.2816	-9.47023	-6.3341	11.0444	0.0597334
PPPS_08_191	ReC	-1.77759	-2.29128	-2.18712	0.463289	-12.2773	-21.678	-17.8278	8.91938	-0.0652666
PPPS_08_192	ReC	-0.965529	-1.81092	-0.61811	0.463289	-3.73259	-12.2251	-1.50726	8.91938	0.0597334
PPPS_08_193	ReC	-1.96034	-2.78608	-1.63448	-0.536711	-14.9091	-24.981	-12.7039	-9.33062	-0.190267
PPPS_08_194	ReC	-0.575734	-0.785318	-0.653977	0.463289	-4.16524	-8.71745	-4.01028	4.41938	0.359733
PPPS_09_195	ReC	-0.642294	0.370039	-1.61408	NA	-5.94582	-1.23577	-13.9244	NA	0.481363
PPPS_09_196	ReC	-2.39964	-2.66909	-2.11969	NA	-19.5739	-27.9575	-18.1261	NA	-0.401815
PPPS_09_197	ReC	-1.91556	-1.66504	-2.15244	-1.64877	-14.3273	-16.7757	-18.2746	-12.5226	0.806363
PPPS_09_198	ReC	-1.10002	-1.1346	-0.607253	-1.61828	-7.32463	-12.7837	-1.99491	-12.5226	-0.551815
PPPS_09_199	ReC	0.294549	-0.15372	0.847463	0.357768	-0.139301	-7.83891	5.86272	1.72739	1.10636
PPPS_09_200	ReC	-1.70918	-1.16466	-2.21345	-1.63338	-13.7926	-15.2221	-19.5654	-12.5226	0.631363
PPPS_09_201	ReC	-0.0965352	0.345	0.403241	-1.6496	0.303071	2.50504	2.72447	-12.5226	1.23136
PPPS_09_202	ReC	-1.49838	-1.14298	-1.59946	-1.61765	-11.5225	-14.9789	-12.7115	-12.5226	1.10636
PPPS_09_203	ReC	-2.30614	-2.63388	-2.0942	-1.60483	-17.7097	-27.3724	-17.1251	-12.5226	0.306363
PPPS_09_204	ReC	-0.147499	-0.63156	0.312199	NA	-3.04319	-8.24814	-0.836822	NA	1.09818
PPPS_09_205	ReC	-1.71406	-1.30197	-2.17138	-1.44886	-12.5022	-12.3063	-18.5126	-11.0712	0.392058
PPPS_09_206	ReC	-0.514473	-0.798268	-0.163779	-0.433406	-2.78884	-5.81101	1.01445	-8.94622	-0.121328
PPPS_09_207	ReC	-2.41155	-2.78725	-2.21918	NA	-19.8258	-28.9058	-19.0444	NA	0.892058
PPPS_09_208	ReC	0.88128	0.217733	0.812177	2.56341	10.9714	2.51284	17.4729	27.6788	0.725391
PPPS_09_209	ReC	-0.105837	0.208003	-0.08431	-0.448349	-2.65317	-6.1884	2.69403	-6.44622	0.502031
PPPS_09_210	ReC	-0.114388	0.22544	-0.249193	-0.427619	-0.737592	-0.610759	2.80219	-8.94622	0.0587246
PPPS_09_211	ReC	0.290171	-0.313714	0.851188	0.560474	2.98949	-4.41875	10.2917	5.17878	0.0520315
PPPS_09_212	ReC	0.481429	0.200865	0.763254	0.560474	1.41686	1.18781	1.75085	5.17878	-0.441275
PPPS_09_214	ReC	-2.40365	-2.94396	-2.26374	-1.53671	-17.8174	-26.9643	-19.1267	-11.4556	1.11301
PPPS_09_215	ReC	0.594687	0.0233942	0.757576	1.49587	5.74388	-0.977615	12.9499	11.4194	1.31301
PPPS_09_216	ReC	0.200373	0.0232108	0.248718	0.453956	1.26293	3.38345	-0.549879	2.79438	0.563007
PPPS_09_217	ReC	0.998804	0.0570247	1.78896	1.46941	10.2998	2.52235	22.7089	9.41938	1.8331
PPPS_09_218	ReC	0.199923	0.0642995	0.76401	-0.586963	1.16658	-2.57656	7.15862	-4.33062	0.813007
PPPS_09_213	ReC	-1.1115	-1.27203	-1.18563	-0.439526	-9.01983	-14.1932	-9.15735	-6.44622
PPPS_09_219	ReC	-1.80603	-1.44105	-2.25117	-1.53377	-13.7521	-15.3356	-19.0939	-11.4556	1.11301
PPPS_09_220	ReC	-1.59462	-1.95698	-1.65628	-0.545534	-12.5509	-21.1021	-13.4292	-2.33062	0.938007
PPPS_09_221	ReC	-0.485487	0.0540171	-1.19739	NA	-5.16142	-3.88931	-9.77161	NA	0.233099
PPPS_09_222	ReC	-0.595831	-0.935435	-0.24413	-0.536711	-4.35954	-10.7608	2.64164	-9.33062	1.88801
PPPS_10_226	ReC	0.0516825	-0.270841	-0.791121	2.47504	-0.783344	-5.37342	-6.86429	20.2096	-0.185381
PPPS_10_228	ReC	-1.52703	-2.30453	-1.13896	-0.483526	-10.986	-20.561	-9.64145	-2.66537	-0.185381
PPPS_10_229	ReC	0.468676	0.220047	0.751747	0.537205	3.90246	0.469861	7.68475	4.45963	0.239619
PPPS_10_230	ReC	0.270228	0.227374	0.305434	0.525297	1.7243	1.60037	1.48275	1.95963	1.34901
PPPS_10_233	ReC	-2.12964	-2.31536	-2.14934	-1.4747	-16.6901	-24.659	-17.9891	-11.7904	0.314619
PPPS_10_235	ReC	0.266202	-0.295331	0.292019	1.5253	2.45092	-2.11353	4.49077	11.2096	0.682344
PPPS_10_237	ReC	-0.45806	-0.959635	-0.160575	NA	-3.98026	-9.53956	-0.902582	NA	0.0560287
PPPS_10_239	ReC	-1.3654	-2.45225	-1.167	0.474691	-8.84433	-18.9868	-8.16335	3.92449	-0.0711799
PPPS_10_240	ReC	-0.780718	-1.49215	-0.778326	0.471535	-8.40335	-18.2836	-9.00899	6.42449	0.0560287
PPPS_10_234	ReC	0.773169	-0.590884	0.779431	2.5253	5.96815	-8.78837	8.30992	24.4596
PPPS_10_241	ReC	0.233478	0.024639	0.769449	-0.532932	0.452883	-1.44474	2.4491	-0.700512	0.806029
PPPS_10_242	ReC	-0.969332	0.0185163	-1.7108	-1.53293	-8.30369	-2.91968	-14.8792	-9.82551	0.306029
PPPS_10_246	ReC	-0.166237	0.029275	-0.171524	-0.532932	0.381483	2.35488	2.33092	-7.70051	1.10603
PPPS_11_253	ReC	-1.67667	-1.17477	-2.08168	-1.53364	-12.0522	-12.0798	-17.4118	-11.8263	-0.0659227
PPPS_10_245	ReC	-0.715091	-0.966877	-0.764977	NA	-6.27594	-10.3664	-7.29535	NA
PPPS_11_255	ReC	-1.28583	-1.20482	-1.18787	-1.54874	-8.92124	-10.3182	-9.48223	-11.8263	-0.315923
PPPS_11_256	ReC	-1.4763	-1.19516	-1.57119	-1.56497	-10.3342	-10.291	-13.4424	-11.8263	-0.117731
PPPS_11_258	ReC	-2.12998	-2.67405	-1.56863	NA	-17.3275	-27.6184	-13.042	NA	-0.264114
PPPS_11_250	ReC	-1.88076	-2.67013	-1.08851	NA	-16.6681	-27.7818	-11.3412	NA
PPPS_11_259	ReC	-1.08426	-1.67172	-0.662229	-0.557818	-11.1793	-18.4942	-11.7537	-0.576264	-0.0659227
PPPS_11_260	ReC	-0.382307	-1.15776	0.401009	NA	-1.8909	-9.77577	5.36316	NA	0.0768168
PPPS_11_262	ReC	0.227019	0.0461586	0.801289	-0.713019	4.57371	1.86216	11.3299	-5.4841	1.85398
PPPS_11_263	ReC	-0.382638	0.0290801	-0.192625	-1.74163	-5.05494	-4.36649	-3.88974	-14.6091	0.153982
PPPS_11_265	ReC	0.413407	0.0136437	0.683538	0.292094	3.85411	-4.28184	14.9735	-2.8591	0.987316
PPPS_11_266	ReC	-1.47325	-1.96957	-1.26869	NA	-13.0147	-21.293	-11.3184	NA	0.360642
PPPS_11_268	ReC	-1.56406	-1.45069	-1.70009	-1.71237	-11.8291	-14.8352	-14.5336	-14.6091	0.51882
PPPS_11_269	ReC	-1.09223	-1.42618	-1.12327	-0.712373	-10.2261	-16.0391	-9.16057	-12.4841	-0.079351
PPPS_11_271	ReC	-0.570551	-0.464931	-0.20966	-1.71237	-5.46277	-10.0934	0.563418	-14.6091	0.420649
PPPS_11_272	ReC	-1.96212	-2.31902	-1.69218	NA	-12.9608	-18.2434	-12.7918	NA	-0.904662
PPPS_11_273	ReC	-1.15718	-0.820187	-1.20224	-1.65659	-7.94535	-8.87401	-9.16777	-13.0275	-0.261686
PPPS_11_274	ReC	-2.38186	-2.81142	-2.2649	-1.65659	-18.4143	-27.9266	-19.4558	-13.0275	-0.404662
PPPS_11_275	ReC	-2.38071	-2.86176	-2.14696	-1.65659	-17.0146	-24.2527	-18.0136	-13.0275	-0.190198
PPPS_11_276	ReC	-1.57704	-1.84874	-1.69885	-0.656593	-12.5463	-16.0652	-14.2973	-10.9025	-0.190198
PPPS_11_277	ReC	-0.970349	-0.823515	-0.654162	-1.65659	-7.43798	-11.8309	-4.10855	-13.0275	0.759802
PPPS_11_279	ReC	-1.76744	-1.83084	-1.6886	-1.64662	-14.2452	-21.1065	-14.5365	-13.0275	0.184802
PPPS_11_280	ReC	-1.95904	-2.81824	-1.14413	NA	-17.2965	-27.8122	-12.9121	NA	0.184802
PPPS_11_281	ReC	0.826615	0.149133	1.37333	1.33227	10.3136	3.17392	17.8595	14.4725	1.6348
PPPS_12_282	ReC	-2.46665	-2.84144	-2.17663	NA	-19.7498	-28.2214	-18.1848	NA	0.0660882
PPPS_12_283	ReC	-1.95951	-2.92384	-1.10176	-1.7212	-17.0034	-28.8855	-13.8323	-14.6091	0.0586193
PPPS_12_284	ReC	-0.551024	0.0957144	-1.25644	-0.700465	-4.0775	-5.65219	-5.27176	-7.4841	-0.441381
PPPS_12_285	ReC	-1.75866	-1.40241	-2.20097	-1.71237	-12.6124	-15.004	-16.7547	-14.6091	0.558619
PPPS_12_286	ReC	-2.16236	-2.41861	-2.17974	-1.71237	-17.0746	-25.1561	-18.4538	-14.6091	0.558619
PPPS_12_287	ReC	-1.35949	-2.40928	-0.696157	-0.712373	-13.8295	-24.1221	-10.5322	-12.4841	0.124306
PPPS_12_288	ReC	-2.1499	-2.42046	-2.12955	-1.71237	-17.7455	-27.2766	-17.9656	-14.6091	-0.399559
PPPS_12_289	ReC	-1.75423	-1.40569	-2.14775	-1.71237	-13.2399	-14.8103	-18.0131	-14.6091	0.100441
PPPS_12_290	ReC	-1.93567	-2.23718	-1.69906	-1.46055	-15.5471	-25.2583	-13.9775	-11.7904	1.07487
PPPS_12_291	ReC	-1.88711	-1.55578	-2.1376	-1.4845	-13.7601	-17.4411	-17.5627	-11.7904	1.57597
PPPS_12_292	ReC	-0.544327	-0.286408	-0.298891	-1.47565	-3.09223	-4.44162	0.0342041	-11.7904	-0.133306
PPPS_12_293	ReC	-1.94351	-1.74315	-2.17553	-1.49187	-14.9453	-19.567	-18.15	-11.7904	-0.133306
PPPS_12_294	ReC	-2.1421	-2.24036	-2.17896	-1.45992	-16.5861	-24.1135	-18.2455	-11.7904	0.589179
PPPS_12_295	ReC	-2.3511	-2.73951	-2.24176	-1.4471	-18.485	-28.8578	-18.8234	-11.7904	-0.077488
PPPS_13_306	ReC	-1.88578	-2.21815	-2.07403	-0.641306	-16.0299	-23.6882	-17.5031	-10.3976	0.2926
PPPS_13_307	ReC	-2.29457	-2.7282	-2.11435	-1.63308	-18.1633	-28.4588	-17.883	-12.5226	0.1676
PPPS_13_309	ReC	-2.08115	-2.19975	-2.07372	-1.62481	-16.1008	-23.293	-17.3648	-12.5226	-0.897696
PPPS_13_315	ReC	-2.29879	-2.71935	-2.18072	-1.63243	-18.2189	-28.1728	-18.8994	-12.5226	0.2926
PPPS_13_317	ReC	-0.341723	-0.344906	-0.126548	-0.712373	-2.91101	-5.165	-1.91758	-7.4841	-0.905349
PPPS_13_318	ReC	-0.738013	-0.337552	-0.678848	-1.70661	-4.47171	-3.09826	-4.56084	-14.6091	0.0676565
PPPS_13_319	ReC	-1.13819	-0.349254	-1.63372	-1.7024	-7.62063	-3.30367	-13.5444	-14.6091	0.0824845
PPPS_13_320	ReC	-1.34474	-1.33715	-1.70232	-0.685875	-11.0876	-13.1332	-14.3945	-12.4841	0.0676565
PPPS_13_321	ReC	-2.15737	-2.88924	-1.7134	-1.72351	-16.5346	-28.3702	-14.3033	-14.6091	0.0406625
PPPS_13_325	ReC	-2.18838	-2.34686	-2.19456	NA	-18.1669	-25.3108	-18.705	NA	-0.675694
Minja	Cultivar										Minja	-0.357897

## Sheet: Geno
rs#	alleles	chrom	pos	strand	assembly#	center	protLSID	assayLSID	panel	Qcode	PPPS_01_4	PPPS_02_36	PPPS_03_298	PPPS_04_58	PPPS_04_60	PPPS_04_61	PPPS_04_62	PPPS_04_63	PPPS_04_65	PPPS_04_67	PPPS_04_68	PPPS_04_69	PPPS_04_70	PPPS_04_71	PPPS_04_72	PPPS_04_73	PPPS_04_74	PPPS_04_75	PPPS_04_77	PPPS_04_79	PPPS_04_80	PPPS_04_82	PPPS_04_83	PPPS_05_85	PPPS_05_87	PPPS_05_89	PPPS_05_90	PPPS_05_91	PPPS_05_92	PPPS_05_93	PPPS_05_94	PPPS_05_95	PPPS_05_96	PPPS_05_97	PPPS_05_98	PPPS_05_99	PPPS_05_100	PPPS_05_102	PPPS_05_105
AX-184336005	T/C	1A	582147	+	NA	NA	NA	NA	NA	NA	CC	CC	CC	CC	CC	CC	CC	CC	CC	CC	CC	CC	CC	CC	CC	CC	CC	CC	CC	CC	CC	CC	CC	CC	CC	CC	CC	CC	CC	CC	CC	CC	CC	CC	CC	CC	CC	CC	CC
AX-184290617	A/C	1A	602316	+	NA	NA	NA	NA	NA	NA	AC	CC	AC	CC	AC	AC	CC	CC	CC	CC	AC	CC	AC	AC	AC	AC	AC	AC	AC	AC	CC	AC	CC	AC	AC	AC	AC	CC	CC	AC	CC	AC	CC	CC	AC	AC	CC	CC	CC
AX-184358513	T/C	1A	622217	+	NA	NA	NA	NA	NA	NA	TT	TT	TT	TT	TT	TT	TT	TT	TT	TT	TT	TT	TT	TT	TT	TT	TT	TT	TT	TT	TT	TT	TT	TT	TT	TT	TT	TT	TT	TT	TT	TT	TT	TT	TT	TT	TT	TT	TT
AX-184669805	T/G	1A	623114	+	NA	NA	NA	NA	NA	NA	TG	TT	TG	TG	TG	TG	TG	TG	TG	TG	TG	TG	TG	TG	TG	TG	TG	GG	TG	TG	TG	TG	TG	TG	TG	TG	TG	TG	TG	TG	TG	TG	TG	TG	TG	TG	TG	TG	TG
AX-184097196	T/C	1A	633506	+	NA	NA	NA	NA	NA	NA	TC	CC	TC	TC	TC	TC	TC	TC	TC	TC	TC	TC	TC	TC	TC	TC	TC	TC	TC	TC	TC	TC	TC	TC	TC	TC	TC	TC	TC	TC	TC	TC	TC	TC	TC	TC	TC	TC	TC
AX-184521044	A/G	1A	639262	+	NA	NA	NA	NA	NA	NA	AA	AA	AA	AG	AG	AG	AA	AA	AA	AG	AA	AA	AA	AG	AG	AG	AG	AA	AA	AA	AA	AG	AA	AG	AA	AG	AA	AA	AA	AG	AG	AA	AG	AA	AG	AA	AG	AG	AG
AX-184729346	T/C	1A	670279	+	NA	NA	NA	NA	NA	NA	TC	TT	TC	TT	TT	TT	TT	TT	TT	TT	TT	TT	TT	TT	TT	TT	TT	TT	TT	TT	TT	TT	TT	TT	TT	TT	TT	TT	TT	TT	TT	TT	TT	TT	TT	TT	TT	TT	TT
AX-184779379	T/C	1A	712870	+	NA	NA	NA	NA	NA	NA	TT	TC	TT	TT	CC	TT	TT	TT	TT	CC	TT	TT	TT	CC	TC	CC	CC	TT	TT	TT	TT	CC	TT	CC	TT	TT	TT	TT	TT	CC	CC	TT	CC	TT	CC	TT	CC	CC	CC
AX-184838269	A/C	1A	723159	+	NA	NA	NA	NA	NA	NA	AA	AA	AA	AA	AA	AA	AA	AA	AA	AA	AA	AA	AA	AA	AA	AA	AA	AA	AA	AA	AA	AA	AA	AA	AA	AA	AA	AA	AA	AA	AA	AA	AA	AA	AA	AA	AA	AA	AA
AX-184156867	A/G	1A	841987	+	NA	NA	NA	NA	NA	NA	AG	AG	AG	AG	GG	GG	AG	AG	AG	GG	AG	AG	AG	GG	GG	GG	GG	AG	AG	AG	AG	GG	AG	GG	AG	GG	AG	AG	AG	GG	GG	AG	GG	AG	GG	AG	GG	GG	GG
AX-184380901	A/G	1A	845289	+	NA	NA	NA	NA	NA	NA	AG	AG	AG	GG	GG	GG	AG	AG	AA	GG	AG	AG	AA	GG	GG	GG	GG	AA	AA	AG	AA	GG	AG	GG	AA	GG	AG	AA	AG	GG	GG	AG	GG	AA	GG	AA	GG	GG	GG
AX-184070632	A/G	1A	957152	+	NA	NA	NA	NA	NA	NA	AG	AG	AG	AG	AA	AA	AG	AG	AG	AA	AG	AG	AG	AA	AA	AA	AA	AG	AG	AG	AG	AA	AG	AA	AG	AA	AG	AG	AG	AA	AA	AG	AA	AG	AA	AG	AA	AA	AA
AX-184434259	T/C	1A	962563	+	NA	NA	NA	NA	NA	NA	CC	CC	CC	CC	CC	CC	CC	CC	CC	CC	CC	CC	CC	CC	CC	CC	CC	CC	CC	CC	CC	CC	CC	CC	CC	CC	CC	CC	CC	CC	CC	CC	CC	CC	CC	CC	CC	CC	CC
AX-184066228	T/C	1A	980330	+	NA	NA	NA	NA	NA	NA	TC	CC	TC	CC	TC	TC	CC	CC	CC	CC	TC	CC	TC	TC	TC	TC	TC	TC	TC	TC	CC	TC	CC	TC	TC	TC	TC	CC	CC	TC	CC	TC	CC	CC	TC	TC	CC	CC	CC
AX-184380897	A/C	1A	1021308	+	NA	NA	NA	NA	NA	NA	AA	AA	AA	AA	AA	AA	AA	AA	AA	AA	AA	AA	AA	AA	AA	AA	AA	AA	AA	AA	AA	AA	AA	AA	AA	AA	AA	AA	AA	AA	AA	AA	AA	AA	AA	AA	AA	AA	AA
AX-184907259	A/G	1A	1106771	+	NA	NA	NA	NA	NA	NA	GG	AG	GG	GG	GG	GG	GG	GG	GG	GG	GG	GG	GG	GG	GG	GG	GG	GG	GG	GG	GG	GG	GG	GG	GG	GG	GG	GG	GG	GG	GG	GG	GG	GG	GG	GG	GG	GG	GG
AX-184434980	A/G	1A	1134799	+	NA	NA	NA	NA	NA	NA	AG	AA	AG	AG	AG	AG	AG	AG	AG	AG	AG	AG	AG	AG	AG	AG	AG	AG	AG	AG	AG	AG	AG	AG	AG	AG	AG	AG	AG	AG	AG	AG	AG	AG	AG	AG	AG	AG	AG
AX-184494380	T/C	1A	1141058	+	NA	NA	NA	NA	NA	NA	CC	CC	CC	CC	CC	CC	CC	CC	CC	CC	CC	CC	CC	CC	CC	CC	CC	CC	CC	CC	CC	CC	CC	CC	CC	CC	CC	CC	CC	CC	CC	CC	CC	CC	CC	CC	CC	CC	CC
AX-184712042	A/G	1A	1189463	+	NA	NA	NA	NA	NA	NA	GG	GG	GG	AG	AG	GG	AG	GG	AG	AG	GG	GG	AG	AG	AG	AG	AG	AG	AG	AG	AG	AG	GG	AG	GG	GG	GG	AG	AG	GG	AG	GG	AG	AG	GG	AG	AG	AG	GG
AX-184842572	A/G	1A	1202295	+	NA	NA	NA	NA	NA	NA	AA	AG	AA	AA	AA	AA	AA	AA	AA	AA	AA	AA	AA	AA	AA	AA	AA	AA	AA	AA	AA	AA	AA	AA	AA	AA	AA	AA	AA	AA	AA	AA	AA	AA	AA	AA	AA	AA	AA
AX-184184537	T/C	1A	1271077	+	NA	NA	NA	NA	NA	NA	CC	TC	TC	CC	CC	CC	CC	CC	CC	CC	CC	CC	CC	CC	CC	CC	CC	CC	CC	CC	CC	CC	CC	CC	CC	CC	CC	CC	CC	CC	CC	CC	CC	CC	CC	CC	CC	CC	CC
AX-184058209	A/G	1A	1292086	+	NA	NA	NA	NA	NA	NA	AA	AA	AA	AA	AG	AG	AA	AA	AA	AG	AA	AA	AA	AG	AG	AG	AG	AA	AA	AA	AA	AG	AA	AG	AA	AG	AA	AA	AA	AG	AG	AA	AG	AA	AG	AA	AG	AA	AG
AX-184224919	T/C	1A	1312519	+	NA	NA	NA	NA	NA	NA	TC	CC	TC	TC	CC	CC	TC	TC	TC	CC	TC	TC	TC	CC	CC	CC	CC	TC	TC	TC	TC	CC	TC	CC	TC	CC	TC	TC	TC	CC	CC	TC	CC	TC	CC	TC	CC	TC	CC
AX-184494376	T/C	1A	1419271	+	NA	NA	NA	NA	NA	NA	TT	CC	TT	TT	TC	TC	TT	TT	TT	TC	TT	TT	TT	TC	TC	TC	TC	TT	TT	TT	TT	TC	TT	TC	TT	TC	TT	TT	TT	TC	TC	TT	TC	TT	TC	TT	TC	TT	TC
AX-184911595	T/G	1A	1461327	+	NA	NA	NA	NA	NA	NA	GG	TG	TG	GG	TG	TG	GG	GG	GG	TG	GG	GG	GG	TG	TG	TG	TG	GG	GG	GG	GG	TG	GG	TG	GG	TG	GG	GG	GG	TG	TG	GG	TG	GG	TG	GG	TG	GG	TG
AX-184455561	T/C	1A	1471363	+	NA	NA	NA	NA	NA	NA	TT	TT	TT	TT	TT	TT	TT	TT	TT	TT	TT	TT	TT	TT	TT	TT	TT	TT	TT	TT	TT	TT	TT	TT	TT	TT	TT	TT	TT	TT	TT	TT	TT	TT	TT	TT	TT	TT	TT
AX-184279319	T/C	1A	1485533	+	NA	NA	NA	NA	NA	NA	TC	TT	TT	TT	TT	TT	TT	TT	TT	TT	TT	TT	TT	TT	TT	TT	TT	TT	TT	TT	TT	TT	TT	TT	TT	TT	TT	TT	TT	TT	TT	TT	TT	TT	TT	TT	TT	TT	TT
AX-184051311	T/G	1A	1521078	+	NA	NA	NA	NA	NA	NA	TG	GG	GG	TG	TG	TG	TG	TG	TG	TG	TG	TG	TG	TG	TG	TG	TG	TG	TG	TG	TG	TG	TG	TG	TG	TG	TG	TG	TG	TG	TG	TG	TG	TG	TG	TG	TG	TG	TG
AX-184413656	A/C	1A	1556018	+	NA	NA	NA	NA	NA	NA	AC	AA	AC	AC	AC	AC	AC	AC	AC	AC	CC	AC	AC	AC	AC	AC	AC	AC	AC	AC	AC	AC	AC	AC	AC	AC	AC	AC	AC	AC	AC	AC	AC	AC	AC	AC	AC	AC	AC
AX-184925522	A/G	1A	1603815	+	NA	NA	NA	NA	NA	NA	AG	AA	AG	AG	AG	AG	AG	AG	AG	AG	AG	AG	AG	AG	AG	AG	AG	AG	AG	AG	AG	AG	AG	AG	AG	AG	AG	AG	AG	AG	AG	AG	AG	AG	AG	AG	AG	AG	AG
AX-184623506	A/G	1A	1669414	+	NA	NA	NA	NA	NA	NA	AA	GG	AA	AA	AG	AG	AA	AA	AA	AG	AA	AA	AA	AG	AG	AG	AG	AA	AA	AA	AA	AG	AG	AG	AA	AG	AA	AA	AA	AG	AG	AA	AG	AA	AG	AA	AG	AA	AG
AX-184194302	A/G	1A	1682601	+	NA	NA	NA	NA	NA	NA	AG	AA	AA	AA	AG	AA	AG	AA	AG	AG	AA	AA	AG	AG	AG	AG	AG	AG	AG	AG	AG	AG	AA	AG	AA	AA	AA	AG	AG	AA	AG	AA	AG	AG	AA	AG	AG	AG	AA
AX-184554076	T/C	1A	1682810	+	NA	NA	NA	NA	NA	NA	TT	TT	TT	TT	TT	TT	TT	TT	TT	TT	TT	TT	TT	TT	TT	TT	TT	TT	TT	TT	TT	TT	TT	TT	TT	TT	TT	TT	TT	TT	TT	TT	TT	TT	TT	TT	TT	TT	TT
AX-184529660	A/G	1A	1745121	+	NA	NA	NA	NA	NA	NA	AG	AA	AA	AG	AG	AG	AG	AG	AG	AG	AG	AG	AG	AG	AG	AG	AG	AG	AG	AG	AG	AG	AG	AG	AG	AG	AG	AG	AG	AG	AG	AG	AG	AG	AG	AG	AG	AG	AG
AX-184930229	A/C	1A	1754903	+	NA	NA	NA	NA	NA	NA	AC	CC	AC	AC	AC	AC	AC	AC	AC	AC	AC	AC	AC	AC	AC	AC	AC	AC	AC	AC	AC	AC	AC	AC	AC	AC	AC	AC	AC	AC	AC	AC	AC	AC	AC	AC	AC	AC	AC
AX-184335989	A/G	1A	1764869	+	NA	NA	NA	NA	NA	NA	GG	GG	GG	GG	GG	GG	GG	GG	GG	GG	GG	GG	GG	GG	GG	GG	GG	GG	GG	GG	GG	GG	GG	GG	GG	GG	GG	GG	GG	GG	GG	GG	GG	GG	GG	GG	GG	GG	GG
AX-184184529	T/C	1A	1790456	+	NA	NA	NA	NA	NA	NA	TC	TT	TC	TC	CC	CC	TC	TC	TC	CC	TC	TC	TC	CC	CC	CC	CC	TC	TC	TC	TC	CC	TC	CC	TC	CC	TC	TC	TC	CC	CC	TC	CC	TC	CC	TC	CC	TC	CC
AX-184301860	T/C	1A	1826564	+	NA	NA	NA	NA	NA	NA	TT	CC	TT	TT	TC	TC	TT	TT	TT	TC	TT	TT	TT	TC	TC	TC	TC	TT	TT	TT	TT	TC	TT	TC	TT	TC	TT	TT	TT	TC	TC	TT	TC	TT	TC	TT	TC	TT	TC
AX-184611314	T/C	1A	1886172	+	NA	NA	NA	NA	NA	NA	TC	TC	TC	TC	TT	TC	TC	TC	TC	TT	TC	TC	TC	TT	TT	TT	TT	TC	TC	TC	TC	TT	TC	TT	TC	TT	TC	TC	TC	TT	TT	TC	TT	TC	TT	TC	TT	TC	TT
AX-184380883	T/C	1A	1905944	+	NA	NA	NA	NA	NA	NA	TC	CC	TC	TC	TC	TC	TC	TC	TC	TC	TC	TC	TC	TC	TC	TC	TC	TC	TC	TC	TC	TC	TC	TC	TC	TC	TC	TC	TC	TC	TC	TC	TC	TC	TC	TC	TC	TC	TC
AX-184045229	A/C	1A	1981474	+	NA	NA	NA	NA	NA	NA	CC	CC	AC	CC	CC	CC	CC	CC	CC	CC	CC	CC	CC	CC	CC	CC	CC	CC	CC	CC	CC	CC	CC	CC	CC	CC	CC	CC	CC	CC	CC	CC	CC	CC	CC	CC	CC	CC	CC
AX-184538016	T/C	1A	1985451	+	NA	NA	NA	NA	NA	NA	TT	TC	TT	TT	TC	TC	TT	TT	TT	TC	TT	TT	TT	TC	TC	TC	TC	TT	TT	TT	TT	TC	TT	TC	TT	TC	TT	TT	TT	TC	TC	TT	TC	TT	TC	TT	TC	TT	TC
AX-184445400	A/G	1A	1985754	+	NA	NA	NA	NA	NA	NA	AG	GG	AG	AG	AG	AG	AG	AG	AG	AG	AG	AG	AG	AG	AG	AG	AG	AG	AG	AG	AG	AG	AG	AG	AG	AG	AG	AG	AG	AG	AG	AG	AG	AG	AG	AG	AG	AG	AG
AX-184139966	T/C	1A	1989189	+	NA	NA	NA	NA	NA	NA	TC	CC	TC	TC	TC	TC	TC	TC	TC	TC	TC	TC	TC	TC	TC	TC	TC	TC	TC	TC	TC	TC	TC	TC	TC	TC	TC	TC	TC	TC	TC	TC	TC	TC	TC	TC	TC	TC	TC
AX-184455552	T/G	1A	2009298	+	NA	NA	NA	NA	NA	NA	TG	GG	TG	TG	TG	TG	TG	TG	TG	TG	TG	TG	TG	TG	TG	TG	TG	TG	TG	TG	TG	TG	TG	TG	TG	TG	TG	TG	TG	TG	TG	TG	TG	TG	TG	TG	TG	TG	TG
AX-184124426	T/G	1A	2034478	+	NA	NA	NA	NA	NA	NA	TG	GG	TG	TG	TG	TG	TG	TG	TG	TG	TG	TG	TG	TG	TG	TG	TG	TG	TG	TG	TG	TG	TG	TG	TG	TG	TG	TG	TG	TG	TG	TG	TG	TG	TG	TG	TG	TG	TG
AX-184075406	A/G	1A	2066385	+	NA	NA	NA	NA	NA	NA	AG	GG	AG	AG	AG	AG	AG	AG	AG	AG	AG	AG	AG	AG	AG	AG	AG	AG	AG	AG	AG	AG	AG	AG	AG	AG	AG	AG	AG	AG	AG	AG	AG	AG	AG	AG	AG	AG	AG
AX-184335981	A/G	1A	2084514	+	NA	NA	NA	NA	NA	NA	AA	AA	AA	AA	AG	AG	AA	AA	AA	AG	AA	AA	AA	AG	AG	AG	AG	AA	AA	AA	AA	AG	AA	AG	AA	AG	AA	AA	AA	AG	AG	AA	AG	AA	AG	AA	AG	AA	AG
AX-184402820	A/C	1A	2138248	+	NA	NA	NA	NA	NA	NA	CC	CC	CC	CC	CC	CC	CC	CC	CC	CC	CC	CC	CC	CC	CC	CC	CC	CC	CC	CC	CC	CC	CC	CC	CC	CC	CC	CC	CC	CC	CC	CC	CC	CC	CC	CC	CC	CC	CC
AX-184856334	A/G	1A	2153771	+	NA	NA	NA	NA	NA	NA	AG	AA	AA	AG	AA	AG	AA	AG	AA	AA	AG	AG	AA	AA	AA	AA	AA	AA	AA	AA	AA	AA	AG	AA	AG	AG	AG	AA	AA	AG	AA	AG	AA	AA	AG	AA	AA	AA	AG
AX-184584244	A/G	1A	2163543	+	NA	NA	NA	NA	NA	NA	AG	AA	AG	AG	AG	AG	AG	AG	AG	AG	AG	AG	AG	AG	AG	AG	AG	AG	AG	AG	AG	AG	AG	AG	AG	AG	AG	AG	AG	AG	AG	AG	AG	AG	AG	AG	AG	AG	AG
AX-184521029	A/G	1A	2221303	+	NA	NA	NA	NA	NA	NA	AA	AA	AA	AA	AA	AA	AA	AA	AA	AA	AA	AA	AA	AA	AA	AA	AA	AA	AA	AA	AA	AA	AA	AA	AA	AA	AA	AA	AA	AA	AA	AA	AA	AA	AA	AA	AA	AA	AA
AX-184224905	T/C	1A	2256781	+	NA	NA	NA	NA	NA	NA	CC	CC	CC	CC	CC	CC	CC	CC	CC	CC	CC	CC	CC	CC	CC	CC	CC	CC	CC	CC	CC	CC	CC	CC	CC	CC	CC	CC	CC	CC	CC	CC	CC	CC	CC	CC	CC	CC	CC
AX-184660701	A/C	1A	2262971	+	NA	NA	NA	NA	NA	NA	AC	CC	AC	AC	AC	AC	AC	AC	AC	AC	AC	AC	AC	AC	AC	AC	AC	AC	AC	AC	AC	AC	AC	AC	AC	AC	AC	AC	AC	AC	AC	AC	AC	AC	AC	AC	AC	AC	AC
AX-184858333	A/G	1A	2270174	+	NA	NA	NA	NA	NA	NA	GG	GG	GG	GG	GG	GG	GG	GG	GG	GG	GG	GG	GG	GG	GG	GG	GG	GG	GG	GG	GG	GG	GG	GG	GG	GG	GG	GG	GG	GG	GG	GG	GG	GG	GG	GG	GG	GG	GG
AX-184887167	T/G	1A	2286837	+	NA	NA	NA	NA	NA	NA	GG	GG	GG	GG	GG	GG	GG	GG	GG	GG	GG	GG	GG	GG	GG	GG	GG	GG	GG	GG	GG	GG	GG	GG	GG	GG	GG	GG	GG	GG	GG	GG	GG	GG	GG	GG	GG	GG	GG
AX-184916075	T/C	1A	2292724	+	NA	NA	NA	NA	NA	NA	TC	CC	TC	TC	TC	TC	TC	TC	TC	TC	TC	TC	TC	TC	TC	TC	TC	TC	TC	TC	TC	TC	TC	TC	TC	TC	TC	TC	TC	TC	TC	TC	TC	TC	TC	TC	TC	TC	TC
AX-184257380	T/C	1A	2311428	+	NA	NA	NA	NA	NA	NA	CC	CC	CC	CC	CC	CC	CC	CC	CC	CC	CC	CC	CC	CC	CC	CC	CC	CC	CC	CC	CC	CC	CC	CC	CC	CC	CC	CC	CC	CC	CC	CC	CC	CC	CC	CC	CC	CC	CC
AX-184091241	T/C	1A	2342220	+	NA	NA	NA	NA	NA	NA	TC	CC	CC	TC	TC	TC	TC	TC	TC	TC	TC	TC	TC	TC	TC	TC	TC	TC	TC	TC	TC	TC	TC	TC	TC	TC	TC	TC	TC	TC	TC	TC	TC	TC	TC	TC	TC	TC	TC
AX-184925517	T/C	1A	2355405	+	NA	NA	NA	NA	NA	NA	TT	TT	TT	TC	TT	TC	TT	TC	TT	TT	TC	TC	TT	TT	TT	TT	TT	TT	TT	TT	TT	TT	TC	TT	TC	TC	TC	TT	TT	TC	TT	TC	TT	TT	TC	TT	TT	TT	TC
AX-184257377	T/G	1A	2392534	+	NA	NA	NA	NA	NA	NA	TG	GG	TG	TG	TG	TG	TG	TG	TG	TG	TG	TG	TG	TG	TG	TG	TG	TG	TG	TG	TG	TG	TG	TG	TG	TG	TG	TG	TG	TG	TG	TG	TG	TG	TG	TG	TG	TG	TG
AX-184576963	A/G	1A	2431075	+	NA	NA	NA	NA	NA	NA	GG	GG	GG	AG	GG	AG	GG	AG	GG	GG	AG	AG	GG	GG	GG	GG	GG	GG	GG	GG	GG	GG	AG	GG	AG	AG	AG	GG	GG	AG	GG	AG	GG	GG	AG	GG	GG	GG	AG
AX-184070623	A/C	1A	2434193	+	NA	NA	NA	NA	NA	NA	AC	CC	CC	AC	AC	AC	AC	AC	AC	AC	AC	AC	AC	AC	AC	AC	AC	AC	AC	AC	AC	AC	AC	AC	AC	AC	AC	AC	AC	AC	AC	AC	AC	AC	AC	AC	AC	AC	AC
AX-184660700	T/C	1A	2466084	+	NA	NA	NA	NA	NA	NA	TC	TC	TC	TT	TC	TT	TC	TT	TC	TC	TT	TT	TC	TC	TC	TC	TC	TC	TC	TC	TC	TC	TT	TC	TT	TT	TT	TC	TC	TT	TC	TT	TC	TC	TT	TC	TC	TC	TT
AX-184724032	T/G	1A	2480522	+	NA	NA	NA	NA	NA	NA	TT	TT	TT	TT	TG	TG	TT	TT	TT	TG	TT	TT	TT	TG	TG	TG	TG	TT	TT	TT	TT	TG	TT	TG	TT	TG	TT	TT	TT	TG	TG	TT	TG	TT	TG	TT	TG	TT	TG
AX-184035860	T/G	1A	2556703	+	NA	NA	NA	NA	NA	NA	GG	GG	GG	GG	TG	TG	GG	GG	GG	TG	GG	GG	GG	TG	TG	TG	TG	GG	GG	GG	GG	TG	GG	TG	GG	TG	GG	GG	GG	TG	TG	GG	TG	GG	TG	GG	TG	GG	TG
AX-184224898	A/C	1A	2575453	+	NA	NA	NA	NA	NA	NA	AC	AA	AC	AC	AC	AC	AC	AC	AC	AC	AC	AC	AC	AC	AC	AC	AC	CC	AC	AC	AC	AC	AC	AC	AC	AC	AC	AC	AC	AC	AC	AC	AC	AC	AC	AC	AC	AC	AC
AX-184313373	A/G	1A	2578243	+	NA	NA	NA	NA	NA	NA	AG	GG	GG	AG	AG	AG	AG	AG	AG	AG	AG	AG	GG	AG	AG	AG	AG	AG	AG	AG	AG	AG	GG	AG	AG	AG	AG	AG	AG	AG	AG	AG	AG	AG	AG	AG	AG	AG	AG
AX-184702920	T/C	1A	2589407	+	NA	NA	NA	NA	NA	NA	CC	TC	CC	CC	CC	CC	CC	CC	CC	CC	CC	CC	CC	CC	CC	CC	CC	CC	CC	CC	CC	CC	CC	CC	CC	CC	CC	CC	CC	CC	CC	CC	CC	CC	CC	CC	CC	CC	CC
AX-184598186	T/C	1A	2591399	+	NA	NA	NA	NA	NA	NA	CC	TC	CC	TC	TC	TC	TC	TC	TC	TC	TC	TC	TC	TC	TC	TC	TC	TC	TC	TC	TC	TC	TC	TC	TC	TC	TC	TC	TC	TC	TC	TC	TC	TC	TC	TC	TC	TC	TC
AX-184391886	T/G	1A	2621425	+	NA	NA	NA	NA	NA	NA	TG	GG	GG	TG	TG	TG	TG	TG	TG	TG	TG	TG	TG	TG	TG	TG	TG	TG	TG	TG	TG	TG	TG	TG	TG	TG	TG	TG	TG	TG	TG	TG	TG	TG	TG	TG	TG	TG	TG
AX-184347181	A/G	1A	2678600	+	NA	NA	NA	NA	NA	NA	GG	AA	AG	GG	AG	AG	GG	GG	GG	AG	GG	GG	GG	AG	AG	AG	AG	GG	GG	GG	GG	AG	GG	AG	GG	AG	GG	GG	GG	AG	AG	GG	AG	GG	AG	GG	AG	GG	AG
AX-184268236	T/C	1A	2688927	+	NA	NA	NA	NA	NA	NA	CC	CC	CC	TC	TC	TC	TC	TC	TC	TC	TC	TC	TC	TC	TC	TC	TC	TC	TC	TC	TC	TC	TC	TC	TC	TC	TC	TC	TC	TC	TC	TC	TC	TC	TC	TC	TC	TC	TC
AX-184324844	T/C	1A	2708253	+	NA	NA	NA	NA	NA	NA	TT	TC	TT	TT	TT	TT	TT	TT	TT	TT	TT	TT	TT	TT	TT	TT	TT	TT	TT	TT	TT	TT	TT	TT	TT	TT	TT	TT	TT	TT	TT	TT	TT	TT	TT	TT	TT	TT	TT
AX-184347179	A/C	1A	2721994	+	NA	NA	NA	NA	NA	NA	CC	CC	CC	AC	AC	AC	AC	AC	AC	AC	AC	AC	AC	AC	AC	AC	AC	AC	AC	AC	AC	AC	AC	AC	AC	AC	AC	AC	AC	AC	AC	AC	AC	AC	AC	AC	AC	AC	AC
AX-184165831	T/C	1A	2727645	+	NA	NA	NA	NA	NA	NA	TT	TC	TT	TT	TT	TT	TT	TT	TT	TT	TT	TT	TT	TT	TT	TT	TT	TT	TT	TT	TT	TT	TT	TT	TT	TT	TT	TT	TT	TT	TT	TT	TT	TT	TT	TT	TT	TT	TT
AX-184156834	T/C	1A	2748524	+	NA	NA	NA	NA	NA	NA	TT	TT	TT	TC	TT	TC	TT	TC	TT	TT	TC	TC	TT	TT	TT	TT	TT	TT	TT	TT	TT	TT	TC	TT	TC	TC	TC	TT	TT	TC	TT	TC	TT	TT	TC	TT	TT	TT	TC
AX-184475504	A/G	1A	2773198	+	NA	NA	NA	NA	NA	NA	AA	AA	AA	AA	AA	AA	AA	AA	AA	AA	AA	AA	AA	AA	AA	AA	AA	AA	AA	AA	AA	AA	AA	AA	AA	AA	AA	AA	AA	AA	AA	AA	AA	AA	AA	AA	AA	AA	AA
AX-184139956	T/C	1A	2787924	+	NA	NA	NA	NA	NA	NA	TC	CC	TC	TC	TC	TC	TC	TC	TC	TC	TC	TC	TC	TC	TC	TC	TC	TC	TC	TC	TC	TC	TC	TC	TC	TC	TC	TC	TC	TC	TC	TC	TC	TC	TC	TC	TC	TC	TC
AX-184485105	T/C	1A	2791190	+	NA	NA	NA	NA	NA	NA	TC	TT	TC	TC	TC	TC	TC	TC	TC	TC	TC	TC	TC	TC	TC	TC	TC	TC	TC	TC	TC	TC	TC	TC	TC	TC	TC	TC	TC	TC	TC	TC	TC	TC	TC	TC	TC	TC	TC
AX-184279292	A/C	1A	2840454	+	NA	NA	NA	NA	NA	NA	AA	AC	AA	AA	AA	AA	AA	AA	AA	AA	AA	AA	AA	AA	AA	AA	AA	AA	AA	AA	AA	AA	AA	AA	AA	AA	AA	AA	AA	AA	AA	AA	AA	AA	AA	AA	AA	AA	AA
AX-184066211	A/C	1A	2859214	+	NA	NA	NA	NA	NA	NA	AC	AA	AC	AC	AC	AC	AC	AC	AC	AC	AC	AC	AC	AC	AC	AC	AC	AC	AC	AC	AC	AC	AC	AC	AC	AC	AC	AC	AC	AC	AC	AC	AC	AC	AC	AC	AC	AC	AC
AX-184268232	T/G	1A	2889289	+	NA	NA	NA	NA	NA	NA	GG	GG	TG	GG	GG	GG	GG	GG	GG	GG	GG	GG	GG	GG	GG	GG	GG	GG	GG	GG	GG	GG	GG	GG	GG	GG	GG	GG	GG	GG	GG	GG	GG	GG	GG	GG	GG	GG	GG
AX-184184503	T/G	1A	2892220	+	NA	NA	NA	NA	NA	NA	GG	GG	GG	GG	GG	GG	GG	GG	GG	GG	GG	GG	GG	GG	GG	GG	GG	GG	GG	GG	GG	GG	GG	GG	GG	GG	GG	GG	GG	GG	GG	GG	GG	GG	GG	GG	GG	GG	GG
AX-184617406	A/C	1A	2926593	+	NA	NA	NA	NA	NA	NA	AC	AA	AA	AC	AC	AC	AC	AC	AC	AC	AC	AC	AC	AC	AC	AC	AC	AC	AC	AC	AC	AC	AC	AC	AC	AC	AC	AC	AC	AC	AC	AC	AC	AC	AC	AC	AC	AC	AC
AX-184194282	T/G	1A	2968229	+	NA	NA	NA	NA	NA	NA	TG	GG	TG	TG	TG	TG	TG	TG	TG	TG	TG	TG	TG	TG	TG	TG	TG	TG	TG	TG	TG	TG	TG	TG	TG	TG	TG	TG	TG	TG	TG	TG	TG	TG	TG	TG	TG	TG	TG
AX-184955090	A/G	1A	3017871	+	NA	NA	NA	NA	NA	NA	AG	GG	GG	AG	AG	AG	AG	AG	AG	AG	AG	AG	AG	AG	AG	AG	AG	AG	AG	AG	AG	AG	AG	AG	AG	AG	AG	AG	AG	AG	AG	AG	AG	AG	AG	AG	AG	AG	AG
AX-184660696	T/C	1A	3019079	+	NA	NA	NA	NA	NA	NA	TC	TT	TC	TC	TC	TC	TC	TC	TC	TC	TC	TC	TC	TC	TC	TC	TC	TC	TC	TC	TC	TC	TC	TC	TC	TC	TC	TC	TC	TC	TC	TC	TC	TC	TC	TC	TC	TC	TC
AX-184165862	T/C	1A	3028957	+	NA	NA	NA	NA	NA	NA	TC	CC	TC	TC	TC	TC	TC	TC	TC	TC	TC	TC	TC	TC	TC	TC	TC	TC	TC	TC	TC	TC	TC	TC	TC	TC	TC	TC	TC	TC	TC	TC	TC	TC	TC	TC	TC	TC	TC
AX-184091252	A/C	1A	3037095	+	NA	NA	NA	NA	NA	NA	CC	CC	CC	CC	CC	CC	CC	CC	CC	CC	CC	CC	CC	CC	CC	CC	CC	CC	CC	CC	CC	CC	CC	CC	CC	CC	CC	CC	CC	CC	CC	CC	CC	CC	CC	CC	CC	CC	CC
AX-184413675	A/G	1A	3107051	+	NA	NA	NA	NA	NA	NA	AG	GG	AG	AG	AG	AG	AG	AG	AG	AG	AG	AG	AG	AG	AG	AG	AG	AG	AG	AG	AG	AG	AG	AG	AG	AG	AG	AG	AG	AG	AG	AG	AG	AG	AG	AG	AG	AG	AG
AX-184611321	T/G	1A	3159597	+	NA	NA	NA	NA	NA	NA	TG	TT	TG	TG	TG	TG	TG	TG	TG	TG	TG	TG	TG	TG	TG	TG	TG	TG	TG	TG	TG	TG	TG	TG	TG	TG	TG	TG	TG	TG	TG	TG	TG	TG	TG	TG	TG	TG	TG
AX-184611323	A/C	1A	3201317	+	NA	NA	NA	NA	NA	NA	AC	CC	CC	AC	AC	AC	AC	AC	AC	AC	AC	AC	AC	AC	AC	AC	AC	AC	AC	AC	AC	AC	AC	AC	AC	AC	AC	AC	AC	AC	AC	AC	AC	AC	AC	AC	AC	AC	AC
AX-184290624	T/C	1A	3207031	+	NA	NA	NA	NA	NA	NA	TT	TC	TT	TT	TC	TC	TT	TT	TT	TC	TT	TT	TC	TC	TC	TC	TC	TT	TT	TT	TT	TC	TT	TC	TT	TC	TC	TT	TT	TC	TC	TT	TC	TT	TC	TT	TC	TT	TC
AX-184175035	T/C	1A	3225179	+	NA	NA	NA	NA	NA	NA	TC	CC	TC	TC	TC	TC	TC	TC	TC	TC	TC	TC	TC	TC	TC	TC	TC	TC	TC	TC	TC	TC	TC	TC	TC	TC	TC	TC	TC	TC	TC	TC	TC	TC	TC	TC	TC	TC	TC
AX-184617430	A/G	1A	3259523	+	NA	NA	NA	NA	NA	NA	GG	GG	GG	GG	GG	GG	GG	GG	GG	GG	GG	GG	GG	GG	GG	GG	GG	GG	GG	GG	GG	GG	GG	GG	GG	GG	GG	GG	GG	GG	GG	GG	GG	GG	GG	GG	GG	GG	GG
AX-184132122	T/C	1A	3274881	+	NA	NA	NA	NA	NA	NA	TC	CC	TC	TC	TC	TC	TC	TC	TC	TC	TC	TC	TC	TC	TC	TC	TC	TC	TC	TC	TC	TC	TC	TC	TC	TC	TC	TC	TC	TC	TC	TC	TC	TC	TC	TC	TC	TC	TC
AX-184022785	A/C	1A	3330715	+	NA	NA	NA	NA	NA	NA	AC	AA	AC	AC	AC	AC	AC	AC	AC	AC	AC	AC	AC	AC	AC	AC	AC	AC	AC	AC	AC	AC	AC	AC	AC	AC	AC	AC	AC	AC	AC	AC	AC	AC	AC	AC	AC	AC	AC
AX-184629331	T/C	1A	3390748	+	NA	NA	NA	NA	NA	NA	TC	TT	TT	TC	CC	CC	TC	TC	TC	CC	TC	TC	CC	CC	CC	CC	CC	TC	TC	TC	TC	CC	TC	CC	TC	CC	CC	TC	TC	CC	CC	TC	CC	TC	TC	TC	CC	TC	CC
AX-184494394	T/C	1A	3449993	+	NA	NA	NA	NA	NA	NA	TC	CC	TC	TC	TC	TC	TC	TC	TC	TC	TC	TC	TC	TC	TC	TC	TC	TC	TC	TC	TC	TC	TC	TC	TC	TC	TC	TC	TC	TC	TC	TC	TC	TC	TC	TC	TC	TC	TC
AX-184268277	T/G	1A	3455558	+	NA	NA	NA	NA	NA	NA	TT	TT	TT	TT	TT	TT	TT	TT	TT	TT	TT	TT	TT	TT	TT	TT	TT	TT	TT	TT	TT	TT	TT	TT	TT	TT	TT	TT	TT	TT	TT	TT	TT	TT	TT	TT	TT	TT	TT
AX-184369668	A/G	1A	3484664	+	NA	NA	NA	NA	NA	NA	AG	AA	AA	AG	AG	AG	AG	AG	AG	AG	AG	AG	AG	AG	AG	AG	AG	AG	AG	AG	AG	AG	AG	AG	AG	AG	AG	AG	AG	AG	AG	AG	AG	AG	AG	AG	AG	AG	AG
AX-184503669	A/G	1A	3486006	+	NA	NA	NA	NA	NA	NA	AG	GG	AG	AG	AG	AG	AG	AG	AG	AG	AG	AG	AG	AG	AG	AG	AG	AG	AG	AG	AG	AG	AG	AG	AG	AG	AG	AG	AG	AG	AG	AG	AG	AG	AG	AG	AG	AG	AG
AX-184930244	A/G	1A	3508315	+	NA	NA	NA	NA	NA	NA	GG	AA	GG	GG	GG	GG	GG	GG	GG	GG	GG	GG	GG	GG	GG	GG	GG	GG	GG	GG	GG	GG	GG	GG	GG	GG	GG	GG	GG	GG	GG	GG	GG	GG	GG	GG	GG	GG	GG
AX-184561934	T/C	1A	3554443	+	NA	NA	NA	NA	NA	NA	TT	CC	TT	TT	TC	TC	TT	TT	TT	TC	TT	TT	TC	TC	TC	TT	TC	TT	TT	TT	TT	TC	TT	TC	TT	TC	TC	TC	TT	TC	TC	TT	TC	TT	TT	TT	TC	TT	TC
AX-184847068	T/C	1A	3561802	+	NA	NA	NA	NA	NA	NA	TC	CC	TC	TC	TC	TC	TC	TC	TC	TC	TC	TC	TC	TC	TC	TC	TC	TC	TC	TC	TC	TC	TC	TC	TC	TC	TC	TC	TC	TC	TC	TC	TC	TC	TC	TC	TC	TC	TC
AX-184455581	A/G	1A	3610060	+	NA	NA	NA	NA	NA	NA	AG	GG	AG	AG	AG	AG	AG	AG	AG	AG	AG	AG	AG	AG	AG	AG	AG	AG	AG	AG	AG	AG	AG	AG	AG	AG	AG	AG	AG	AG	AG	AG	AG	AG	AG	AG	AG	AG	AG
AX-184194332	T/G	1A	3625287	+	NA	NA	NA	NA	NA	NA	GG	TT	GG	GG	GG	GG	GG	GG	GG	GG	GG	GG	GG	GG	GG	GG	GG	GG	GG	GG	GG	GG	GG	GG	GG	GG	GG	GG	GG	GG	GG	GG	GG	GG	GG	GG	GG	GG	GG
AX-184655838	T/C	1A	3625791	+	NA	NA	NA	NA	NA	NA	CC	CC	CC	CC	CC	CC	CC	CC	CC	CC	CC	CC	CC	CC	CC	CC	CC	CC	CC	CC	CC	CC	CC	CC	CC	CC	CC	CC	CC	CC	CC	CC	CC	CC	CC	CC	CC	CC	CC
AX-184887183	T/C	1A	3639547	+	NA	NA	NA	NA	NA	NA	TC	TC	TC	TC	TC	TC	TC	TC	TC	TC	TC	TC	TC	TC	TC	TC	TC	TC	TC	TC	TC	TC	TC	TC	TC	TC	TC	TC	TC	TC	TC	TC	TC	TC	TC	TC	TC	TC	TC
AX-184521060	A/G	1A	3662829	+	NA	NA	NA	NA	NA	NA	AG	GG	GG	AG	AG	AG	AG	AG	AG	AG	AG	AG	AG	AG	AG	AG	AG	AG	AG	AG	AG	AG	AG	AG	AG	AG	AG	AG	AG	AG	AG	AG	AG	AG	GG	AG	AG	AG	AG
AX-184660715	A/G	1A	3673925	+	NA	NA	NA	NA	NA	NA	GG	GG	AG	AG	GG	GG	AG	AG	GG	AG	AG	GG	AG	AG	AG	AG	GG	GG	GG	GG	AG	AG	AG	GG	AG	GG	AG	GG	AG	GG	GG	GG	AG	GG	GG	GG	GG	AG	AG
AX-184435002	A/G	1A	3703055	+	NA	NA	NA	NA	NA	NA	AG	AG	AG	AG	AA	AA	AG	AG	AG	AA	AG	AG	AA	AA	AA	AG	AA	AG	AG	AG	AG	AA	AG	AA	AG	AA	AA	AA	AG	AA	AA	AA	AA	AG	AG	AG	AA	AG	AA
AX-184435003	A/G	1A	3705503	+	NA	NA	NA	NA	NA	NA	AG	GG	GG	AG	AG	AG	AG	AG	AG	AG	AG	AG	AG	AG	AG	AG	AG	AG	AG	AG	AG	AG	AG	AG	AG	AG	AG	AG	AG	AG	AG	AG	AG	AG	AG	AG	AG	AG	AG
AX-184117255	T/G	1A	3749708	+	NA	NA	NA	NA	NA	NA	GG	TG	GG	GG	GG	GG	GG	GG	GG	GG	GG	GG	GG	GG	GG	GG	GG	GG	GG	GG	GG	GG	GG	GG	GG	GG	GG	GG	GG	GG	GG	GG	GG	GG	GG	GG	GG	GG	GG
AX-184058221	T/C	1A	3762977	+	NA	NA	NA	NA	NA	NA	CC	CC	TC	TC	TC	TC	TC	TC	TC	TC	TC	TC	TC	TC	TC	TC	TC	TC	TC	TC	TC	TC	TC	TC	TC	TC	TC	TC	TC	TC	TC	TC	TC	TC	TC	TC	TC	TC	TC
AX-184025896	T/G	1A	3764355	+	NA	NA	NA	NA	NA	NA	TT	TG	TG	TG	TG	TG	TG	TG	TG	TG	TG	TG	TG	TG	TG	TG	TG	TG	TG	TG	TG	TG	TG	TG	TG	TG	TG	TG	TG	TG	TG	TG	TG	TG	TG	TG	TG	TG	TG
AX-184347225	A/G	1A	3769123	+	NA	NA	NA	NA	NA	NA	GG	GG	AG	AG	AG	AG	AG	AG	AG	AG	AG	AG	AG	AG	AG	AG	AG	AG	AG	AG	AG	AG	AG	AG	AG	AG	AG	AG	AG	AG	AG	AG	AG	AG	AG	AG	AG	AG	AG
AX-184324905	T/C	1A	3782986	+	NA	NA	NA	NA	NA	NA	CC	CC	CC	TC	TC	TC	TC	TC	TC	TC	TC	TC	TC	TC	TC	TC	TC	TC	TC	TC	TC	TC	TC	TC	TC	TC	TC	TC	TC	TC	TC	TC	TC	TC	TC	TC	TC	TC	TC
AX-184204372	A/G	1A	3820488	+	NA	NA	NA	NA	NA	NA	AG	AA	AG	AG	AG	AG	AG	AG	AG	AG	AG	AG	AG	AG	AG	AG	AG	AG	AG	AG	AG	AG	AG	AG	AG	AG	AG	AG	AG	AG	AG	AG	AG	AG	AG	AG	AG	AG	AG
AX-184935093	T/G	1A	3825040	+	NA	NA	NA	NA	NA	NA	GG	GG	GG	GG	GG	GG	GG	GG	GG	GG	GG	GG	GG	GG	GG	GG	GG	GG	GG	GG	GG	GG	GG	GG	GG	GG	GG	GG	GG	GG	GG	GG	GG	GG	GG	GG	GG	GG	GG
AX-184204373	T/G	1A	3918623	+	NA	NA	NA	NA	NA	NA	TT	GG	TT	TT	TG	TG	TT	TT	TT	TG	TT	TT	TG	TG	TG	TT	TG	GG	GG	TT	TT	TG	TT	TG	TT	TG	TG	TG	TT	TG	TG	TG	TG	TT	TT	GG	TG	TT	TG
AX-184546008	A/G	1A	3952525	+	NA	NA	NA	NA	NA	NA	AG	GG	AG	AG	AG	AG	AG	AG	AG	AG	AG	AG	AG	AG	AG	AG	AG	AG	AG	AG	AG	AG	AG	AG	AG	AG	AG	AG	AG	AG	AG	AG	AG	AG	AG	AG	AG	AG	AG
AX-184257423	T/G	1A	3960757	+	NA	NA	NA	NA	NA	NA	TG	TT	TG	TG	TG	TG	TG	TG	TG	TG	TG	TG	TG	TG	TG	TG	TG	TG	TG	TG	TG	TG	TG	TG	TG	TG	TG	TG	TG	TG	TG	TG	TG	TG	TG	TG	TG	TG	TG
AX-184940044	T/C	1A	4003095	+	NA	NA	NA	NA	NA	NA	CC	CC	CC	CC	TC	TC	CC	CC	CC	TC	CC	CC	TC	TC	TC	CC	TC	CC	CC	CC	CC	TC	CC	TC	CC	TC	TC	TC	CC	TC	TC	TC	TC	TC	CC	CC	TC	CC	TC
AX-184465590	T/G	1A	4021108	+	NA	NA	NA	NA	NA	NA	TT	TT	TT	TT	TT	TT	TT	TT	TT	TT	TT	TT	TT	TT	TT	TT	TT	TT	TT	TT	TT	TT	TT	TT	TT	TT	TT	TT	TT	TT	TT	TT	TT	TT	TT	TT	TT	TT	TT
AX-184103467	A/C	1A	4126491	+	NA	NA	NA	NA	NA	NA	AC	AA	AC	AC	AC	AC	AC	AC	AC	AC	AC	AC	AC	AC	AC	AC	AC	AC	AC	AC	AC	AC	AC	AC	AC	AC	AC	AC	AC	AC	AC	AC	AC	AC	AC	AC	AC	AC	AC
AX-184184565	T/C	1A	4130377	+	NA	NA	NA	NA	NA	NA	CC	CC	CC	CC	CC	CC	CC	CC	CC	CC	CC	CC	CC	CC	CC	CC	CC	CC	CC	CC	CC	CC	CC	CC	CC	CC	CC	CC	CC	CC	CC	CC	CC	CC	CC	CC	CC	CC	CC
AX-184085645	A/G	1A	4141413	+	NA	NA	NA	NA	NA	NA	GG	GG	GG	GG	GG	GG	GG	GG	GG	GG	GG	GG	GG	GG	GG	GG	GG	GG	GG	GG	GG	GG	GG	GG	GG	GG	GG	GG	GG	GG	GG	GG	GG	GG	GG	GG	GG	GG	GG
AX-184475576	T/C	1A	4150969	+	NA	NA	NA	NA	NA	NA	TC	CC	TC	TC	TC	TC	TC	TC	TC	TC	TC	TC	TC	TC	TC	TC	TC	TC	TC	TC	TC	TC	TC	TC	TC	TC	TC	TC	TC	TC	TC	TC	TC	TC	TC	TC	TC	TC	TC
AX-184336033	T/C	1A	4175117	+	NA	NA	NA	NA	NA	NA	TC	CC	TC	TC	TC	TC	TC	TC	TC	TC	TC	TC	TC	TC	TC	TC	TC	TC	TC	TC	TC	TC	TC	TC	TC	TC	TC	TC	TC	TC	TC	TC	TC	TC	TC	TC	TC	TC	TC
AX-184512555	T/G	1A	4237458	+	NA	NA	NA	NA	NA	NA	TG	GG	TG	TG	TG	TG	TG	TG	TG	TG	TG	TG	TG	TG	TG	TG	TG	TG	TG	TG	TG	TG	TG	TG	TG	TG	TG	TG	TG	TG	TG	TG	TG	TG	TG	TG	TG	TG	TG
AX-184494410	A/C	1A	4285506	+	NA	NA	NA	NA	NA	NA	AC	CC	CC	AC	AC	AC	AC	AC	AC	AC	AC	AC	AC	AC	AC	AC	AC	AC	AC	AC	AC	AC	AC	AC	AC	AC	AC	AC	AC	AC	AC	AC	AC	AC	AC	AC	AC	AC	AC
AX-184838638	A/C	1A	4297053	+	NA	NA	NA	NA	NA	NA	AA	AA	AA	AA	AA	AA	AA	AA	AA	AA	AA	AA	AA	AA	AA	AA	AA	AA	AA	AA	AA	AA	AA	AA	AA	AA	AA	AA	AA	AA	AA	AA	AA	AA	AA	AA	AA	AA	AA
AX-184887190	T/C	1A	4336743	+	NA	NA	NA	NA	NA	NA	TC	CC	TC	TC	CC	CC	TC	TC	TC	CC	TC	TC	CC	CC	CC	TC	CC	TC	TC	TC	TC	CC	TC	CC	TC	CC	CC	CC	TC	CC	CC	CC	CC	CC	TC	TC	CC	TC	CC
AX-184358535	A/C	1A	4341557	+	NA	NA	NA	NA	NA	NA	CC	CC	AC	CC	CC	CC	CC	CC	CC	CC	CC	CC	CC	CC	CC	CC	CC	CC	CC	CC	CC	CC	CC	CC	CC	CC	CC	CC	CC	CC	CC	CC	CC	CC	CC	CC	CC	CC	CC
AX-184358536	T/C	1A	4423406	+	NA	NA	NA	NA	NA	NA	TC	TC	TC	TC	TT	TT	TC	TC	TC	TT	TC	TC	TT	TT	TT	TC	TT	TC	TC	TC	TC	TT	TC	TT	TC	TT	TT	TT	TC	TT	TT	TT	TT	TT	TC	TC	TT	TC	TT
AX-184369690	A/G	1A	4445239	+	NA	NA	NA	NA	NA	NA	AG	AA	AA	AG	AG	AG	AG	AG	AG	AG	AG	AG	AG	AG	AG	AG	AG	AG	AG	AG	AG	AG	AG	AG	AG	AG	AG	AG	AG	AG	AG	AG	AG	AG	AG	AG	AG	AG	AG
AX-184045246	T/C	1A	4529021	+	NA	NA	NA	NA	NA	NA	TC	CC	CC	CC	CC	CC	TC	TC	TC	TC	CC	CC	TC	TC	TC	TC	TC	CC	TC	TC	TC	TC	TC	TC	CC	CC	CC	TC	TC	CC	TC	CC	TC	TC	CC	TC	TC	TC	CC
AX-184538049	A/G	1A	4678171	+	NA	NA	NA	NA	NA	NA	AG	GG	AG	AG	AG	AG	GG	GG	GG	GG	AG	AG	GG	GG	GG	GG	GG	AG	AG	GG	GG	GG	GG	GG	AG	AG	AG	GG	GG	AG	GG	AG	GG	GG	AG	GG	GG	GG	AG
AX-184347238	T/C	1A	4722113	+	NA	NA	NA	NA	NA	NA	CC	CC	CC	CC	CC	CC	CC	CC	CC	CC	CC	CC	CC	CC	CC	CC	CC	CC	CC	CC	CC	CC	CC	CC	CC	CC	CC	CC	CC	CC	CC	CC	CC	CC	CC	CC	CC	CC	CC
AX-184783724	A/G	1A	4733300	+	NA	NA	NA	NA	NA	NA	AG	GG	GG	AG	AG	AG	AG	AG	AG	AG	AG	AG	AG	AG	AG	AG	AG	AG	AG	AG	AG	AG	AG	AG	AG	AG	AG	AG	AG	AG	AG	AG	AG	AG	AG	AG	AG	AG	AG
AX-184845003	T/G	1A	4736287	+	NA	NA	NA	NA	NA	NA	GG	TG	GG	GG	GG	GG	GG	GG	GG	GG	GG	GG	GG	GG	GG	GG	GG	GG	GG	GG	GG	GG	GG	GG	GG	GG	GG	GG	GG	GG	GG	GG	GG	GG	GG	GG	GG	GG	GG
AX-184148183	A/G	1A	4751603	+	NA	NA	NA	NA	NA	NA	AG	AA	AG	AG	AG	AG	AG	AG	AG	AG	AG	AG	AG	AG	AG	AG	AG	AG	AG	AG	AG	AG	AG	AG	AG	AG	AG	AG	AG	AG	AG	AG	AG	AG	AG	AG	AG	AG	AG
AX-184577004	A/C	1A	4888274	+	NA	NA	NA	NA	NA	NA	AC	AA	AA	AC	CC	CC	AC	AC	AC	CC	AC	AC	CC	CC	CC	AC	CC	AC	AC	AC	AC	CC	AC	CC	AC	CC	CC	CC	AC	CC	CC	CC	CC	CC	AC	AC	CC	AC	CC
AX-184257446	T/G	1A	4932317	+	NA	NA	NA	NA	NA	NA	TG	GG	GG	TG	TT	TT	TG	TG	TG	TT	TG	TG	TT	TT	TT	TG	TT	GG	TG	TG	TG	TT	TG	TT	TG	TG	GG	TT	TG	TT	TT	TT	TT	TT	TG	TG	TT	TG	TT
AX-184184583	A/G	1A	5086814	+	NA	NA	NA	NA	NA	NA	AG	AA	AG	AG	GG	GG	AG	AG	AG	GG	AG	AG	GG	GG	GG	AG	GG	AG	AG	AG	AG	GG	AG	GG	AG	GG	GG	GG	AG	GG	GG	GG	GG	GG	AG	AG	GG	AG	GG
AX-184967787	T/C	1A	5172426	+	NA	NA	NA	NA	NA	NA	TC	TT	TC	TC	CC	CC	TC	TC	TC	CC	TC	TC	CC	CC	CC	TC	CC	TC	TC	TC	TC	CC	TC	CC	TC	CC	CC	CC	TC	CC	CC	CC	CC	CC	TC	TC	CC	TC	CC
AX-184380932	T/C	1A	5208526	+	NA	NA	NA	NA	NA	NA	TC	CC	CC	TC	TT	TT	TC	TC	TC	TT	TC	TC	TT	TT	TT	TC	TT	TC	TC	TC	TC	TT	TC	TT	TC	TT	TT	TC	TC	TT	CC	TT	TT	TT	TC	TC	TC	TC	CC
AX-184455615	A/G	1A	5262568	+	NA	NA	NA	NA	NA	NA	AA	AA	AA	AA	AA	AA	AA	AA	AA	AA	AA	AA	AA	AA	AA	AA	AA	AA	AA	AA	AA	AA	AA	AA	AA	AA	AA	AA	AA	AA	AA	AA	AA	AA	AA	AA	AA	AA	AA
AX-184880069	A/G	1A	5268390	+	NA	NA	NA	NA	NA	NA	AG	AG	AG	AG	AA	AA	AG	AG	AG	AA	AG	AG	AA	AA	AA	AG	AA	AG	AG	AG	AG	AA	AG	AA	AG	AA	AA	AA	AG	AA	AA	AA	AA	AA	AG	AG	AA	AG	AA
AX-184790867	A/G	1A	5276923	+	NA	NA	NA	NA	NA	NA	AG	GG	AG	AG	GG	GG	AG	AG	AG	GG	AG	AG	GG	GG	GG	AG	GG	AG	AG	AG	AG	GG	AG	GG	AG	GG	GG	GG	AG	GG	GG	GG	GG	GG	AG	AG	GG	AG	GG
AX-184538057	T/G	1A	5277277	+	NA	NA	NA	NA	NA	NA	TG	GG	TG	TG	TT	TT	TG	TG	TG	TT	TG	TG	TT	TT	TT	TG	TT	TG	TG	TG	TG	TT	TG	TT	TG	TT	TT	TT	TG	TT	TT	TT	TT	TT	TG	TG	TT	TG	TT
AX-184214674	T/C	1A	5282593	+	NA	NA	NA	NA	NA	NA	CC	CC	CC	CC	CC	CC	CC	CC	CC	CC	CC	CC	CC	CC	CC	CC	CC	CC	CC	CC	CC	CC	CC	CC	CC	CC	CC	CC	CC	CC	CC	CC	CC	CC	CC	CC	CC	CC	CC
AX-184194364	T/G	1A	5317721	+	NA	NA	NA	NA	NA	NA	TG	GG	TG	TG	TT	TT	TG	TG	TG	TT	TG	TG	TT	TT	TT	TG	TT	TG	TG	TG	TG	TT	TG	TT	TG	TT	TT	TT	TG	TT	TT	TT	TT	TT	TG	TG	TT	TG	TT
AX-184132143	A/G	1A	5371858	+	NA	NA	NA	NA	NA	NA	GG	AG	GG	GG	AG	AG	GG	GG	GG	AG	GG	AA	AG	AA	AG	GG	AG	GG	GG	GG	GG	AG	AG	AA	GG	AG	AG	AA	AA	AG	AG	AG	AA	AA	GG	GG	AG	GG	AG
AX-184032300	T/G	1A	5455002	+	NA	NA	NA	NA	NA	NA	TG	GG	GG	TG	TT	TT	TG	TG	TG	TT	TG	TG	TT	TT	TT	TG	TT	TG	TG	TG	TG	TT	TG	TT	TG	TT	TT	TT	TG	TT	TT	TT	TT	TT	TG	TG	TT	TG	TT
AX-184950098	T/G	1A	5458184	+	NA	NA	NA	NA	NA	NA	TG	GG	GG	TG	TT	TT	TG	TG	TG	TT	TG	TG	TT	TT	TT	TG	TT	TG	TG	TG	TG	TT	TG	TT	TG	TT	TT	TT	TG	TT	TT	TT	TT	TT	TG	TG	TT	TG	TT
AX-184465616	T/C	1A	5463854	+	NA	NA	NA	NA	NA	NA	TC	CC	CC	TC	TT	TT	TC	TC	TC	TT	TC	TC	TT	TT	TT	TC	TT	TC	TC	TC	TC	TT	TC	TT	TC	TT	TT	TT	TC	TT	TT	TT	TT	TT	TC	TC	TT	TC	TT
AX-184838976	A/G	1A	5485680	+	NA	NA	NA	NA	NA	NA	AG	GG	GG	AG	AA	AA	AG	AG	AG	AA	AG	AG	AA	AA	AA	AG	AA	AG	AG	AG	AG	AA	AG	AA	AG	AA	AA	AA	AG	AA	AA	AA	AA	AA	AG	AG	AA	AG	AA
AX-184512564	A/C	1A	5487099	+	NA	NA	NA	NA	NA	NA	AC	AA	AA	AC	CC	CC	AC	AC	AC	CC	AC	AC	CC	CC	CC	AC	CC	AC	AC	AC	AC	CC	AC	CC	AC	CC	CC	CC	AC	CC	CC	CC	CC	CC	AC	AC	CC	AC	CC
AX-184165894	A/G	1A	5511778	+	NA	NA	NA	NA	NA	NA	AG	GG	GG	AG	AA	AA	AG	AG	AG	AA	AG	AG	AA	AA	AA	AG	AA	AG	AG	AG	AG	AA	AG	AA	AG	AA	AA	AA	AG	AA	AA	AA	AA	AA	AG	AG	AA	AG	AA
AX-184257460	A/G	1A	5618030	+	NA	NA	NA	NA	NA	NA	AG	AA	GG	AG	AA	AA	AG	AG	AG	AA	AG	AG	AA	AA	AA	AG	AA	AG	AG	AG	AG	AA	AG	AA	AG	AA	AA	AA	AG	AA	AA	AA	AA	AA	AG	AG	AA	AG	AA
AX-184413718	A/C	1A	5647902	+	NA	NA	NA	NA	NA	NA	AC	AA	AA	AC	CC	CC	AC	AC	AC	CC	AC	AC	CC	CC	CC	AC	CC	AC	AC	AC	AC	CC	AC	CC	AC	CC	CC	CC	AC	CC	CC	CC	CC	CC	AC	AC	CC	AC	CC
AX-184224966	A/G	1A	5655590	+	NA	NA	NA	NA	NA	NA	AG	GG	GG	AG	AA	AA	AG	AG	AG	AA	GG	GG	AA	AA	AA	AG	AA	AG	GG	AG	AG	AA	AG	AA	AG	AA	AA	AA	AG	AA	AA	AA	AA	AA	AG	AG	AA	AG	AA
AX-184424507	T/G	1A	5686458	+	NA	NA	NA	NA	NA	NA	GG	GG	GG	GG	TG	TG	TG	TG	TG	TT	GG	GG	TT	TT	TG	TG	TT	GG	GG	TG	TG	TG	TG	TT	GG	TG	TG	TT	TG	TG	TT	TG	TT	TT	GG	TG	TT	TG	TG
AX-184204408	A/C	1A	5727928	+	NA	NA	NA	NA	NA	NA	CC	AA	CC	CC	CC	CC	CC	CC	CC	CC	CC	CC	CC	CC	CC	CC	CC	CC	CC	CC	CC	CC	CC	CC	CC	CC	CC	CC	CC	CC	CC	CC	CC	CC	CC	CC	CC	CC	CC
AX-184117277	A/G	1A	5789476	+	NA	NA	NA	NA	NA	NA	AG	GG	AG	AG	AA	AA	AG	AG	AG	AA	AG	AG	AA	AA	AA	AG	AA	AG	AG	AG	AG	AA	AG	AA	AG	AA	AA	AA	AG	AA	AA	AA	AA	AA	AG	AG	AA	AG	AA
AX-184380941	A/G	1A	5828025	+	NA	NA	NA	NA	NA	NA	GG	AA	AA	AG	GG	GG	AG	AG	AG	GG	AG	AG	GG	GG	GG	AG	GG	AG	AG	AG	AG	GG	AG	GG	AG	GG	GG	GG	AG	GG	GG	GG	GG	GG	AG	AG	GG	AG	GG
AX-184066249	A/G	1A	5862094	+	NA	NA	NA	NA	NA	NA	AG	AA	AG	AG	GG	GG	AG	AG	AG	GG	AG	AG	GG	GG	GG	AG	GG	AG	AG	AG	AG	GG	AG	GG	AG	GG	GG	GG	AG	GG	GG	GG	GG	GG	AG	AG	GG	AG	GG
AX-184110281	A/C	1A	5862761	+	NA	NA	NA	NA	NA	NA	AC	CC	AC	AC	AA	AA	AC	AC	AC	AA	AC	AC	AA	AA	AA	AC	AA	AC	AC	AC	AC	AA	AC	AA	AC	AA	AA	AA	AC	AA	AA	AA	AA	AA	AC	AC	AA	AC	AA
AX-184369716	A/G	1A	5952178	+	NA	NA	NA	NA	NA	NA	GG	GG	AG	GG	GG	GG	GG	GG	GG	GG	GG	GG	GG	GG	GG	GG	GG	GG	GG	GG	GG	GG	GG	GG	GG	GG	GG	GG	GG	GG	GG	GG	GG	GG	GG	GG	GG	GG	GG
AX-123592521	T/C	1A	5989618	+	NA	NA	NA	NA	NA	NA	TT	TT	TT	TC	CC	CC	TC	TC	TC	CC	TC	TC	CC	CC	CC	TC	CC	TC	TC	TC	TC	CC	TC	CC	TC	CC	CC	CC	CC	CC	CC	CC	CC	CC	TC	TC	CC	TC	CC
AX-184075438	A/G	1A	6009436	+	NA	NA	NA	NA	NA	NA	AG	AA	AG	AG	GG	GG	AG	AG	AG	GG	AG	AG	GG	GG	GG	AG	GG	AG	AG	AG	AG	GG	AG	GG	AG	GG	GG	GG	GG	GG	GG	GG	GG	GG	AG	AG	GG	AG	GG
AX-184034009	A/C	1A	6041594	+	NA	NA	NA	NA	NA	NA	AC	AA	AC	AC	AA	AA	AC	AC	AC	AA	AC	AC	AA	AA	AA	AC	AA	AC	AC	AC	AC	AA	AC	AA	AC	AA	AA	AA	AA	AA	AA	AA	AA	AA	AC	AC	AA	AC	AA
AX-184097236	A/G	1A	6047104	+	NA	NA	NA	NA	NA	NA	AG	AA	AA	AG	AG	AG	AA	AA	AA	AA	AG	AG	AA	AA	AG	AA	AA	AG	AG	AA	AA	AA	AA	AA	AG	AG	AG	AA	AG	AG	AA	AG	AA	AA	AG	AA	AA	AA	AG
AX-184204419	A/G	1A	6064127	+	NA	NA	NA	NA	NA	NA	GG	AG	GG	GG	GG	GG	GG	GG	GG	GG	GG	GG	GG	GG	GG	GG	GG	GG	GG	GG	GG	GG	GG	GG	GG	GG	GG	GG	GG	GG	GG	GG	GG	GG	GG	GG	GG	GG	GG
AX-184424509	A/G	1A	6080049	+	NA	NA	NA	NA	NA	NA	GG	GG	GG	GG	GG	GG	GG	GG	GG	GG	GG	GG	GG	GG	GG	GG	GG	GG	GG	GG	GG	GG	GG	GG	GG	GG	GG	GG	GG	GG	GG	GG	GG	GG	GG	GG	GG	GG	GG
AX-184554122	A/G	1A	6114132	+	NA	NA	NA	NA	NA	NA	GG	AG	GG	GG	GG	GG	GG	GG	GG	GG	GG	GG	GG	GG	GG	GG	GG	GG	GG	GG	GG	GG	GG	GG	GG	GG	GG	GG	GG	GG	GG	GG	GG	GG	GG	GG	GG	GG	GG
AX-184849711	T/C	1A	6180636	+	NA	NA	NA	NA	NA	NA	TC	CC	CC	TC	TC	TC	CC	CC	CC	CC	TC	TC	CC	CC	TC	CC	CC	TC	TC	CC	CC	CC	CC	CC	TC	TC	TC	CC	TC	TC	CC	TC	CC	CC	TC	CC	CC	CC	TC
AX-184902979	T/G	1A	6194163	+	NA	NA	NA	NA	NA	NA	GG	GG	GG	GG	GG	GG	GG	GG	GG	GG	GG	GG	GG	GG	GG	GG	GG	GG	GG	GG	GG	GG	GG	GG	GG	GG	GG	GG	GG	GG	GG	GG	GG	GG	GG	GG	GG	GG	GG
AX-184686780	A/G	1A	6197597	+	NA	NA	NA	NA	NA	NA	AG	GG	AG	AG	AA	AA	AG	AG	AG	AA	AG	AG	AA	AA	AA	AG	AA	AG	AG	AG	AG	AA	AG	AA	AG	AA	AA	AA	AA	AA	AA	AA	AA	AA	AG	AG	AA	AG	AA
AX-184369719	T/C	1A	6217912	+	NA	NA	NA	NA	NA	NA	TC	TT	TC	TC	CC	CC	TC	TC	TC	CC	TC	TC	CC	CC	CC	TC	CC	TC	TC	TC	TC	CC	TC	CC	TC	CC	CC	CC	CC	CC	CC	CC	CC	CC	TC	TC	CC	TC	CC
AX-184902981	A/G	1A	6236506	+	NA	NA	NA	NA	NA	NA	AG	AA	AA	AA	AA	AA	AA	AA	AA	AA	AA	AA	AA	AA	AA	AA	AA	AA	AA	AA	AA	AA	AA	AA	AA	AA	AA	AA	AA	AA	AA	AA	AA	AA	AA	AA	AA	AA	AA
AX-184110286	T/C	1A	6279696	+	NA	NA	NA	NA	NA	NA	TC	TT	TT	TC	TC	TC	TC	TC	TC	CC	TC	TC	CC	CC	TC	TC	CC	TC	TC	TC	TC	CC	TC	CC	TC	TC	TC	CC	TC	TC	CC	TC	CC	CC	TC	TC	CC	TC	TC
AX-184032304	A/G	1A	6357224	+	NA	NA	NA	NA	NA	NA	AG	GG	AA	AG	GG	GG	AG	AG	AG	GG	AG	AG	GG	GG	GG	AG	GG	AG	AG	AG	AG	GG	AG	GG	AG	GG	GG	GG	GG	GG	GG	GG	GG	GG	AG	AG	GG	AG	GG
AX-184475617	A/G	1A	6391983	+	NA	NA	NA	NA	NA	NA	AG	AA	AG	AG	AA	AA	AG	AG	AG	AA	AG	AG	AA	AA	AA	AG	AA	AG	AG	AG	AG	AA	AG	AA	AG	AA	AA	AA	AA	AA	AA	AA	AA	AA	AG	AG	AA	AG	AA
AX-184916114	T/C	1A	6392187	+	NA	NA	NA	NA	NA	NA	TC	TT	TC	TC	CC	CC	TC	TC	TC	CC	TC	TC	CC	CC	CC	TC	CC	TC	TC	TC	TC	CC	TC	CC	TC	CC	CC	CC	CC	CC	CC	CC	CC	CC	TC	TC	CC	TC	CC
AX-184650888	A/G	1A	6435519	+	NA	NA	NA	NA	NA	NA	AG	GG	AG	GG	GG	GG	GG	GG	GG	GG	GG	GG	GG	GG	GG	GG	GG	GG	GG	GG	GG	GG	GG	GG	GG	GG	GG	GG	GG	GG	GG	GG	GG	GG	GG	GG	GG	GG	GG
AX-184279407	T/G	1A	6443203	+	NA	NA	NA	NA	NA	NA	TG	GG	GG	GG	GG	GG	GG	GG	GG	GG	GG	GG	GG	GG	GG	GG	GG	GG	GG	GG	GG	GG	GG	GG	GG	GG	GG	GG	GG	GG	GG	GG	GG	GG	GG	GG	GG	GG	GG
AX-184140039	A/C	1A	6447371	+	NA	NA	NA	NA	NA	NA	AA	AA	AA	AC	CC	CC	AC	AC	AC	CC	AC	AC	CC	CC	CC	AC	CC	AC	AC	AC	AC	CC	AC	CC	AC	CC	CC	CC	CC	CC	CC	CC	CC	CC	AC	AC	CC	AC	CC
AX-184655857	A/G	1A	6485226	+	NA	NA	NA	NA	NA	NA	AG	GG	AG	AG	AA	AA	AG	AG	AG	AA	AG	AG	AA	AA	AA	AG	AA	AG	AG	AG	AG	AA	AG	AA	AG	AA	AA	AA	AA	AA	AA	AA	AA	AA	AG	AG	AA	AG	AA
AX-89818987	A/C	1A	6494380	+	NA	NA	NA	NA	NA	NA	AC	AA	AC	AC	CC	CC	AC	AC	AC	CC	AC	AC	CC	CC	CC	AC	CC	CC	AC	AC	AC	CC	AC	CC	AC	CC	CC	CC	CC	CC	CC	CC	CC	CC	AC	AC	CC	AC	CC
AX-184204427	A/G	1A	6580125	+	NA	NA	NA	NA	NA	NA	GG	AG	AG	GG	GG	GG	GG	GG	GG	GG	GG	GG	GG	GG	GG	GG	GG	GG	GG	GG	GG	GG	GG	GG	GG	GG	GG	GG	GG	GG	GG	GG	GG	GG	GG	GG	GG	GG	GG
AX-184862866	T/C	1A	6621773	+	NA	NA	NA	NA	NA	NA	TC	CC	TC	TC	TT	TT	TC	TC	TC	TT	TC	TC	TT	TT	TT	TC	TT	TC	TC	TC	TC	TT	TC	TT	TC	TT	TT	TT	TT	TT	TT	TT	TT	TT	TC	TC	TT	TC	TT
AX-184301943	T/C	1A	6657098	+	NA	NA	NA	NA	NA	NA	TC	CC	TC	TC	TT	TT	TC	TC	TC	TT	TC	TC	TT	TT	TT	TC	TT	TC	TC	TC	TC	TT	TC	TT	TC	TT	TT	TT	TT	TT	TT	TT	TT	TT	TC	TC	TT	TC	TT
AX-184204430	T/C	1A	6669188	+	NA	NA	NA	NA	NA	NA	CC	CC	TC	CC	CC	CC	CC	CC	CC	CC	CC	CC	CC	CC	CC	CC	CC	CC	CC	CC	CC	CC	CC	CC	CC	CC	CC	CC	CC	CC	CC	CC	CC	CC	CC	CC	CC	CC	CC
AX-184475620	T/G	1A	6670427	+	NA	NA	NA	NA	NA	NA	TG	GG	GG	TG	TT	TT	TG	TG	TG	TT	TG	TG	TT	TT	TT	TG	TT	TG	TG	TG	TG	TT	TG	TT	TG	TT	TT	TT	TT	TT	TT	TT	TT	TT	TG	TG	TT	TG	TT
AX-184669835	T/C	1A	6677481	+	NA	NA	NA	NA	NA	NA	TC	TT	TT	TC	CC	CC	TC	TC	TC	CC	TC	TC	CC	CC	CC	TC	CC	TC	TC	TC	TC	CC	TC	CC	TC	TT	CC	CC	CC	CC	CC	CC	CC	CC	TC	TC	CC	TC	CC
AX-184475623	A/G	1A	6725492	+	NA	NA	NA	NA	NA	NA	AG	AA	AG	AG	GG	GG	AG	AG	AG	GG	AG	AG	GG	GG	GG	AG	GG	AG	AG	AG	AG	GG	AG	GG	AG	GG	GG	GG	GG	GG	GG	GG	GG	GG	AG	AG	GG	AG	GG
AX-184257485	A/G	1A	6859580	+	NA	NA	NA	NA	NA	NA	AG	AA	AA	AG	GG	GG	AG	AG	AG	AG	AG	AG	GG	GG	GG	AG	GG	AG	AG	AG	AG	GG	AG	GG	AG	GG	GG	GG	AG	GG	AG	AG	GG	GG	AG	AG	AG	AG	GG
AX-184369736	T/C	1A	6895302	+	NA	NA	NA	NA	NA	NA	TT	TC	TT	TT	TT	TT	TT	TT	TT	TT	TT	TT	TT	TT	TT	TT	TT	TT	TT	TT	TT	TT	TT	TT	TT	TT	TT	TT	TT	TT	TT	TT	TT	TT	TT	TT	TT	TT	TT
AX-184117295	A/G	1A	6902308	+	NA	NA	NA	NA	NA	NA	AG	AG	AG	AG	GG	GG	AG	AG	AG	GG	AG	AG	GG	GG	GG	AG	GG	AG	AG	AG	AG	GG	AG	GG	AG	GG	GG	GG	GG	GG	GG	GG	GG	GG	AG	AG	GG	AG	GG
AX-184091295	T/C	1A	6972201	+	NA	NA	NA	NA	NA	NA	TT	TT	TT	TT	TT	TT	TT	TT	TT	TT	TT	TT	TT	TT	TT	TT	TT	TT	TT	TT	TT	TT	TT	TT	TT	TT	TT	TT	TT	TT	TT	TT	TT	TT	TT	TT	TT	TT	TT
AX-184085672	A/G	1A	6978373	+	NA	NA	NA	NA	NA	NA	AG	GG	AG	AG	AA	AA	AG	AG	AG	AA	AG	AG	AA	AA	AA	AG	AA	AG	AG	AG	AG	AA	AG	AA	AG	AA	AA	AA	AA	AA	AA	AA	AA	AA	AG	AG	AA	AG	AA
AX-184165918	T/C	1A	7028803	+	NA	NA	NA	NA	NA	NA	TC	CC	TT	TC	CC	CC	TC	TC	TC	CC	TC	TC	CC	CC	CC	TC	CC	TC	TC	TC	TC	CC	TC	CC	TC	CC	CC	CC	CC	CC	CC	CC	CC	CC	TC	TC	CC	TC	CC
AX-184435062	A/C	1A	7145329	+	NA	NA	NA	NA	NA	NA	CC	CC	CC	CC	CC	CC	CC	CC	CC	CC	CC	CC	CC	CC	CC	CC	CC	CC	CC	CC	CC	CC	CC	CC	CC	CC	CC	CC	CC	CC	CC	CC	CC	CC	CC	CC	CC	CC	CC
AX-184465640	A/G	1A	7157206	+	NA	NA	NA	NA	NA	NA	AA	GG	AA	AA	AA	AA	AA	AA	AA	AA	AA	AA	AA	AA	AA	AA	AA	AA	AA	AA	AA	AA	AA	AA	AA	AA	AA	AA	AA	AA	AA	AA	AA	AA	AA	AA	AA	AA	AA
AX-184380978	A/G	1A	7179208	+	NA	NA	NA	NA	NA	NA	AG	AA	AA	AG	GG	GG	AG	AG	AG	GG	AG	AG	GG	GG	GG	AG	GG	AG	AG	AG	AG	GG	AG	GG	AG	GG	GG	GG	GG	GG	GG	GG	GG	GG	AG	AG	GG	AG	GG
AX-184902995	A/G	1A	7237940	+	NA	NA	NA	NA	NA	NA	AG	AA	AA	AG	GG	GG	AG	AG	AG	GG	AG	AG	GG	GG	GG	AG	GG	AG	AG	AG	AG	GG	AG	GG	AG	GG	GG	GG	GG	GG	GG	GG	GG	GG	AG	AG	GG	AG	GG
AX-184051340	A/G	1A	7296185	+	NA	NA	NA	NA	NA	NA	AG	GG	GG	AG	AA	AA	AG	AG	AG	AA	AG	AG	AA	AA	AA	AG	AA	AG	AG	AG	AG	AA	AG	AA	AG	AA	AA	AA	AA	AA	AA	AA	AA	AA	AG	AG	AA	AG	AA
AX-184883573	T/G	1A	7314127	+	NA	NA	NA	NA	NA	NA	TG	GG	TG	TG	TG	GG	TG	TG	TG	GG	TG	TG	GG	GG	GG	TG	GG	TG	TG	TG	TG	GG	TG	GG	TG	GG	GG	GG	GG	GG	GG	GG	GG	GG	TG	TG	GG	TG	GG
AX-184413741	T/C	1A	7323162	+	NA	NA	NA	NA	NA	NA	TC	TT	TC	TC	TC	TT	TC	TC	TC	TT	TC	TC	TT	TT	TT	TC	TT	TC	TC	TC	TC	TT	TC	TT	TC	TT	TT	TT	TT	TT	TT	TT	TT	TT	TC	TC	TT	TC	TT
AX-184402923	A/G	1A	7417998	+	NA	NA	NA	NA	NA	NA	AG	GG	GG	AG	AG	AA	AG	AG	AG	AA	AG	AG	AA	AA	AA	AG	AA	AG	AG	AG	AG	AA	AG	AA	AG	AA	AA	AA	AA	AA	AA	AA	AA	AA	AG	AG	AA	AG	AA
AX-184103504	T/C	1A	7459846	+	NA	NA	NA	NA	NA	NA	TC	TT	TT	TT	TT	TC	TT	TT	TT	TC	TT	TT	TC	TC	TC	TT	TC	TT	TT	TT	TT	TC	TT	TC	TT	TC	TC	TC	TC	TC	TC	TC	TC	TC	TT	TT	TC	TT	TC
AX-184852772	A/C	1A	7495794	+	NA	NA	NA	NA	NA	NA	AC	AA	AC	AC	AC	AA	AC	AC	AC	AA	AC	AC	AA	AA	AA	AC	AA	AC	AC	AC	AC	AA	AC	AA	AC	AA	AA	AA	AA	AA	AA	AA	AA	AA	AC	AC	AA	AC	AA
AX-184091302	T/C	1A	7533714	+	NA	NA	NA	NA	NA	NA	TC	TC	TC	TC	TC	CC	TC	TC	TC	CC	TC	TC	CC	CC	CC	TC	CC	TC	TC	TC	TC	CC	TC	CC	TC	CC	CC	CC	CC	CC	CC	CC	CC	CC	TC	TC	CC	TC	CC
AX-184617471	A/C	1A	7554660	+	NA	NA	NA	NA	NA	NA	AC	AA	AA	AC	AC	CC	AC	AC	AC	CC	AC	AC	CC	CC	CC	AC	CC	AC	AC	AC	AC	CC	AC	CC	AC	CC	CC	CC	CC	CC	CC	CC	CC	CC	AC	AC	CC	AC	CC
AX-184140054	A/G	1A	7597610	+	NA	NA	NA	NA	NA	NA	AG	AA	AA	AG	AG	AG	AG	AG	AG	GG	AG	AG	AG	AG	AG	AG	AG	AG	AG	AG	AG	GG	AG	AG	AG	AG	GG	AG	GG	AG	GG	GG	AG	AG	AG	AG	GG	AG	AG
AX-184214714	A/G	1A	7598721	+	NA	NA	NA	NA	NA	NA	GG	GG	GG	GG	GG	GG	GG	GG	GG	GG	GG	GG	GG	GG	GG	GG	GG	GG	GG	GG	GG	GG	GG	GG	GG	GG	GG	GG	GG	GG	GG	GG	GG	GG	GG	GG	GG	GG	GG
AX-184214715	A/C	1A	7616586	+	NA	NA	NA	NA	NA	NA	AA	AA	AA	AA	AA	AC	AC	AC	AC	CC	AA	AC	CC	AC	AC	AC	CC	AA	AA	AC	AC	CC	AC	CC	AA	AC	AC	CC	AC	AC	CC	AC	CC	CC	AA	AC	CC	AC	AC
AX-184546047	A/C	1A	7621899	+	NA	NA	NA	NA	NA	NA	AC	AC	AC	AC	AC	CC	AC	AC	AC	CC	AC	AC	CC	CC	CC	AC	CC	AC	AC	AC	AC	CC	AC	CC	AC	CC	CC	CC	CC	CC	CC	CC	CC	CC	AC	AC	CC	AC	CC
AX-123534508	T/C	1A	7671727	+	NA	NA	NA	NA	NA	NA	TT	TT	TT	TT	TT	TC	TC	TC	TC	CC	TT	TC	TC	TC	TC	TC	TC	TT	TT	TC	TC	CC	TC	TC	TT	TC	TC	TC	TC	TC	CC	TC	TC	TC	TT	TC	CC	TC	TC
AX-184690651	A/G	1A	7671909	+	NA	NA	NA	NA	NA	NA	GG	GG	AG	AG	AG	AG	AG	AG	AG	AA	AG	AG	AG	AA	AA	AG	AG	AG	AG	AG	AG	AA	AG	AG	AG	AG	AA	AG	AA	AG	AA	AA	AG	AG	AG	AG	AA	AG	AA
AX-184569572	A/G	1A	7679323	+	NA	NA	NA	NA	NA	NA	GG	GG	GG	GG	GG	GG	GG	GG	GG	GG	GG	GG	GG	GG	GG	GG	GG	GG	GG	GG	GG	GG	GG	GG	GG	GG	GG	GG	GG	GG	GG	GG	GG	GG	GG	GG	GG	GG	GG
AX-184347295	T/C	1A	7757319	+	NA	NA	NA	NA	NA	NA	TT	TT	TT	TT	TT	TT	TT	TT	TT	TT	TT	TT	TT	TT	TT	TT	TT	TT	TT	TT	TT	TT	TT	TT	TT	TT	TT	TT	TT	TT	TT	TT	TT	TT	TT	TT	TT	TT	TT
AX-184225003	T/C	1A	7765972	+	NA	NA	NA	NA	NA	NA	TC	TC	TC	TC	TC	TT	TC	TC	TC	TT	TC	TC	TT	TT	TT	TC	TT	TT	TC	TC	TC	TT	TC	TT	TC	TT	TT	TT	TT	TT	TT	TT	TT	TT	TC	TC	TT	TC	TT
AX-184880087	A/C	1A	7787437	+	NA	NA	NA	NA	NA	NA	AC	CC	CC	AC	AC	AA	AC	AC	AC	AA	AC	AC	AA	AA	AA	AC	AA	AA	AC	AC	AC	AA	AC	AA	AC	AA	AA	AA	AA	AA	AA	AA	AA	AA	AC	AC	AA	AC	AA
AX-184569574	T/C	1A	7792082	+	NA	NA	NA	NA	NA	NA	CC	TT	CC	CC	CC	CC	CC	CC	CC	CC	CC	CC	CC	CC	CC	CC	CC	CC	CC	CC	CC	CC	CC	CC	CC	CC	CC	CC	CC	CC	CC	CC	CC	CC	CC	CC	CC	CC	CC
AX-184324959	T/C	1A	7874485	+	NA	NA	NA	NA	NA	NA	TT	TT	TT	TC	TC	TC	TT	TT	TT	TT	TC	TT	TT	TC	TC	TT	TT	TC	TC	TT	TT	TT	TT	TT	TC	TC	TC	TT	TC	TC	TT	TC	TT	TT	TC	TT	TT	TT	TC
AX-184903002	T/G	1A	7916954	+	NA	NA	NA	NA	NA	NA	GG	TG	GG	GG	GG	GG	GG	GG	GG	GG	GG	GG	GG	GG	GG	GG	GG	GG	GG	GG	GG	GG	GG	GG	GG	GG	GG	GG	GG	GG	GG	GG	GG	GG	GG	GG	GG	GG	GG
AX-184503721	T/C	1A	7918550	+	NA	NA	NA	NA	NA	NA	TC	CC	CC	CC	CC	TC	TC	TC	TC	TT	CC	TC	TT	TC	TC	TC	TT	TC	CC	TC	TC	TT	TC	TT	CC	TC	TC	TT	TC	TC	TT	TC	TT	TT	CC	TC	TT	TC	TC
AX-184521103	T/C	1A	7938509	+	NA	NA	NA	NA	NA	NA	TC	TT	TC	TC	TC	TT	TC	TC	TC	TT	TC	TC	TT	TT	TT	TC	TT	TT	TC	TC	TC	TT	TC	TT	TC	TT	TT	TT	TT	TT	TT	TT	TT	TT	TC	TC	TT	TC	TT
AX-184955150	A/C	1A	7968382	+	NA	NA	NA	NA	NA	NA	AA	AA	AA	AA	AA	AA	AA	AA	AA	AA	AA	AA	AA	AA	AA	AA	AA	AA	AA	AA	AA	AA	AA	AA	AA	AA	AA	AA	AA	AA	AA	AA	AA	AA	AA	AA	AA	AA	AA
AX-184246531	A/G	1A	7998027	+	NA	NA	NA	NA	NA	NA	AA	AG	AG	AA	AA	AA	AA	AA	AA	AA	AA	AA	AA	AA	AA	AA	AA	AA	AA	AA	AA	AA	AA	AA	AA	AA	AA	AA	AA	AA	AA	AA	AA	AA	AA	AA	AA	AA	AA
AX-184485224	A/G	1A	8008777	+	NA	NA	NA	NA	NA	NA	GG	GG	GG	GG	GG	GG	GG	GG	GG	GG	GG	GG	GG	GG	GG	GG	GG	GG	GG	GG	GG	GG	GG	GG	GG	GG	GG	GG	GG	GG	GG	GG	GG	GG	GG	GG	GG	GG	GG
AX-184538088	T/C	1A	8053886	+	NA	NA	NA	NA	NA	NA	TC	CC	CC	TC	TC	TT	TC	TC	TC	TT	TC	TC	TT	TT	TT	TC	TT	TT	TC	TC	TC	TT	TC	TT	TC	TT	TT	TT	TT	TT	TT	TT	TT	TT	TC	TC	TT	TC	TT
AX-184156959	T/C	1A	8057261	+	NA	NA	NA	NA	NA	NA	CC	CC	CC	CC	CC	CC	CC	CC	CC	CC	CC	CC	CC	CC	CC	CC	CC	CC	CC	CC	CC	CC	CC	CC	CC	CC	CC	CC	CC	CC	CC	CC	CC	CC	CC	CC	CC	CC	CC
AX-184494462	T/C	1A	8058108	+	NA	NA	NA	NA	NA	NA	TC	CC	CC	TC	TC	TT	TC	TC	TC	TT	TC	TC	TT	TT	TT	TC	TT	TT	TC	TC	TC	TT	TC	TT	TC	TT	TT	TT	TT	TT	TT	TT	TT	TT	TC	TC	TT	TC	TT
AX-184085690	A/G	1A	8101618	+	NA	NA	NA	NA	NA	NA	AG	AA	AG	AG	AG	AA	AG	AG	AG	AA	AG	AG	AA	AA	AA	AG	AA	AA	AG	AG	AG	AA	AG	AA	AG	AA	AA	AA	AA	AA	AA	AA	AA	AA	AG	AG	AA	AG	AA
AX-184257503	A/G	1A	8210224	+	NA	NA	NA	NA	NA	NA	AG	AA	AG	AG	AG	AA	AG	AG	AG	AA	AG	AG	AA	AA	AA	AG	AA	AA	AG	AG	AG	AA	AG	AA	AG	AA	AA	AA	AA	AA	AA	AA	AA	AA	AG	AG	AA	AG	AA
AX-184485227	A/G	1A	8225520	+	NA	NA	NA	NA	NA	NA	GG	GG	GG	GG	GG	GG	GG	GG	GG	GG	GG	GG	GG	GG	GG	GG	GG	GG	GG	GG	GG	GG	GG	GG	GG	GG	GG	GG	GG	GG	GG	GG	GG	GG	GG	GG	GG	GG	GG
AX-184650898	A/C	1A	8269926	+	NA	NA	NA	NA	NA	NA	AC	AA	AC	AC	AC	CC	AC	AC	AC	CC	AC	AC	CC	CC	CC	AC	CC	CC	AC	AC	AC	CC	AC	CC	AC	CC	CC	CC	CC	CC	CC	CC	CC	CC	AC	AC	CC	AC	CC
AX-184529766	A/G	1A	8284031	+	NA	NA	NA	NA	NA	NA	AG	AA	AA	AG	AG	GG	AG	AG	AG	GG	AG	AG	GG	GG	GG	AG	GG	GG	AG	AG	AG	GG	AG	GG	AG	GG	GG	GG	GG	GG	GG	GG	GG	GG	AG	AG	GG	AG	GG
AX-184860562	A/C	1A	8299939	+	NA	NA	NA	NA	NA	NA	AC	AC	AC	AC	AC	AA	AC	AC	AC	AA	AC	AC	AA	AA	AA	AC	AA	AA	AC	AC	AC	AA	AC	AA	AC	AA	AA	AA	AA	AA	AA	AA	AA	AA	AC	AC	AA	AC	AA
AX-184512598	T/C	1A	8320350	+	NA	NA	NA	NA	NA	NA	CC	TT	CC	CC	CC	TT	CC	CC	CC	TT	CC	CC	TT	TT	TT	CC	TT	TT	CC	CC	CC	TT	CC	TT	CC	TT	TT	TT	TT	TT	TT	TT	TT	TT	CC	CC	TT	CC	TT
AX-184591360	T/C	1A	8361620	+	NA	NA	NA	NA	NA	NA	CC	TC	CC	CC	CC	CC	CC	CC	CC	CC	CC	CC	CC	CC	CC	CC	CC	CC	CC	CC	CC	CC	CC	CC	CC	CC	CC	CC	CC	CC	CC	CC	CC	CC	CC	CC	CC	CC	CC
AX-184040203	T/G	1A	8365366	+	NA	NA	NA	NA	NA	NA	GG	GG	GG	GG	GG	TG	GG	GG	GG	TG	GG	GG	TG	TG	TG	GG	TG	TG	GG	GG	GG	TG	GG	TG	GG	TG	TG	TG	TG	TG	TG	TG	TG	TG	GG	GG	TG	GG	TG
AX-184268349	A/C	1A	8403830	+	NA	NA	NA	NA	NA	NA	AA	AA	AA	AA	AA	AC	AA	AA	AA	AC	AA	AA	AC	AC	AC	AA	AC	AC	AA	AA	AA	AC	AA	AC	AA	AC	AC	AC	AC	AC	AC	AC	AC	AC	AA	AA	AC	AA	AC
AX-184214728	A/G	1A	8415178	+	NA	NA	NA	NA	NA	NA	GG	GG	GG	GG	GG	GG	GG	GG	GG	GG	GG	GG	GG	GG	GG	GG	GG	GG	GG	GG	GG	GG	GG	GG	GG	GG	GG	GG	GG	GG	GG	GG	GG	GG	GG	GG	GG	GG	GG
AX-184546056	T/C	1A	8429345	+	NA	NA	NA	NA	NA	NA	TC	TT	TC	TC	TC	CC	TC	TC	TC	CC	TC	TC	CC	CC	CC	TC	CC	TC	TC	TC	TC	CC	TC	CC	TC	CC	CC	CC	CC	CC	CC	CC	CC	CC	TC	TC	CC	TC	CC
AX-184235511	T/C	1A	8436165	+	NA	NA	NA	NA	NA	NA	CC	CC	CC	CC	CC	TC	CC	CC	CC	TC	CC	CC	TC	TC	TC	CC	TC	TC	CC	CC	CC	TC	CC	TC	CC	TC	TC	TC	TC	TC	TC	TC	TC	TC	CC	CC	TC	CC	TC
AX-184324968	A/C	1A	8449262	+	NA	NA	NA	NA	NA	NA	AA	AA	AA	AA	AA	AC	AA	AA	AA	AC	AA	AA	AC	AC	AC	AA	AC	AC	AA	AA	AA	AC	AA	AC	AA	AC	AC	AC	AC	AC	AC	AC	AC	AC	AA	AA	AC	AA	AC
AX-184907307	T/G	1A	8495976	+	NA	NA	NA	NA	NA	NA	GG	GG	GG	GG	GG	GG	GG	GG	GG	GG	GG	GG	GG	GG	GG	GG	GG	GG	GG	GG	GG	GG	GG	GG	GG	GG	GG	GG	GG	GG	GG	GG	GG	GG	GG	GG	GG	GG	GG
AX-184640471	T/C	1A	8580298	+	NA	NA	NA	NA	NA	NA	TT	TT	TT	TT	TT	TT	TT	TT	TT	TT	TT	TT	TT	TT	TT	TT	TT	TT	TT	TT	TT	TT	TT	TT	TT	TT	TT	TT	TT	TT	TT	TT	TT	TT	TT	TT	TT	TT	TT
AX-184336120	T/C	1A	8624914	+	NA	NA	NA	NA	NA	NA	TT	TC	TC	TT	TT	CC	TT	TT	TT	CC	TT	TT	CC	CC	CC	TT	CC	CC	TT	TT	TT	CC	TT	CC	TT	CC	CC	CC	CC	CC	CC	CC	CC	CC	TT	TT	CC	TT	CC
AX-184920806	A/G	1A	8654224	+	NA	NA	NA	NA	NA	NA	AA	AG	AA	AA	AA	AG	AA	AA	AA	AG	AA	AA	AG	AG	AG	AA	AG	AG	AA	AA	AA	AG	AA	AG	AA	AG	AG	AG	AG	AG	AG	AG	AG	AG	AA	AA	AG	AA	AG
AX-184246539	A/G	1A	8665009	+	NA	NA	NA	NA	NA	NA	AG	AA	AA	AG	AG	GG	AG	AG	AG	GG	AG	AG	GG	GG	GG	AG	GG	GG	AG	AG	AG	GG	AG	GG	AG	GG	GG	GG	GG	GG	GG	GG	GG	GG	AG	AG	GG	AG	GG
AX-184870676	T/G	1A	8672562	+	NA	NA	NA	NA	NA	NA	TT	TT	TT	TT	TT	TT	TT	TT	TT	TT	TT	TT	TT	TT	TT	TT	TT	TT	TT	TT	TT	TT	TT	TT	TT	TT	TT	TT	TT	TT	TT	TT	TT	TT	TT	TT	TT	TT	TT
AX-184204469	T/C	1A	8690308	+	NA	NA	NA	NA	NA	NA	CC	CC	CC	CC	CC	TC	CC	CC	CC	TC	CC	CC	TC	TC	TC	CC	TC	TT	CC	CC	CC	TC	CC	TC	CC	TC	TC	TC	TC	TC	TC	TC	TC	TC	CC	CC	TC	CC	TC
AX-184268352	A/G	1A	8718587	+	NA	NA	NA	NA	NA	NA	AA	AA	AG	AA	AA	AA	AA	AA	AA	AA	AA	AA	AA	AA	AA	AA	AA	AA	AA	AA	AA	AA	AA	AA	AA	AA	AA	AA	AA	AA	AA	AA	AA	AA	AA	AA	AA	AA	AA
AX-184124521	A/G	1A	8924834	+	NA	NA	NA	NA	NA	NA	GG	AG	GG	GG	GG	GG	GG	GG	GG	GG	GG	GG	GG	GG	GG	GG	GG	GG	GG	GG	GG	GG	GG	GG	GG	GG	GG	GG	GG	GG	GG	GG	GG	GG	GG	GG	GG	GG	GG
AX-184381005	T/C	1A	8990965	+	NA	NA	NA	NA	NA	NA	TC	TT	TC	TC	TC	CC	TC	TC	TC	CC	TC	TC	CC	CC	CC	TC	CC	CC	TC	TC	TC	CC	TC	CC	TC	CC	CC	CC	CC	CC	CC	CC	CC	CC	TC	TC	CC	TC	CC
AX-184369767	T/C	1A	8996007	+	NA	NA	NA	NA	NA	NA	TT	TT	TT	TT	TT	TT	TT	TT	TT	TT	TT	TT	TT	TT	TT	TT	TT	TT	TT	TT	TT	TT	TT	TT	TT	TT	TT	TT	TT	TT	TT	TT	TT	TT	TT	TT	TT	TT	TT
AX-184920810	T/C	1A	9051727	+	NA	NA	NA	NA	NA	NA	CC	CC	CC	CC	CC	TC	CC	CC	CC	TC	CC	CC	TC	TC	TC	CC	TC	TC	CC	CC	CC	TC	CC	TC	CC	TC	TC	TC	TC	TC	TC	TC	TC	TC	CC	CC	TC	CC	TC
AX-184165951	A/G	1A	9052355	+	NA	NA	NA	NA	NA	NA	AA	AG	AA	AA	AA	AA	AA	AA	AA	AA	AA	AA	AA	AA	AA	AA	AA	AA	AA	AA	AA	AA	AA	AA	AA	AA	AA	AA	AA	AA	AA	AA	AA	AA	AA	AA	AA	AA	AA
AX-184279469	A/G	1A	9156026	+	NA	NA	NA	NA	NA	NA	AA	AA	AG	AA	AA	AG	AA	AA	AA	AG	AA	AA	AG	AG	AG	AA	AG	AG	AA	AA	AA	AG	AA	AG	AA	AG	AG	AG	AG	AG	AG	AG	AG	AG	AA	AA	AG	AA	AG
AX-184246549	A/G	1A	9165794	+	NA	NA	NA	NA	NA	NA	GG	GG	GG	GG	GG	GG	GG	GG	GG	GG	GG	GG	GG	GG	GG	GG	GG	GG	GG	GG	GG	GG	GG	GG	GG	GG	GG	GG	GG	GG	GG	GG	GG	GG	GG	GG	GG	GG	GG
AX-184313520	T/C	1A	9281036	+	NA	NA	NA	NA	NA	NA	TC	TT	TC	TC	TC	CC	TC	TC	TC	CC	TC	TC	CC	CC	CC	TC	CC	CC	TC	TC	TC	CC	TC	CC	TC	CC	CC	CC	CC	CC	CC	CC	CC	CC	TC	TC	CC	TC	CC
AX-184204478	T/G	1A	9388167	+	NA	NA	NA	NA	NA	NA	GG	GG	GG	GG	GG	GG	GG	GG	GG	GG	GG	GG	GG	GG	GG	GG	GG	GG	GG	GG	GG	GG	GG	GG	GG	GG	GG	GG	GG	GG	GG	GG	GG	GG	GG	GG	GG	GG	GG
AX-184117326	T/C	1A	9443610	+	NA	NA	NA	NA	NA	NA	TT	TC	TT	TT	TT	TC	TT	TT	TT	TC	TT	TT	TC	TC	TC	TT	TC	TC	TT	TT	TT	TC	TT	TC	TT	TC	TC	TC	TC	TC	TC	TC	TC	TC	TT	TT	TC	TT	TC
AX-184744004	T/C	1A	9641814	+	NA	NA	NA	NA	NA	NA	TT	TT	TT	TT	TT	TT	TT	TT	TT	TT	TT	TT	TT	TT	TT	TT	TT	TT	TT	TT	TT	TT	TT	TT	TT	TT	TT	TT	TT	TT	TT	TT	TT	TT	TT	TT	TT	TT	TT
AX-184204490	T/C	1A	9679093	+	NA	NA	NA	NA	NA	NA	TT	TC	TT	TT	TT	TT	TT	TT	TT	TT	TT	TT	TT	TT	TT	TT	TT	TT	TT	TT	TT	TT	TT	TT	TT	TT	TT	TC	TT	TT	TT	TT	TT	TT	TT	TT	TT	TT	TT
AX-184413779	A/G	1A	9722060	+	NA	NA	NA	NA	NA	NA	GG	AG	GG	GG	GG	GG	GG	GG	GG	GG	GG	GG	GG	GG	GG	GG	GG	GG	GG	GG	GG	GG	GG	GG	GG	GG	GG	GG	GG	GG	GG	GG	GG	GG	GG	GG	GG	GG	GG
AX-184512620	A/G	1A	9750362	+	NA	NA	NA	NA	NA	NA	AG	GG	AG	AG	AG	AG	AG	AG	AG	AG	AG	AG	AG	AG	AG	AG	AG	AG	AG	AG	AG	AG	AG	AG	AG	AG	AG	AG	AG	AG	AG	AG	AG	AG	AG	AG	AG	AG	AG
AX-184851166	T/C	1A	9835389	+	NA	NA	NA	NA	NA	NA	TC	TT	TC	TC	TC	TC	TC	TC	TC	TC	TC	TC	TC	TC	TC	TC	TC	TC	TC	TC	TC	TC	TC	TC	TC	TC	TC	TC	TC	TC	TC	TC	TC	TC	TC	TC	TC	TC	TC
AX-184512623	A/G	1A	9838876	+	NA	NA	NA	NA	NA	NA	AG	AG	AG	AG	AG	AG	AG	AG	AG	AG	AG	AG	AG	AG	AG	AG	AG	AG	AG	AG	AG	AG	AG	AG	AG	AG	AG	AG	AG	AG	AG	AG	AG	AG	AG	AG	AG	AG	AG
AX-184402961	A/G	1A	9855096	+	NA	NA	NA	NA	NA	NA	AG	AG	AG	AG	AG	GG	AG	AG	AG	GG	AG	AG	GG	GG	GG	AG	GG	GG	AG	AG	GG	GG	AG	GG	AG	GG	GG	GG	GG	GG	GG	GG	GG	GG	AG	AG	GG	AG	GG
AX-184629382	A/G	1A	9881131	+	NA	NA	NA	NA	NA	NA	AA	AG	AA	AA	AA	AA	AA	AA	AA	AA	AA	AA	AA	AA	AA	AA	AA	AA	AA	AA	AA	AA	AA	AA	AA	AA	AA	AA	AA	AA	AA	AA	AA	AA	AA	AA	AA	AA	AA
AX-184165967	T/C	1A	9887182	+	NA	NA	NA	NA	NA	NA	CC	TT	CC	CC	CC	TC	CC	CC	CC	TC	CC	CC	TC	TC	TC	CC	TC	TC	CC	CC	TC	TC	CC	TC	CC	TC	TC	TC	TC	TC	TC	TC	TC	TC	CC	CC	TC	CC	TC
AX-184148266	T/C	1A	9938876	+	NA	NA	NA	NA	NA	NA	TC	TT	TC	TC	TC	TC	TC	TC	TC	TC	TC	TC	TC	TC	TC	TC	TC	TC	TC	TC	TC	TC	TC	TC	TC	TC	TC	TC	TC	TC	TC	TC	TC	TC	TC	TC	TC	TC	TC
AX-184184667	A/C	1A	10000458	+	NA	NA	NA	NA	NA	NA	AC	AC	AA	AC	AC	AC	AC	AC	AC	AC	AC	AC	AC	AC	AC	AC	AC	AC	AC	AC	AC	AC	AC	AC	AC	AC	AC	AC	AC	AC	AC	AC	AC	AC	AC	AC	AC	AC	AC
AX-184856364	T/C	1A	10025015	+	NA	NA	NA	NA	NA	NA	CC	CC	CC	CC	CC	CC	CC	CC	CC	CC	CC	CC	CC	CC	CC	CC	CC	CC	CC	CC	CC	CC	CC	CC	CC	CC	CC	CC	CC	CC	CC	CC	CC	CC	CC	CC	CC	CC	CC
AX-123515287	A/G	1A	10039283	+	NA	NA	NA	NA	NA	NA	GG	GG	GG	GG	GG	GG	GG	GG	GG	GG	GG	GG	GG	GG	GG	GG	GG	GG	GG	GG	GG	GG	GG	GG	GG	GG	GG	GG	GG	GG	GG	GG	GG	GG	GG	GG	GG	GG	GG
AX-184792558	A/G	1A	10045193	+	NA	NA	NA	NA	NA	NA	AA	AG	AA	AA	AA	AA	AA	AA	AA	AA	AA	AA	AA	AA	AA	AA	AA	AA	AA	AA	AA	AA	AA	AA	AA	AA	AA	AA	AA	AA	AA	AA	AA	AA	AA	AA	AA	AA	AA
AX-184569593	A/G	1A	10087566	+	NA	NA	NA	NA	NA	NA	GG	AG	GG	GG	GG	GG	GG	GG	GG	GG	GG	GG	GG	GG	GG	GG	GG	GG	GG	GG	GG	GG	GG	GG	GG	GG	GG	GG	GG	GG	GG	GG	GG	GG	GG	GG	GG	GG	GG
AX-184746505	A/G	1A	10090499	+	NA	NA	NA	NA	NA	NA	AA	AA	AA	AA	AA	AA	AA	AA	AA	AA	AA	AA	AA	AA	AA	AA	AA	AA	AA	AA	AA	AA	AA	AA	AA	AA	AA	AA	AA	AA	AA	AA	AA	AA	AA	AA	AA	AA	AA
AX-184894806	T/G	1A	10093000	+	NA	NA	NA	NA	NA	NA	GG	TG	GG	GG	GG	GG	GG	GG	GG	GG	GG	GG	GG	GG	GG	GG	GG	GG	GG	GG	GG	GG	GG	GG	GG	GG	GG	GG	GG	GG	GG	GG	GG	GG	GG	GG	GG	GG	GG
AX-184336153	T/C	1A	10187101	+	NA	NA	NA	NA	NA	NA	TT	TT	TT	TT	TT	TT	TT	TT	TT	TT	TT	TT	TT	TT	TT	TT	TT	TT	TT	TT	TT	TT	TT	TT	TT	TT	TT	TT	TT	TT	TT	TT	TT	TT	TT	TT	TT	TT	TT
AX-184569599	A/G	1A	10246031	+	NA	NA	NA	NA	NA	NA	AA	AA	AG	AG	AG	AG	AA	AG	AA	AA	AG	AA	AA	AG	AG	AG	AA	AG	AG	AA	AA	AA	AA	AA	AG	AG	AG	AA	AG	AG	AA	AG	AA	AA	AG	AA	AA	AA	AG
AX-184204501	T/C	1A	10252057	+	NA	NA	NA	NA	NA	NA	TT	TT	TT	TT	TT	TC	TT	TT	TT	TC	TT	TT	TC	TC	TC	TT	TC	TC	TT	TT	TC	TC	TT	TC	TT	TC	TC	TC	TC	TC	TC	TC	TC	TC	TT	TT	TC	TT	TC
AX-184413784	A/G	1A	10257441	+	NA	NA	NA	NA	NA	NA	AG	GG	AG	GG	GG	GG	AG	GG	AG	AG	GG	AG	AG	GG	GG	GG	AG	GG	GG	AG	AG	AG	AG	AG	GG	GG	GG	AG	GG	GG	AG	GG	AG	AG	GG	AG	AG	AG	GG
AX-184955160	A/G	1A	10313638	+	NA	NA	NA	NA	NA	NA	GG	GG	GG	GG	GG	GG	GG	GG	GG	GG	GG	GG	GG	GG	GG	GG	GG	GG	GG	GG	GG	GG	GG	GG	GG	GG	GG	GG	GG	GG	GG	GG	GG	GG	GG	GG	GG	GG	GG
AX-184235556	T/C	1A	10331503	+	NA	NA	NA	NA	NA	NA	TT	TT	TT	TT	TT	TC	TT	TT	TT	TC	TT	TT	TC	TC	TC	TT	TC	TC	TT	TT	TC	TC	TT	TC	TT	TC	TC	TC	TC	TC	TC	TC	TC	TC	TT	TT	TC	TT	TT
AX-184194440	A/G	1A	10396964	+	NA	NA	NA	NA	NA	NA	AA	AA	AA	AA	AA	AA	AA	AA	AA	AA	AA	AA	AA	AA	AA	AA	AA	AA	AA	AA	AA	AA	AA	AA	AA	AA	AA	AA	AA	AA	AA	AA	AA	AA	AA	AA	AA	AA	AA
AX-184554178	A/G	1A	10426995	+	NA	NA	NA	NA	NA	NA	AA	AA	AA	AA	AA	AA	AA	AA	AA	AA	AA	AA	AA	AA	AA	AA	AA	AA	AA	AA	AA	AA	AA	AA	AA	AA	AA	AA	AA	AA	AA	AA	AA	AA	AA	AA	AA	AA	AA
AX-184635050	T/C	1A	10463048	+	NA	NA	NA	NA	NA	NA	CC	CC	CC	CC	CC	TC	CC	CC	CC	TC	CC	CC	TC	TC	TC	CC	TC	TC	CC	CC	TC	TC	CC	TC	CC	TC	TC	TC	TC	TC	TC	TC	TC	TC	CC	CC	TC	CC	CC
AX-184336158	A/G	1A	10463179	+	NA	NA	NA	NA	NA	NA	AA	AA	AA	AA	AA	AA	AA	AA	AA	AA	AA	AA	AA	AA	AA	AA	AA	AA	AA	AA	AA	AA	AA	AA	AA	AA	AA	AA	AA	AA	AA	AA	AA	AA	AA	AA	AA	AA	AA
AX-184369792	A/G	1A	10515870	+	NA	NA	NA	NA	NA	NA	AG	GG	GG	AG	AG	AG	AG	AG	AG	AG	AG	AG	AG	AG	AG	AG	AG	AG	AG	AG	AG	AG	AG	AG	AG	AG	AG	AG	AG	AG	AG	AG	AG	AG	AG	AG	AG	AG	AG
AX-184279492	T/C	1A	10523446	+	NA	NA	NA	NA	NA	NA	TC	TT	TC	TC	TC	CC	TC	TC	TC	CC	TC	TC	CC	CC	CC	TC	CC	CC	TC	CC	CC	CC	TC	CC	TC	CC	CC	CC	CC	CC	CC	CC	CC	CC	TC	TC	CC	TC	TC
AX-184697944	A/G	1A	10556724	+	NA	NA	NA	NA	NA	NA	AA	AA	AA	AA	AA	AG	AA	AA	AA	AG	AA	AA	AG	AG	AG	AA	AG	AG	AA	AA	AG	AG	AA	AG	AA	AG	AG	AG	AG	AG	AG	AG	AG	AG	AA	AA	AG	AA	AA
AX-184347340	T/C	1A	10671771	+	NA	NA	NA	NA	NA	NA	CC	CC	CC	CC	CC	TC	CC	CC	CC	TC	CC	CC	TC	TC	TC	CC	TC	CC	CC	CC	TC	TC	CC	TC	CC	TC	TC	TC	TC	TC	TC	TC	TC	TC	CC	CC	TC	CC	CC
AX-184903023	A/G	1A	10694968	+	NA	NA	NA	NA	NA	NA	AG	AA	AG	AG	AG	GG	AG	AG	AG	GG	AG	AG	GG	GG	GG	AG	GG	GG	AG	AG	GG	GG	AG	GG	AG	GG	GG	GG	GG	GG	GG	GG	GG	GG	AG	AG	GG	AG	AG
AX-184279494	T/C	1A	10700345	+	NA	NA	NA	NA	NA	NA	TT	TT	TT	TT	TT	TC	TT	TT	TT	TC	TT	TT	TC	TC	TC	TT	TC	TC	TT	TT	TC	TC	TT	TC	TT	TC	TC	TC	TC	TC	TC	TC	TC	TC	TT	TT	TC	TT	TT
AX-184911661	A/G	1A	10743368	+	NA	NA	NA	NA	NA	NA	AG	GG	AG	AG	AG	AA	AG	AG	AG	AA	AG	AG	AA	AA	AA	AG	AA	AA	AG	AG	AA	AA	AG	AA	AG	AA	AA	AA	AA	AA	AA	AA	AA	AA	AG	AG	AA	AG	AG
AX-184445519	T/C	1A	10769111	+	NA	NA	NA	NA	NA	NA	TT	TT	TT	TT	TT	TT	TT	TT	TT	TT	TT	TT	TT	TT	TT	TT	TT	TT	TT	TT	TT	TT	TT	TT	TT	TT	TT	TT	TT	TT	TT	TT	TT	TT	TT	TT	TT	TT	TT
AX-184485280	T/C	1A	10816708	+	NA	NA	NA	NA	NA	NA	TT	TC	TT	TT	TT	TC	TT	TT	TT	TC	TT	TT	TC	TC	TC	TT	TC	TC	TT	TT	TC	TC	TT	TC	TT	TC	TC	TC	TC	TC	TC	TC	TC	TC	TT	TT	TC	TT	TT
AX-184967838	A/G	1A	10842155	+	NA	NA	NA	NA	NA	NA	AG	AA	AG	AG	AG	AG	AG	AG	AG	AG	AG	AG	AG	AG	AG	AG	AG	AG	AG	AG	AG	AG	AG	AG	AG	AG	AG	AG	AG	AG	AG	AG	AG	AG	AG	AG	AG	AG	AG
AX-184562007	T/C	1A	10871172	+	NA	NA	NA	NA	NA	NA	CC	CC	CC	CC	CC	TC	CC	CC	CC	TC	CC	CC	TC	TC	TC	CC	TC	TC	CC	CC	TC	TC	CC	TC	CC	TC	TC	TC	TC	TC	TC	TC	TC	TC	CC	CC	TC	CC	CC
AX-184257539	A/G	1A	10937255	+	NA	NA	NA	NA	NA	NA	AG	AA	AA	AG	AG	GG	AG	AG	AG	GG	GG	AG	GG	GG	GG	AG	GG	GG	AG	AG	GG	GG	AG	GG	AG	GG	GG	GG	GG	GG	GG	GG	GG	GG	AG	AG	GG	AG	AG
AX-184546079	A/G	1A	10974815	+	NA	NA	NA	NA	NA	NA	GG	GG	GG	GG	GG	AG	GG	GG	GG	AG	AG	GG	AG	AG	AG	GG	AG	AG	GG	GG	AG	AG	GG	AG	GG	AG	AG	AG	AG	AG	AG	AG	AG	AG	GG	GG	AG	GG	GG
AX-184246576	A/C	1A	10976729	+	NA	NA	NA	NA	NA	NA	CC	CC	CC	CC	CC	CC	CC	CC	CC	CC	CC	CC	CC	CC	CC	CC	CC	CC	CC	CC	CC	CC	CC	CC	CC	CC	CC	CC	CC	CC	CC	CC	CC	CC	CC	CC	CC	CC	CC
AX-184279499	T/C	1A	11020229	+	NA	NA	NA	NA	NA	NA	TC	CC	CC	TC	TC	TC	TC	TC	TC	TC	TC	TC	TC	TC	TC	TC	TC	TC	TC	TC	TC	TC	TC	TC	TC	TC	TC	TC	TC	TC	TC	TC	TC	TC	TC	TC	TC	TC	TC
AX-184369798	T/G	1A	11054605	+	NA	NA	NA	NA	NA	NA	TG	TG	TG	TG	TG	GG	TG	TG	TG	GG	GG	TG	GG	GG	GG	TG	GG	GG	TG	TG	GG	GG	TG	GG	TG	GG	GG	GG	GG	GG	GG	GG	GG	GG	TG	TG	GG	TG	TG
AX-184880107	T/C	1A	11092333	+	NA	NA	NA	NA	NA	NA	CC	TT	TC	CC	CC	TC	CC	CC	CC	TC	TC	CC	TC	TC	TC	CC	TC	TC	CC	CC	TC	TC	CC	TC	CC	TC	TC	TC	TC	TC	TC	TC	TC	TC	CC	CC	TC	CC	CC
AX-184235566	A/G	1A	11113151	+	NA	NA	NA	NA	NA	NA	AG	GG	GG	GG	GG	GG	AG	GG	AG	AG	AG	AG	AG	GG	GG	GG	AG	GG	GG	AG	AG	AG	AG	AG	GG	GG	AG	AG	GG	GG	AG	GG	AG	AG	GG	AG	AG	AG	GG
AX-184635054	T/G	1A	11206105	+	NA	NA	NA	NA	NA	NA	TG	TT	TG	TG	TG	GG	TG	TG	TG	GG	GG	TG	GG	GG	GG	TG	GG	GG	TG	TG	GG	GG	TG	GG	TG	GG	GG	GG	GG	GG	GG	GG	GG	GG	TG	TG	GG	TG	TG
AX-184494497	T/C	1A	11222132	+	NA	NA	NA	NA	NA	NA	TT	TT	TT	TT	TT	TC	TT	TT	TT	TC	TC	TT	TC	TC	TC	TT	TC	TC	TT	TT	TC	TC	TT	TC	TT	TC	TC	TC	TC	TC	TC	TC	TC	TC	TT	TT	TC	TT	TT
AX-184381030	A/G	1A	11246477	+	NA	NA	NA	NA	NA	NA	GG	AA	GG	GG	GG	GG	GG	GG	GG	GG	GG	GG	GG	GG	GG	GG	GG	GG	GG	GG	GG	GG	GG	GG	GG	GG	GG	GG	GG	GG	GG	GG	GG	GG	GG	GG	GG	GG	GG
AX-184935163	A/G	1A	11264610	+	NA	NA	NA	NA	NA	NA	AG	AA	AA	AG	AG	AG	AG	AG	AG	AG	AG	AG	AG	AG	AG	AG	AG	AG	AG	AG	AG	AG	AG	AG	AG	AG	AG	AG	AG	AG	AG	AG	AG	AG	AG	AG	AG	AG	AG
AX-184235568	A/G	1A	11272006	+	NA	NA	NA	NA	NA	NA	AA	GG	AA	AA	AA	AG	AA	AA	AA	AG	AG	AA	AG	AG	AG	AA	AG	AG	AA	AA	AG	AG	AA	AG	AA	AG	AG	AG	AG	AG	AG	AG	AG	AG	AA	AA	AG	AA	AA
AX-184529796	T/C	1A	11284798	+	NA	NA	NA	NA	NA	NA	TC	TC	TT	TC	TC	CC	TC	TC	TC	CC	CC	TC	CC	CC	CC	TC	CC	CC	TC	TC	CC	CC	TC	CC	TC	TT	CC	CC	CC	CC	CC	CC	CC	CC	TC	TC	CC	TC	TC
AX-184645811	A/G	1A	11299758	+	NA	NA	NA	NA	NA	NA	AG	AG	AA	AG	AG	GG	AG	AG	AG	GG	GG	AG	GG	GG	GG	AG	GG	GG	AG	AG	GG	GG	AG	GG	AG	GG	GG	GG	GG	GG	GG	GG	GG	GG	AG	AG	GG	AG	AG
AX-184898819	T/G	1A	11307145	+	NA	NA	NA	NA	NA	NA	TT	TT	TT	TT	TT	TT	TG	TT	TG	TG	TG	TG	TG	TT	TT	TT	TG	TT	TT	TG	TG	TG	TG	TG	TT	TT	TG	TG	TT	TT	TG	TT	TG	TG	TT	TG	TG	TG	TT
AX-184165990	T/C	1A	11344289	+	NA	NA	NA	NA	NA	NA	TC	TT	TT	TC	TC	TC	TC	TC	TC	TC	TC	TC	TC	TC	TC	TC	TC	TC	TC	TC	TC	TC	TC	TC	TC	TC	TC	TC	TC	TC	TC	TC	TC	TC	TC	TC	TC	TC	TC
AX-184494500	T/G	1A	11450796	+	NA	NA	NA	NA	NA	NA	TG	TT	TT	TG	TG	TG	TG	TG	TG	TG	TG	TG	TG	TG	TG	TG	TG	TG	TG	TG	TG	TG	TG	TG	TG	TG	TG	TG	TG	TG	TG	TG	TG	TG	TG	TG	TG	TG	TG
AX-184132220	T/G	1A	11473373	+	NA	NA	NA	NA	NA	NA	TT	TT	TT	TT	TT	TG	TT	TT	TT	TG	TG	TT	TG	TG	TG	TT	TG	TG	TT	TT	TG	TG	TT	TG	TT	TG	TG	TG	TG	TG	TG	TG	TG	TG	TT	TT	TG	TT	TT
AX-184124550	T/C	1A	11475260	+	NA	NA	NA	NA	NA	NA	TC	TT	TT	TC	TC	TC	TC	TC	TC	TC	TC	TC	TC	TC	TC	TC	TC	TC	TC	TC	TC	TC	TC	TC	TC	TC	TC	TC	TC	TC	TC	TC	TC	TC	TC	TC	TC	TC	TC
AX-184777626	A/G	1A	11549664	+	NA	NA	NA	NA	NA	NA	GG	GG	GG	GG	GG	AG	GG	GG	GG	AG	AG	GG	AG	AG	AG	GG	AG	AG	GG	GG	AG	AG	GG	AG	GG	AG	AG	AG	AG	AG	AG	AG	AG	AG	GG	GG	AG	GG	GG
AX-184435115	T/C	1A	11591729	+	NA	NA	NA	NA	NA	NA	TC	CC	CC	TC	TC	TC	TC	TC	TC	TC	TC	TC	TC	TC	TC	TC	TC	TC	TC	TC	TC	TC	TC	TC	TC	TC	TC	TC	TC	TC	TC	TC	TC	TC	TC	TC	TC	TC	TC
AX-184392080	T/C	1A	11622865	+	NA	NA	NA	NA	NA	NA	TT	TT	TT	TT	TT	TC	TT	TT	TT	TC	TC	TT	TC	TC	TC	TT	TC	TC	TT	TT	TC	TC	TT	TC	TT	TC	TC	TC	TC	TC	TC	TC	TC	TC	TT	TT	TC	TT	TT
AX-184091348	A/G	1A	11632322	+	NA	NA	NA	NA	NA	NA	GG	GG	GG	GG	GG	GG	GG	GG	GG	GG	GG	GG	GG	GG	GG	GG	GG	GG	GG	GG	GG	GG	GG	GG	GG	GG	GG	GG	GG	GG	GG	GG	GG	GG	GG	GG	GG	GG	GG
AX-184591389	A/G	1A	11633962	+	NA	NA	NA	NA	NA	NA	AG	GG	AG	AG	AG	AG	AG	AG	AG	AG	AG	AG	AG	AG	AG	AG	AG	AG	AG	AG	AG	AG	AG	AG	AG	AG	AG	AG	AG	AG	AG	AG	AG	AG	AG	AG	AG	AG	AG
AX-184132226	A/G	1A	11690525	+	NA	NA	NA	NA	NA	NA	AA	GG	AA	AA	AA	AG	AA	AA	AA	AG	AG	AA	AG	AG	AG	AA	AG	AG	AG	AA	AG	AG	AA	AG	AA	AG	AG	AG	AG	AG	AG	AG	AG	AG	AA	AA	AG	AA	AA
AX-184512638	T/G	1A	11701735	+	NA	NA	NA	NA	NA	NA	TG	TT	TG	TG	TG	TG	TG	TG	TG	TG	TG	TG	TG	TG	TG	TG	TG	TG	TG	TG	TG	TG	TG	TG	TG	TG	TG	TG	TG	TG	TG	TG	TG	TG	TG	TG	TG	TG	TG
AX-184402990	A/G	1A	11780229	+	NA	NA	NA	NA	NA	NA	GG	GG	GG	GG	GG	AG	GG	GG	GG	AG	AG	GG	AG	AG	AG	GG	AG	AG	GG	GG	AG	AG	GG	AG	GG	AG	AG	AG	AG	AG	AG	AG	AG	AG	GG	GG	AG	GG	GG
AX-184235578	T/G	1A	11826965	+	NA	NA	NA	NA	NA	NA	GG	TG	GG	GG	GG	GG	GG	GG	GG	GG	GG	GG	GG	GG	GG	GG	GG	GG	GG	GG	GG	GG	GG	GG	GG	GG	GG	GG	GG	GG	GG	GG	GG	GG	GG	GG	GG	GG	GG
AX-184870693	A/G	1A	11841420	+	NA	NA	NA	NA	NA	NA	AG	GG	GG	AG	AG	AG	AG	AG	AG	AG	AG	AG	AG	AG	AG	AG	AG	AG	AG	AG	AG	AG	AG	AG	AG	AG	AG	AG	AG	AG	AG	AG	AG	AG	AG	AG	AG	AG	AG
AX-184279506	A/G	1A	11845545	+	NA	NA	NA	NA	NA	NA	AA	AA	AA	AA	AA	AA	AA	AA	AA	AA	AA	AA	AA	AA	AA	AA	AA	AA	AA	AA	AA	AA	AA	AA	AA	AA	AA	AA	AA	AA	AA	AA	AA	AA	AA	AA	AA	AA	AA
AX-184302026	T/C	1A	11910794	+	NA	NA	NA	NA	NA	NA	CC	TC	CC	CC	CC	TC	CC	CC	CC	TC	TC	CC	TC	TC	TC	CC	TC	TC	CC	CC	TC	TC	CC	TC	CC	TC	TC	TC	TC	TC	TC	TC	TC	TC	CC	CC	TC	CC	CC
AX-184485297	A/C	1A	11922099	+	NA	NA	NA	NA	NA	NA	AC	CC	CC	AC	AC	AC	AC	AC	AC	AC	AC	AC	AC	AC	AC	AC	AC	AC	AC	AC	AC	AC	AC	AC	AC	AC	AC	AC	AC	AC	AC	AC	AC	AC	AC	AC	AC	AC	AC
AX-184140103	T/C	1A	11978446	+	NA	NA	NA	NA	NA	NA	TC	CC	TC	TC	TC	TC	TC	TC	TC	TC	TC	TC	TC	TC	TC	TC	TC	TC	TC	TC	TC	TC	TC	TC	TC	TC	TC	TC	TC	TC	TC	TC	TC	TC	TC	TC	TC	TC	TC
AX-184617498	T/C	1A	12034897	+	NA	NA	NA	NA	NA	NA	TC	TT	TC	TC	TC	TC	TC	TC	TC	TC	TC	TC	TC	TC	TC	TC	TC	TC	TC	TC	TC	TC	TC	TC	TC	TC	TC	TC	TC	TC	TC	TC	TC	TC	TC	TC	TC	TC	TC
AX-184290802	A/G	1A	12035564	+	NA	NA	NA	NA	NA	NA	AG	AA	AG	AG	AG	AG	AG	AG	AG	AG	AG	AG	AG	AG	AG	AG	AG	AG	AG	AG	AG	AG	AG	AG	AG	AG	AG	AG	AG	AG	AG	AG	AG	AG	AG	AG	AG	AG	AG
AX-184132233	T/G	1A	12080529	+	NA	NA	NA	NA	NA	NA	TG	TG	TG	TG	TG	TT	TG	TG	TG	TT	TT	TG	TT	TG	TT	TG	TT	TT	TG	TG	TT	TT	TG	TT	TG	TT	TT	TT	TT	TT	TT	TT	TT	TT	TG	TG	TT	TG	TG
AX-184035897	T/G	1A	12122991	+	NA	NA	NA	NA	NA	NA	TG	TT	TT	TG	TG	TG	TG	TG	TG	TG	TG	TG	TG	TG	TG	TG	TG	TG	TG	TG	TG	TG	TG	TG	TG	TG	TG	TG	TG	TG	TG	TG	TG	TG	TG	TG	TG	TG	TG
AX-184214774	T/C	1A	12144917	+	NA	NA	NA	NA	NA	NA	TC	TT	TC	TC	TC	TC	TC	TC	TC	TC	TC	TC	TC	TC	TC	TC	TC	TC	TC	TC	TC	TC	TC	TC	TC	TC	TC	TC	TC	TC	TC	TC	TC	TC	TC	TC	TC	TC	TC
AX-184148286	A/G	1A	12148968	+	NA	NA	NA	NA	NA	NA	AA	AA	AG	AG	AG	GG	AG	AG	AG	GG	GG	AG	GG	AG	GG	AG	GG	AG	AG	AG	GG	GG	AG	GG	AG	GG	GG	GG	GG	GG	GG	GG	GG	GG	AG	AG	GG	AG	AG
AX-184898824	A/G	1A	12199079	+	NA	NA	NA	NA	NA	NA	GG	AG	GG	GG	GG	GG	GG	GG	GG	GG	GG	GG	GG	GG	GG	GG	GG	GG	GG	GG	GG	GG	GG	GG	GG	GG	GG	GG	GG	GG	GG	GG	GG	GG	GG	GG	GG	GG	GG
AX-184849725	T/G	1A	12206179	+	NA	NA	NA	NA	NA	NA	TG	GG	GG	TG	TG	TG	TG	TG	TG	TG	TG	TG	TG	TG	TG	TG	TG	TG	TG	TG	TG	TG	TG	TG	TG	TG	TG	TG	TG	TG	TG	TG	TG	TG	TG	TG	TG	TG	TG
AX-184132236	A/C	1A	12244362	+	NA	NA	NA	NA	NA	NA	AC	AA	AA	AC	AC	AC	AC	AC	AC	AC	AC	AC	AC	AC	AC	AC	AC	AC	AC	AC	AC	AC	AC	AC	AC	AC	AC	AC	AC	AC	AC	AC	AC	AC	AC	AC	AC	AC	AC
AX-184494506	T/C	1A	12249314	+	NA	NA	NA	NA	NA	NA	TC	CC	TC	TC	TC	CC	TC	TC	CC	CC	CC	TC	CC	TC	CC	TC	CC	CC	TC	TC	CC	CC	TC	CC	TC	CC	CC	CC	CC	CC	CC	CC	CC	CC	TC	TC	CC	TC	TC
AX-184598296	T/C	1A	12252873	+	NA	NA	NA	NA	NA	NA	TT	CC	TT	TT	TT	TC	TT	TT	TC	TC	TC	TT	TC	TT	TC	TT	TC	TC	TT	TT	TC	TC	TT	TC	TT	TC	TC	TC	TC	TC	TC	TC	TC	TC	TT	TT	TC	TT	TT
AX-184132237	A/C	1A	12254058	+	NA	NA	NA	NA	NA	NA	AC	AA	AC	AC	AC	AC	AC	AC	AC	AC	AC	AC	AC	AC	AC	AC	AC	AC	AC	AC	AC	AC	AC	AC	AC	AC	AC	AC	AC	AC	AC	AC	AC	AC	AC	AC	AC	AC	AC
AX-184235586	A/C	1A	12337956	+	NA	NA	NA	NA	NA	NA	AC	CC	AC	AC	AC	AC	AC	AC	AC	AC	AC	AC	AC	AC	AC	AC	AC	AC	AC	AC	AC	AC	AC	AC	AC	AC	AC	AC	AC	AC	AC	AC	AC	AC	AC	AC	AC	AC	AC
AX-184290807	T/C	1A	12343395	+	NA	NA	NA	NA	NA	NA	TT	TT	TT	TC	TC	TC	TC	TC	TC	TC	TC	TC	TC	TC	TC	TC	TC	TC	TC	TC	TC	TC	TC	TC	TC	TC	TC	TC	TC	TC	TC	TC	TC	TC	TC	TC	TC	TC	TC
AX-184584378	A/G	1A	12347772	+	NA	NA	NA	NA	NA	NA	AG	AG	AG	AG	AG	AG	AG	AG	AG	AG	AG	AG	AG	AG	AG	AG	AG	AG	AG	AG	AG	AG	AG	AG	AG	AG	AG	AG	AG	AG	AG	AG	AG	AG	AG	AG	AG	AG	AG
AX-184023479	A/C	1A	12488113	+	NA	NA	NA	NA	NA	NA	AC	AA	AC	AA	AA	AA	AA	AA	AC	AC	AC	AA	AA	AA	AA	AA	AC	AA	AA	AC	AC	AA	AA	AC	AC	AC	AA	AC	AC	AC	AC	AA	AC	AA	AC	AA	AA	AA	AC
AX-184325029	T/G	1A	12599640	+	NA	NA	NA	NA	NA	NA	GG	TT	TT	TG	TG	TG	TG	TG	TG	TG	TG	TG	TG	TG	TG	TG	TG	TG	TG	TG	TG	TG	TG	TG	GG	TG	TG	TG	TG	TG	TG	TG	TG	TG	GG	TG	TG	TG	GG
AX-184577079	A/G	1A	12662584	+	NA	NA	NA	NA	NA	NA	AG	AA	GG	GG	AG	AG	AG	AG	AG	AG	AG	AA	AG	AA	AG	AG	AG	AG	AA	AG	AG	AG	AA	AG	GG	AG	AG	AG	AG	AG	AG	AG	AG	AG	AG	AG	AG	AG	AG
AX-184042653	T/C	1A	12731882	+	NA	NA	NA	NA	NA	NA	TC	TT	TC	TC	TC	CC	TC	TC	CC	CC	CC	TC	CC	TC	CC	TC	CC	CC	TC	TC	CC	CC	TC	CC	TC	TC	CC	CC	CC	TC	CC	CC	CC	CC	TC	TC	CC	TC	TC
AX-184302038	T/C	1A	12777658	+	NA	NA	NA	NA	NA	NA	TC	TT	TT	TC	TC	TC	TC	TC	TC	TC	TC	TC	TC	TC	TC	TC	TC	TC	TC	TC	TC	TC	TC	TC	TC	TC	TC	TC	TC	TC	TC	TC	TC	TC	TC	TC	TC	TC	TC
AX-184140117	A/G	1A	12781770	+	NA	NA	NA	NA	NA	NA	AG	AG	AG	AG	AG	AA	AG	AG	AA	AA	AA	AG	AA	AG	AA	AG	AA	AA	AG	AG	AA	AA	AG	AA	AG	AG	AA	AA	AA	AG	AA	AA	AA	AA	AG	AG	AA	AG	AG
AX-184940117	A/C	1A	12813091	+	NA	NA	NA	NA	NA	NA	CC	CC	CC	CC	CC	CC	AC	CC	AC	AC	AC	AC	AC	CC	CC	CC	CC	CC	CC	AC	AC	AC	AC	AC	CC	CC	AC	AC	CC	CC	AC	CC	AC	AC	CC	AC	AC	AC	CC
AX-184140118	A/G	1A	12813151	+	NA	NA	NA	NA	NA	NA	AG	AG	AG	AG	AG	AA	GG	AG	AG	AG	AG	GG	AG	AG	AA	AG	AA	AA	AG	GG	AG	AG	GG	AG	AG	AG	AG	AG	AA	AG	AG	AA	AG	AG	AG	GG	AG	GG	AG
AX-184424625	T/C	1A	12819316	+	NA	NA	NA	NA	NA	NA	TT	TT	TT	TT	TT	TC	TC	TT	CC	CC	CC	TC	CC	TT	TC	TT	TC	TC	TT	TC	CC	CC	TC	CC	TT	TT	CC	CC	TC	TT	CC	TC	CC	CC	TT	TC	CC	TC	TT
AX-184225090	A/C	1A	12855319	+	NA	NA	NA	NA	NA	NA	AA	AA	AA	AA	AA	AA	AC	AA	AC	AC	AC	AC	AC	AA	AA	AA	AA	AA	AA	AC	AC	AC	AC	AC	AA	AA	AC	AC	AA	AA	AC	AA	AC	AC	AA	AC	AC	AC	AA
AX-184911682	A/G	1A	12870464	+	NA	NA	NA	NA	NA	NA	AA	AA	AA	AA	AA	AA	AA	AA	AA	AA	AA	AA	AA	AA	AA	AA	AA	AA	AA	AA	AA	AA	AA	AA	AA	AA	AA	AA	AA	AA	AA	AA	AA	AA	AA	AA	AA	AA	AA
AX-184157019	A/G	1A	12893678	+	NA	NA	NA	NA	NA	NA	AG	GG	AG	GG	GG	GG	AG	GG	AG	AG	AG	AG	AG	GG	GG	GG	GG	GG	GG	AG	AG	AG	AG	AG	GG	GG	AG	AG	GG	GG	AG	GG	AG	AG	GG	AG	AG	AG	GG
AX-184097309	A/G	1A	12936025	+	NA	NA	NA	NA	NA	NA	AA	GG	GG	AA	AA	AG	AA	AA	AG	AG	AG	AA	AG	AA	AG	AA	AG	AG	AA	AA	AG	AG	AA	AG	AA	AA	AG	AG	AG	AA	AG	AG	AG	AG	AA	AA	AG	AA	AA
AX-184336216	T/C	1A	13120908	+	NA	NA	NA	NA	NA	NA	CC	CC	CC	CC	CC	TC	CC	CC	TC	TC	TC	CC	TC	CC	TC	CC	TC	TC	CC	CC	TC	TC	CC	TC	CC	CC	TC	TC	TC	CC	TC	TC	TC	TC	CC	CC	TC	CC	CC
AX-184629407	A/C	1A	13140423	+	NA	NA	NA	NA	NA	NA	AC	CC	CC	AC	AC	AC	AC	AC	AC	AC	AC	AC	AC	AC	AC	AC	AC	AC	AC	AC	AC	AC	AC	AC	AC	AC	AC	AC	AC	AC	AC	AC	AC	AC	AC	AC	AC	AC	AC
AX-184381062	A/G	1A	13207815	+	NA	NA	NA	NA	NA	NA	GG	GG	GG	GG	GG	AG	AG	GG	AG	AG	AG	GG	AG	GG	AG	GG	AG	AG	GG	GG	AG	AG	GG	AG	GG	GG	AG	AG	AG	GG	AG	AG	AG	AG	GG	GG	AG	GG	GG
AX-184840415	A/G	1A	13251294	+	NA	NA	NA	NA	NA	NA	AG	GG	GG	AG	GG	AG	GG	AG	GG	GG	GG	GG	GG	AG	AG	AG	AG	AG	AG	GG	GG	GG	GG	GG	AG	AG	GG	GG	AG	AG	GG	AG	GG	GG	AG	GG	GG	GG	AG
AX-184194498	A/G	1A	13275871	+	NA	NA	NA	NA	NA	NA	AG	GG	GG	AG	GG	AG	GG	AG	GG	GG	GG	GG	GG	AG	AG	AG	AG	AG	AG	GG	GG	GG	GG	GG	AG	AG	GG	GG	AG	AG	GG	AG	GG	GG	AG	GG	GG	GG	AG
AX-184604973	A/C	1A	13279749	+	NA	NA	NA	NA	NA	NA	AC	CC	AC	AC	CC	AC	CC	AC	CC	CC	CC	CC	CC	AC	AC	AC	AC	AC	AC	CC	CC	CC	CC	CC	AC	AC	CC	CC	AC	AC	CC	AC	CC	CC	AC	CC	CC	CC	AC
AX-184521170	T/C	1A	13309640	+	NA	NA	NA	NA	NA	NA	TC	TC	TC	TC	TT	TC	TT	TC	TT	TT	TT	TT	TT	TC	TC	TC	TC	TC	TC	TT	TT	TT	TT	TT	TC	TC	TT	TT	TC	TC	TT	TC	TT	TT	TC	TT	TT	TT	CC
AX-184194500	A/G	1A	13328134	+	NA	NA	NA	NA	NA	NA	AA	AA	AA	AA	AA	AG	AG	AA	AG	AG	AG	AA	AG	AA	AG	AA	AG	AG	AA	AA	AG	AG	AA	AG	AA	AA	AG	AG	AG	AA	AG	AG	AG	AG	AA	AA	AG	AA	AA
AX-184894825	T/C	1A	13332725	+	NA	NA	NA	NA	NA	NA	TC	CC	TC	TC	CC	TC	CC	TC	CC	CC	CC	CC	CC	TC	TC	TC	TC	TC	TC	CC	TC	CC	CC	CC	TC	TC	CC	CC	TC	TC	CC	TC	CC	CC	TC	CC	CC	CC	TC
AX-184655896	A/C	1A	13334388	+	NA	NA	NA	NA	NA	NA	CC	CC	CC	CC	AC	AC	AA	CC	AA	AA	AA	AC	AA	CC	AC	CC	AC	AC	CC	AC	AC	AA	AC	AA	CC	CC	AA	AA	AC	CC	AA	AC	AA	AA	CC	AC	AA	AC	CC
AX-184037985	A/G	1A	13349849	+	NA	NA	NA	NA	NA	NA	GG	GG	GG	GG	GG	AG	AG	GG	AG	AG	AG	GG	AG	GG	AG	GG	AG	AG	GG	GG	AG	AG	GG	AG	GG	GG	AG	AG	AG	GG	AG	AG	AG	AG	GG	GG	AG	GG	GG
AX-184117370	T/C	1A	13350863	+	NA	NA	NA	NA	NA	NA	CC	TC	CC	CC	CC	TC	TC	CC	TC	TC	TC	CC	TC	CC	TC	CC	TC	TC	CC	CC	TC	TC	CC	TC	CC	CC	TC	TC	TC	CC	TC	TC	TC	TC	CC	CC	TC	CC	CC
AX-184042655	A/G	1A	13421236	+	NA	NA	NA	NA	NA	NA	AG	GG	AG	AG	GG	AA	AG	AG	AG	AG	AG	GG	AG	AG	AA	AG	AA	AA	AG	GG	AA	AG	GG	AG	AA	AG	AG	AG	AA	AG	AG	AA	AG	AG	AG	GG	AG	GG	AG
AX-184358682	A/G	1A	13424488	+	NA	NA	NA	NA	NA	NA	GG	AA	AG	AG	AG	AG	AG	AG	AG	AG	AG	AG	AG	AG	AG	AG	AG	AG	AG	AG	AG	AG	AG	AG	AG	AG	AG	AG	AG	AG	AG	AG	AG	AG	AG	AG	AG	AG	AG
AX-184584393	T/C	1A	13450039	+	NA	NA	NA	NA	NA	NA	CC	CC	CC	CC	TC	CC	TC	CC	TC	TC	TC	TC	TC	CC	CC	CC	CC	CC	CC	TC	CC	TC	TC	TC	CC	CC	TC	TC	CC	CC	TC	CC	TC	TC	CC	TC	TC	TC	CC
AX-184392106	T/C	1A	13461884	+	NA	NA	NA	NA	NA	NA	TT	TT	TT	TT	TT	TT	TT	TT	TT	TT	TT	TT	TT	TT	TT	TT	TT	TT	TT	TT	TT	TT	TT	TT	TT	TT	TT	TT	TT	TT	TT	TT	TT	TT	TT	TT	TT	TT	TT
AX-184851180	T/C	1A	13466165	+	NA	NA	NA	NA	NA	NA	TC	TC	TC	TC	CC	TC	CC	TC	CC	CC	CC	CC	CC	TC	TC	TC	TC	TC	TC	CC	TC	CC	CC	CC	TC	TC	CC	CC	TC	TC	CC	TC	CC	CC	TC	CC	CC	CC	TC
AX-184325046	T/C	1A	13484581	+	NA	NA	NA	NA	NA	NA	TC	TT	TT	TC	TC	TC	TC	TC	TC	TC	TC	TC	TC	TC	TC	TC	TC	TC	TC	TC	TC	TC	TC	TC	TC	TC	TC	TC	TC	TC	TC	TC	TC	TC	TC	TC	TC	TC	TC
AX-184392108	T/C	1A	13490230	+	NA	NA	NA	NA	NA	NA	CC	CC	CC	CC	CC	CC	CC	CC	CC	CC	CC	CC	CC	CC	CC	CC	CC	CC	CC	CC	CC	CC	CC	CC	CC	CC	CC	CC	CC	CC	CC	CC	CC	CC	CC	CC	CC	CC	CC
AX-184967854	A/G	1A	13579780	+	NA	NA	NA	NA	NA	NA	AA	AA	AG	AG	AA	AG	AA	AG	AA	AA	AA	AA	AA	AG	AG	AG	AG	AG	AG	AA	AG	AA	AA	AA	AG	AG	AA	AA	AG	AG	AA	AG	AA	AA	AG	AA	AA	AA	AG
AX-184381073	A/G	1A	13596748	+	NA	NA	NA	NA	NA	NA	AG	AA	AG	AG	AA	AG	AA	AG	AA	AA	AA	AA	AA	AG	AG	AG	AG	AG	AG	AA	AG	AA	AA	AA	AG	AG	AA	AA	AG	AG	AA	AG	AA	AA	AG	AA	AA	AA	AG
AX-184075514	A/G	1A	13601066	+	NA	NA	NA	NA	NA	NA	AA	AA	AA	AA	AA	AG	AG	AA	AG	AG	AG	AA	AG	AA	AG	AA	AG	AG	AA	AA	AG	AG	AA	AG	AG	AA	AG	AG	AG	AA	AG	AG	AG	AG	AA	AA	AG	AA	AA
AX-184945121	T/G	1A	13607890	+	NA	NA	NA	NA	NA	NA	TG	TT	TG	TG	TT	TG	TT	TG	TT	TT	TT	TT	TT	TG	TG	TG	TG	TG	TG	TT	TG	TT	TT	TT	TG	TG	TT	TT	TG	TG	TT	TG	TT	TT	TG	TT	TT	TT	TG
AX-184424643	A/G	1A	13611338	+	NA	NA	NA	NA	NA	NA	GG	AG	GG	GG	GG	AG	AG	GG	AG	AG	AG	GG	AG	GG	AG	GG	AG	AG	GG	GG	AG	AG	GG	AG	AG	GG	AG	AG	AG	GG	AG	AG	AG	AG	GG	GG	AG	GG	GG
AX-184967856	T/C	1A	13635622	+	NA	NA	NA	NA	NA	NA	CC	CC	TC	TC	TC	TC	TC	TC	TC	TC	TC	TC	TC	TC	TC	TC	TC	TC	TC	TC	TC	TC	TC	TC	TC	TC	TC	TC	TC	TC	TC	TC	TC	TC	TC	TC	TC	TC	TC
AX-184070725	T/C	1A	13654422	+	NA	NA	NA	NA	NA	NA	TC	CC	CC	TC	CC	TC	CC	TC	CC	CC	CC	CC	CC	TC	TC	TC	TC	TC	TC	CC	TC	CC	CC	CC	TC	TC	CC	CC	TC	TC	CC	TC	CC	CC	TC	CC	CC	CC	TC
AX-184876885	T/C	1A	13803624	+	NA	NA	NA	NA	NA	NA	CC	TT	CC	TT	CC	TT	TC	TT	TC	TC	TC	CC	TC	TT	TT	TT	TT	TT	TC	CC	TT	TC	CC	TC	TT	TT	TC	TC	TT	TT	TC	TT	TC	TC	TT	CC	TC	CC	TT
AX-184369844	A/G	1A	13845380	+	NA	NA	NA	NA	NA	NA	AA	GG	AA	AA	AA	AG	AG	AA	AG	AG	AG	AA	AG	AA	AG	AA	AG	AG	AA	AA	AG	AG	AA	AG	AG	AA	AG	AG	AG	AA	AG	AG	AG	AG	AA	AA	AG	AA	GG
AX-184435160	T/G	1A	13846074	+	NA	NA	NA	NA	NA	NA	TT	TT	TT	TT	TG	TT	TG	TT	TG	TG	TG	TG	TG	TT	TT	TT	TT	TG	TT	TG	TT	TG	TG	TG	TT	TT	TG	TG	TT	TT	TG	TT	TG	TG	TT	TG	TG	TG	TT
AX-184140137	A/G	1A	13847253	+	NA	NA	NA	NA	NA	NA	AA	GG	AG	AA	AG	AG	GG	AA	GG	GG	GG	AG	GG	AA	AG	AA	AG	AG	AA	AG	AG	GG	AG	GG	AG	AA	GG	GG	AG	AA	GG	AG	GG	GG	AA	AG	GG	AG	AA
AX-184235612	T/C	1A	13888348	+	NA	NA	NA	NA	NA	NA	CC	TC	CC	CC	CC	CC	CC	CC	CC	CC	CC	CC	CC	CC	CC	CC	CC	CC	CC	CC	CC	CC	CC	CC	CC	CC	CC	CC	CC	CC	CC	CC	CC	CC	CC	CC	CC	CC	CC
AX-184268441	A/G	1A	13946590	+	NA	NA	NA	NA	NA	NA	AG	GG	GG	AG	GG	AG	GG	AG	GG	GG	GG	GG	GG	AG	AG	AG	AG	AG	AG	GG	AG	GG	GG	GG	AG	AG	GG	GG	AG	AG	GG	AG	GG	GG	AG	GG	GG	GG	AG
AX-184475719	A/G	1A	13963996	+	NA	NA	NA	NA	NA	NA	GG	GG	GG	GG	GG	GG	GG	GG	GG	GG	GG	GG	GG	GG	GG	GG	GG	GG	GG	GG	GG	GG	GG	GG	GG	GG	GG	GG	GG	GG	GG	GG	GG	GG	GG	GG	GG	GG	GG
AX-184903049	A/C	1A	13974914	+	NA	NA	NA	NA	NA	NA	AC	AA	AA	AC	AA	AC	AA	AC	AA	AA	AA	AA	AA	AC	AC	AC	AC	AC	AC	AA	AC	AA	AA	AA	AC	AC	AA	AA	AC	AC	AA	AC	AA	AA	AC	AA	AA	AA	AC
AX-184584397	T/C	1A	13984812	+	NA	NA	NA	NA	NA	NA	TC	TT	TC	TC	CC	TT	TC	TC	TC	TC	TC	CC	TC	TC	TT	TC	TT	TT	TC	CC	TT	TC	CC	TC	TT	TC	TC	TC	TT	TC	TC	TT	TC	TC	TC	CC	TC	CC	TC
AX-184062238	A/C	1A	14026288	+	NA	NA	NA	NA	NA	NA	CC	CC	CC	CC	AC	CC	AC	CC	AC	AC	AC	AC	AC	CC	CC	CC	CC	CC	CC	AC	CC	AC	AC	AC	CC	CC	AC	AC	CC	CC	AC	CC	AC	AC	CC	AC	AC	AC	CC
AX-184369846	T/C	1A	14063182	+	NA	NA	NA	NA	NA	NA	TT	TC	TT	TT	TC	TT	TC	TT	TC	TC	TC	TC	TC	TT	TT	TT	TT	TT	TT	TC	TT	TC	TC	TC	TT	TT	TC	TC	TT	TT	TT	TT	TC	TC	TT	TC	TC	TC	TT
AX-184257605	T/C	1A	14087527	+	NA	NA	NA	NA	NA	NA	TT	CC	TT	TT	CC	TC	CC	TT	CC	CC	CC	CC	CC	TT	TC	TT	TC	TC	TT	CC	TC	CC	CC	CC	TC	TT	CC	CC	TC	TT	TC	TC	CC	CC	TT	CC	CC	CC	TT
AX-184029359	A/G	1A	14106167	+	NA	NA	NA	NA	NA	NA	GG	GG	GG	GG	GG	AG	AG	GG	AG	AG	AG	GG	AG	GG	AG	GG	AG	AG	GG	GG	AG	AG	GG	AG	AG	GG	AG	AG	AG	GG	AG	AG	AG	AG	GG	GG	AG	GG	GG
AX-184117377	T/C	1A	14119816	+	NA	NA	NA	NA	NA	NA	TC	CC	CC	TC	CC	TT	TC	TC	TC	TC	TC	CC	TC	TC	TT	TC	TT	TT	TC	CC	TT	TC	CC	TC	TT	TC	TC	TC	TT	TC	TT	TT	TC	TC	TC	CC	TC	CC	TC
AX-184604980	A/G	1A	14200503	+	NA	NA	NA	NA	NA	NA	AG	GG	AG	AG	GG	AA	AG	AG	AG	AG	AG	GG	AG	AG	AA	AG	AA	AA	AG	GG	AA	AG	GG	AG	AA	AG	AG	AG	AA	AG	AA	AA	AG	AG	AG	GG	AG	GG	AG
AX-184225112	T/C	1A	14231451	+	NA	NA	NA	NA	NA	NA	CC	TT	CC	CC	CC	TC	TC	CC	TC	TC	TC	CC	TC	CC	TC	CC	TC	TC	CC	CC	TC	TC	CC	TC	TC	CC	TC	TC	TC	CC	TC	TC	TC	TC	CC	CC	TC	CC	CC
AX-184157040	T/C	1A	14233996	+	NA	NA	NA	NA	NA	NA	TC	CC	TC	TC	CC	TC	CC	TC	CC	CC	CC	CC	CC	TC	TC	TC	TC	TC	TC	CC	TC	CC	CC	CC	TC	TC	CC	CC	TC	TC	TC	TC	CC	CC	TC	CC	CC	CC	TC
AX-184847098	A/G	1A	14235169	+	NA	NA	NA	NA	NA	NA	GG	GG	GG	GG	GG	AG	AG	GG	AG	AG	AG	GG	AG	GG	AG	GG	AG	AG	GG	GG	AG	AG	GG	AG	AG	GG	AG	AG	AG	GG	AG	AG	AG	AG	GG	GG	AG	GG	GG
AX-123359939	A/G	1A	14241655	+	NA	NA	NA	NA	NA	NA	GG	GG	GG	GG	AA	GG	AG	GG	AG	AG	AG	GG	AG	GG	GG	GG	GG	GG	GG	AG	GG	AG	AG	AG	GG	GG	AG	AG	GG	GG	GG	GG	AG	AG	GG	AG	AG	GG	GG
AX-184290857	A/G	1A	14263934	+	NA	NA	NA	NA	NA	NA	GG	AG	GG	GG	GG	GG	GG	GG	GG	GG	GG	GG	GG	GG	GG	GG	GG	GG	GG	GG	GG	GG	GG	GG	GG	GG	GG	GG	GG	GG	GG	GG	GG	GG	GG	GG	GG	GG	GG
AX-184485321	A/G	1A	14271147	+	NA	NA	NA	NA	NA	NA	AA	AG	AA	AA	AG	AG	GG	AA	GG	GG	GG	AG	GG	AA	AG	AA	AG	AG	AA	AG	AG	GG	AG	GG	AG	AA	GG	GG	AG	AA	AG	AG	GG	GG	AA	AG	GG	AG	AA
AX-184584400	T/C	1A	14303169	+	NA	NA	NA	NA	NA	NA	CC	CC	CC	CC	TC	CC	TC	CC	TC	TC	TC	TC	TC	CC	CC	CC	CC	CC	CC	TC	CC	TC	TC	TC	CC	CC	TC	TC	CC	CC	CC	CC	TC	TC	CC	TC	TC	TC	CC
AX-184018615	T/C	1A	14327999	+	NA	NA	NA	NA	NA	NA	TT	TT	TT	TT	TT	TC	TC	TT	TC	TC	TC	TT	TC	TT	TC	TT	TC	TC	TT	TT	TC	TC	TT	TC	TC	TT	TC	TC	TC	TT	TC	TC	TC	TC	TT	TT	TC	TT	TT
AX-184690683	A/G	1A	14335690	+	NA	NA	NA	NA	NA	NA	AG	GG	AG	AG	GG	AG	GG	AG	GG	GG	GG	GG	GG	AG	AG	AG	AG	AG	AG	GG	AG	GG	GG	GG	AG	AG	GG	GG	AG	AG	AG	AG	GG	GG	AG	GG	GG	GG	AG
AX-184577101	T/C	1A	14362998	+	NA	NA	NA	NA	NA	NA	TT	TT	TT	TT	TT	TT	TT	TT	TT	TT	TT	TT	TT	TT	TT	TT	TT	TT	TT	TT	TT	TT	TT	TT	TT	TT	TT	TT	TT	TT	TT	TT	TT	TT	TT	TT	TT	TT	TT
AX-184617521	T/C	1A	14390298	+	NA	NA	NA	NA	NA	NA	CC	CC	CC	CC	TC	TC	TT	CC	TT	TT	TT	TC	TT	CC	TC	CC	TC	TC	CC	TC	TC	TT	TC	TT	TC	CC	TT	TT	TC	CC	TC	TC	TT	TT	CC	TC	TT	TT	CC
AX-184085747	T/C	1A	14400464	+	NA	NA	NA	NA	NA	NA	CC	CC	CC	CC	TC	CC	TC	CC	TC	TC	TC	TC	TC	CC	CC	CC	CC	CC	CC	TC	CC	TC	TC	TC	CC	CC	TC	TC	CC	CC	CC	CC	TC	TC	CC	TC	TC	TC	CC
AX-184358701	A/G	1A	14431581	+	NA	NA	NA	NA	NA	NA	AA	AA	AA	AA	AA	AA	AA	AA	AA	AA	AA	AA	AA	AA	AA	AA	AA	AA	AA	AA	AA	AA	AA	AA	AA	AA	AA	AA	AA	AA	AA	AA	AA	AA	AA	AA	AA	AA	AA
AX-184302066	T/C	1A	14455951	+	NA	NA	NA	NA	NA	NA	TT	CC	TC	TT	TC	TT	TC	TT	TC	TC	TC	TC	TC	TT	TT	TT	TT	TT	TT	TC	TT	TC	TC	TC	TT	TT	TC	TC	TT	TT	TT	TT	TC	TC	TT	TC	TC	TC	TT
AX-184392125	A/G	1A	14509345	+	NA	NA	NA	NA	NA	NA	GG	GG	GG	GG	AG	GG	AG	GG	AG	AG	AG	AG	AG	GG	GG	GG	GG	GG	GG	AG	GG	AG	AG	AG	GG	GG	AG	AG	GG	GG	GG	GG	AG	AG	GG	AG	AG	AG	GG
AX-184246639	A/G	1A	14518587	+	NA	NA	NA	NA	NA	NA	GG	GG	GG	GG	GG	GG	GG	GG	GG	GG	GG	GG	GG	GG	GG	GG	GG	GG	GG	GG	GG	GG	GG	GG	GG	GG	GG	GG	GG	GG	GG	GG	GG	GG	GG	GG	GG	GG	GG
AX-184124599	A/G	1A	14523844	+	NA	NA	NA	NA	NA	NA	AA	AG	AG	AA	AA	AA	AA	AA	AA	AA	AA	AA	AA	AA	AA	AA	AA	AA	AA	AA	AA	AA	AA	AA	AA	AA	AA	AA	AA	AA	AA	AA	AA	AA	AA	AA	AA	AA	AA
AX-184268451	T/C	1A	14555860	+	NA	NA	NA	NA	NA	NA	TT	TT	TT	TT	TT	TT	TT	TT	TT	TT	TT	TT	TT	TT	TT	TT	TT	TT	TT	TT	TT	TT	TT	TT	TT	TT	TT	TT	TT	TT	TT	TT	TT	TT	TT	TT	TT	TT	TT
AX-184690684	T/G	1A	14605544	+	NA	NA	NA	NA	NA	NA	GG	GG	GG	GG	TG	GG	TG	GG	TG	TG	TG	TG	TG	GG	GG	GG	GG	GG	GG	TG	GG	TG	GG	TG	GG	GG	TG	TG	GG	GG	GG	GG	TG	TG	GG	TG	TG	TG	GG
AX-184117381	A/C	1A	14607940	+	NA	NA	NA	NA	NA	NA	AC	AA	AA	AC	AA	AC	AA	AC	AA	AA	AA	AA	AA	AC	AC	AC	AC	AC	AC	AA	AC	AA	AA	AA	AC	AC	AA	AA	AC	AC	AC	AC	AA	AA	AC	AA	AA	AA	AC
AX-184325073	A/G	1A	14650342	+	NA	NA	NA	NA	NA	NA	AG	GG	GG	AG	GG	AG	GG	AG	GG	GG	GG	GG	GG	AG	AG	AG	AG	AG	AG	GG	AG	GG	GG	GG	AG	AG	GG	GG	AG	AG	AG	AG	GG	GG	AG	GG	GG	GG	AG
AX-184336246	T/C	1A	14672995	+	NA	NA	NA	NA	NA	NA	TC	TT	TC	TC	TT	TC	TT	TC	TT	TT	TT	TT	TT	TC	TC	TC	TC	TC	TC	TT	TC	TT	TT	TT	TC	TC	TT	TT	TC	TC	TC	TC	TT	TT	TC	TT	TT	TT	TC
AX-184604986	T/C	1A	14713748	+	NA	NA	NA	NA	NA	NA	CC	CC	CC	CC	TC	CC	TC	CC	TC	TC	TC	TC	TC	CC	CC	CC	CC	CC	CC	TC	CC	TC	TC	TC	CC	CC	TC	TC	CC	CC	CC	CC	TC	TC	CC	TC	TC	TC	CC
AX-184465785	A/G	1A	14762114	+	NA	NA	NA	NA	NA	NA	GG	AA	GG	GG	AG	AG	AA	GG	AA	AA	AA	AG	AA	GG	AG	GG	AG	AG	GG	AG	AG	AA	AG	AA	AG	GG	AA	AA	AG	GG	AG	AG	AA	AA	GG	AG	AA	AA	GG
AX-184950190	A/G	1A	14858952	+	NA	NA	NA	NA	NA	NA	GG	GG	GG	GG	GG	AG	AG	GG	AG	AG	AG	GG	AG	GG	AG	GG	AG	AG	GG	GG	AG	AG	GG	AG	AG	GG	AG	AG	AG	GG	AG	AG	AG	AG	GG	GG	AG	AG	GG
AX-184577106	A/G	1A	14873959	+	NA	NA	NA	NA	NA	NA	AG	GG	GG	AG	GG	AG	GG	AG	GG	GG	GG	GG	GG	AG	AG	AG	AG	AG	AG	GG	AG	GG	GG	GG	AG	AG	GG	GG	AG	AG	AG	AG	GG	GG	AG	GG	GG	GG	AG
AX-184445582	A/G	1A	14921223	+	NA	NA	NA	NA	NA	NA	AA	AA	AA	AA	AA	AG	AG	AA	AG	AG	AG	AA	AG	AA	AG	AA	AG	AG	AA	AA	AG	AG	AA	AG	AG	AA	AG	AG	AG	AA	AG	AG	AG	AG	AA	AA	AG	AG	AA
AX-184562044	T/C	1A	14974978	+	NA	NA	NA	NA	NA	NA	TC	TT	TT	TC	TT	TC	TT	TC	TT	TT	TT	TT	TT	TC	TC	TC	TC	TC	TC	TT	TC	TT	TT	TT	TC	TC	TT	TT	TC	TC	TC	TC	TT	TT	TC	TT	TT	TT	TC
AX-184650946	T/C	1A	14986485	+	NA	NA	NA	NA	NA	NA	CC	CC	CC	CC	CC	TC	TC	CC	TC	TC	TC	CC	TC	CC	TC	CC	TC	TC	CC	CC	TC	TC	CC	TC	TC	CC	TC	TC	TC	CC	TC	TC	TC	TC	CC	CC	TC	TC	CC
AX-184347410	T/C	1A	15011298	+	NA	NA	NA	NA	NA	NA	TC	CC	CC	TC	CC	TC	CC	TC	CC	CC	CC	CC	CC	TC	TC	TC	TC	TC	TC	CC	TC	CC	CC	CC	TC	TC	CC	CC	TC	TC	TC	TC	CC	CC	TC	CC	CC	CC	TC
AX-184424668	T/C	1A	15028513	+	NA	NA	NA	NA	NA	NA	CC	TC	CC	CC	CC	CC	CC	CC	CC	CC	CC	CC	CC	CC	CC	CC	CC	CC	CC	CC	CC	CC	CC	CC	CC	CC	CC	CC	CC	CC	CC	CC	CC	CC	CC	CC	CC	CC	CC
AX-184175213	A/G	1A	15122039	+	NA	NA	NA	NA	NA	NA	AG	GG	GG	AG	GG	AG	GG	AG	GG	GG	GG	GG	GG	AG	AG	AG	AG	AG	AG	GG	AG	GG	GG	GG	AG	AG	GG	GG	AG	AG	AG	AG	GG	GG	AG	GG	GG	GG	AG
AX-184290866	T/C	1A	15169209	+	NA	NA	NA	NA	NA	NA	TT	TT	TT	TT	TT	TC	TC	TT	TC	TC	TC	TT	TC	TT	TC	TT	TC	TC	TT	TT	TC	TC	TT	TC	TC	TT	TC	TC	TC	TT	TC	TC	TC	TC	TT	TT	TC	TC	TT
AX-184054732	A/G	1A	15171210	+	NA	NA	NA	NA	NA	NA	AG	AA	AA	AG	AA	AG	AA	AG	AA	AA	AA	AA	AA	AG	AG	AG	AG	AG	AG	AA	AG	AA	AA	AA	AG	AG	AA	AA	AG	AG	AG	AG	AA	AA	AG	AA	AA	AA	AG
AX-184435183	A/G	1A	15221743	+	NA	NA	NA	NA	NA	NA	AG	GG	AG	AG	GG	AG	GG	AG	GG	GG	GG	GG	GG	AG	AG	AG	AG	AG	AG	GG	AG	GG	GG	GG	AG	AG	GG	GG	AG	AG	AG	AG	GG	GG	AG	GG	GG	GG	AG
AX-184764101	A/C	1A	15244634	+	NA	NA	NA	NA	NA	NA	AC	AA	AA	AA	AA	AA	AA	AA	AA	AA	AA	AA	AA	AA	AA	AA	AA	AA	AA	AA	AA	AA	AA	AA	AA	AA	AA	AA	AA	AA	AA	AA	AA	AA	AA	AA	AA	AA	AA
AX-184091391	A/G	1A	15254599	+	NA	NA	NA	NA	NA	NA	GG	GG	GG	GG	GG	AG	AG	GG	AG	AG	AG	GG	AG	GG	AG	GG	AG	AG	GG	GG	AG	AG	GG	AG	AG	GG	AG	AG	AG	GG	AG	AG	AG	AG	GG	GG	AG	AG	GG
AX-184392141	T/C	1A	15304904	+	NA	NA	NA	NA	NA	NA	CC	CC	TT	CC	CC	CC	CC	CC	CC	CC	CC	CC	CC	CC	CC	CC	CC	CC	CC	CC	CC	CC	CC	CC	CC	CC	CC	CC	CC	CC	CC	CC	CC	CC	CC	CC	CC	CC	CC
AX-184847103	T/G	1A	15342137	+	NA	NA	NA	NA	NA	NA	TG	GG	GG	TG	GG	TG	GG	TG	GG	GG	GG	GG	GG	TG	TG	TG	TG	TG	TG	GG	TG	GG	GG	GG	TG	TG	GG	GG	TG	TG	TG	TG	GG	GG	TG	GG	GG	GG	TG
AX-184494546	T/G	1A	15366714	+	NA	NA	NA	NA	NA	NA	GG	TT	GG	GG	GG	GG	GG	GG	GG	GG	GG	GG	GG	GG	GG	GG	GG	GG	GG	GG	GG	GG	GG	GG	GG	GG	GG	GG	GG	GG	GG	GG	GG	GG	GG	GG	GG	GG	GG
AX-184369876	A/C	1A	15380362	+	NA	NA	NA	NA	NA	NA	AA	AA	AA	AA	AA	AC	AC	AA	AC	AC	AC	AA	AC	AA	AC	AA	AC	AC	AA	AA	AC	AC	AA	AC	AC	AA	AC	AC	AC	AA	AC	AC	AC	AC	AA	AA	AC	AC	AA
AX-184714149	A/G	1A	15386303	+	NA	NA	NA	NA	NA	NA	AA	AA	AA	AG	AA	AG	AA	AG	AA	AA	AA	AA	AA	AG	AG	AG	AG	AG	AG	AA	AG	AA	AA	AA	AG	AG	AA	AA	AG	AG	AG	AG	AA	AA	AG	AA	AA	AA	AG
AX-184246656	T/C	1A	15418533	+	NA	NA	NA	NA	NA	NA	TT	TC	TT	TT	TT	TC	TC	TT	TC	TC	TC	TT	TC	TT	TC	TT	TC	TC	TT	TT	TC	TC	TT	TC	TC	TT	TC	TC	TC	TT	TC	TC	TC	TC	TT	TT	TC	TC	TT
AX-184070733	A/G	1A	15426839	+	NA	NA	NA	NA	NA	NA	AG	GG	AG	AG	GG	AG	GG	AG	GG	GG	GG	GG	GG	AG	AG	AG	AG	AG	AG	GG	AG	GG	GG	GG	AG	AG	GG	GG	AG	AG	AG	AG	GG	GG	AG	GG	GG	GG	AG
AX-184021658	T/C	1A	15457222	+	NA	NA	NA	NA	NA	NA	TC	CC	CC	TC	CC	TC	CC	TC	CC	CC	CC	CC	CC	TC	TC	TC	TC	TC	TC	CC	TC	CC	CC	CC	TC	TC	CC	CC	TC	TC	TC	TC	CC	CC	TC	CC	CC	CC	TC
AX-184235637	A/G	1A	15464763	+	NA	NA	NA	NA	NA	NA	GG	GG	GG	GG	GG	GG	GG	GG	GG	GG	GG	GG	GG	GG	GG	GG	GG	GG	GG	GG	GG	GG	GG	GG	GG	GG	GG	GG	GG	GG	GG	GG	GG	GG	GG	GG	GG	GG	GG
AX-184279564	T/C	1A	15518616	+	NA	NA	NA	NA	NA	NA	CC	CC	CC	CC	CC	CC	CC	CC	CC	CC	CC	CC	CC	CC	CC	CC	CC	CC	CC	CC	CC	CC	CC	CC	CC	CC	CC	CC	CC	CC	CC	CC	CC	CC	CC	CC	CC	CC	CC
AX-184091394	A/G	1A	15525475	+	NA	NA	NA	NA	NA	NA	GG	AA	AA	GG	AG	AG	AA	GG	AA	AA	AA	AA	AA	GG	AG	GG	AG	AG	GG	AA	AG	AA	GG	AA	AG	GG	AA	AA	AG	GG	AG	AG	AA	AA	GG	AG	AA	AA	GG
AX-184124611	A/G	1A	15544103	+	NA	NA	NA	NA	NA	NA	AG	GG	AG	AG	GG	AG	GG	AG	GG	GG	GG	GG	GG	AG	AG	AG	AG	AG	AG	GG	AG	GG	GG	GG	AG	AG	GG	GG	AG	AG	AG	AG	GG	GG	AG	GG	GG	GG	AG
AX-184705383	A/G	1A	15565693	+	NA	NA	NA	NA	NA	NA	GG	GG	GG	GG	GG	GG	GG	GG	GG	GG	GG	GG	GG	GG	GG	GG	GG	GG	GG	GG	GG	GG	GG	GG	GG	GG	GG	GG	GG	GG	GG	GG	GG	GG	GG	GG	GG	GG	GG
AX-184475740	T/C	1A	15621385	+	NA	NA	NA	NA	NA	NA	TC	CC	CC	TC	CC	TC	CC	TC	CC	CC	CC	CC	CC	TC	TC	TC	TC	TC	TC	CC	TC	CC	CC	CC	TC	TC	CC	CC	TC	TC	TC	TC	CC	CC	TC	CC	CC	CC	TC
AX-184268473	A/G	1A	15636716	+	NA	NA	NA	NA	NA	NA	AG	AA	AG	AG	AA	AG	AA	AG	AA	AA	AA	AA	AA	AG	AG	AG	AG	AG	AG	AA	AG	AA	AA	AA	AG	AG	AA	AA	AG	AG	AG	AG	AA	AA	AG	AA	AA	AA	AG
AX-184640523	A/G	1A	15728515	+	NA	NA	NA	NA	NA	NA	GG	GG	GG	GG	GG	GG	GG	GG	GG	GG	GG	GG	GG	GG	GG	GG	GG	GG	GG	GG	GG	GG	GG	GG	GG	GG	GG	GG	GG	GG	GG	GG	GG	GG	GG	GG	GG	GG	GG
AX-184157058	T/C	1A	15736347	+	NA	NA	NA	NA	NA	NA	TT	TT	TT	TT	TT	TC	TC	TT	TC	TC	TC	TT	TC	TT	TC	TT	TC	TC	TT	TT	TC	TC	TT	TC	TC	TT	TC	TC	TC	TT	TC	TC	TC	TC	TT	TT	TC	TC	TT
AX-184925629	T/C	1A	15755668	+	NA	NA	NA	NA	NA	NA	TC	CC	CC	TC	CC	TC	CC	TC	CC	CC	CC	CC	CC	TC	TC	TC	TC	TC	TC	CC	TC	CC	CC	CC	TC	TC	CC	CC	TC	TC	TC	TC	CC	CC	TC	CC	CC	CC	TC
AX-184166050	T/C	1A	15804224	+	NA	NA	NA	NA	NA	NA	TC	TT	TC	TC	TT	TC	TT	TC	TT	TT	TT	TT	TT	TC	TC	TC	TC	TC	TC	TT	TC	TT	TT	TT	TC	TC	TT	TT	TC	TC	TC	TC	TT	TT	TC	TT	TT	TT	TC
AX-184907363	A/G	1A	15853605	+	NA	NA	NA	NA	NA	NA	GG	AG	GG	GG	GG	GG	GG	GG	GG	GG	GG	GG	GG	GG	GG	GG	GG	GG	GG	GG	GG	GG	GG	GG	GG	GG	GG	GG	GG	GG	GG	GG	GG	GG	GG	GG	GG	GG	GG
AX-184950204	A/G	1A	15861360	+	NA	NA	NA	NA	NA	NA	GG	AG	GG	GG	GG	GG	GG	GG	GG	GG	GG	GG	GG	GG	GG	GG	GG	GG	GG	GG	GG	GG	GG	GG	GG	GG	GG	GG	GG	GG	GG	GG	GG	GG	GG	GG	GG	GG	GG
AX-184140162	T/C	1A	15912604	+	NA	NA	NA	NA	NA	NA	CC	CC	TC	TC	CC	TC	CC	TC	CC	CC	CC	CC	CC	TC	TC	TC	TC	TC	TC	CC	TC	CC	CC	CC	TC	TC	CC	CC	TC	TC	TC	TC	CC	CC	TC	CC	CC	CC	TC
AX-184465799	T/C	1A	15940703	+	NA	NA	NA	NA	NA	NA	TT	TC	TT	TT	TT	TT	TT	TT	TT	TT	TT	TT	TT	TT	TT	TT	TT	TT	TT	TT	TT	TT	TT	TT	TT	TT	TT	TT	TT	TT	TT	TT	TT	TT	TT	TT	TT	TT	TT
AX-184117392	T/G	1A	15980028	+	NA	NA	NA	NA	NA	NA	TG	TT	TG	TG	TT	TG	TT	TG	TT	TT	TT	TT	TT	TG	TG	TG	TG	TG	TG	TT	TG	TT	TT	TT	TG	TG	TT	TT	TG	TG	TG	TG	TT	TT	TG	TT	TT	TT	TG
AX-184851189	T/C	1A	16009607	+	NA	NA	NA	NA	NA	NA	TC	TT	TC	TC	TT	TC	TT	TC	TT	TT	TT	TT	TT	TC	TC	TC	TC	TC	TC	TT	TC	TT	TT	TT	TC	TC	TT	TT	TC	TC	TC	TC	TT	TT	TC	TT	TT	TT	TC
AX-184148335	T/C	1A	16020547	+	NA	NA	NA	NA	NA	NA	CC	CC	TC	TC	CC	TC	CC	TC	CC	CC	CC	CC	CC	TC	TC	TC	TC	TC	TC	CC	TC	CC	CC	CC	TC	TC	CC	CC	TC	TC	TC	TC	CC	CC	TC	CC	CC	CC	TC
AX-184898847	A/C	1A	16061586	+	NA	NA	NA	NA	NA	NA	AC	CC	CC	AC	CC	AC	CC	AC	CC	CC	CC	CC	CC	AC	AC	AC	AC	AC	AC	CC	AC	CC	CC	CC	AC	AC	CC	CC	AC	AC	AC	AC	CC	CC	AC	CC	CC	CC	AC
AX-184605000	A/G	1A	16106848	+	NA	NA	NA	NA	NA	NA	AA	AA	AG	AA	AG	AG	GG	AA	GG	GG	GG	AG	GG	AA	AG	AA	AG	AG	AA	AG	AG	GG	AG	GG	AG	AA	GG	GG	AG	AA	AG	AG	GG	GG	AA	AG	GG	GG	AA
AX-184403064	A/G	1A	16124919	+	NA	NA	NA	NA	NA	NA	AG	AA	AG	AG	AA	AG	AA	AG	AA	AA	AA	AA	AA	AG	AG	AG	AG	AG	AG	AA	AG	AA	AA	AA	AG	AG	AA	AA	AG	AG	AG	AG	AA	AA	AG	AA	AA	AA	AG
AX-184204611	T/C	1A	16269308	+	NA	NA	NA	NA	NA	NA	TC	CC	CC	TC	CC	TC	CC	TC	CC	CC	CC	CC	CC	TC	TC	TC	TC	TC	TC	CC	TC	CC	CC	CC	TC	TC	CC	CC	TC	TC	TC	TC	CC	CC	TC	CC	CC	CC	TC
AX-184538186	A/G	1A	16273443	+	NA	NA	NA	NA	NA	NA	GG	GG	GG	GG	GG	AG	AG	GG	AG	AG	AG	GG	AG	GG	AG	GG	AG	AG	GG	GG	AG	AG	GG	AG	AG	GG	AG	AG	AG	GG	AG	AG	AG	AG	GG	GG	AG	AG	GG
AX-184761476	T/G	1A	16274701	+	NA	NA	NA	NA	NA	NA	TT	TT	GG	TT	GG	TG	GG	TT	GG	GG	GG	GG	GG	TT	TG	TT	TG	TG	TT	GG	TG	GG	GG	GG	TG	TT	GG	GG	TG	TT	TG	TG	GG	GG	TT	GG	GG	GG	TT
AX-184040234	A/G	1A	16375624	+	NA	NA	NA	NA	NA	NA	AG	GG	AG	GG	GG	GG	GG	GG	GG	GG	GG	GG	GG	GG	GG	GG	GG	GG	GG	GG	GG	GG	GG	GG	GG	GG	GG	GG	GG	GG	GG	GG	GG	GG	GG	GG	GG	GG	GG
AX-184257660	T/G	1A	16431317	+	NA	NA	NA	NA	NA	NA	TG	GG	GG	GG	GG	GG	GG	GG	GG	GG	GG	GG	GG	GG	GG	GG	GG	GG	GG	GG	GG	GG	GG	GG	GG	GG	GG	GG	GG	GG	GG	GG	GG	GG	GG	GG	GG	GG	GG
AX-184577125	T/C	1A	16462169	+	NA	NA	NA	NA	NA	NA	CC	CC	CC	CC	CC	TC	TT	CC	TT	TT	TT	TC	TT	CC	TC	CC	TC	TC	CC	CC	TC	TT	CC	TT	TC	CC	TT	TT	TC	CC	TC	TC	TT	TT	CC	CC	TT	TT	CC
AX-184235653	A/C	1A	16516315	+	NA	NA	NA	NA	NA	NA	AC	CC	AC	AC	CC	AC	CC	AC	CC	CC	CC	CC	CC	AC	AC	AC	AC	AC	AC	CC	AC	CC	CC	CC	AC	AC	CC	CC	AC	AC	AC	AC	CC	CC	AC	CC	CC	CC	AC
AX-184967894	T/C	1A	16579501	+	NA	NA	NA	NA	NA	NA	TT	TC	TT	TT	TT	TC	TC	TT	TC	TC	TC	TT	TC	TT	TC	TT	TC	TC	TT	TT	TC	TC	TT	TC	TC	TT	TC	TC	TC	TT	TC	TC	TC	TC	TT	TT	TC	TC	TT
AX-184682829	A/G	1A	16596054	+	NA	NA	NA	NA	NA	NA	GG	GG	GG	GG	GG	AG	AG	GG	AG	AG	AG	GG	AG	GG	AG	GG	AG	AG	GG	GG	AG	AG	GG	AG	AG	GG	AG	AG	AG	GG	AG	AG	AG	AG	GG	GG	AG	AG	GG
AX-184935208	T/G	1A	16615601	+	NA	NA	NA	NA	NA	NA	GG	GG	GG	GG	GG	TG	TG	GG	TG	TG	TG	GG	TG	GG	TG	GG	TG	TG	GG	GG	TG	TG	GG	TG	TG	GG	TG	TG	TG	GG	TG	TG	TG	TG	GG	GG	TG	TG	GG
AX-184030772	A/G	1A	16635568	+	NA	NA	NA	NA	NA	NA	GG	GG	AG	AG	GG	AG	GG	AG	GG	GG	GG	GG	GG	AG	AG	AG	AG	AG	AG	GG	AG	GG	GG	GG	AG	AG	GG	GG	AG	AG	AG	AG	GG	GG	AG	GG	GG	GG	AG
AX-184235657	A/G	1A	16689119	+	NA	NA	NA	NA	NA	NA	AG	GG	GG	GG	AG	GG	AG	GG	AG	AG	AG	AG	AG	GG	GG	GG	GG	GG	GG	AG	GG	AG	AG	AG	GG	GG	AG	AG	GG	GG	GG	GG	AG	AG	GG	AG	AG	AG	GG
AX-184512698	T/C	1A	16689527	+	NA	NA	NA	NA	NA	NA	CC	CC	CC	CC	TC	CC	TC	CC	TC	TC	TC	TC	TC	CC	CC	CC	CC	CC	CC	TC	CC	TC	TC	TC	CC	CC	TC	TC	CC	CC	CC	CC	TC	TC	CC	TC	TC	TC	CC
AX-184381105	T/G	1A	16733022	+	NA	NA	NA	NA	NA	NA	GG	GG	GG	GG	GG	TT	TG	GG	TG	TG	TG	GG	TG	GG	TT	GG	TT	TT	GG	GG	TT	TG	GG	TG	TT	GG	TG	TG	TT	GG	TT	TT	TG	TG	GG	GG	TG	TG	GG
AX-184246680	A/G	1A	16790918	+	NA	NA	NA	NA	NA	NA	AG	AG	AG	AG	GG	AG	GG	AG	GG	GG	GG	GG	GG	AG	AG	AG	AG	AG	AG	GG	AG	GG	GG	GG	AG	AG	GG	GG	AG	AG	AG	AG	GG	GG	AG	GG	GG	GG	AG
AX-184916200	T/C	1A	16800729	+	NA	NA	NA	NA	NA	NA	TT	TC	TT	TT	TT	TT	TT	TT	TT	TT	TT	TT	TT	TT	TT	TT	TT	TT	TT	TT	TT	TT	TT	TT	TT	TT	TT	TT	TT	TT	TT	TT	TT	TT	TT	TT	TT	TT	TT
AX-184132291	A/C	1A	16835782	+	NA	NA	NA	NA	NA	NA	CC	CC	CC	CC	CC	AC	AC	CC	AC	AC	AC	CC	AC	CC	AC	CC	AC	AC	CC	CC	AC	AC	CC	AC	AC	CC	AC	AC	AC	CC	AC	AC	AC	AC	CC	CC	AC	AC	CC
AX-184030773	A/C	1A	16838620	+	NA	NA	NA	NA	NA	NA	AA	CC	AA	AA	CC	AC	CC	AA	CC	CC	CC	CC	CC	AA	AC	AA	AC	AC	AA	CC	AC	CC	CC	CC	AC	AA	CC	CC	AC	AA	AC	AC	CC	CC	AA	CC	CC	CC	AA
AX-184665407	T/C	1A	16870510	+	NA	NA	NA	NA	NA	NA	CC	TT	CC	CC	CC	CC	CC	CC	CC	CC	CC	CC	CC	CC	CC	CC	CC	CC	CC	CC	CC	CC	CC	CC	CC	CC	CC	CC	CC	CC	CC	CC	CC	CC	CC	CC	CC	CC	CC
AX-184166068	T/G	1A	16960526	+	NA	NA	NA	NA	NA	NA	TG	TT	TG	TG	TT	TG	TT	TG	TT	TT	TT	TT	TT	TG	TG	TG	TG	TG	TG	TT	TG	TT	TT	TT	TG	TG	TT	TT	TG	TG	TG	TG	TT	TT	TG	TT	TT	TT	TG
AX-184175238	A/C	1A	16961619	+	NA	NA	NA	NA	NA	NA	AC	AA	AC	AC	AC	AA	AA	AC	AA	AA	AA	AC	AA	AC	AA	AC	AA	AA	AC	AC	AA	AA	AC	AA	AA	AC	AA	AA	AA	AC	AA	AA	AA	AA	AC	AC	AA	AA	AC
AX-184512701	A/G	1A	16980963	+	NA	NA	NA	NA	NA	NA	GG	AG	GG	GG	GG	AG	AG	GG	AG	AG	AG	GG	AG	GG	AG	GG	AG	AG	GG	GG	AG	AG	GG	AG	AG	GG	AG	AG	AG	GG	AG	AG	AG	AG	GG	GG	AG	AG	GG
AX-184175240	T/C	1A	17015677	+	NA	NA	NA	NA	NA	NA	TC	TT	TC	TC	TT	TC	TT	TC	TT	TT	TT	TT	TT	TC	TC	TC	TC	TC	TC	TT	TC	TT	TT	TT	TC	TC	TT	TT	TC	TC	TC	TC	TT	TT	TC	TT	TT	TT	TC
AX-184903070	A/G	1A	17071490	+	NA	NA	NA	NA	NA	NA	AA	AA	AA	AA	AA	AG	AG	AA	AG	AG	AG	AA	AG	AA	AG	AA	AG	AG	AA	AA	AG	AG	AA	AG	AG	AA	AG	AG	AG	AA	AG	AG	AG	AG	AA	AA	AG	AG	AA
AX-184392164	A/G	1A	17074856	+	NA	NA	NA	NA	NA	NA	AG	AA	AA	AG	AA	AG	AA	AG	AA	AA	AA	AA	AA	AG	AG	AG	AG	AG	AG	AA	AG	AA	AA	AA	AG	AG	AA	AA	AG	AG	AG	AG	AA	AA	AG	AA	AA	AA	AG
AX-184140180	A/G	1A	17117115	+	NA	NA	NA	NA	NA	NA	AG	GG	GG	AG	GG	AG	GG	AG	GG	GG	GG	GG	GG	AG	AG	AG	AG	AG	AG	GG	AG	GG	GG	GG	AG	AG	GG	GG	AG	AG	AG	AG	GG	GG	AG	GG	GG	GG	AG
AX-184140181	A/G	1A	17145111	+	NA	NA	NA	NA	NA	NA	AA	AA	AA	AA	AA	AG	AG	AA	AG	AG	GG	AA	AG	AA	AG	AA	AG	AG	AA	AA	AG	GG	AA	AG	AG	AA	AG	AG	AG	AA	AG	AG	AG	AG	AA	AA	GG	GG	AA
AX-184403082	T/C	1A	17191052	+	NA	NA	NA	NA	NA	NA	TC	TC	TC	TC	CC	TT	TC	TC	TC	TC	TC	CC	TC	TC	TT	TC	TT	TT	TC	CC	TT	TC	CC	TC	TT	TC	TC	TC	TT	TC	TT	TT	TC	TC	TC	CC	TC	TC	TC
AX-184920889	T/C	1A	17228416	+	NA	NA	NA	NA	NA	NA	TT	TC	TT	TT	TC	TC	CC	TT	CC	CC	CC	TC	CC	TT	TC	TT	TC	TC	TT	TC	TC	CC	TC	CC	TC	TT	CC	CC	TC	TT	TC	TC	CC	CC	TT	TC	CC	CC	TT
AX-184962848	A/G	1A	17233428	+	NA	NA	NA	NA	NA	NA	GG	GG	GG	GG	GG	GG	GG	GG	GG	GG	GG	GG	GG	GG	GG	GG	GG	GG	GG	GG	GG	GG	GG	GG	GG	GG	GG	GG	GG	GG	GG	GG	GG	GG	GG	GG	GG	GG	GG
AX-184424706	T/C	1A	17276859	+	NA	NA	NA	NA	NA	NA	CC	CC	CC	CC	TC	CC	TC	CC	TC	TC	TC	TC	TC	CC	CC	CC	CC	CC	CC	TC	CC	TC	TC	TC	CC	CC	TC	TC	CC	CC	CC	CC	TC	TC	CC	TC	TC	TC	CC
AX-184870724	T/C	1A	17281645	+	NA	NA	NA	NA	NA	NA	TC	CC	TC	TC	CC	TC	CC	TC	CC	CC	CC	CC	CC	TC	TC	TC	TC	TC	TC	CC	TC	CC	CC	CC	TC	TC	CC	CC	TC	TC	TC	TC	CC	CC	TC	CC	CC	CC	TC
AX-184246692	T/C	1A	17373537	+	NA	NA	NA	NA	NA	NA	TC	TT	TC	TC	TT	CC	TT	TC	TT	TT	TT	TT	TT	TC	CC	TC	CC	CC	TC	TT	CC	TT	TT	TT	CC	TC	TT	TT	CC	TC	CC	CC	TT	TT	TC	CC	TT	TT	TC
AX-184413887	T/C	1A	17409077	+	NA	NA	NA	NA	NA	NA	CC	CC	CC	CC	TC	CC	TC	CC	TC	TC	TC	TC	TC	CC	CC	CC	CC	CC	CC	TC	CC	TC	TC	TC	CC	CC	TC	TC	CC	CC	CC	CC	TC	TC	CC	TC	TC	TC	CC
AX-184097358	A/C	1A	17443357	+	NA	NA	NA	NA	NA	NA	CC	CC	CC	CC	AC	CC	AC	CC	AC	AC	AC	AC	AC	CC	CC	CC	CC	CC	CC	AC	CC	AC	AC	AC	CC	CC	AC	AC	CC	CC	CC	CC	AC	AC	CC	AC	AC	AC	CC
AX-184358755	T/C	1A	17462947	+	NA	NA	NA	NA	NA	NA	TC	TT	TC	TC	TT	TC	TT	TC	TT	TT	TT	TT	TT	TC	TC	TC	TC	TC	TC	TT	TC	TT	TT	TT	TC	TC	TT	TT	TC	TC	TC	TC	TT	TT	TC	TT	TT	TT	TC
AX-184920893	A/G	1A	17515973	+	NA	NA	NA	NA	NA	NA	AG	GG	AG	AG	AG	GG	GG	AG	GG	GG	GG	AG	GG	AG	GG	AG	GG	GG	AG	AG	GG	GG	AG	GG	GG	AG	GG	GG	GG	AG	GG	GG	GG	GG	AG	AG	GG	GG	AG
AX-184538203	A/G	1A	17531272	+	NA	NA	NA	NA	NA	NA	AG	GG	AG	AG	GG	AG	GG	AG	GG	GG	GG	GG	GG	AG	AG	AG	AG	AG	AG	GG	AG	GG	GG	GG	AG	AG	GG	GG	AG	AG	AG	AG	GG	GG	AG	GG	GG	GG	AG
AX-184849736	T/C	1A	17575983	+	NA	NA	NA	NA	NA	NA	TT	TC	TT	TT	TT	TT	TT	TT	TT	TT	TT	TT	TT	TT	TT	TT	TT	TT	TT	TT	TT	TT	TT	TT	TT	TT	TT	TT	TT	TT	TT	TT	TT	TT	TT	TT	TT	TT	TT
AX-184392172	T/C	1A	17598287	+	NA	NA	NA	NA	NA	NA	TC	CC	TC	TC	TT	TC	TT	TC	TT	TT	TT	TT	TT	TC	TC	TC	TC	TC	TC	TT	TC	TT	TT	TT	TC	TC	TT	TT	TC	TC	TC	TC	TT	TT	TC	TT	TT	TT	TC
AX-184709911	T/G	1A	17621667	+	NA	NA	NA	NA	NA	NA	TT	TT	TT	TT	TT	TT	TT	TT	TT	TT	TT	TT	TT	TT	TT	TT	TT	TT	TT	TT	TT	TT	TT	TT	TT	TT	TT	TT	TT	TT	TT	TT	TT	TT	TT	TT	TT	TT	TT
AX-184166078	A/G	1A	17633620	+	NA	NA	NA	NA	NA	NA	AG	GG	AG	AG	GG	AG	GG	AG	GG	GG	GG	GG	GG	AG	AG	AG	AG	AG	AG	GG	AG	GG	GG	GG	AG	AG	GG	GG	AG	AG	AG	AG	GG	GG	AG	GG	GG	GG	AG
AX-184336290	T/G	1A	17655091	+	NA	NA	NA	NA	NA	NA	TG	TG	TG	TG	TG	TT	TT	TG	TT	TT	TT	TG	TT	TG	TT	TG	TT	TT	TG	TG	TT	TT	TG	TT	TT	TG	TT	TT	TT	TG	TT	TT	TT	TT	TG	TG	TT	TT	TG
AX-184058304	A/G	1A	17673717	+	NA	NA	NA	NA	NA	NA	AG	GG	GG	AG	GG	AG	GG	AG	GG	GG	GG	GG	GG	AG	AG	AG	AG	AG	AG	GG	AG	GG	GG	GG	AG	AG	GG	GG	AG	AG	AG	AG	GG	GG	AG	GG	GG	GG	AG
AX-184140185	T/C	1A	17727565	+	NA	NA	NA	NA	NA	NA	CC	CC	CC	CC	TC	CC	TC	CC	TC	TC	TC	TC	TC	CC	CC	CC	CC	CC	CC	TC	CC	TC	TC	TC	CC	CC	TC	TC	CC	CC	CC	CC	TC	TC	CC	TC	TC	TC	CC
AX-184851194	T/C	1A	17736735	+	NA	NA	NA	NA	NA	NA	TC	TC	TC	TC	TC	TC	TC	TC	TC	TC	TC	TC	TC	TC	TC	TC	TC	TC	TC	TC	TC	TC	TC	TC	TC	TC	TC	TC	TC	TC	TC	TC	TC	TC	TC	TC	TC	TC	TC
AX-184214866	T/C	1A	17749405	+	NA	NA	NA	NA	NA	NA	TC	TT	TT	TC	TT	TC	TT	TC	TT	TT	TT	TT	CC	TC	TC	TC	TC	TC	TC	TT	TC	TT	TT	TT	TC	TC	TT	TT	TC	TC	TC	TC	TC	TC	TC	TT	TT	TT	TC
AX-184403090	A/G	1A	17755298	+	NA	NA	NA	NA	NA	NA	AA	AG	AA	AA	AA	AA	AA	AA	AA	AA	AA	AA	AA	AA	AA	AA	AA	AA	AA	AA	AA	AA	AA	AA	AA	AA	AA	AA	AA	AA	AA	AA	AA	AA	AA	AA	AA	AA	AA
AX-184302124	A/G	1A	17792205	+	NA	NA	NA	NA	NA	NA	AG	GG	AG	AG	GG	AG	GG	AG	GG	GG	GG	GG	GG	AG	AG	AG	AG	AG	AG	GG	AG	GG	GG	GG	AG	AG	GG	GG	AG	AG	AG	AG	GG	GG	AG	GG	GG	GG	AG
AX-184709913	T/C	1A	17825198	+	NA	NA	NA	NA	NA	NA	TC	TC	TC	TC	TC	TC	TC	TC	TC	TC	TC	TC	TC	TC	TC	TC	TC	TC	TC	TC	TC	TC	TC	TC	TC	TC	TC	TC	TC	TC	TC	TC	TC	TC	TC	TC	TC	TC	TC
AX-184032339	A/G	1A	18027128	+	NA	NA	NA	NA	NA	NA	AG	GG	AG	AG	AG	GG	GG	AG	GG	GG	GG	AG	GG	AG	GG	AG	GG	GG	AG	AG	GG	GG	AG	GG	GG	AG	GG	GG	GG	AG	GG	GG	GG	GG	AG	AG	GG	GG	AG
AX-184413892	A/G	1A	18027365	+	NA	NA	NA	NA	NA	NA	AG	GG	AG	AG	GG	AG	GG	AG	GG	GG	GG	GG	GG	AG	AG	AG	AG	AG	AG	GG	AG	GG	GG	GG	AG	AG	GG	GG	AG	AG	AG	AG	GG	GG	AG	GG	GG	GG	AG
AX-184035915	A/G	1A	18051844	+	NA	NA	NA	NA	NA	NA	AG	AA	AG	AG	AA	AG	AA	AG	AA	AA	AA	AA	AA	AG	AG	AG	AG	AG	AG	AA	AG	AA	AA	AA	AG	AG	AA	AA	AG	AG	AG	AG	AA	AA	AG	AA	AA	AA	AG
AX-184336295	A/G	1A	18076962	+	NA	NA	NA	NA	NA	NA	AG	AG	AG	AG	AA	GG	AG	AG	AG	AG	AG	AA	AG	AG	GG	AG	GG	GG	AG	AA	GG	AG	AA	AG	GG	AG	AG	AG	GG	AG	GG	GG	AG	AG	AG	AA	AG	AG	AG
AX-184867962	A/G	1A	18126928	+	NA	NA	NA	NA	NA	NA	AA	AG	AA	AA	AA	AA	AA	AA	AA	AA	AA	AA	AA	AA	AA	AA	AA	AA	AA	AA	AA	AA	AA	AA	AA	AA	AA	AA	AA	AA	AA	AA	AA	AA	AA	AA	AA	AA	AA
AX-184598350	T/C	1A	18134019	+	NA	NA	NA	NA	NA	NA	CC	CC	TC	CC	CC	CC	CC	CC	CC	CC	CC	CC	CC	CC	CC	CC	CC	CC	CC	CC	CC	CC	CC	CC	CC	CC	CC	CC	CC	CC	CC	CC	CC	CC	CC	CC	CC	CC	CC
AX-184655927	T/C	1A	18148548	+	NA	NA	NA	NA	NA	NA	TT	TT	TT	TT	TT	TT	TT	TT	TT	TT	TT	TT	TT	TT	TT	TT	TT	TT	TT	TT	TT	TT	TT	TT	TT	TT	TT	TT	TT	TT	TT	TT	TT	TT	TT	TT	TT	TT	TT
AX-184148354	T/C	1A	18152065	+	NA	NA	NA	NA	NA	NA	TT	TT	TT	TT	TT	TC	TC	TT	TC	TC	TC	TT	TC	TT	TC	TT	TC	TC	TT	TT	TC	TC	TT	TC	TC	TT	TC	TC	TC	TT	TC	TC	TC	TC	TT	TT	TC	TC	TT
AX-184465833	T/C	1A	18180875	+	NA	NA	NA	NA	NA	NA	TT	TC	TC	TT	TC	TT	TC	TT	TC	TC	TC	TC	TC	TT	TT	TT	TT	TT	TT	TC	TT	TC	TC	TC	TT	TT	TC	TC	TT	TT	TT	TT	TC	TC	TT	TC	TC	TC	TT
AX-184403099	A/G	1A	18282576	+	NA	NA	NA	NA	NA	NA	GG	AG	GG	GG	AG	AG	AG	GG	AG	AG	AG	AG	AG	GG	AG	GG	AG	AG	GG	AG	AG	AA	AG	AG	AG	GG	AG	AG	AG	GG	AG	AG	GG	AG	GG	AG	GG	AG	GG
AX-184066343	A/G	1A	18315098	+	NA	NA	NA	NA	NA	NA	AG	AG	AG	AG	AA	GG	AA	AG	AA	AA	AA	AA	AA	AG	GG	AG	GG	GG	AG	AA	GG	AA	AA	AA	GG	AG	AA	AA	GG	AG	GG	GG	AA	AA	AG	AA	AA	AA	AG
AX-184591449	T/C	1A	18335801	+	NA	NA	NA	NA	NA	NA	TC	TC	TC	TC	TT	CC	TC	TC	TC	TC	TC	TT	TC	TC	CC	TC	CC	CC	TC	TT	CC	TC	TT	TC	CC	TC	TC	TC	CC	TC	CC	CC	TC	TC	TC	TT	TC	TC	TC
AX-184782692	T/G	1A	18411707	+	NA	NA	NA	NA	NA	NA	TG	GG	GG	TG	GG	TT	GG	TG	GG	GG	GG	GG	GG	TG	TT	TG	TT	TT	TG	GG	TT	GG	GG	GG	TT	TG	GG	GG	TT	TG	TT	TT	GG	GG	TG	GG	GG	GG	TG
AX-184313685	A/G	1A	18462972	+	NA	NA	NA	NA	NA	NA	AG	AA	AG	AG	AA	AG	AA	AG	AA	AA	AA	AA	AA	AG	AG	AG	AG	AG	AG	AA	AG	AA	AA	AA	AG	AG	AA	AA	AG	AG	AG	AG	AA	AA	AG	AA	AA	AA	AG
AX-184140194	T/G	1A	18541955	+	NA	NA	NA	NA	NA	NA	TG	GG	GG	TG	GG	TG	GG	TG	GG	GG	GG	GG	GG	TG	TG	TG	TG	TG	TG	GG	TG	GG	GG	GG	TG	TG	GG	GG	TG	TG	TG	TG	GG	GG	TG	GG	GG	GG	TG
AX-184246714	T/C	1A	18571666	+	NA	NA	NA	NA	NA	NA	TC	CC	CC	TC	CC	TC	CC	TC	CC	CC	CC	CC	CC	TC	TC	TC	TC	TC	TC	CC	TC	CC	CC	CC	TC	TC	CC	CC	TC	TC	TC	TC	CC	CC	TC	CC	CC	CC	TC
AX-184097367	T/C	1A	18639322	+	NA	NA	NA	NA	NA	NA	TC	TT	TT	TC	TT	TC	TT	TC	TT	TT	TT	TT	TT	TC	TC	TC	TC	TC	TC	TT	TC	TT	TT	TT	TC	TC	TT	TT	TC	TC	TC	TC	TT	TT	TC	TT	TT	TT	TC
AX-184075554	A/G	1A	18694892	+	NA	NA	NA	NA	NA	NA	AG	AA	AA	AG	AA	AG	AA	AG	AA	AA	AA	AA	AA	AG	AG	AG	AG	AG	AG	AA	AG	AA	AA	AA	AG	AG	AA	AA	AG	AG	AG	AG	AA	AA	AG	AA	AA	AA	AG
AX-184920901	A/G	1A	18724978	+	NA	NA	NA	NA	NA	NA	AA	AA	AG	AA	AA	AA	AA	AA	AA	AA	AA	AA	AA	AA	AA	AA	AA	AA	AA	AA	AA	AA	AA	AA	AA	AA	AA	AA	AA	AA	AA	AA	AA	AA	AA	AA	AA	AA	AA
AX-184140197	A/G	1A	18858246	+	NA	NA	NA	NA	NA	NA	AG	GG	GG	AG	GG	AG	GG	AG	GG	GG	GG	GG	GG	AG	AG	AG	AG	AG	AG	GG	AG	GG	GG	GG	AG	AG	GG	GG	AG	AG	AG	AG	GG	GG	AG	GG	GG	GG	AG
AX-184907384	T/G	1A	18888725	+	NA	NA	NA	NA	NA	NA	TG	GG	GG	TG	GG	TT	TG	TG	TG	TG	TG	GG	TG	TG	TT	TG	TT	TT	TG	GG	TT	TG	GG	TG	TT	TG	TG	TG	TT	TG	TT	TT	TG	TG	TG	GG	TG	TG	TG
AX-184085791	T/C	1A	18920543	+	NA	NA	NA	NA	NA	NA	TC	CC	CC	TC	CC	TC	CC	TC	CC	CC	CC	CC	CC	TC	TC	TC	TC	TC	TC	CC	TC	CC	CC	CC	TC	TC	CC	CC	TC	TC	TC	TC	CC	CC	TC	CC	CC	CC	TC
AX-184194582	T/G	1A	19031248	+	NA	NA	NA	NA	NA	NA	TT	TT	TG	TT	TG	TT	TG	TT	TG	TG	TG	TG	TG	TT	TT	TT	TT	TT	TT	TG	TT	TG	TG	TG	TT	TT	TG	TG	TT	TT	TT	TT	TG	TG	TT	TG	TG	TG	TT
AX-184214879	A/G	1A	19089726	+	NA	NA	NA	NA	NA	NA	AA	AA	AG	AA	AG	AA	AG	AA	AG	AG	AG	AG	AG	AA	AA	AA	AA	AA	AA	AG	AA	AG	AG	AG	AA	AA	AG	AG	AA	AA	AA	AA	AG	AG	AA	AG	AG	AG	AA
AX-184369928	T/C	1A	19139063	+	NA	NA	NA	NA	NA	NA	TT	TT	TT	CC	TC	TT	TC	TC	TC	CC	CC	CC	TC	CC	TC	CC	TC	TT	CC	TT	TC	TC	CC	TC	TC	TT	CC	TT	TC	TT	TC	TC	TT	TT	TC	CC	CC	CC	CC
AX-184091424	A/G	1A	19144883	+	NA	NA	NA	NA	NA	NA	GG	GG	GG	GG	GG	GG	GG	GG	AA	GG	GG	GG	GG	GG	GG	GG	GG	GG	GG	GG	GG	GG	GG	GG	GG	GG	GG	GG	GG	GG	GG	GG	GG	GG	GG	GG	GG	GG	GG
AX-184887279	A/G	1A	19159267	+	NA	NA	NA	NA	NA	NA	AG	GG	GG	AG	GG	AG	GG	AG	GG	GG	GG	GG	GG	AG	AG	AG	AG	AG	AG	GG	AG	GG	GG	GG	AG	AG	GG	GG	AG	AG	AG	AG	GG	GG	AG	GG	GG	GG	AG
AX-184512721	A/G	1A	19246719	+	NA	NA	NA	NA	NA	NA	GG	GG	AG	GG	GG	GG	GG	GG	GG	GG	GG	GG	GG	GG	GG	GG	GG	GG	GG	GG	GG	GG	GG	GG	GG	GG	GG	GG	GG	GG	GG	GG	GG	GG	GG	GG	GG	GG	GG
AX-184075560	T/G	1A	19298012	+	NA	NA	NA	NA	NA	NA	TG	TG	TG	TG	TT	TG	TT	TG	TT	TT	TT	TT	TT	TG	TG	TG	TG	TG	TG	TT	TG	TT	TT	TT	TG	TG	TT	TT	TG	TG	TG	TG	TT	TT	TG	TT	TT	TT	TG
AX-184347474	A/G	1A	19298677	+	NA	NA	NA	NA	NA	NA	GG	GG	GG	GG	GG	GG	GG	GG	GG	GG	GG	GG	GG	GG	GG	GG	GG	GG	GG	GG	GG	GG	GG	GG	GG	GG	GG	GG	GG	GG	GG	GG	GG	GG	GG	GG	GG	GG	GG
AX-184729377	T/C	1A	19311106	+	NA	NA	NA	NA	NA	NA	TC	CC	TC	TC	CC	TC	CC	TC	CC	CC	CC	CC	CC	TC	TC	TC	TC	TC	TC	CC	TC	CC	CC	CC	TC	TC	CC	CC	TC	TC	TC	TC	CC	CC	TC	CC	CC	CC	TC
AX-184132315	A/G	1A	19311567	+	NA	NA	NA	NA	NA	NA	AG	AA	AG	AG	AA	AG	AA	AG	AA	AA	AA	AA	AA	AG	AG	AG	AG	AG	AG	AA	AG	AA	AA	AA	AG	AG	AA	AA	AG	AG	AG	AG	AA	AA	AG	AA	AA	AA	AG
AX-184854497	A/G	1A	19401743	+	NA	NA	NA	NA	NA	NA	AG	GG	GG	AG	GG	AG	GG	AG	GG	GG	GG	GG	GG	AG	AG	AG	AG	AG	AG	GG	AG	GG	GG	GG	AG	AG	GG	GG	AG	AG	AG	AG	GG	GG	AG	GG	GG	GG	AG
AX-184302152	T/C	1A	19440440	+	NA	NA	NA	NA	NA	NA	TT	CC	TC	TT	TC	TC	CC	TT	CC	CC	CC	TC	CC	TT	TC	TT	TC	TC	TT	TC	TC	CC	TC	CC	TC	TT	CC	CC	TC	TT	TC	TC	CC	CC	TT	TC	CC	CC	TT
AX-184257701	A/G	1A	19474729	+	NA	NA	NA	NA	NA	NA	AG	GG	AA	AG	AA	GG	AA	AG	AA	AA	AA	AA	AA	AG	GG	AG	GG	GG	AG	AA	GG	AA	AA	AA	GG	AG	AA	AA	GG	AG	GG	GG	AA	AA	AG	AA	AA	AA	AG
AX-184034055	T/C	1A	19522366	+	NA	NA	NA	NA	NA	NA	CC	CC	CC	CC	CC	CC	CC	CC	CC	CC	CC	CC	CC	CC	CC	CC	CC	CC	CC	CC	CC	CC	CC	CC	CC	CC	CC	CC	CC	CC	CC	CC	CC	CC	CC	CC	CC	CC	CC
AX-184347477	T/C	1A	19586431	+	NA	NA	NA	NA	NA	NA	CC	CC	CC	TC	CC	TC	CC	TC	CC	CC	CC	CC	CC	TC	TC	TC	TC	TC	TC	CC	TC	CC	CC	CC	TC	TC	CC	CC	TC	TC	TC	TC	CC	CC	TC	CC	CC	CC	TC
AX-184140205	A/G	1A	19653760	+	NA	NA	NA	NA	NA	NA	AG	AA	AA	AG	AA	AG	AA	AG	AA	AA	AA	AA	AA	AG	AG	AG	AG	AG	AG	AA	AG	AA	AA	AA	AG	AG	AA	AA	AG	AG	AG	AG	AA	AA	AG	AA	AA	AA	AG
AX-184157097	T/G	1A	19698442	+	NA	NA	NA	NA	NA	NA	TG	GG	TG	TG	TG	GG	GG	TG	GG	GG	GG	TG	GG	TG	GG	TG	GG	GG	TG	TG	GG	GG	TG	GG	GG	TG	GG	GG	GG	TG	GG	GG	GG	GG	TG	TG	GG	GG	TG
AX-184040246	T/C	1A	19731749	+	NA	NA	NA	NA	NA	NA	CC	CC	CC	CC	CC	CC	CC	CC	CC	CC	CC	CC	CC	CC	CC	CC	CC	CC	CC	CC	CC	CC	CC	CC	CC	CC	CC	CC	CC	CC	CC	CC	CC	CC	CC	CC	CC	CC	CC
AX-184235699	T/C	1A	19779694	+	NA	NA	NA	NA	NA	NA	TT	TT	TC	TT	TC	TC	CC	TT	CC	CC	CC	TC	CC	TT	TC	TT	TC	TC	TT	TC	TC	CC	TC	CC	TC	TT	CC	CC	TC	TT	TC	TC	CC	CC	TT	TC	CC	CC	TT
AX-184413922	T/C	1A	19797375	+	NA	NA	NA	NA	NA	NA	CC	CC	CC	CC	CC	TC	TC	CC	TC	TC	TC	CC	TC	CC	TC	CC	TC	TC	CC	CC	TC	TC	CC	TC	TC	CC	TC	TC	TC	CC	TC	TC	TC	TC	CC	CC	TC	TC	CC
AX-184214888	A/C	1A	19896484	+	NA	NA	NA	NA	NA	NA	AC	CC	CC	AC	CC	AC	CC	AC	CC	CC	CC	CC	CC	AC	AC	AC	AC	AC	AC	CC	AC	CC	CC	CC	AC	AC	CC	CC	AC	AC	AC	AC	CC	CC	AC	CC	CC	CC	AC
AX-184849742	A/G	1A	19932968	+	NA	NA	NA	NA	NA	NA	GG	GG	GG	GG	GG	GG	GG	GG	GG	GG	GG	GG	GG	GG	GG	GG	GG	GG	GG	GG	GG	GG	GG	GG	GG	GG	GG	GG	GG	GG	GG	GG	GG	GG	GG	GG	GG	GG	GG
AX-184521252	T/C	1A	19941676	+	NA	NA	NA	NA	NA	NA	TC	CC	CC	TC	CC	TC	CC	TC	CC	CC	CC	CC	CC	TC	TC	TC	TC	TC	TC	CC	TC	CC	CC	CC	TC	TC	CC	CC	CC	TC	TC	TC	CC	CC	TC	CC	CC	CC	TC
AX-184538226	T/C	1A	19949963	+	NA	NA	NA	NA	NA	NA	TT	TT	TT	TT	TT	TT	TT	TT	TT	TT	TT	TT	TT	TT	TT	TT	TT	TT	TT	TT	TT	TT	TT	TT	TT	TT	TT	TT	TT	TT	TT	TT	TT	TT	TT	TT	TT	TT	TT
AX-184883659	T/C	1A	19975359	+	NA	NA	NA	NA	NA	NA	CC	CC	CC	CC	CC	CC	CC	CC	CC	CC	CC	CC	CC	CC	CC	CC	CC	CC	CC	CC	CC	CC	CC	CC	CC	CC	CC	CC	CC	CC	CC	CC	CC	CC	CC	CC	CC	CC	CC
AX-184529895	T/G	1A	19999469	+	NA	NA	NA	NA	NA	NA	TG	GG	GG	TG	GG	TG	GG	TG	GG	GG	GG	GG	GG	TG	TG	TG	TG	TG	TG	GG	TG	GG	GG	GG	TG	TG	GG	GG	TG	TG	TG	TG	GG	GG	TG	GG	GG	GG	TG
AX-184140207	T/C	1A	20051979	+	NA	NA	NA	NA	NA	NA	TC	TT	TC	TC	TC	CC	CC	TC	CC	CC	CC	TC	CC	TC	CC	TC	CC	CC	TC	TC	CC	CC	TC	CC	CC	TC	CC	CC	CC	TC	CC	CC	CC	CC	TC	TC	CC	CC	TC
AX-184849743	A/G	1A	20105867	+	NA	NA	NA	NA	NA	NA	AG	GG	AG	AG	GG	AG	GG	AG	GG	GG	GG	GG	GG	AG	AG	AG	AG	AG	AG	GG	AG	GG	GG	GG	AG	AG	GG	GG	AG	AG	AG	AG	GG	GG	AG	GG	GG	GG	AG
AX-184803859	T/C	1A	20159331	+	NA	NA	NA	NA	NA	NA	TC	CC	TC	TC	CC	TC	CC	TC	CC	CC	CC	CC	CC	TC	TC	TC	TC	TC	TC	CC	TC	CC	CC	CC	TC	TC	CC	CC	TC	TC	TC	TC	CC	CC	TC	CC	CC	CC	TC
AX-184403126	T/C	1A	20226575	+	NA	NA	NA	NA	NA	NA	TC	TT	TC	TC	TT	TC	TT	TC	TT	TT	TT	TT	TT	TC	TC	TC	TC	TC	TC	TT	TC	TT	TT	TT	TC	TC	TT	TT	TC	TC	TC	TC	TT	TT	TC	TT	TT	TT	TC
AX-184512730	T/C	1A	20295516	+	NA	NA	NA	NA	NA	NA	TC	CC	CC	TC	CC	TC	CC	TC	CC	CC	CC	CC	CC	TC	TC	TC	TC	TC	TC	CC	TC	CC	CC	CC	TC	TC	CC	CC	TC	TC	TC	TC	CC	CC	TC	CC	CC	CC	TC
AX-184302171	A/G	1A	20331545	+	NA	NA	NA	NA	NA	NA	AG	AA	AA	AG	AA	AG	AA	AG	AA	AA	AA	AA	AA	AG	AG	AG	AG	AG	AG	AA	AG	AA	AA	AA	AG	AG	AA	AA	AG	AG	AG	AG	AA	AA	AG	AA	AA	AA	AG
AX-184369939	A/G	1A	20381619	+	NA	NA	NA	NA	NA	NA	AG	GG	GG	AG	GG	AG	GG	AG	GG	GG	GG	GG	GG	AG	AG	AG	AG	AG	AG	GG	AG	GG	GG	GG	AG	AG	GG	GG	AG	AG	AG	AG	GG	GG	AG	GG	GG	GG	AG
AX-184538232	A/G	1A	20438762	+	NA	NA	NA	NA	NA	NA	AG	GG	GG	AG	GG	AG	GG	AG	GG	GG	GG	GG	GG	AG	AG	AG	AG	AG	AG	GG	AG	GG	GG	GG	AG	AG	GG	GG	AG	AG	AG	AG	GG	GG	AG	GG	GG	GG	AG
AX-184279638	T/C	1A	20505459	+	NA	NA	NA	NA	NA	NA	TT	TT	TT	TT	TT	TT	TT	TT	TT	TT	TT	TT	TT	TT	TT	TT	TT	TT	TT	TT	TT	TT	TT	TT	TT	TT	TT	TT	TT	TT	TT	TT	TT	TT	TT	TT	TT	TT	TT
AX-184042683	T/C	1A	20509153	+	NA	NA	NA	NA	NA	NA	TC	TT	TT	TC	TT	TC	TT	TC	TT	TT	TT	TT	TT	TC	TC	TC	TC	TC	TC	TT	TC	TT	TT	TT	TC	TC	TT	TT	TC	TC	TC	TC	TT	TT	TC	TT	TT	TT	TC
AX-184257719	T/C	1A	20574155	+	NA	NA	NA	NA	NA	NA	TC	TT	TC	TC	TC	TT	TT	TC	TT	TT	TT	TC	TT	TC	TT	TC	TC	TT	TC	TC	TT	TT	TC	TT	TT	TC	TT	TT	TT	TC	TT	TT	TT	TT	TC	TC	TT	TT	TC
AX-184157109	T/G	1A	20601525	+	NA	NA	NA	NA	NA	NA	TG	TT	TT	TG	TT	TG	TT	TG	TT	TT	TT	TT	TT	TG	TG	TG	TG	TG	TG	TT	TG	TT	TT	TT	TG	TG	TT	TT	TG	TG	TG	TG	TT	TT	TG	TT	TT	TT	TG
AX-184336323	T/C	1A	20651788	+	NA	NA	NA	NA	NA	NA	TC	CC	TC	TC	CC	TC	CC	TC	CC	CC	CC	CC	CC	TC	TC	TC	TC	TC	TC	CC	TC	CC	CC	CC	TC	TC	CC	CC	TC	TC	TC	TC	CC	CC	TC	CC	CC	CC	TC
AX-184097382	T/C	1A	20663421	+	NA	NA	NA	NA	NA	NA	TC	CC	TC	TC	CC	TC	CC	TC	CC	CC	CC	CC	CC	TC	TC	TC	TC	TC	TC	CC	TC	CC	CC	CC	TC	TC	CC	CC	TC	TC	TC	TC	CC	CC	TC	CC	CC	CC	TC
AX-184521260	A/G	1A	20675107	+	NA	NA	NA	NA	NA	NA	GG	GG	GG	GG	GG	GG	GG	GG	GG	GG	GG	GG	GG	GG	GG	GG	GG	GG	GG	GG	GG	GG	GG	GG	GG	GG	GG	GG	GG	GG	GG	GG	GG	GG	GG	GG	GG	GG	GG
AX-184358796	A/G	1A	20713255	+	NA	NA	NA	NA	NA	NA	AG	AA	AG	AG	AA	AG	AA	AG	AA	AA	AA	AA	AA	AG	AG	AG	AG	AG	AG	AA	AG	AA	AA	AA	AG	AG	AA	AA	AG	AG	AG	AG	AA	AA	AG	AA	AA	AA	AG
AX-184194595	A/G	1A	20725541	+	NA	NA	NA	NA	NA	NA	AG	GG	AG	AG	AG	GG	GG	AG	GG	GG	GG	AG	GG	AG	GG	AG	AG	GG	AG	AG	GG	GG	AG	GG	GG	AG	GG	GG	GG	AG	GG	GG	GG	GG	AG	AG	GG	GG	AG
AX-184235714	A/G	1A	20760775	+	NA	NA	NA	NA	NA	NA	AA	AA	AA	AA	AA	AG	AG	AA	AG	AG	AG	AA	AG	AA	AG	AA	AA	AG	AA	AA	AG	AG	AA	AG	AG	AA	AG	AG	AG	AA	AG	AG	AG	AG	AA	AA	AG	AG	AA
AX-184132335	T/G	1A	20788762	+	NA	NA	NA	NA	NA	NA	TG	GG	TG	TG	GG	TG	GG	TG	GG	GG	GG	GG	GG	TG	TG	TG	TG	TG	TG	GG	TG	GG	GG	GG	TG	TG	GG	GG	TG	TG	TG	TG	GG	GG	TG	GG	GG	GG	TG
AX-184916224	A/G	1A	20818636	+	NA	NA	NA	NA	NA	NA	AG	GG	AG	AG	GG	AA	GG	AG	GG	GG	GG	GG	GG	AG	AA	AG	AG	AA	AG	GG	AA	GG	GG	GG	AA	AG	GG	GG	AA	AG	AA	AA	GG	GG	AG	GG	GG	GG	AG
AX-184605040	A/G	1A	20828116	+	NA	NA	NA	NA	NA	NA	GG	GG	GG	GG	GG	AG	AG	GG	AG	AG	AG	GG	AG	GG	AG	GG	GG	AG	GG	GG	AG	AG	GG	AG	AG	GG	AG	AG	AG	GG	AG	AG	AG	AG	GG	GG	AG	AG	GG
AX-184848378	A/G	1A	20840204	+	NA	NA	NA	NA	NA	NA	AA	AG	AA	AA	AA	AA	AA	AA	AA	AA	AA	AA	AA	AA	AA	AA	AA	AA	AA	AA	AA	AA	AA	AA	AA	AA	AA	AA	AA	AA	AA	AA	AA	AA	AA	AA	AA	AA	AA
AX-184876927	T/C	1A	20869773	+	NA	NA	NA	NA	NA	NA	CC	CC	CC	CC	CC	TC	TC	CC	TC	TC	TC	CC	TC	CC	TC	CC	CC	TC	CC	CC	TC	TC	CC	TC	TC	CC	TC	TC	TC	CC	TC	TC	TC	TC	CC	CC	TC	TC	CC
AX-184435258	A/G	1A	20902161	+	NA	NA	NA	NA	NA	NA	AG	GG	AG	AG	GG	AG	GG	AG	GG	GG	GG	GG	GG	AG	AG	AG	AG	AG	AG	GG	AG	GG	GG	GG	AG	AG	GG	GG	AG	AG	AG	AG	GG	GG	AG	GG	GG	GG	AG
AX-184475806	A/C	1A	20913853	+	NA	NA	NA	NA	NA	NA	AC	CC	AC	AC	CC	AC	CC	AC	CC	CC	CC	CC	CC	AC	AC	AC	AC	AC	AC	CC	AC	CC	CC	CC	AC	AC	CC	CC	AC	AC	AC	AC	CC	CC	AC	CC	CC	CC	AC
AX-184175295	T/C	1A	21065088	+	NA	NA	NA	NA	NA	NA	CC	TC	CC	CC	CC	CC	CC	CC	CC	CC	CC	CC	CC	CC	CC	CC	CC	CC	CC	CC	CC	CC	CC	CC	CC	CC	CC	CC	CC	CC	CC	CC	CC	CC	CC	CC	CC	CC	CC
AX-184591478	T/C	1A	21092163	+	NA	NA	NA	NA	NA	NA	TC	TT	TT	TC	TT	TC	TT	TC	TT	TT	TT	TT	TT	TC	TC	TC	TC	TC	TC	TT	TC	TT	TT	TT	TC	TC	TT	TT	TC	TC	TC	TC	TT	TT	TC	TT	TT	TT	TC
AX-184529904	A/G	1A	21123437	+	NA	NA	NA	NA	NA	NA	AA	GG	AA	AA	AG	AA	AG	AA	AG	AG	AG	AG	AG	AA	AA	AA	AA	AA	AA	AG	AA	AG	AG	AG	AA	AA	AG	AG	AA	AA	AA	AA	AG	AG	AA	AG	AG	AG	GG
AX-184246743	A/G	1A	21154725	+	NA	NA	NA	NA	NA	NA	AA	GG	AA	AA	AG	GG	GG	AA	GG	GG	GG	AG	GG	AA	GG	AA	AA	GG	AA	AG	GG	GG	AG	GG	GG	AA	GG	GG	GG	AA	GG	GG	GG	GG	AA	AG	GG	GG	AA
AX-184085816	A/G	1A	21173458	+	NA	NA	NA	NA	NA	NA	AG	GG	AG	AG	AG	AG	AG	AG	AG	AG	AG	AG	AG	AG	AG	AG	AG	AG	AG	AG	AG	AG	AG	AG	AG	AG	AG	AG	AG	AG	AG	AG	AG	AG	AG	AG	AG	AG	AG
AX-184546201	T/C	1A	21179939	+	NA	NA	NA	NA	NA	NA	TT	CC	TT	TT	TC	TT	TT	TT	TT	TT	TC	TC	TT	TT	TT	TT	TT	TT	TT	TT	TT	TT	TT	TT	TT	TT	TT	TT	TT	TT	TT	TT	TT	TT	TT	TT	TT	TC	TT
AX-184381165	A/C	1A	21221427	+	NA	NA	NA	NA	NA	NA	AC	CC	CC	AC	CC	AC	CC	AC	CC	CC	CC	CC	CC	AC	AC	AC	AC	AC	AC	CC	AC	CC	CC	CC	AC	AC	CC	CC	AC	AC	AC	AC	CC	CC	AC	CC	CC	CC	AC
AX-184038015	A/G	1A	21247340	+	NA	NA	NA	NA	NA	NA	AG	AG	AG	AG	AA	AG	AA	AG	AA	AA	AA	AA	AA	AG	AG	AG	AG	AG	AG	AA	AG	AA	AA	AA	AG	AG	AA	AA	AG	AG	AG	AG	AA	AA	AG	AA	AA	AA	AG
AX-184336333	A/G	1A	21255822	+	NA	NA	NA	NA	NA	NA	AA	GG	GG	AA	AA	AG	GG	AA	GG	GG	GG	AA	GG	AA	AG	AA	AA	AG	AA	AA	AG	GG	AA	GG	AG	AA	GG	GG	AG	AA	AG	AG	GG	GG	AA	AG	GG	GG	AA
AX-184611468	T/C	1A	21275297	+	NA	NA	NA	NA	NA	NA	TC	TT	TC	TC	TC	CC	CC	TC	CC	CC	CC	TC	CC	TC	CC	TC	TC	CC	TC	TC	CC	CC	TC	CC	CC	TC	CC	CC	CC	TC	CC	CC	CC	CC	TC	TC	CC	CC	TC
AX-184455844	A/G	1A	21312438	+	NA	NA	NA	NA	NA	NA	AG	GG	GG	AG	GG	AG	GG	AG	GG	GG	GG	GG	GG	AG	AG	AG	AG	AG	AG	GG	AG	GG	GG	GG	AG	AG	GG	GG	AG	AG	AG	AG	GG	GG	AG	GG	GG	GG	AG
AX-184279650	T/C	1A	21316874	+	NA	NA	NA	NA	NA	NA	CC	TC	CC	CC	CC	TC	TC	CC	TC	TC	TC	CC	TC	CC	TC	CC	CC	TC	CC	CC	TC	TC	CC	TC	TC	CC	TC	TC	TC	CC	TC	TC	TC	TC	CC	CC	TC	TC	CC
AX-184665428	T/C	1A	21353267	+	NA	NA	NA	NA	NA	NA	TC	TT	TC	TC	TT	CC	TC	TC	TC	TC	TC	TT	TC	TC	CC	TC	TC	CC	TC	TT	CC	TC	TT	TC	CC	TC	TC	TC	CC	TC	CC	CC	TC	TC	TC	TT	TC	TC	TC
AX-184085821	A/G	1A	21484949	+	NA	NA	NA	NA	NA	NA	AG	GG	GG	AG	GG	AG	GG	AG	GG	GG	GG	GG	GG	AG	AG	AG	AG	AG	AG	GG	AG	GG	GG	GG	AG	AG	GG	GG	AG	AG	AG	AG	GG	GG	AG	GG	GG	GG	AG
AX-184935231	T/C	1A	21489539	+	NA	NA	NA	NA	NA	NA	TT	TT	TT	TT	TT	TT	TT	TT	TT	TT	TT	TT	TT	TT	TT	TT	TT	TT	TT	TT	TT	TT	TT	TT	TT	TT	TT	TT	TT	TT	TT	TT	TT	TT	TT	TT	TT	TT	TT
AX-184225215	T/C	1A	21595594	+	NA	NA	NA	NA	NA	NA	CC	TT	TT	CC	TT	TC	TT	CC	TT	TT	TT	TT	TT	CC	TC	CC	CC	TC	CC	TT	TC	TT	TT	TT	TC	CC	TT	TT	TC	CC	TC	TC	TT	TT	CC	TT	TT	TT	CC
AX-184175305	T/C	1A	21703325	+	NA	NA	NA	NA	NA	NA	CC	TT	CC	CC	TC	TC	TT	CC	TT	TT	TT	TC	TT	CC	TC	CC	CC	TC	CC	TC	TC	TT	TC	TT	TC	CC	TT	TT	TC	CC	TC	TC	TT	TT	CC	TC	TT	TT	CC
AX-184494623	T/C	1A	21783910	+	NA	NA	NA	NA	NA	NA	TC	TC	TC	TC	CC	TC	CC	TC	CC	CC	CC	CC	CC	TC	TC	TC	TC	TT	TC	CC	TC	CC	CC	CC	TC	TC	CC	CC	TT	TC	TC	TC	CC	CC	TC	CC	CC	CC	TC
AX-184369958	T/C	1A	21864970	+	NA	NA	NA	NA	NA	NA	CC	TC	CC	CC	TC	CC	TC	CC	TC	TC	TC	TC	TC	CC	CC	CC	CC	CC	CC	TC	CC	TC	TC	TC	CC	CC	TC	TC	CC	CC	CC	CC	TC	TC	CC	TC	TC	TC	CC
AX-184225217	T/C	1A	21898945	+	NA	NA	NA	NA	NA	NA	CC	TC	CC	CC	TC	CC	TC	CC	TC	TC	TC	TC	TC	CC	CC	CC	CC	CC	CC	TC	CC	TC	TC	TC	CC	CC	TC	TC	CC	CC	CC	CC	TC	TC	CC	TC	TC	TC	CC
AX-184512754	A/G	1A	21901308	+	NA	NA	NA	NA	NA	NA	AG	AG	AG	AG	GG	AG	GG	AG	GG	GG	GG	GG	GG	AG	AG	AG	AG	AG	AG	GG	AG	GG	GG	GG	AG	AG	GG	GG	AG	AG	AG	AG	GG	GG	AG	GG	GG	GG	AG
AX-184157122	A/G	1A	21904024	+	NA	NA	NA	NA	NA	NA	AG	AA	AG	AG	AG	AA	AA	AG	AA	AA	AA	AG	AA	AG	AA	AG	AG	AA	AG	AG	AA	AA	AA	AA	AA	AG	AA	AA	AA	AG	AA	AA	AA	AA	AG	AA	AA	AA	AG
AX-184132349	T/C	1A	21928632	+	NA	NA	NA	NA	NA	NA	TC	CC	TC	TC	TC	CC	CC	TC	CC	CC	CC	TC	CC	TC	CC	TC	TC	CC	TC	TC	CC	CC	TC	CC	CC	TC	CC	CC	CC	TC	CC	CC	CC	CC	TC	TC	CC	CC	TC
AX-184157123	A/G	1A	21939286	+	NA	NA	NA	NA	NA	NA	AG	AA	AG	AG	AA	AG	AA	AG	AA	AA	AA	AA	AA	AG	AG	AG	AG	AG	AG	AA	AG	AA	AA	AA	AG	AG	AA	AA	AG	AG	AG	AG	AA	AA	AG	AA	AA	AA	AG
AX-184475822	A/C	1A	22041177	+	NA	NA	NA	NA	NA	NA	CC	AA	CC	CC	AA	CC	AA	CC	AA	AA	AA	AA	AA	CC	CC	CC	CC	CC	CC	AA	CC	AA	AA	AA	CC	CC	AA	AA	CC	CC	CC	CC	AA	AA	CC	AA	AA	AA	CC
AX-184849749	A/G	1A	22099900	+	NA	NA	NA	NA	NA	NA	AA	AG	AA	AA	AG	AA	AG	AA	AG	AG	AG	AG	AG	AA	AA	AA	AA	AA	AA	AG	AA	AG	AG	AG	AA	AA	AG	AG	AA	AA	AA	AA	AG	AG	AA	AG	AG	AG	AA
AX-184325182	A/G	1A	22108702	+	NA	NA	NA	NA	NA	NA	GG	GG	GG	GG	GG	AG	AG	GG	AG	AG	AG	GG	AG	GG	AG	GG	GG	AG	GG	GG	AG	AG	GG	AG	AG	GG	AG	AG	AG	GG	AG	AG	AG	AG	GG	GG	AG	AG	GG
AX-184873729	A/G	1A	22135071	+	NA	NA	NA	NA	NA	NA	AG	AG	AG	AG	AG	AG	AG	AG	AG	AG	AG	AG	AG	AG	AG	AG	AG	AG	AG	AG	AG	AG	AG	AG	AG	AG	AG	AG	AG	AG	AG	AG	AG	AG	AG	AG	AG	AG	AG
AX-184166130	A/G	1A	22207746	+	NA	NA	NA	NA	NA	NA	AG	AG	AG	AG	AG	AG	AG	AG	AG	AG	AG	AG	AG	AG	AG	AG	AG	AG	AG	AG	AG	AG	AG	AG	AG	AG	AG	AG	AG	AG	AG	AG	AG	AG	AG	AG	AG	AG	AG
AX-184569730	T/C	1A	22292892	+	NA	NA	NA	NA	NA	NA	TC	CC	TC	TC	CC	TC	CC	TC	TT	CC	CC	CC	CC	TC	TC	TC	TC	TC	TC	CC	TC	CC	CC	CC	TC	TC	CC	CC	TC	TC	TC	TC	CC	CC	TC	CC	CC	CC	TC
AX-184950251	T/C	1A	22351692	+	NA	NA	NA	NA	NA	NA	CC	CC	CC	CC	TC	CC	TC	CC	TC	TC	TC	TC	TC	CC	CC	CC	CC	CC	CC	TC	CC	TC	TC	TC	CC	CC	TC	TC	CC	CC	CC	CC	TC	TC	CC	TC	TC	TC	CC
AX-184214927	A/G	1A	22391042	+	NA	NA	NA	NA	NA	NA	GG	GG	GG	GG	GG	GG	GG	GG	GG	GG	GG	GG	GG	GG	GG	GG	GG	GG	GG	GG	GG	GG	GG	GG	GG	GG	GG	GG	GG	GG	GG	GG	GG	GG	GG	GG	GG	GG	GG
AX-184529914	A/G	1A	22400278	+	NA	NA	NA	NA	NA	NA	AG	GG	AG	AG	GG	AG	GG	AG	GG	GG	GG	GG	GG	AG	AG	AG	AG	AG	AG	GG	AG	GG	GG	GG	AG	AG	GG	GG	AG	AG	AG	AG	GG	GG	AG	GG	GG	GG	AG
AX-184302199	T/C	1A	22473634	+	NA	NA	NA	NA	NA	NA	CC	CC	CC	CC	CC	TC	TC	CC	TC	TC	TC	CC	TC	CC	TC	CC	CC	TC	CC	CC	TC	TC	CC	TC	TC	CC	TC	TC	TC	CC	TC	TC	TC	TC	CC	CC	TC	TC	CC
AX-184066370	A/G	1A	22588689	+	NA	NA	NA	NA	NA	NA	AG	GG	AG	AG	AG	AG	AG	AG	AG	AG	GG	GG	GG	AG	AG	AG	AG	AG	AG	GG	AG	GG	AG	AG	AG	AG	GG	AG	AG	AG	AG	AG	AG	AG	AG	AG	AG	AG	AG
AX-184021665	T/G	1A	22639215	+	NA	NA	NA	NA	NA	NA	TG	TT	TT	TG	TT	TG	TT	TG	TT	TT	TT	TT	TT	TG	TG	TG	TG	TG	TG	TT	TG	TT	TT	TT	TG	TG	TT	TT	TG	TG	TG	TG	TT	TT	TG	TT	TT	TT	TG
AX-184720326	A/G	1A	22775276	+	NA	NA	NA	NA	NA	NA	GG	GG	GG	GG	AG	GG	AG	GG	AG	AG	AG	AG	AG	GG	GG	GG	GG	GG	GG	AG	GG	AG	AG	AG	GG	GG	AG	AG	GG	GG	GG	GG	AG	AG	GG	AG	AG	AG	GG
AX-184784157	T/G	1B	200823	+	NA	NA	NA	NA	NA	NA	TT	GG	TG	TG	TG	TT	TT	TG	TT	TT	TT	TT	TT	TG	TG	TT	TT	TT	TG	TT	TT	TT	TT	TG	TG	TT	TT	TG	TT	TT	TG	TT	TG	TG	TG	TG	TT	TG	TG
AX-184568997	A/G	1B	258100	+	NA	NA	NA	NA	NA	NA	GG	AA	AA	AG	AG	GG	GG	AG	GG	GG	GG	GG	GG	AG	AG	GG	GG	GG	AG	GG	GG	GG	GG	AG	AG	GG	GG	AG	AG	GG	AG	GG	AG	AG	AG	AG	GG	AG	AG
AX-184655516	T/C	1B	324757	+	NA	NA	NA	NA	NA	NA	CC	TC	CC	CC	CC	CC	CC	CC	CC	CC	CC	CC	CC	CC	CC	CC	CC	CC	CC	CC	CC	CC	CC	CC	CC	CC	CC	CC	CC	CC	CC	CC	CC	CC	CC	CC	CC	CC	CC
AX-184590844	A/G	1B	356140	+	NA	NA	NA	NA	NA	NA	GG	AA	AG	AG	AG	GG	GG	AG	GG	GG	GG	GG	GG	AG	AG	GG	GG	GG	AG	GG	GG	GG	GG	AG	AG	GG	GG	AG	GG	GG	AG	GG	AG	AG	AG	GG	GG	AG	AG
AX-184847008	T/G	1B	396223	+	NA	NA	NA	NA	NA	NA	GG	GG	GG	GG	GG	GG	GG	GG	GG	GG	GG	GG	GG	GG	GG	GG	GG	GG	GG	GG	GG	GG	GG	GG	GG	GG	GG	GG	GG	GG	GG	GG	GG	GG	GG	GG	GG	GG	GG
AX-184156377	A/G	1B	413347	+	NA	NA	NA	NA	NA	NA	GG	AG	AA	AG	AG	AG	GG	AG	GG	GG	GG	GG	GG	AG	AG	GG	GG	GG	AG	GG	GG	GG	GG	AG	AG	GG	GG	AG	GG	GG	AG	GG	AG	AG	AG	AG	GG	AG	AG
AX-184865122	T/C	1B	481580	+	NA	NA	NA	NA	NA	NA	CC	TC	CC	CC	CC	CC	CC	CC	CC	CC	CC	CC	CC	CC	CC	CC	CC	CC	CC	CC	CC	CC	CC	CC	CC	CC	CC	CC	CC	CC	CC	CC	CC	CC	CC	CC	CC	CC	CC
AX-184116821	T/G	1B	516087	+	NA	NA	NA	NA	NA	NA	TT	TG	TT	TT	TT	TT	TT	TT	TT	TT	TT	TT	TT	TT	TT	TT	TT	TT	TT	TT	TT	TT	TT	TT	TT	TT	TT	TT	TT	TT	TT	TT	TT	TT	TT	TT	TT	TT	TT
AX-184847007	T/C	1B	521125	+	NA	NA	NA	NA	NA	NA	TT	TT	TT	TT	TT	TT	TT	TT	TT	TT	TT	TT	TT	TT	TT	TT	TT	TT	TT	TT	TT	TT	TT	TT	TT	TT	TT	TT	TT	TT	TT	TT	TT	TT	TT	TT	TT	TT	TT
AX-184474916	A/C	1B	543094	+	NA	NA	NA	NA	NA	NA	AA	AC	AA	AA	AA	AA	AA	AA	AA	AA	AA	AA	AA	AA	AA	AA	AA	AA	AA	AA	AA	AA	AA	AA	AA	AA	AA	AA	AA	AA	AA	AA	AA	AA	AA	AA	AA	AA	AA
AX-184537478	A/G	1B	568068	+	NA	NA	NA	NA	NA	NA	AA	AA	AA	AA	AA	AA	AA	AA	AA	AA	AA	AA	AA	AA	AA	AA	AA	AA	AA	AA	AA	AA	AA	AA	AA	AA	AA	AA	AA	AA	AA	AA	AA	AA	AA	AA	AA	AA	AA
AX-184537476	A/G	1B	603070	+	NA	NA	NA	NA	NA	NA	GG	GG	GG	GG	GG	GG	GG	GG	GG	GG	GG	GG	GG	GG	GG	GG	GG	GG	GG	GG	GG	GG	GG	GG	GG	GG	GG	GG	GG	GG	GG	GG	GG	GG	GG	GG	GG	GG	GG
AX-184520533	A/G	1B	630083	+	NA	NA	NA	NA	NA	NA	AA	GG	AG	AG	AG	AG	AA	AG	AA	AA	AA	AA	AA	AG	AG	AA	AA	AA	AG	AA	AA	AA	AA	AG	AG	AA	AA	AG	AA	AA	AG	AA	AG	AG	AG	AG	AA	AG	AG
AX-184075101	A/G	1B	638319	+	NA	NA	NA	NA	NA	NA	AA	AA	AA	AA	AA	AA	AA	AA	AA	AA	AA	AA	AA	AA	AA	AA	AA	AA	AA	AA	AA	AA	AA	AA	AA	AA	AA	AA	AA	AA	AA	AA	AA	AA	AA	AA	AA	AA	AA
AX-184289890	A/G	1B	670225	+	NA	NA	NA	NA	NA	NA	GG	AG	GG	GG	GG	GG	GG	GG	GG	GG	GG	GG	GG	GG	GG	GG	GG	GG	GG	GG	GG	GG	GG	GG	GG	GG	GG	GG	GG	GG	GG	GG	GG	GG	GG	GG	GG	GG	GG
AX-184139493	T/C	1B	709066	+	NA	NA	NA	NA	NA	NA	CC	CC	CC	CC	CC	CC	CC	CC	CC	CC	CC	CC	CC	CC	CC	CC	CC	CC	CC	CC	CC	CC	CC	CC	CC	CC	CC	CC	CC	CC	CC	CC	CC	CC	CC	CC	CC	CC	CC
AX-184165321	T/C	1B	811296	+	NA	NA	NA	NA	NA	NA	CC	TT	TT	TC	TC	TC	TC	TC	CC	CC	CC	CC	CC	TC	TC	CC	CC	CC	TC	CC	CC	CC	CC	TC	CC	CC	CC	TC	CC	CC	TC	CC	TC	TC	TC	TC	CC	TC	TC
AX-184245785	T/G	1B	872070	+	NA	NA	NA	NA	NA	NA	TT	TG	TT	TT	TT	TT	TT	TT	TT	TT	TT	TT	TT	TT	TT	TT	TT	TT	TT	TT	TT	TT	TT	TT	TT	TT	TT	TT	TT	TT	TT	TT	TT	TT	TT	TT	TT	TT	TT
AX-184520529	T/C	1B	892638	+	NA	NA	NA	NA	NA	NA	CC	CC	CC	CC	CC	CC	TT	CC	CC	TT	TT	CC	TT	TT	CC	TT	CC	CC	CC	CC	TT	TT	TT	CC	TT	CC	TT	CC	TT	CC	CC	CC	CC	CC	CC	CC	CC	CC	CC
AX-184193706	T/C	1B	922081	+	NA	NA	NA	NA	NA	NA	TT	TC	TT	TT	TT	TT	TT	TT	TT	TT	TT	TT	TT	TT	TT	TT	TT	TT	TT	TT	TT	TT	TT	TT	TT	TT	TT	TT	TT	TT	TT	TT	TT	TT	TT	TT	TT	TT	TT
AX-184402140	A/G	1B	940162	+	NA	NA	NA	NA	NA	NA	AA	AA	AA	AA	AA	AA	AA	AA	AA	AA	AA	AA	AA	AA	AA	AA	AA	AA	AA	AA	AA	AA	AA	AA	AA	AA	AA	AA	AA	AA	AA	AA	AA	AA	AA	AA	AA	AA	AA
AX-184193705	T/C	1B	943670	+	NA	NA	NA	NA	NA	NA	TT	TC	TC	TC	TC	TC	TC	TC	TT	TT	TT	TT	TT	TC	TC	TT	TT	TT	TC	TT	TT	TT	TT	TC	TT	CC	TT	TC	TT	TT	TC	TT	TC	TC	TC	TC	TT	TC	TC
AX-184576524	A/G	1B	977159	+	NA	NA	NA	NA	NA	NA	GG	GG	GG	GG	GG	GG	GG	GG	GG	GG	GG	GG	GG	GG	GG	GG	GG	GG	GG	GG	GG	GG	GG	GG	GG	GG	GG	GG	GG	GG	GG	GG	GG	GG	GG	GG	GG	GG	GG
AX-184075097	T/C	1B	1040852	+	NA	NA	NA	NA	NA	NA	CC	CC	CC	CC	CC	CC	CC	CC	CC	CC	CC	CC	CC	CC	CC	CC	CC	CC	CC	CC	CC	CC	CC	CC	CC	CC	CC	CC	CC	CC	CC	CC	CC	CC	CC	CC	CC	CC	CC
AX-184096816	A/G	1B	1048595	+	NA	NA	NA	NA	NA	NA	GG	AG	GG	GG	GG	GG	GG	GG	GG	GG	GG	GG	GG	GG	GG	GG	GG	GG	GG	GG	GG	GG	GG	GG	GG	GG	GG	GG	GG	GG	GG	GG	GG	GG	GG	GG	GG	GG	GG
AX-184368988	A/G	1B	1075775	+	NA	NA	NA	NA	NA	NA	GG	AA	GG	GG	GG	GG	GG	GG	GG	GG	GG	GG	GG	GG	GG	GG	GG	GG	GG	GG	GG	GG	GG	GG	GG	GG	GG	GG	GG	GG	GG	GG	GG	GG	GG	GG	GG	GG	GG
AX-184537470	T/G	1B	1136177	+	NA	NA	NA	NA	NA	NA	GG	GG	GG	GG	GG	GG	GG	GG	GG	GG	GG	GG	GG	GG	GG	GG	GG	GG	GG	GG	GG	GG	GG	GG	GG	GG	GG	GG	GG	GG	GG	GG	GG	GG	GG	GG	GG	GG	GG
AX-184029248	A/G	1B	1183963	+	NA	NA	NA	NA	NA	NA	AA	AG	AA	AA	AA	AA	AA	AA	AA	AA	AA	AA	AA	AA	AA	AA	AA	AA	AA	AA	AA	AA	AA	AA	AA	AA	AA	AA	AA	AA	AA	AA	AA	AA	AA	AA	AA	AA	AA
AX-184617062	A/C	1B	1219343	+	NA	NA	NA	NA	NA	NA	CC	AC	CC	CC	CC	CC	CC	CC	CC	CC	CC	CC	CC	CC	CC	CC	CC	CC	CC	CC	CC	CC	CC	CC	CC	CC	CC	CC	CC	CC	CC	CC	CC	CC	CC	CC	CC	CC	CC
AX-184224298	T/G	1B	1279694	+	NA	NA	NA	NA	NA	NA	TT	TT	TT	TT	TT	TT	TT	TT	TT	TT	TT	TT	TT	TT	TT	TT	TT	TT	TT	TT	TT	TT	TT	TT	TT	TT	TT	TT	TT	TT	TT	TT	TT	TT	TT	TT	TT	TT	TT
AX-184193702	A/G	1B	1288976	+	NA	NA	NA	NA	NA	NA	GG	AG	GG	GG	GG	GG	GG	GG	GG	GG	GG	GG	GG	GG	GG	GG	GG	GG	GG	GG	GG	GG	GG	GG	GG	GG	GG	GG	GG	GG	GG	GG	GG	GG	GG	GG	GG	GG	GG
AX-184962453	T/C	1B	1341304	+	NA	NA	NA	NA	NA	NA	CC	TC	CC	CC	CC	CC	CC	CC	CC	CC	CC	CC	CC	CC	CC	CC	CC	CC	CC	CC	CC	CC	CC	CC	CC	CC	CC	CC	CC	CC	CC	CC	CC	CC	CC	CC	CC	CC	CC
AX-184116813	T/C	1B	1361422	+	NA	NA	NA	NA	NA	NA	TC	CC	TC	TT	TT	TT	TT	TT	TC	TT	TC	TC	TC	TT	TT	TC	TC	TC	TT	TC	TC	TC	TC	TT	TC	TC	TC	TT	TC	TC	TC	TC	TT	TT	TT	TT	TC	TT	TT
AX-184503065	T/C	1B	1393497	+	NA	NA	NA	NA	NA	NA	TT	TC	TT	TT	TT	TT	TT	TT	TT	TT	TT	TT	TT	TT	TT	TT	TT	TT	TT	TT	TT	TT	TT	TT	TT	TT	TT	TT	TT	TT	TT	TT	TT	TT	TT	TT	TT	TT	TT
AX-184174454	T/G	1B	1440618	+	NA	NA	NA	NA	NA	NA	GG	TG	GG	GG	GG	GG	GG	GG	GG	GG	GG	GG	GG	GG	GG	GG	GG	GG	GG	GG	GG	GG	GG	GG	GG	GG	GG	GG	GG	GG	GG	GG	GG	GG	GG	GG	GG	GG	GG
AX-184139488	T/C	1B	1461229	+	NA	NA	NA	NA	NA	NA	TT	CC	TC	TC	TC	TC	TC	TC	TT	TT	TT	TT	TT	TC	TC	TT	TT	TT	TC	TT	TT	TT	TT	TC	TT	TT	TT	TC	TT	TT	TT	TT	TC	TC	TC	TC	TT	TC	TC
AX-184617061	T/C	1B	1479665	+	NA	NA	NA	NA	NA	NA	TT	TC	TT	TT	TT	TT	TT	TT	TT	TT	TT	TT	TT	TT	TT	TT	TT	TT	TT	TT	TT	TT	TT	TT	TT	TT	TT	TT	TT	TT	TT	TT	TT	TT	TT	TT	TT	TT	TT
AX-184645374	A/G	1B	1519444	+	NA	NA	NA	NA	NA	NA	AA	AA	AA	AA	AA	AA	AA	AA	AA	AA	AA	AA	AA	AA	AA	AA	AA	AA	AA	AA	AA	AA	AA	AA	AA	AA	AA	AA	AA	AA	AA	AA	AA	AA	AA	AA	AA	AA	AA
AX-184224292	T/G	1B	1545156	+	NA	NA	NA	NA	NA	NA	GG	GG	GG	GG	GG	GG	GG	GG	GG	GG	GG	GG	GG	GG	GG	GG	GG	GG	GG	GG	GG	GG	GG	GG	GG	GG	GG	GG	GG	GG	GG	GG	GG	GG	GG	GG	GG	GG	GG
AX-184628919	A/G	1B	1548759	+	NA	NA	NA	NA	NA	NA	GG	GG	GG	GG	GG	GG	GG	GG	GG	GG	GG	GG	GG	GG	GG	GG	GG	GG	GG	GG	GG	GG	GG	GG	GG	GG	GG	GG	GG	GG	GG	GG	GG	GG	GG	GG	GG	GG	GG
AX-184224290	T/C	1B	1579382	+	NA	NA	NA	NA	NA	NA	TC	CC	TT	TT	TT	TT	TT	TT	TC	TC	TC	TC	TC	TT	TT	TC	TC	TC	TT	TC	TC	TC	TC	TT	TC	TC	TC	TT	TC	TC	TC	TC	TT	TT	TT	TT	TC	TT	TT
AX-184139487	T/C	1B	1583780	+	NA	NA	NA	NA	NA	NA	TT	TT	TT	TT	TT	TT	TT	TT	TT	TT	TT	TT	TT	TT	TT	TT	TT	TT	TT	TT	TT	TT	TT	TT	TT	TT	TT	TT	TT	TT	TT	TT	TT	TT	TT	TT	TT	TT	TT
AX-184267566	T/G	1B	1654241	+	NA	NA	NA	NA	NA	NA	TT	TT	TT	TT	TT	TT	TT	TT	TT	TT	TT	TT	TT	TT	TT	TT	TT	TT	TT	TT	TT	TT	TT	TT	TT	TT	TT	TT	TT	TT	TT	TT	TT	TT	TT	TT	TT	TT	TT
AX-184090897	A/G	1B	1664939	+	NA	NA	NA	NA	NA	NA	AA	AG	AA	AA	AA	AA	AA	AA	AA	AA	AA	AA	AA	AA	AA	AA	AA	AA	AA	AA	AA	AA	AA	AA	AA	AA	AA	AA	AA	AA	AA	AA	AA	AA	AA	AA	AA	AA	AA
AX-184412976	T/C	1B	1715657	+	NA	NA	NA	NA	NA	NA	CC	TC	TC	CC	CC	CC	CC	CC	CC	CC	CC	CC	CC	CC	CC	CC	CC	CC	CC	CC	CC	CC	CC	CC	CC	CC	CC	CC	CC	CC	CC	CC	CC	CC	CC	CC	CC	CC	CC
AX-184434356	A/G	1B	1758807	+	NA	NA	NA	NA	NA	NA	GG	AA	AA	AG	AG	AG	AG	AG	GG	GG	GG	GG	GG	AG	AG	GG	GG	GG	AG	GG	GG	GG	GG	AG	GG	GG	GG	AG	GG	GG	GG	GG	AG	AG	AG	AG	GG	AG	AG
AX-184883342	T/C	1B	1771458	+	NA	NA	NA	NA	NA	NA	TT	TC	TT	TT	TT	TT	TT	TT	TT	TT	TT	TT	TT	TT	TT	TT	TT	TT	TT	TT	TT	TT	TT	TT	TT	TT	TT	TT	TT	TT	TT	TT	TT	TT	TT	TT	TT	TT	TT
AX-184423751	T/C	1B	1818884	+	NA	NA	NA	NA	NA	NA	CC	TC	CC	CC	CC	CC	CC	CC	CC	CC	CC	CC	CC	CC	CC	CC	CC	CC	CC	CC	CC	CC	CC	CC	CC	CC	CC	CC	CC	CC	CC	CC	CC	CC	CC	CC	CC	CC	CC
AX-184312658	T/C	1B	1865188	+	NA	NA	NA	NA	NA	NA	CC	TC	CC	CC	CC	CC	CC	CC	CC	CC	CC	CC	CC	CC	CC	CC	CC	CC	CC	CC	CC	CC	CC	CC	CC	CC	CC	CC	CC	CC	CC	CC	CC	CC	CC	CC	CC	CC	CC
AX-184391217	T/C	1B	1868972	+	NA	NA	NA	NA	NA	NA	CC	CC	CC	CC	CC	CC	CC	CC	CC	CC	CC	CC	CC	CC	CC	CC	CC	CC	CC	CC	CC	CC	CC	CC	CC	CC	CC	CC	CC	CC	CC	CC	CC	CC	CC	CC	CC	CC	CC
AX-184474899	A/G	1B	1905881	+	NA	NA	NA	NA	NA	NA	GG	AA	AA	AG	AG	AG	AG	AG	GG	GG	GG	GG	GG	AG	AG	GG	GG	GG	AG	GG	GG	GG	GG	AG	GG	GG	GG	AG	GG	GG	GG	GG	AG	AG	AG	AG	GG	AG	AG
AX-184289873	T/C	1B	2012198	+	NA	NA	NA	NA	NA	NA	CC	CC	CC	CC	CC	CC	CC	CC	CC	CC	CC	CC	CC	CC	CC	CC	CC	CC	CC	CC	CC	CC	CC	CC	CC	CC	CC	CC	CC	CC	CC	CC	CC	CC	CC	CC	CC	CC	CC
AX-184368970	T/C	1B	2012244	+	NA	NA	NA	NA	NA	NA	TT	TC	TT	TT	TT	TT	TT	TT	TT	TT	TT	TT	TT	TT	TT	TT	TT	TT	TT	TT	TT	TT	TT	TT	TT	TT	TT	TT	TT	TT	TT	TT	TT	TT	TT	TT	TT	TT	TT
AX-184075087	A/C	1B	2047282	+	NA	NA	NA	NA	NA	NA	AA	AA	AC	AC	AC	AC	AC	AC	AA	AA	AA	AA	AA	AC	AC	AA	AA	AA	AC	AA	AA	AA	AA	AC	AA	AA	AA	AC	AA	AA	AA	AA	AC	AC	AC	AC	AA	AC	AC
AX-184065954	A/C	1B	2144596	+	NA	NA	NA	NA	NA	NA	AA	AC	CC	AC	AC	AC	AC	AC	AA	AA	AA	AA	AA	AC	AC	AA	AA	AA	AC	AA	AA	AA	AA	AC	AA	AA	AA	AC	AA	AA	AA	AA	AC	AC	AC	AC	AA	AC	AC
AX-184080090	T/C	1B	2188578	+	NA	NA	NA	NA	NA	NA	TT	CC	TC	TC	TC	TC	TC	TC	TT	TT	TT	TT	TT	TC	TC	TT	TT	TT	TC	TT	TT	TT	TC	TC	TT	TT	TT	TC	TT	TT	TT	TT	TC	TC	TC	TC	TT	TC	TC
AX-184561426	A/C	1B	2230723	+	NA	NA	NA	NA	NA	NA	CC	AC	AC	AC	AC	AC	AC	AC	CC	CC	CC	CC	CC	AC	AC	CC	CC	CC	AC	CC	CC	CC	AC	AC	CC	CC	CC	AC	CC	CC	CC	CC	AC	AC	AC	AC	CC	AC	AC
AX-184165294	T/C	1B	2308018	+	NA	NA	NA	NA	NA	NA	CC	CC	CC	CC	CC	CC	CC	CC	CC	CC	CC	CC	CC	CC	CC	CC	CC	CC	CC	CC	CC	CC	CC	CC	CC	CC	CC	CC	CC	CC	CC	CC	CC	CC	CC	CC	CC	CC	CC
AX-184722112	A/G	1B	2317454	+	NA	NA	NA	NA	NA	NA	GG	AG	AG	AG	AG	AG	AG	AG	GG	GG	GG	GG	GG	AG	AG	GG	GG	GG	AG	GG	GG	GG	GG	AG	GG	GG	GG	AG	GG	GG	GG	GG	AG	AG	AG	AG	GG	AG	AG
AX-184934803	A/G	1B	2335905	+	NA	NA	NA	NA	NA	NA	GG	AG	AG	AG	AG	AG	AG	AG	GG	GG	GG	GG	GG	AG	AG	GG	GG	GG	AG	GG	GG	GG	AG	AG	GG	GG	GG	AG	GG	GG	GG	GG	AG	AG	AG	AG	GG	AG	AG
AX-184335232	A/G	1B	2343554	+	NA	NA	NA	NA	NA	NA	GG	AG	AG	AG	AG	AG	AG	AG	GG	GG	GG	GG	GG	AG	AG	GG	GG	GG	AG	GG	GG	GG	AG	AG	GG	GG	GG	AG	GG	GG	GG	GG	AG	AG	AG	AG	GG	AG	AG
AX-184628911	T/G	1B	2418329	+	NA	NA	NA	NA	NA	NA	TT	GG	TG	TG	TG	TG	TG	TG	TT	TT	TT	TT	TT	TG	TG	TT	TT	TT	TG	TT	TT	TT	TG	TG	TT	TT	TT	TG	TT	TT	TT	TT	TG	TG	TG	TG	TT	TG	TG
AX-184503056	A/G	1B	2432731	+	NA	NA	NA	NA	NA	NA	AA	AA	AA	AA	AA	AA	AA	AA	AA	AA	AA	AA	AA	AA	AA	AA	AA	AA	AA	AA	AA	AA	AA	AA	AA	AA	AA	AA	AA	AA	AA	AA	AA	AA	AA	AA	AA	AA	AA
AX-184576512	A/C	1B	2472725	+	NA	NA	NA	NA	NA	NA	CC	AA	AC	CC	CC	CC	CC	CC	CC	CC	CC	CC	CC	CC	CC	CC	CC	CC	CC	CC	CC	CC	CC	CC	CC	CC	CC	CC	CC	CC	CC	CC	CC	CC	CC	CC	CC	CC	CC
AX-184752228	A/G	1B	2475769	+	NA	NA	NA	NA	NA	NA	GG	AG	AG	GG	GG	GG	GG	GG	GG	GG	GG	GG	GG	GG	GG	GG	GG	GG	GG	GG	GG	GG	GG	GG	GG	GG	GG	GG	GG	GG	GG	GG	GG	GG	GG	GG	GG	GG	GG
AX-184391206	T/C	1B	2478845	+	NA	NA	NA	NA	NA	NA	CC	CC	CC	CC	CC	CC	CC	CC	CC	CC	CC	CC	CC	CC	CC	CC	CC	CC	CC	CC	CC	CC	CC	CC	CC	CC	CC	CC	CC	CC	CC	CC	CC	CC	CC	CC	CC	CC	CC
AX-184224274	T/C	1B	2503695	+	NA	NA	NA	NA	NA	NA	CC	CC	TC	TC	TC	TC	TC	TC	CC	CC	CC	CC	CC	TC	TC	CC	CC	CC	TC	CC	CC	CC	TC	TC	CC	CC	CC	TC	CC	CC	CC	CC	TC	TC	TC	TC	CC	TC	TC
AX-184617042	T/C	1B	2509275	+	NA	NA	NA	NA	NA	NA	CC	CC	CC	CC	CC	CC	CC	CC	CC	CC	CC	CC	CC	CC	CC	CC	CC	CC	CC	CC	CC	CC	CC	CC	CC	CC	CC	CC	CC	CC	CC	CC	CC	CC	CC	CC	CC	CC	CC
AX-184423724	A/G	1B	2523283	+	NA	NA	NA	NA	NA	NA	GG	AA	AG	AG	AG	AG	AG	AG	GG	GG	GG	GG	GG	AG	AG	GG	GG	GG	AG	GG	GG	GG	AG	AG	GG	GG	GG	AG	GG	GG	GG	GG	AG	AG	AG	AG	GG	AG	AG
AX-184843285	A/C	1B	2580977	+	NA	NA	NA	NA	NA	NA	AA	AA	AA	AA	AA	AA	AA	AA	AA	AA	AA	AA	AA	AA	AA	AA	AA	AA	AA	AA	AA	AA	AA	AA	AA	AA	AA	AA	AA	AA	AA	AA	AA	AA	AA	AA	AA	AA	AA
AX-184673905	T/C	1B	2629413	+	NA	NA	NA	NA	NA	NA	CC	CC	CC	TC	TC	CC	TC	TC	TC	TC	CC	TC	CC	CC	CC	CC	CC	CC	CC	CC	TC	CC	TC	CC	CC	CC	CC	TC	TC	CC	TC	CC	TC	TC	CC	CC	TC	TC	TC
AX-184794222	T/C	1B	2641631	+	NA	NA	NA	NA	NA	NA	CC	TT	TT	TT	TT	TT	TT	TT	CC	CC	CC	CC	CC	TT	TT	CC	CC	CC	TT	CC	CC	CC	TT	TT	CC	TC	CC	TT	CC	CC	CC	CC	TT	TT	TT	TT	CC	TT	TT
AX-184109766	A/C	1B	2667495	+	NA	NA	NA	NA	NA	NA	CC	AC	CC	CC	CC	CC	CC	CC	CC	CC	CC	CC	CC	CC	CC	CC	CC	CC	CC	CC	CC	CC	CC	CC	CC	CC	CC	CC	CC	CC	CC	CC	CC	CC	CC	CC	CC	CC	CC
AX-184763242	T/C	1B	2725037	+	NA	NA	NA	NA	NA	NA	CC	CC	CC	CC	CC	CC	CC	CC	CC	CC	CC	CC	CC	CC	CC	CC	CC	CC	CC	CC	CC	CC	CC	CC	CC	CC	CC	CC	CC	CC	CC	CC	CC	CC	CC	CC	CC	CC	CC
AX-184858222	A/C	1B	2803985	+	NA	NA	NA	NA	NA	NA	CC	CC	CC	CC	CC	CC	CC	CC	CC	CC	CC	CC	CC	CC	CC	CC	CC	CC	CC	CC	CC	CC	CC	CC	CC	CC	CC	CC	CC	CC	CC	CC	CC	CC	CC	CC	CC	CC	CC
AX-184464898	A/C	1B	2814796	+	NA	NA	NA	NA	NA	NA	AA	AA	AC	AC	AC	AC	AC	AC	AA	AA	AA	AA	AA	AC	AC	AA	AA	AA	AC	AA	AA	AA	AC	AC	AA	AA	AA	AC	AA	AA	AA	AA	AC	AC	AC	AC	AA	AC	AC
AX-184061931	T/C	1B	2825953	+	NA	NA	NA	NA	NA	NA	TT	TC	TC	TC	TC	TC	TC	TC	TT	TT	TT	TT	TT	CC	TC	TT	TT	TT	TC	TT	TT	TT	TC	TC	TT	TT	TT	TC	TT	TT	TT	TT	TC	TC	TC	TC	TT	TC	TC
AX-184103053	A/G	1B	2874211	+	NA	NA	NA	NA	NA	NA	AA	AA	AA	AA	AA	AA	AA	AA	AA	AA	AA	AA	AA	AA	AA	AA	AA	AA	AA	AA	AA	AA	AA	AA	AA	AA	AA	AA	AA	AA	AA	AA	AA	AA	AA	AA	AA	AA	AA
AX-184934799	A/G	1B	2880657	+	NA	NA	NA	NA	NA	NA	AA	AG	AA	AA	AA	AA	AA	AA	AA	AA	AA	AA	AA	AA	AA	AA	AA	AA	AA	AA	AA	AA	AA	AA	AA	AA	AA	AA	AA	AA	AA	AA	AA	AA	AA	AA	AA	AA	AA
AX-184193677	A/G	1B	2901403	+	NA	NA	NA	NA	NA	NA	AA	AG	AG	AG	AG	AG	AG	AG	AA	AA	AA	AA	AA	AG	AG	AA	AA	AA	AG	AA	AA	AA	AG	AG	AA	AA	AA	AG	AA	AA	AA	AA	AG	AG	AG	AG	AA	AG	AG
AX-184324135	A/C	1B	2923870	+	NA	NA	NA	NA	NA	NA	AA	AA	AA	AA	AA	AA	AA	AA	AA	AA	AA	AA	AA	AA	AA	AA	AA	AA	AA	AA	AA	AA	AA	AA	AA	AA	AA	AA	AA	AA	AA	AA	AA	AA	AA	AA	AA	AA	AA
AX-184756536	T/C	1B	2926680	+	NA	NA	NA	NA	NA	NA	TT	TT	TC	TC	TC	TC	TC	TC	TT	TT	TT	TT	TT	TC	TC	TT	TT	TT	TC	TT	TT	TT	TC	TC	TT	TT	TT	TC	TT	TT	TT	TT	TC	TC	TC	TC	TT	TC	TC
AX-184301140	T/C	1B	2933286	+	NA	NA	NA	NA	NA	NA	CC	TT	TC	CC	CC	CC	CC	CC	CC	CC	CC	CC	CC	CC	CC	CC	CC	CC	CC	CC	CC	CC	CC	CC	CC	CC	CC	CC	CC	CC	CC	CC	CC	CC	CC	CC	CC	CC	CC
AX-184040030	T/G	1B	2946665	+	NA	NA	NA	NA	NA	NA	GG	GG	GG	GG	GG	GG	GG	GG	GG	GG	GG	GG	GG	GG	GG	GG	GG	GG	GG	GG	GG	GG	GG	GG	GG	GG	GG	GG	GG	GG	GG	GG	GG	GG	GG	GG	GG	GG	GG
AX-184972386	A/G	1B	2994560	+	NA	NA	NA	NA	NA	NA	GG	AG	GG	GG	AA	AA	GG	GG	GG	AA	GG	GG	AA	AA	AA	AA	AA	GG	GG	GG	GG	AA	GG	AA	GG	AG	AA	GG	GG	AA	AA	GG	AA	GG	AA	GG	AA	GG	AA
AX-184423719	A/C	1B	3036520	+	NA	NA	NA	NA	NA	NA	AA	AA	AA	AA	AA	AA	AA	AA	AA	AA	AA	AA	AA	AA	AA	AA	AA	AA	AA	AA	AA	AA	AA	AA	AA	AA	AA	AA	AA	AA	AA	AA	AA	AA	AA	AA	AA	AA	AA
AX-184368956	A/C	1B	3051525	+	NA	NA	NA	NA	NA	NA	AA	AA	AA	AA	AA	AA	AA	AA	AA	AA	AA	AA	AA	AA	AA	AA	AA	AA	AA	AA	AA	AA	AA	AA	AA	AA	AA	AA	AA	AA	AA	AA	AA	AA	AA	AA	AA	AA	AA
AX-184116803	A/C	1B	3076653	+	NA	NA	NA	NA	NA	NA	AA	AA	AC	AC	AC	AC	AC	AC	AA	AA	AA	AA	AA	AC	AC	AA	AA	AA	AC	AA	AA	AA	AC	AC	AA	AC	AA	AC	AA	AA	AA	AA	AC	AC	AC	AC	AA	AC	AC
AX-184035745	T/C	1B	3096947	+	NA	NA	NA	NA	NA	NA	TT	TC	TC	TC	TC	TC	TC	TC	TT	TT	TT	TT	TT	TC	TC	TT	TT	TT	TC	TT	TT	TT	TC	TC	TT	TT	TT	TC	TT	TT	TT	TT	TC	TC	TC	TC	TT	TC	TC
AX-184156335	T/C	1B	3138417	+	NA	NA	NA	NA	NA	NA	TT	TT	TT	TT	TT	TT	TT	TT	TT	TT	TT	TT	TT	TT	TT	TT	TT	TT	TT	TT	TT	TT	TT	TT	TT	TT	TT	TT	TT	TT	TT	TT	TT	TT	TT	TT	TT	TT	TT
AX-184289861	T/C	1B	3138861	+	NA	NA	NA	NA	NA	NA	CC	CC	CC	CC	CC	CC	CC	CC	CC	CC	CC	CC	CC	CC	CC	CC	CC	CC	CC	CC	CC	CC	CC	CC	CC	CC	CC	CC	CC	CC	CC	CC	CC	CC	CC	CC	CC	CC	CC
AX-184669496	T/G	1B	3211726	+	NA	NA	NA	NA	NA	NA	TG	TG	TG	GG	GG	TG	GG	GG	GG	GG	TG	GG	TG	TG	TG	TG	TG	TG	TG	TG	GG	TG	GG	TG	TG	TG	TG	GG	GG	TG	GG	TG	GG	GG	TG	TG	GG	GG	GG
AX-184312626	T/C	1B	3243904	+	NA	NA	NA	NA	NA	NA	TT	TC	TT	TT	TT	TT	TT	TT	TT	TT	TT	TT	TT	TT	TT	TT	TT	TT	TT	TT	TT	TT	TT	TT	TT	TT	TT	TT	TT	TT	TT	TT	TT	TT	TT	TT	TT	TT	TT
AX-184604392	T/C	1B	3255950	+	NA	NA	NA	NA	NA	NA	TT	TC	CC	TC	TC	TC	TC	TC	TT	TT	TT	TT	TT	TC	TC	TT	TT	TT	TC	TT	TT	TT	TC	TC	TT	TT	TT	TC	TT	TT	TT	TT	TC	TC	TC	TC	TT	TC	TC
AX-184623091	T/C	1B	3259477	+	NA	NA	NA	NA	NA	NA	CC	CC	CC	TT	CC	TT	CC	TT	CC	TC	CC	CC	CC	CC	TT	TC	CC	CC	TT	TC	CC	TC	CC	CC	TC	CC	CC	CC	CC	CC	TC	TC	CC	CC	TT	TT	TC	TT	TT
AX-184444748	A/G	1B	3272745	+	NA	NA	NA	NA	NA	NA	AA	AG	AA	AA	AA	AA	AA	AA	AA	AA	AA	AA	AA	AA	AA	AA	AA	AA	AA	AA	AA	AA	AA	AA	AA	AA	AA	AA	AA	AA	AA	AA	AA	AA	AA	AA	AA	AA	AA
AX-184962448	T/C	1B	3276564	+	NA	NA	NA	NA	NA	NA	TT	TT	TT	TT	TT	TT	TT	TT	TT	TT	TT	TT	TT	TT	TT	TT	TT	TT	TT	TT	TT	TT	TT	TT	TT	TT	TT	TT	TT	TT	TT	TT	TT	TT	TT	TT	TT	TT	TT
AX-184949792	A/G	1B	3346318	+	NA	NA	NA	NA	NA	NA	AA	AG	GG	AG	AG	AG	AG	AG	AA	AA	AA	AA	AA	AG	AG	AA	AA	AA	AG	AA	AA	AA	AG	AG	AA	AA	AA	AG	AA	AA	AA	AA	AG	AG	AG	AG	AA	AG	AG
AX-184781594	T/C	1B	3357595	+	NA	NA	NA	NA	NA	NA	CC	CC	CC	CC	CC	CC	CC	CC	CC	CC	CC	CC	CC	CC	CC	CC	CC	CC	CC	CC	CC	CC	CC	CC	CC	CC	CC	CC	CC	CC	CC	CC	CC	CC	TC	CC	CC	CC	CC
AX-184764153	A/C	1B	3357749	+	NA	NA	NA	NA	NA	NA	CC	AC	CC	CC	CC	CC	CC	CC	CC	CC	CC	CC	CC	CC	CC	CC	CC	CC	CC	CC	CC	CC	CC	CC	CC	CC	CC	CC	CC	CC	CC	CC	CC	CC	CC	CC	CC	CC	CC
AX-184444746	T/C	1B	3362743	+	NA	NA	NA	NA	NA	NA	TT	TC	TT	TT	TT	TT	TT	TT	TT	TT	TT	TT	TT	TT	TT	TT	TT	TT	TT	TT	TT	TT	TT	TT	TT	TT	TT	TT	TT	TT	TT	TT	TT	TT	TT	TT	TT	TT	TT
AX-184444745	T/G	1B	3385701	+	NA	NA	NA	NA	NA	NA	TG	GG	GG	TG	TG	TG	TG	TG	TG	TG	TG	TG	TG	TG	TG	TG	TG	TG	TG	TG	TG	TG	TG	TG	TG	TG	TG	TG	TG	TG	TG	TG	TG	TG	TG	TG	TG	TG	TG
AX-184597702	A/C	1B	3422609	+	NA	NA	NA	NA	NA	NA	CC	CC	CC	CC	CC	CC	CC	CC	CC	CC	CC	CC	CC	CC	CC	CC	CC	CC	CC	CC	CC	CC	CC	CC	CC	CC	CC	CC	CC	CC	CC	CC	CC	CC	CC	CC	CC	CC	CC
AX-184224266	T/C	1B	3462111	+	NA	NA	NA	NA	NA	NA	TT	TT	TC	TC	TC	TC	TC	TC	TT	TT	TT	TT	TT	TC	TC	TT	TT	TT	TC	TT	TT	TT	TC	TC	TT	TT	TT	TC	TT	TT	TT	TT	TC	TC	TC	TC	TT	TC	TC
AX-184346482	A/G	1B	3490502	+	NA	NA	NA	NA	NA	NA	GG	GG	GG	GG	AG	AG	GG	GG	AG	GG	GG	AG	GG	GG	GG	GG	AG	AG	AG	AG	GG	GG	GG	AG	GG	AG	GG	AG	GG	AG	AG	AG	GG	AG	AG	AG	AG	GG	GG
AX-184464881	A/C	1B	3511440	+	NA	NA	NA	NA	NA	NA	AA	AA	AA	AA	AA	AA	AA	AA	AA	AA	AA	AA	AA	AA	AA	AA	AA	AA	AA	AA	AA	AA	AA	AA	AA	AA	AA	AA	AA	AA	AA	AA	AA	AA	AA	AA	AA	AA	AA
AX-184623137	A/G	1B	3512216	+	NA	NA	NA	NA	NA	NA	GG	AA	AG	AG	AG	AG	AG	AG	GG	GG	GG	GG	GG	AG	AG	GG	GG	GG	AG	GG	GG	GG	AG	AG	GG	GG	GG	AG	GG	GG	GG	GG	AG	AG	AG	AG	GG	AG	AG
AX-184183988	A/G	1B	3573248	+	NA	NA	NA	NA	NA	NA	AG	AA	AG	AG	AG	AG	AG	AG	AG	AG	AG	AG	AG	AG	AG	AG	AG	AG	AG	AG	AG	AG	AG	AG	AG	AG	AG	AG	AG	AG	AG	AG	AG	AG	AG	AG	AG	AG	AG
AX-184576493	T/C	1B	3581546	+	NA	NA	NA	NA	NA	NA	CC	CC	CC	CC	CC	CC	CC	CC	CC	CC	CC	CC	CC	CC	CC	CC	CC	CC	CC	CC	CC	CC	CC	CC	CC	CC	CC	CC	CC	CC	CC	CC	CC	CC	CC	CC	CC	CC	CC
AX-184858221	T/C	1B	3594405	+	NA	NA	NA	NA	NA	NA	TT	CC	TC	TC	TC	TC	TC	TC	TT	TT	TT	TT	TT	TC	TC	TT	TT	TT	TC	TT	TT	TT	TC	TC	TT	TT	TT	TC	TT	TT	TT	TT	TC	TC	TC	TC	TT	TC	TC
AX-184511996	A/G	1B	3595068	+	NA	NA	NA	NA	NA	NA	GG	AA	AA	AG	AA	AG	AG	AG	GG	GG	GG	GG	GG	AG	AG	GG	GG	GG	AG	GG	GG	GG	AG	AG	GG	GG	GG	AG	GG	GG	GG	GG	AG	AG	AG	AG	GG	AG	AG
AX-184454895	A/G	1B	3613102	+	NA	NA	NA	NA	NA	NA	AA	GG	AG	AG	AG	AG	AG	AG	AA	AA	AA	AA	AA	AG	AG	AA	AA	AA	GG	AA	AA	AA	AG	AG	AA	AA	AA	AG	AA	AA	AA	AA	AG	AG	AG	AG	AA	AG	AG
AX-184690396	A/G	1B	3634374	+	NA	NA	NA	NA	NA	NA	AA	AG	AA	AA	AA	AA	AA	AA	AA	AA	AA	AA	AA	AA	AA	AA	AA	AA	AA	AA	AA	AA	AA	AA	AA	AA	AA	AA	AA	AA	AA	AA	AA	AA	AA	AA	AA	AA	AA
AX-184391178	A/G	1B	3750848	+	NA	NA	NA	NA	NA	NA	GG	AA	AG	AG	AG	AG	AG	AG	GG	GG	GG	GG	GG	AG	AG	GG	GG	GG	AG	GG	GG	GG	AG	AG	GG	GG	GG	AG	GG	GG	GG	GG	AG	AG	AG	AG	GG	AG	AG
AX-184256755	T/C	1B	3763501	+	NA	NA	NA	NA	NA	NA	CC	CC	CC	CC	CC	CC	CC	CC	CC	CC	CC	CC	CC	CC	CC	CC	CC	CC	CC	CC	CC	CC	CC	CC	CC	CC	CC	CC	CC	CC	CC	CC	CC	CC	CC	CC	CC	CC	CC
AX-184256673	A/G	1B	3772203	+	NA	NA	NA	NA	NA	NA	GG	AG	GG	GG	GG	GG	GG	GG	GG	GG	GG	GG	GG	GG	GG	GG	GG	GG	GG	GG	GG	GG	GG	GG	GG	GG	GG	GG	GG	GG	GG	GG	GG	GG	GG	GG	GG	GG	GG
AX-184301196	T/C	1B	3805512	+	NA	NA	NA	NA	NA	NA	TC	TC	TT	TT	TC	TT	TT	TT	TC	TT	TT	TC	TC	TC	TT	TT	TC	TC	TT	TT	TC	TT	TC	TC	TT	TC	TC	TC	TC	TC	TT	TT	TC	TC	TT	TT	TT	TT	TT
AX-184886940	T/C	1B	3822709	+	NA	NA	NA	NA	NA	NA	CC	TT	TC	TC	TC	TC	TC	TC	CC	CC	CC	CC	CC	TC	TC	CC	CC	CC	TC	CC	CC	CC	TC	TC	CC	CC	CC	TC	CC	CC	CC	CC	TC	TC	TC	TC	CC	TC	TC
AX-184124024	T/C	1B	3857448	+	NA	NA	NA	NA	NA	NA	TT	CC	CC	TC	TC	TC	TC	TC	TT	TT	TT	TT	TT	TC	TC	TT	TT	TT	TC	TT	TT	TT	TC	TC	TT	TT	TT	TC	TT	TT	TT	TT	TC	TC	TC	TC	TT	TC	TC
AX-184634630	T/C	1B	3857874	+	NA	NA	NA	NA	NA	NA	CC	TC	CC	CC	CC	CC	CC	CC	CC	CC	CC	CC	CC	CC	CC	CC	CC	CC	CC	CC	CC	CC	CC	CC	CC	CC	CC	CC	CC	CC	CC	CC	CC	CC	CC	CC	CC	CC	CC
AX-184214026	A/G	1B	3863282	+	NA	NA	NA	NA	NA	NA	AA	GG	AG	AG	AG	AG	AG	AG	AA	AA	AA	AA	AA	AG	AG	AA	AA	AA	AG	AA	AA	AA	AG	AG	AA	AA	AA	AG	AA	AA	AA	AA	AG	AG	AG	AG	AA	AG	AG
AX-184838626	T/C	1B	3866654	+	NA	NA	NA	NA	NA	NA	CC	TC	TC	TC	TC	TC	TC	TC	CC	CC	CC	CC	CC	TC	TC	CC	CC	CC	TC	CC	CC	CC	TC	TC	CC	CC	CC	TC	CC	CC	CC	CC	TC	TC	TC	TC	CC	TC	TC
AX-184402079	A/G	1B	3927886	+	NA	NA	NA	NA	NA	NA	GG	AA	AG	AG	AG	AG	AG	AG	GG	GG	GG	GG	GG	AG	AG	GG	GG	GG	AG	GG	GG	GG	AG	AG	GG	GG	GG	AG	GG	GG	GG	GG	AG	AG	AG	AG	GG	AG	AG
AX-184193664	A/G	1B	3928001	+	NA	NA	NA	NA	NA	NA	GG	AA	AG	AG	AG	AG	AG	AG	GG	GG	GG	GG	GG	AG	AG	GG	GG	GG	AG	GG	GG	GG	AG	AG	GG	GG	GG	AG	GG	GG	GG	GG	AG	AG	AG	AG	GG	AG	AG
AX-184324114	T/C	1B	3950491	+	NA	NA	NA	NA	NA	NA	CC	CC	CC	CC	CC	CC	CC	CC	CC	CC	CC	CC	CC	CC	CC	CC	CC	CC	CC	CC	CC	CC	CC	CC	CC	CC	CC	CC	CC	CC	CC	CC	CC	CC	CC	CC	CC	CC	CC
AX-184033869	A/C	1B	3964798	+	NA	NA	NA	NA	NA	NA	AA	AA	AC	AC	AC	AC	AC	AC	AA	AA	AA	AA	AA	AC	AC	AA	AA	AA	AC	AA	AA	AA	AC	AC	AA	AA	AA	AC	AA	AA	AA	AA	AC	AC	AC	AC	AA	AC	AC
AX-184412937	T/G	1B	3987620	+	NA	NA	NA	NA	NA	NA	GG	GG	TG	TG	TG	TG	TG	TG	GG	GG	GG	GG	GG	TG	TG	GG	GG	GG	TG	GG	GG	GG	TG	TG	GG	GG	GG	TG	GG	GG	GG	GG	TG	TG	TG	TG	GG	TG	TG
AX-184380192	T/C	1B	3989718	+	NA	NA	NA	NA	NA	NA	TT	TT	TC	TC	TC	TC	TC	TC	TT	TT	TT	TT	TT	TC	TC	TT	TT	TT	TC	TT	TT	TT	TC	TC	TT	TT	TT	TC	TT	TT	TT	TT	TC	TC	TC	TC	TT	TC	TC
AX-184617038	T/G	1B	3996722	+	NA	NA	NA	NA	NA	NA	GG	GG	GG	GG	GG	GG	GG	GG	GG	GG	GG	GG	GG	GG	GG	GG	GG	GG	GG	GG	GG	GG	GG	GG	GG	GG	GG	GG	GG	GG	GG	GG	GG	GG	GG	GG	GG	GG	GG
AX-184944734	A/G	1B	4000219	+	NA	NA	NA	NA	NA	NA	GG	AA	AA	AG	AG	AG	AG	AG	GG	GG	GG	GG	GG	AG	AG	GG	GG	GG	AG	GG	GG	GG	AG	AG	GG	GG	GG	AG	GG	GG	GG	GG	AG	AG	AG	AG	GG	AG	AG
AX-184660392	T/G	1B	4011663	+	NA	NA	NA	NA	NA	NA	TT	GG	TT	TT	TT	TT	TT	TT	TT	TT	TT	TT	TT	TT	TT	TT	TT	TT	TT	TT	TT	TT	TT	TT	TT	TT	TT	TT	TT	TT	TT	TT	TT	TT	TT	TT	TT	TT	TT
AX-184925262	T/C	1B	4062187	+	NA	NA	NA	NA	NA	NA	CC	CC	CC	CC	CC	CC	CC	CC	CC	CC	CC	CC	CC	CC	CC	CC	CC	CC	CC	CC	CC	CC	CC	CC	CC	CC	CC	CC	CC	CC	CC	CC	CC	CC	CC	CC	CC	CC	CC
AX-184183934	A/G	1B	4100016	+	NA	NA	NA	NA	NA	NA	GG	GG	GG	AG	AG	GG	GG	AG	AG	GG	GG	AG	AG	AG	AG	AG	GG	AG	AG	GG	GG	AG	AG	GG	GG	AG	AG	AG	GG	GG	AG	GG	GG	GG	GG	AG	GG	AG	AG
AX-184464943	T/G	1B	4104195	+	NA	NA	NA	NA	NA	NA	GG	GG	GG	GG	GG	GG	GG	GG	GG	GG	GG	GG	GG	GG	GG	GG	GG	GG	GG	GG	GG	GG	GG	GG	GG	GG	GG	GG	GG	GG	GG	GG	GG	GG	GG	GG	GG	GG	GG
AX-184256759	A/G	1B	4194241	+	NA	NA	NA	NA	NA	NA	AA	AG	AA	AA	AA	AA	AA	AA	AA	AA	AA	AA	AA	AA	AA	AA	AA	AA	AA	AA	AA	AA	AA	AA	AA	AA	AA	AA	AA	AA	AA	AA	AA	AA	AA	AA	AA	AA	AA
AX-184256313	T/C	1B	4231223	+	NA	NA	NA	NA	NA	NA	CC	TC	CC	CC	CC	CC	CC	CC	CC	CC	CC	CC	CC	CC	CC	CC	CC	CC	CC	CC	CC	CC	CC	CC	CC	CC	CC	CC	CC	CC	CC	CC	CC	CC	CC	CC	CC	CC	CC
AX-184545498	A/G	1B	4231276	+	NA	NA	NA	NA	NA	NA	GG	GG	GG	GG	GG	GG	GG	GG	GG	GG	GG	GG	GG	GG	GG	GG	GG	GG	GG	GG	GG	GG	GG	GG	GG	GG	GG	GG	GG	GG	GG	GG	GG	GG	GG	GG	GG	GG	GG
AX-184256667	A/G	1B	4241119	+	NA	NA	NA	NA	NA	NA	GG	AG	GG	GG	GG	GG	GG	GG	GG	GG	GG	GG	GG	GG	GG	GG	GG	GG	GG	GG	GG	GG	GG	GG	GG	GG	GG	GG	GG	GG	GG	GG	GG	GG	GG	GG	GG	GG	GG
AX-184576484	A/G	1B	4246803	+	NA	NA	NA	NA	NA	NA	AA	AA	AA	AA	AA	AA	AA	AA	AA	AA	AA	AA	AA	AA	AA	AA	AA	AA	AA	AA	AA	AA	AA	AA	AA	AA	AA	AA	AA	AA	AA	AA	AA	AA	AA	AA	AA	AA	AA
AX-184357775	T/C	1B	4276506	+	NA	NA	NA	NA	NA	NA	TT	CC	TC	TC	TC	TC	TC	TC	TT	TT	TT	TT	TT	TC	TC	TT	TT	TT	TC	TT	TT	TT	TC	TC	TT	TT	TT	TC	TT	TT	TT	TT	TC	TC	TC	TC	TT	TC	TC
AX-184174420	T/C	1B	4287513	+	NA	NA	NA	NA	NA	NA	CC	TC	TC	TC	TC	TC	TC	TC	CC	CC	CC	CC	CC	TC	TC	CC	CC	CC	TC	CC	CC	CC	TC	TC	CC	CC	CC	TC	CC	CC	CC	CC	TC	TC	TC	TC	CC	TC	TC
AX-184301199	T/C	1B	4349449	+	NA	NA	NA	NA	NA	NA	TT	CC	CC	TT	TC	TC	TT	TT	TT	TC	TT	TT	TC	TC	TC	TT	TC	TT	TT	TT	TT	TC	TT	TC	TT	TC	TC	TC	TT	TC	TC	TC	TC	TC	TT	TT	TC	TT	TC
AX-184738450	T/C	1B	4374094	+	NA	NA	NA	NA	NA	NA	CC	TC	CC	CC	CC	CC	CC	CC	CC	CC	CC	CC	CC	CC	CC	CC	CC	CC	CC	CC	CC	CC	CC	CC	CC	CC	CC	CC	CC	CC	CC	CC	CC	CC	CC	CC	CC	CC	CC
AX-184301109	T/C	1B	4436432	+	NA	NA	NA	NA	NA	NA	CC	TT	TC	TC	TC	TC	TC	TC	CC	CC	CC	CC	CC	TC	TC	CC	CC	CC	TC	CC	CC	CC	TC	TC	CC	CC	CC	TC	CC	CC	CC	CC	TC	TC	TC	TC	CC	TC	TC
AX-184369014	T/C	1B	4480163	+	NA	NA	NA	NA	NA	NA	TC	CC	CC	TC	TC	TC	TC	TC	TC	TT	TC	TC	TT	TC	TC	TC	TT	TC	TC	TC	TC	TT	TC	TC	TC	TT	TT	TC	TC	TT	TT	TT	TC	TC	TC	TC	TT	TC	TC
AX-184915830	A/G	1B	4507445	+	NA	NA	NA	NA	NA	NA	AA	GG	GG	AG	AG	AG	AG	AG	AA	AA	AA	AA	AA	AG	AG	AA	AA	AA	AG	AG	AA	AA	AG	AG	AA	AA	AA	AG	AA	AA	AA	AA	AG	AG	AG	AG	AA	AG	AG
AX-184423796	A/G	1B	4513083	+	NA	NA	NA	NA	NA	NA	GG	GG	AG	GG	GG	GG	GG	GG	GG	GG	GG	GG	GG	GG	GG	GG	GG	GG	GG	GG	GG	GG	GG	GG	GG	GG	GG	GG	GG	GG	GG	GG	GG	GG	GG	GG	GG	GG	GG
AX-184799961	A/G	1B	4607215	+	NA	NA	NA	NA	NA	NA	AA	GG	AG	AA	AA	AA	AA	AA	AA	AA	AA	AA	AA	AA	AA	AA	AA	AA	AA	AA	AA	AA	AA	AA	AA	AA	AA	AA	AA	AA	AA	AA	AA	AA	AA	AA	AA	AA	AA
AX-184512000	T/G	1B	4642231	+	NA	NA	NA	NA	NA	NA	GG	GG	GG	GG	GG	GG	GG	GG	GG	GG	GG	GG	GG	GG	GG	GG	GG	GG	GG	GG	GG	GG	GG	GG	GG	GG	GG	GG	GG	GG	GG	GG	GG	GG	GG	GG	GG	GG	GG
AX-184561464	T/G	1B	4699968	+	NA	NA	NA	NA	NA	NA	TG	GG	TG	TG	TT	TT	TG	TG	TG	TT	TG	TG	TT	TT	TT	TG	TT	TG	TG	TG	TG	TT	TG	TT	TG	TT	TT	TT	TG	TT	TT	TT	TT	TT	TG	TG	TT	TG	TT
AX-184391264	A/G	1B	4745292	+	NA	NA	NA	NA	NA	NA	GG	AG	GG	GG	GG	GG	GG	GG	GG	GG	GG	GG	GG	GG	GG	GG	GG	GG	GG	GG	GG	GG	GG	GG	GG	GG	GG	GG	GG	GG	GG	GG	GG	GG	GG	GG	GG	GG	GG
AX-184576545	T/C	1B	4749459	+	NA	NA	NA	NA	NA	NA	TT	CC	CC	TC	TC	TC	TC	TC	TT	TT	TT	TT	TT	TC	TC	TT	TT	TT	TC	TT	TT	TT	TC	TC	TT	TT	TT	TC	TT	TT	TT	TT	TC	TC	TC	TC	TT	TC	TC
AX-184545500	T/C	1B	4749521	+	NA	NA	NA	NA	NA	NA	CC	CC	CC	CC	CC	CC	CC	CC	CC	CC	CC	CC	CC	CC	CC	CC	CC	CC	CC	CC	CC	CC	CC	CC	CC	CC	CC	CC	CC	CC	CC	CC	CC	CC	CC	CC	CC	CC	CC
AX-184583827	A/G	1B	4790866	+	NA	NA	NA	NA	NA	NA	AA	AG	GG	AG	AG	AG	AG	AG	AA	AA	AA	AA	AA	AG	AG	AA	AA	AA	AG	AA	AA	AA	AG	AG	AA	AA	AA	AG	AA	AA	AA	AA	AG	AG	AG	AG	AA	AG	AG
AX-184529126	T/C	1B	4825301	+	NA	NA	NA	NA	NA	NA	TT	TC	TT	TT	TT	TT	TT	TT	TT	TT	TT	TT	TT	TT	TT	TT	TT	TT	TT	TT	TT	TT	TT	TT	TT	TT	TT	TT	TT	TT	TT	TT	TT	TT	TT	TT	TT	TT	TT
AX-184690420	T/G	1B	4836731	+	NA	NA	NA	NA	NA	NA	GG	TG	TG	TG	TG	TG	TG	TG	GG	GG	GG	GG	GG	TG	TG	GG	GG	GG	TG	GG	GG	GG	TG	TG	GG	GG	GG	TG	GG	GG	GG	GG	TG	TG	TG	TG	GG	TG	TG
AX-184335284	A/G	1B	4851031	+	NA	NA	NA	NA	NA	NA	AG	AA	AA	AG	AG	AG	AG	AG	AG	AG	AG	AG	AG	AG	AG	AG	AG	AG	AG	AG	AG	AG	AG	AG	AG	AG	AG	AG	AG	AG	AG	AG	AG	AG	AG	AG	AG	AG	AG
AX-184867725	A/G	1B	4940022	+	NA	NA	NA	NA	NA	NA	GG	GG	GG	AG	AG	AG	AG	AG	GG	AG	AG	GG	GG	GG	AG	AG	GG	GG	AG	GG	GG	AG	GG	GG	AG	GG	AG	GG	GG	GG	AG	AG	GG	GG	AG	AG	AG	AG	AG
AX-184444810	T/C	1B	4950169	+	NA	NA	NA	NA	NA	NA	TC	CC	CC	TC	TC	TC	TC	TC	TC	TC	TT	TT	TC	TC	TC	TC	TC	TT	TC	TC	TC	TC	TC	TC	TT	TC	TC	TC	TC	TC	TC	TC	TC	TC	TC	TC	TC	TC	TC
AX-184634637	A/G	1B	4967570	+	NA	NA	NA	NA	NA	NA	AA	AA	AG	AG	AG	AG	AG	AG	AA	AA	AA	AA	AA	AG	AG	AA	AA	AA	AG	AA	AA	AA	AG	AG	AA	AA	AA	AG	AA	AA	AA	AA	AG	AG	AG	AG	AA	AG	AG
AX-184312710	A/G	1B	5002055	+	NA	NA	NA	NA	NA	NA	GG	AA	AG	AG	AG	AG	AG	AG	GG	GG	GG	GG	GG	AG	AG	GG	GG	GG	AG	GG	GG	GG	AG	AG	GG	GG	GG	AG	GG	GG	GG	GG	AG	AG	AG	AG	GG	AG	AG
AX-184090920	T/C	1B	5031761	+	NA	NA	NA	NA	NA	NA	TT	TC	TC	TC	TC	TC	TC	TC	TT	TT	TT	TT	TT	TC	TC	TT	TT	TT	TC	TT	TT	TT	TC	TC	TT	TT	TT	TC	TT	TT	TT	TT	TC	TC	TC	TC	TT	TC	TC
AX-184357856	A/G	1B	5060445	+	NA	NA	NA	NA	NA	NA	GG	AG	GG	GG	GG	GG	GG	GG	GG	GG	GG	GG	GG	GG	GG	GG	GG	GG	GG	GG	GG	GG	GG	GG	GG	GG	GG	GG	GG	GG	GG	GG	GG	GG	GG	GG	GG	GG	GG
AX-184369024	T/C	1B	5141388	+	NA	NA	NA	NA	NA	NA	CC	TC	CC	CC	CC	CC	CC	CC	CC	CC	CC	CC	CC	CC	CC	CC	CC	CC	CC	CC	CC	CC	CC	CC	CC	CC	CC	CC	CC	CC	CC	CC	CC	CC	CC	CC	CC	CC	CC
AX-184773592	T/G	1B	5206437	+	NA	NA	NA	NA	NA	NA	TT	TT	TT	TT	TT	TT	TT	TT	TT	TT	TT	TT	TT	TT	TT	TT	TT	TT	TT	TT	TT	TT	TT	TT	TT	TT	TT	TT	TT	TT	TT	TT	TT	TT	TT	TT	TT	TT	TT
AX-184278675	T/C	1B	5221447	+	NA	NA	NA	NA	NA	NA	CC	CC	CC	CC	CC	CC	CC	CC	CC	CC	CC	CC	CC	CC	CC	CC	CC	CC	CC	CC	CC	CC	CC	CC	CC	CC	CC	CC	CC	CC	CC	CC	CC	CC	CC	CC	CC	CC	CC
AX-184357863	T/C	1B	5239477	+	NA	NA	NA	NA	NA	NA	CC	TC	CC	CC	CC	CC	CC	CC	CC	CC	CC	CC	CC	CC	CC	CC	CC	CC	CC	CC	CC	CC	CC	CC	CC	CC	CC	CC	CC	CC	CC	CC	CC	CC	CC	CC	CC	CC	CC
AX-184234808	T/G	1B	5258163	+	NA	NA	NA	NA	NA	NA	GG	TT	TT	TG	TG	TG	TG	TG	GG	GG	GG	GG	GG	TG	TG	GG	GG	GG	TG	GG	GG	GG	TG	TG	GG	GG	GG	TG	GG	GG	GG	GG	TG	TG	TG	TG	GG	TG	TG
AX-184732485	A/G	1B	5297338	+	NA	NA	NA	NA	NA	NA	AG	AA	AA	AA	AA	AG	AA	AA	AG	AA	AA	AG	AG	AG	AA	AA	AG	AG	AA	AG	AG	AA	AG	AG	AA	AG	AA	AG	AG	AG	AA	AA	AG	AG	AA	AA	AA	AA	AA
AX-184537513	T/C	1B	5335194	+	NA	NA	NA	NA	NA	NA	CC	CC	CC	CC	CC	CC	CC	CC	CC	CC	CC	CC	CC	CC	CC	CC	CC	CC	CC	CC	CC	CC	CC	CC	CC	CC	CC	CC	CC	CC	CC	CC	CC	CC	CC	CC	CC	CC	CC
AX-184019487	A/G	1B	5337034	+	NA	NA	NA	NA	NA	NA	AA	AG	AA	AA	AA	AA	AA	AA	AA	AA	AA	AA	AA	AA	AA	AA	AA	AA	AA	AA	AA	AA	AA	AA	AA	AA	AA	AA	AA	AA	AA	AA	AA	AA	AA	AA	AA	AA	AA
AX-184380271	A/G	1B	5343867	+	NA	NA	NA	NA	NA	NA	GG	AA	AG	AG	AG	AG	AG	AG	GG	GG	GG	GG	GG	AG	AG	GG	GG	GG	AG	GG	GG	GG	AG	AG	GG	GG	GG	AG	GG	GG	GG	GG	AG	AG	AG	AG	GG	AG	AG
AX-184865128	A/C	1B	5410989	+	NA	NA	NA	NA	NA	NA	AA	AC	AA	AA	AA	AA	AA	AA	AA	AA	AA	AA	AA	AA	AA	AA	AA	AA	AA	AA	AA	AA	AA	AA	AA	AA	AA	AA	AA	AA	AA	AA	AA	AA	AA	AA	AA	AA	AA
AX-184346559	T/C	1B	5433904	+	NA	NA	NA	NA	NA	NA	TC	TT	TT	TC	TC	TC	TC	TC	TC	TC	TC	TC	TC	TC	TC	TC	TC	TC	TC	TC	TC	TC	TC	TC	TC	TC	TC	TC	TC	TC	TC	TC	TC	TC	TC	TC	TC	TC	TC
AX-184184000	T/C	1B	5438685	+	NA	NA	NA	NA	NA	NA	TT	TC	TC	TC	TC	TC	TC	TC	TT	TT	TT	TT	TT	TC	TC	TT	TT	TT	TC	TT	TT	TT	TC	TC	TT	TT	TT	TC	TT	TT	TT	TT	TC	TC	TC	TC	TT	TC	TC
AX-184124038	T/C	1B	5456551	+	NA	NA	NA	NA	NA	NA	CC	TC	TC	TC	TC	TC	TC	TC	CC	CC	CC	CC	CC	TC	TC	CC	CC	CC	TC	CC	CC	CC	TC	TC	CC	CC	CC	TC	CC	CC	CC	CC	TC	TC	TC	TC	CC	TC	TC
AX-184493820	T/G	1B	5562718	+	NA	NA	NA	NA	NA	NA	TT	TT	TG	TG	TG	TG	TG	TG	TT	TT	TT	TT	TT	TG	TG	TT	TT	TT	TG	TT	TT	TT	TG	TG	TT	TT	TT	TG	TT	TT	TT	TT	TG	TG	TG	TG	TT	TG	TG
AX-184147672	A/G	1B	5576267	+	NA	NA	NA	NA	NA	NA	AA	AG	AA	AA	AA	AA	AA	AA	AA	AA	AA	AA	AA	AA	AA	AA	AA	AA	AA	AA	AA	AA	AA	AA	AA	AA	AA	AA	AA	AA	AA	AA	AA	AA	AA	AA	AA	AA	AA
AX-184529137	T/C	1B	5613553	+	NA	NA	NA	NA	NA	NA	TT	TC	TT	TT	TT	TT	TT	TT	TT	TT	TT	TT	TT	TT	TT	TT	TT	TT	TT	TT	TT	TT	TT	TT	TT	TT	TT	TT	TT	TT	TT	TT	TT	TT	TT	TT	TT	TT	TT
AX-184907012	A/G	1B	5628126	+	NA	NA	NA	NA	NA	NA	GG	GG	GG	GG	GG	GG	GG	GG	GG	GG	GG	GG	GG	GG	GG	GG	GG	GG	GG	GG	GG	GG	GG	GG	GG	GG	GG	GG	GG	GG	GG	GG	GG	GG	GG	GG	GG	GG	GG
AX-184096837	A/G	1B	5632307	+	NA	NA	NA	NA	NA	NA	GG	GG	GG	GG	GG	GG	GG	GG	GG	GG	GG	GG	GG	GG	GG	GG	GG	GG	GG	GG	GG	GG	GG	GG	GG	GG	GG	GG	GG	GG	GG	GG	GG	GG	GG	GG	GG	GG	GG
AX-184423805	A/G	1B	5652411	+	NA	NA	NA	NA	NA	NA	AA	GG	AG	AG	AG	AG	AG	AG	AA	AA	AA	AA	AA	AG	AG	AA	AA	AA	AG	AA	AA	AA	AG	AG	AA	AA	AA	AG	AA	AA	AA	AA	AG	AG	AG	AG	AA	AG	AG
AX-184245842	A/G	1B	5741433	+	NA	NA	NA	NA	NA	NA	AA	GG	AA	AA	AA	AA	AA	AA	AA	AA	AA	AA	AA	AA	AA	AA	AA	AA	AA	AA	AA	AA	AA	AA	AA	AA	AA	AA	AA	AA	AA	AA	AA	AA	AA	AA	AA	AA	AA
AX-184193751	A/C	1B	5773417	+	NA	NA	NA	NA	NA	NA	AA	CC	AA	AA	AA	AA	AA	AA	AA	AA	AA	AA	AA	AA	AA	AA	AA	AA	AA	AA	AA	AA	AA	AA	AA	AA	AA	AA	AA	AA	AA	AA	AA	AA	AA	AA	AA	AA	AA
AX-184623151	A/G	1B	5782934	+	NA	NA	NA	NA	NA	NA	AA	AA	AA	AA	AA	AA	AA	AA	AA	AA	AA	AA	AA	AA	AA	AA	AA	AA	AA	AA	AA	AA	AA	AA	AA	AA	AA	AA	AA	AA	AA	AA	AA	AA	AA	AA	AA	AA	AA
AX-184174492	T/C	1B	5852082	+	NA	NA	NA	NA	NA	NA	CC	TC	CC	CC	CC	CC	CC	CC	CC	CC	CC	CC	CC	CC	CC	CC	CC	CC	CC	CC	CC	CC	CC	CC	CC	CC	CC	CC	CC	CC	CC	CC	CC	CC	CC	CC	CC	CC	CC
AX-184234818	T/C	1B	5855145	+	NA	NA	NA	NA	NA	NA	CC	TT	TC	TC	TC	TC	TC	TC	CC	CC	CC	CC	CC	TC	TC	CC	CC	CC	TC	CC	CC	CC	TC	TC	CC	CC	CC	TC	CC	CC	CC	CC	TC	TC	TC	TC	CC	TC	TC
AX-184623153	T/C	1B	5880606	+	NA	NA	NA	NA	NA	NA	CC	TC	TC	TC	TC	TC	TC	TC	CC	CC	CC	CC	CC	TC	TC	CC	CC	CC	TC	CC	CC	CC	TC	TC	CC	CC	CC	TC	CC	CC	CC	CC	TC	TC	TC	TC	CC	TC	TC
AX-184520569	T/C	1B	5975714	+	NA	NA	NA	NA	NA	NA	TT	TT	TT	TT	TT	TT	TT	TT	TT	TT	TT	TT	TT	TT	TT	TT	TT	TT	TT	TT	TT	TT	TT	TT	TT	TT	TT	TT	TT	TT	TT	TT	TT	TT	TT	TT	TT	TT	TT
AX-184380284	A/G	1B	6041564	+	NA	NA	NA	NA	NA	NA	GG	AA	AG	GG	GG	GG	GG	GG	GG	GG	GG	GG	GG	GG	GG	GG	GG	GG	GG	GG	GG	GG	GG	GG	GG	GG	GG	GG	GG	GG	GG	GG	GG	GG	GG	GG	GG	GG	GG
AX-184131683	T/C	1B	6048536	+	NA	NA	NA	NA	NA	NA	TT	TC	TC	TC	TC	TC	TC	TC	TT	TT	TT	TT	TT	TC	TC	TT	TT	TT	TC	TT	TT	TT	TC	TC	TT	TT	TT	TC	TT	TT	TT	TT	TC	TC	TC	TC	TT	TC	TC
AX-184682471	T/C	1B	6052602	+	NA	NA	NA	NA	NA	NA	CC	TC	CC	CC	CC	CC	CC	CC	CC	CC	CC	CC	CC	CC	CC	CC	CC	CC	TC	CC	CC	CC	CC	CC	CC	CC	CC	CC	CC	CC	CC	CC	CC	CC	CC	CC	CC	CC	CC
AX-184224350	T/G	1B	6160089	+	NA	NA	NA	NA	NA	NA	GG	TG	GG	GG	GG	GG	GG	GG	GG	GG	GG	GG	GG	GG	GG	GG	GG	GG	GG	GG	GG	GG	GG	GG	GG	GG	GG	GG	GG	GG	GG	GG	GG	GG	GG	GG	GG	GG	GG
AX-184023443	T/G	1B	6197776	+	NA	NA	NA	NA	NA	NA	GG	TG	GG	GG	GG	GG	GG	GG	GG	GG	GG	GG	GG	GG	GG	GG	GG	GG	GG	GG	GG	GG	GG	GG	GG	GG	GG	GG	GG	GG	GG	GG	GG	GG	GG	GG	GG	GG	GG
AX-184301225	A/G	1B	6204246	+	NA	NA	NA	NA	NA	NA	AA	AG	AA	AA	AA	AA	AA	AA	AA	AA	AA	AA	AA	AA	AA	AA	AA	AA	AA	AA	AA	AA	AA	AA	AA	AA	AA	AA	AA	AA	AA	AA	AA	AA	AA	AA	AA	AA	AA
AX-184553592	T/G	1B	6243148	+	NA	NA	NA	NA	NA	NA	GG	TT	TG	TG	TG	TG	TG	TG	GG	GG	GG	GG	GG	TG	TG	GG	GG	GG	TG	GG	TG	GG	TG	TG	GG	GG	GG	TG	GG	GG	GG	GG	TG	TG	TG	TG	GG	TG	TG
AX-184214047	A/G	1B	6254815	+	NA	NA	NA	NA	NA	NA	AA	GG	AG	AA	AA	AA	AA	AA	AA	AA	AA	AA	AA	AA	AA	AA	AA	AA	AA	AA	AA	AA	AA	AA	AA	AA	AA	AA	AA	AA	AA	AA	AA	AA	AA	AA	AA	AA	AA
AX-184413043	A/C	1B	6261400	+	NA	NA	NA	NA	NA	NA	CC	AA	AC	AC	AC	AC	AC	AC	CC	CC	CC	CC	CC	AC	AC	CC	CC	CC	AC	CC	AC	CC	AC	AC	CC	CC	CC	AC	CC	CC	CC	CC	AC	AC	AC	AC	CC	AC	AC
AX-184070384	T/C	1B	6300669	+	NA	NA	NA	NA	NA	NA	CC	TC	CC	CC	CC	CC	CC	CC	CC	CC	CC	CC	CC	CC	CC	CC	CC	CC	CC	CC	CC	CC	CC	CC	CC	CC	CC	CC	CC	CC	CC	CC	CC	CC	CC	CC	CC	CC	CC
AX-184569029	A/C	1B	6535436	+	NA	NA	NA	NA	NA	NA	AA	AC	AC	AA	AA	AA	AA	AA	AA	AA	AA	AA	AA	AA	AA	AA	AA	AA	AA	AA	AA	AA	AA	AA	AA	AA	AA	AA	AA	AA	AA	AA	AA	AA	AA	AA	AA	AA	AA
AX-184058000	A/C	1B	6535746	+	NA	NA	NA	NA	NA	NA	CC	CC	CC	CC	CC	CC	CC	CC	CC	CC	CC	CC	CC	CC	CC	CC	CC	CC	CC	CC	CC	CC	CC	CC	CC	CC	CC	CC	CC	CC	CC	CC	CC	CC	CC	CC	CC	CC	CC
AX-184464972	T/C	1B	6538434	+	NA	NA	NA	NA	NA	NA	CC	TT	TT	TC	TC	TC	TC	TC	CC	CC	CC	CC	CC	TC	TC	CC	CC	CC	TC	CC	TC	CC	TC	TC	CC	CC	CC	TC	CC	CC	CC	CC	CC	TC	TC	TC	CC	TC	TC
AX-184080110	A/G	1B	6558077	+	NA	NA	NA	NA	NA	NA	AG	AG	GG	GG	AG	AG	GG	AG	GG	GG	AG	AG	AG	AG	GG	AG	AG	AG	AG	AG	GG	AG	GG	GG	AG	GG	AG	GG	GG	GG	GG	GG	GG	GG	GG	AG	GG	GG	GG
AX-184640092	T/C	1B	6564840	+	NA	NA	NA	NA	NA	NA	CC	TC	TC	TC	TC	TC	TC	TC	CC	CC	CC	CC	CC	TC	TC	CC	CC	CC	TC	CC	TC	CC	TC	TC	CC	CC	CC	TC	CC	CC	CC	CC	CC	TC	TC	TC	CC	TC	TC
AX-184335312	T/C	1B	6572654	+	NA	NA	NA	NA	NA	NA	CC	TC	TC	TC	TC	TC	TC	TC	CC	CC	CC	CC	CC	TC	TC	CC	CC	CC	TC	CC	TC	CC	TC	TC	CC	CC	CC	TC	CC	CC	CC	CC	CC	TC	TC	TC	CC	TC	TC
AX-184042471	A/C	1B	6595484	+	NA	NA	NA	NA	NA	NA	CC	AC	CC	CC	CC	CC	CC	CC	CC	CC	CC	CC	CC	CC	CC	CC	CC	CC	CC	CC	CC	CC	CC	CC	CC	CC	CC	CC	CC	CC	CC	CC	CC	CC	CC	CC	CC	CC	CC
AX-184890712	T/G	1B	6620376	+	NA	NA	NA	NA	NA	NA	TT	TT	TT	TT	TT	TT	TT	TT	TT	TT	TT	TT	TT	TT	TT	TT	TT	TT	TT	TT	TT	TT	TT	TT	TT	TT	TT	TT	TT	TT	TT	TT	TT	TT	TT	TT	TT	TT	TT
AX-184944780	A/C	1B	6700108	+	NA	NA	NA	NA	NA	NA	AC	AA	AC	AC	AC	AC	AC	AC	AC	AC	AC	AC	AC	AC	AC	AC	AC	AC	AC	AC	AC	AC	AC	AC	AC	AC	AC	AC	AC	AC	AC	AC	AC	AC	AC	AC	AC	AC	AC
AX-184876654	T/G	1B	6707271	+	NA	NA	NA	NA	NA	NA	TG	TT	TT	TT	TT	TT	TT	TT	TG	TG	TG	TG	TG	TT	TT	TG	TG	TG	TT	TG	TT	TG	TT	TT	TG	TG	TG	TT	TG	TG	TG	TG	TG	TT	TT	TT	TG	TT	GG
AX-184769158	A/C	1B	6808074	+	NA	NA	NA	NA	NA	NA	AC	AA	AC	AC	AC	AC	AC	AC	AC	AC	AC	AC	AC	AC	AC	AC	AC	AC	AC	AC	AC	AC	AC	AC	AC	AC	AC	AC	AC	AC	AC	AC	AC	AC	AC	AC	AC	AC	AC
AX-184545522	A/G	1B	6836662	+	NA	NA	NA	NA	NA	NA	AG	AG	GG	GG	GG	GG	GG	GG	AA	AG	AG	AG	AG	GG	GG	AG	AG	AG	GG	AG	GG	AG	GG	GG	AG	AG	AG	GG	AG	AG	AG	AG	AG	GG	GG	GG	AG	GG	GG
AX-184920508	A/C	1B	6846678	+	NA	NA	NA	NA	NA	NA	AA	AC	AA	AA	AA	AA	AA	AA	AA	AA	AA	AA	AA	AA	AA	AA	AA	AA	AA	AA	AA	AA	AA	AA	AA	AA	AA	AA	AA	AA	AA	AA	AA	AA	AA	AA	AA	AA	AA
AX-184369048	T/C	1B	6868089	+	NA	NA	NA	NA	NA	NA	CC	TC	CC	CC	CC	CC	CC	CC	CC	CC	CC	CC	CC	CC	CC	CC	CC	CC	CC	CC	CC	CC	CC	CC	CC	CC	CC	CC	CC	CC	CC	CC	CC	CC	CC	CC	CC	CC	CC
AX-184380300	T/C	1B	6885558	+	NA	NA	NA	NA	NA	NA	TT	CC	TC	TC	TC	CC	TC	TC	TT	TT	TT	TT	TC	TC	TC	TT	TC	TC	TC	TC	CC	TT	TC	CC	TT	TC	TT	CC	TT	TC	TT	TT	TC	CC	TC	TC	TT	TC	TC
AX-184713975	A/C	1B	6888153	+	NA	NA	NA	NA	NA	NA	AC	AC	AA	AA	AC	AC	AA	AA	AC	AA	AA	AA	AA	AA	AA	AA	AC	AC	AC	AA	AA	AC	AA	AA	AA	AC	AA	AC	AA	AC	AA	AC	AA	AC	AC	AA	AC	AA	AA
AX-184256794	A/G	1B	6889938	+	NA	NA	NA	NA	NA	NA	AG	GG	GG	GG	GG	GG	GG	GG	AG	AG	AG	AG	AA	GG	GG	AG	AA	AA	GG	AA	GG	AG	GG	GG	AG	GG	AG	GG	AG	AA	AG	AG	AA	GG	GG	GG	AG	GG	GG
AX-184045100	A/G	1B	6937982	+	NA	NA	NA	NA	NA	NA	AG	AG	AG	GG	GG	AG	GG	GG	GG	GG	GG	GG	AG	GG	GG	GG	AG	AG	GG	AG	AG	GG	GG	AG	GG	AG	GG	AG	GG	AG	GG	GG	AG	AG	GG	GG	GG	GG	GG
AX-184640096	A/C	1B	6940723	+	NA	NA	NA	NA	NA	NA	CC	AC	CC	CC	CC	CC	CC	CC	CC	CC	CC	CC	CC	CC	CC	CC	CC	CC	CC	CC	CC	CC	CC	CC	CC	CC	CC	CC	CC	CC	CC	CC	CC	CC	CC	CC	CC	CC	CC
AX-184096851	T/C	1B	7068479	+	NA	NA	NA	NA	NA	NA	CC	CC	TC	CC	CC	CC	CC	CC	CC	CC	CC	CC	CC	CC	CC	CC	CC	CC	CC	CC	CC	CC	CC	CC	CC	CC	CC	CC	CC	CC	CC	CC	CC	CC	CC	CC	CC	CC	CC
AX-184061959	T/G	1B	7071514	+	NA	NA	NA	NA	NA	NA	TG	GG	GG	GG	GG	GG	GG	GG	TG	TG	TG	TG	TG	GG	GG	TG	TG	TG	GG	TG	GG	TG	GG	GG	TG	TG	TG	GG	TG	TG	TG	TG	TG	GG	GG	GG	TG	GG	GG
AX-184763248	A/G	1B	7083862	+	NA	NA	NA	NA	NA	NA	GG	GG	GG	AG	AG	GG	AG	AG	AG	AG	AG	AG	GG	AG	AG	AG	GG	GG	AG	GG	GG	AG	AG	GG	AG	GG	AG	GG	AG	GG	AG	AG	GG	GG	AG	GG	AG	AG	AG
AX-184124066	T/C	1B	7110802	+	NA	NA	NA	NA	NA	NA	TC	TT	TC	CC	CC	TC	CC	CC	CC	CC	CC	CC	TC	CC	CC	CC	TC	TC	CC	TC	TC	CC	CC	TC	CC	TC	CC	TC	CC	TC	CC	CC	TC	TC	CC	CC	CC	CC	CC
AX-184131697	T/C	1B	7200625	+	NA	NA	NA	NA	NA	NA	TC	CC	CC	CC	CC	TC	CC	CC	CC	CC	CC	CC	TC	CC	CC	CC	TC	TC	CC	TC	TC	CC	CC	TC	CC	TC	CC	TC	CC	TC	CC	CC	TC	TC	CC	CC	CC	CC	CC
AX-184109841	T/C	1B	7241300	+	NA	NA	NA	NA	NA	NA	CC	TC	TC	CC	CC	CC	CC	CC	CC	CC	CC	CC	CC	CC	CC	CC	CC	CC	CC	CC	CC	CC	CC	CC	CC	CC	CC	CC	CC	CC	CC	CC	CC	CC	CC	CC	CC	CC	CC
AX-184018056	A/G	1B	7274833	+	NA	NA	NA	NA	NA	NA	AG	GG	AA	AA	AA	AG	AA	AA	AA	AA	AA	AA	AG	AA	AA	AA	AG	AG	AA	AG	AG	AA	AA	AG	AA	AG	AA	AG	AA	AG	AA	AA	AG	AG	AA	AA	AA	AA	AA
AX-184203769	A/C	1B	7276991	+	NA	NA	NA	NA	NA	NA	AC	AC	AC	CC	CC	AC	CC	CC	CC	CC	CC	CC	AC	CC	CC	CC	AC	AC	CC	AC	AC	CC	CC	AC	CC	AC	CC	AC	CC	AC	CC	CC	AC	AC	CC	CC	CC	CC	CC
AX-184939793	A/G	1B	7319004	+	NA	NA	NA	NA	NA	NA	AG	AA	AA	AG	AG	AA	AG	AG	GG	GG	GG	GG	AG	AG	AG	GG	AG	AG	AG	AG	AA	GG	AG	AA	GG	AG	GG	AA	GG	AG	GG	GG	AG	AA	AG	AG	GG	AG	AG
AX-184930005	T/G	1B	7333773	+	NA	NA	NA	NA	NA	NA	TG	TG	TT	TG	TG	TT	TG	TG	GG	GG	GG	GG	TG	TG	TG	GG	TG	TG	TG	TG	TT	GG	TG	TT	GG	TG	GG	TT	GG	TG	GG	GG	TG	TT	TG	TG	GG	TG	TG
AX-184939794	A/C	1B	7343910	+	NA	NA	NA	NA	NA	NA	CC	AC	CC	CC	CC	CC	CC	CC	CC	CC	CC	CC	CC	CC	CC	CC	CC	CC	CC	CC	CC	CC	CC	CC	CC	CC	CC	CC	CC	CC	CC	CC	CC	CC	CC	CC	CC	CC	CC
AX-184454984	A/C	1B	7358284	+	NA	NA	NA	NA	NA	NA	AC	AC	AC	AA	AA	AC	AA	AA	AA	AA	AA	AA	AC	AA	AA	AA	AC	AC	AA	AC	AC	AA	AA	AC	AA	AC	AA	AC	AA	AC	AA	AA	AC	AC	AA	AA	AC	AA	AA
AX-184867735	A/G	1B	7398281	+	NA	NA	NA	NA	NA	NA	AG	AG	AA	AG	AG	AA	AG	AG	GG	GG	GG	GG	AG	AG	AG	GG	AG	AG	AG	AG	AA	GG	AG	AA	GG	AG	GG	AA	GG	AG	GG	GG	AG	AA	AG	AG	GG	AG	AG
AX-184423835	A/G	1B	7515187	+	NA	NA	NA	NA	NA	NA	GG	AA	AG	GG	GG	GG	GG	GG	GG	GG	GG	GG	GG	GG	GG	GG	GG	GG	GG	GG	GG	GG	GG	GG	GG	GG	GG	GG	GG	GG	GG	GG	GG	GG	GG	GG	GG	GG	GG
AX-184434412	A/C	1B	7518195	+	NA	NA	NA	NA	NA	NA	CC	AC	CC	CC	CC	CC	CC	CC	CC	CC	CC	CC	CC	CC	CC	CC	CC	CC	CC	CC	CC	CC	CC	CC	CC	CC	CC	CC	CC	CC	CC	CC	CC	CC	CC	CC	CC	CC	CC
AX-184713977	A/C	1B	7534306	+	NA	NA	NA	NA	NA	NA	CC	AC	AC	CC	CC	CC	CC	CC	CC	CC	CC	CC	CC	CC	CC	CC	CC	CC	CC	CC	CC	CC	CC	CC	CC	CC	CC	CC	CC	CC	CC	CC	CC	CC	CC	CC	CC	CC	CC
AX-184109848	A/C	1B	7540156	+	NA	NA	NA	NA	NA	NA	CC	AC	AC	CC	CC	AC	CC	CC	CC	CC	CC	CC	AC	CC	CC	CC	AC	AC	CC	AC	AC	CC	CC	AC	CC	AC	CC	AC	CC	AC	CC	CC	AC	AC	CC	CC	CC	CC	CC
AX-184860441	A/G	1B	7543760	+	NA	NA	NA	NA	NA	NA	AG	AA	AG	AA	AA	AA	AA	AA	AG	AA	AG	AA	AG	AG	AG	AG	AG	AG	AG	AG	AA	AA	AA	AG	AG	AG	AA	AA	AA	AG	AA	AA	AA	AA	AG	AG	AA	AA	AA
AX-184944786	T/G	1B	7588609	+	NA	NA	NA	NA	NA	NA	TG	TT	TT	TG	TG	TT	TG	TG	GG	GG	GG	GG	TG	TG	TG	GG	TG	TG	TG	TG	TT	GG	TG	TT	GG	TG	GG	TT	GG	TG	GG	GG	TG	TT	TG	TG	GG	TG	TG
AX-184019283	A/G	1B	7613064	+	NA	NA	NA	NA	NA	NA	AG	AA	AA	AA	AA	AA	AA	AG	GG	GG	GG	GG	AG	GG	GG	GG	AG	AG	AA	AG	AA	GG	AA	AA	GG	AG	GG	AA	GG	AG	GG	GG	AG	AA	AA	AA	GG	AA	AA
AX-184879890	A/G	1B	7632865	+	NA	NA	NA	NA	NA	NA	AA	GG	AA	AA	AA	AA	AA	AA	AA	AA	AA	AA	AA	AA	AA	AA	AA	AA	AA	AA	AA	AA	AA	AA	AA	AA	AA	AA	AA	AA	AA	AA	AA	AA	AA	AA	AA	AA	AA
AX-184030646	T/G	1B	7681916	+	NA	NA	NA	NA	NA	NA	TG	GG	GG	TG	TG	GG	TG	TG	TT	TT	TT	TT	TG	TG	TG	TT	TG	TG	TG	TG	GG	TT	TG	GG	TT	TG	TT	GG	TT	TG	TT	TT	TG	GG	TG	TG	TT	TG	TG
AX-184234844	A/C	1B	7717990	+	NA	NA	NA	NA	NA	NA	AC	CC	CC	AC	AC	CC	AC	AC	AA	AA	AA	AA	AC	AC	AC	AA	AC	AC	AC	AC	CC	AA	AC	CC	AA	AC	AA	CC	AA	AC	AA	AA	AC	CC	AC	AC	AA	AC	AC
AX-184761376	T/G	1B	7762906	+	NA	NA	NA	NA	NA	NA	TG	TG	GG	TG	TG	GG	TG	TG	TT	TT	TT	TT	TG	TG	TG	TG	TG	TG	TG	TG	GG	TT	TG	GG	TT	TG	TT	GG	TT	TG	TT	TT	TG	GG	TG	TG	TT	TG	TG
AX-184174513	T/C	1B	7832457	+	NA	NA	NA	NA	NA	NA	CC	TC	CC	CC	CC	CC	CC	CC	CC	CC	CC	CC	CC	CC	CC	CC	CC	CC	CC	CC	CC	CC	CC	CC	CC	CC	CC	CC	CC	CC	CC	CC	CC	CC	CC	CC	CC	CC	CC
AX-184096858	A/C	1B	7913816	+	NA	NA	NA	NA	NA	NA	AA	AA	AC	AC	AC	AC	AC	AC	AA	AA	AA	AA	AA	AC	AC	AA	AA	AA	AC	AA	AC	AA	AC	AC	AA	AA	AA	AC	AA	AA	AA	AA	AA	AC	AC	AC	AA	AC	AC
AX-184256806	T/C	1B	7962337	+	NA	NA	NA	NA	NA	NA	TC	TC	TT	TC	TC	TT	TC	TC	CC	CC	CC	CC	TC	TC	TC	CC	TC	TC	TC	TC	TT	CC	TC	TT	CC	TC	CC	TT	CC	TC	CC	CC	TC	TT	TC	TC	CC	TC	TC
AX-184778765	T/C	1B	7965028	+	NA	NA	NA	NA	NA	NA	CC	TC	CC	CC	CC	TC	CC	CC	CC	CC	CC	CC	TC	CC	CC	CC	TC	TC	CC	TC	TC	CC	CC	TC	CC	TC	CC	TC	CC	TC	CC	CC	TC	TC	CC	CC	CC	CC	CC
AX-184301263	A/C	1B	7997354	+	NA	NA	NA	NA	NA	NA	AC	CC	CC	AC	AC	CC	AC	AC	AA	AA	AA	AA	AC	AC	AC	AA	AC	AC	AC	AC	CC	AA	AC	CC	AA	AC	AA	CC	AA	AC	AA	AA	AC	CC	AC	AC	AA	AC	AC
AX-184545540	A/G	1B	8018608	+	NA	NA	NA	NA	NA	NA	GG	AG	GG	GG	GG	GG	GG	GG	GG	GG	GG	GG	GG	GG	GG	GG	GG	GG	GG	GG	GG	GG	GG	GG	GG	GG	GG	GG	GG	GG	GG	GG	GG	GG	GG	GG	GG	GG	GG
AX-184214076	T/G	1B	8058066	+	NA	NA	NA	NA	NA	NA	GG	TG	GG	GG	GG	GG	GG	GG	GG	GG	GG	GG	GG	GG	GG	GG	GG	GG	GG	GG	GG	GG	GG	GG	GG	GG	GG	GG	GG	GG	GG	GG	GG	GG	GG	GG	GG	GG	GG
AX-184203781	A/G	1B	8058290	+	NA	NA	NA	NA	NA	NA	GG	GG	GG	GG	GG	GG	GG	GG	GG	GG	GG	GG	GG	GG	GG	GG	GG	GG	GG	GG	GG	GG	GG	GG	GG	GG	GG	GG	GG	GG	GG	GG	GG	GG	GG	GG	GG	GG	GG
AX-184116874	T/G	1B	8111850	+	NA	NA	NA	NA	NA	NA	GG	TT	TG	TG	TG	TG	TG	TG	GG	GG	GG	GG	GG	TG	TG	GG	GG	GG	TG	GG	TG	GG	TG	TG	GG	GG	GG	TG	GG	GG	GG	GG	GG	TG	TG	TG	GG	TG	TG
AX-184764165	A/C	1B	8165387	+	NA	NA	NA	NA	NA	NA	AC	CC	CC	AC	AC	CC	AC	AC	AA	AA	AA	AA	AC	AC	AC	AA	AC	AC	AC	AC	CC	AA	AC	CC	AA	AC	AA	CC	AA	AC	AA	AA	AC	CC	AC	AC	AA	AC	AC
AX-184103131	T/C	1B	8202018	+	NA	NA	NA	NA	NA	NA	CC	TC	TT	TC	TC	TC	TC	TC	CC	CC	CC	CC	CC	TC	TC	CC	CC	CC	TC	CC	TC	CC	TC	TC	CC	CC	CC	TC	CC	CC	CC	CC	CC	TC	TC	TC	CC	TC	TC
AX-184224374	A/C	1B	8280214	+	NA	NA	NA	NA	NA	NA	AC	AC	CC	AC	AC	CC	AC	AC	AA	AA	AA	AA	AC	AC	AC	AA	AC	AC	AC	AC	CC	AA	AC	CC	AA	AC	AA	CC	AA	AC	AA	AA	AC	CC	AC	AC	AA	AC	AC
AX-184103133	A/C	1B	8311959	+	NA	NA	NA	NA	NA	NA	AC	AC	AA	AC	AC	AA	AC	AC	CC	CC	CC	CC	AC	AC	AC	CC	AC	AC	AC	AC	AA	CC	AC	AA	CC	AC	CC	AA	CC	AC	CC	CC	AC	AA	AC	AC	CC	AC	AC
AX-184894598	A/G	1B	8416962	+	NA	NA	NA	NA	NA	NA	AG	AG	AG	GG	GG	AG	GG	GG	GG	GG	GG	GG	AG	GG	GG	GG	AG	AG	GG	AG	AG	GG	GG	AG	GG	AG	GG	AG	GG	AG	GG	GG	AG	AG	GG	GG	GG	GG	GG
AX-184061967	T/C	1B	8461374	+	NA	NA	NA	NA	NA	NA	CC	TC	TC	TC	TC	TC	TC	TC	CC	CC	CC	CC	CC	TC	CC	CC	CC	CC	TC	CC	TC	CC	TC	TC	CC	CC	CC	TC	CC	CC	CC	CC	CC	TC	TC	TC	CC	TC	TC
AX-184669543	A/G	1B	8488927	+	NA	NA	NA	NA	NA	NA	AG	AG	GG	AG	AG	GG	AG	AG	AA	AA	AA	AA	AG	AG	AA	AA	AG	AG	AG	AG	GG	AA	AG	GG	AA	AG	AA	GG	AA	AG	AA	AA	AG	GG	AG	AG	AA	AG	AG
AX-184925294	T/C	1B	8554439	+	NA	NA	NA	NA	NA	NA	TC	CC	TT	TC	TC	TT	TC	TC	CC	CC	CC	CC	TC	TC	CC	CC	TC	TC	TC	TC	TT	CC	TC	TT	CC	TC	CC	TT	CC	TC	CC	CC	TC	TT	TC	TC	CC	TC	TC
AX-184369071	T/G	1B	8612074	+	NA	NA	NA	NA	NA	NA	TG	GG	GG	GG	GG	GG	GG	GG	TG	TG	TG	TG	TG	GG	TG	TG	TG	TG	GG	TG	GG	TG	GG	GG	TG	TG	TG	GG	TG	TG	TG	TG	TG	GG	TG	GG	TG	GG	GG
AX-184131714	A/G	1B	8641771	+	NA	NA	NA	NA	NA	NA	AA	GG	GG	GG	GG	GG	GG	GG	AG	AG	AG	AG	AA	GG	AG	AG	AA	AA	GG	AA	GG	AG	GG	GG	AG	AA	AG	GG	AG	AA	AG	AG	AA	GG	AG	GG	AG	GG	GG
AX-184109884	A/C	1B	8783167	+	NA	NA	NA	NA	NA	NA	AC	AC	AC	AC	AC	AC	AC	AC	AC	AC	AC	AC	AC	AC	AC	AC	AC	AC	AC	AC	AC	AC	AC	AC	AC	AC	AC	AC	AC	AC	AC	AC	AC	AC	AC	AC	AC	AC	AC
AX-184465001	A/G	1B	8794332	+	NA	NA	NA	NA	NA	NA	AG	AA	AA	AA	AA	AA	AA	AA	AG	AG	AG	AG	AG	AA	AG	AG	AG	AG	AA	AG	AA	AG	AA	AA	AG	AG	AG	AA	AG	AG	AG	AG	AG	AA	AG	AA	AG	AA	AA
AX-184085367	T/C	1B	8801343	+	NA	NA	NA	NA	NA	NA	TT	CC	TT	TC	TC	TT	TC	TC	TC	TC	TC	TC	TT	TC	TC	TC	TT	TT	TC	TT	TT	TC	TC	TT	TC	TT	TC	TT	TC	TT	TC	TC	TT	TT	TC	TC	TC	TC	TC
AX-184070402	T/C	1B	8824596	+	NA	NA	NA	NA	NA	NA	CC	TT	CC	CC	TT	CC	TT	TT	TC	TC	TC	TC	CC	TT	TC	TC	CC	CC	TT	CC	CC	TC	TT	CC	TC	CC	TC	CC	TC	CC	TC	TC	CC	CC	TC	TC	TC	TC	TT
AX-184769163	T/C	1B	8917007	+	NA	NA	NA	NA	NA	NA	CC	TT	CC	TC	TC	CC	TC	TC	TC	TC	TC	TC	CC	TC	TC	TC	CC	CC	TC	CC	CC	TC	TC	CC	TC	TC	TC	CC	TC	CC	TC	CC	CC	CC	TC	TC	TC	CC	TC
AX-184645425	T/C	1B	8974480	+	NA	NA	NA	NA	NA	NA	CC	TT	CC	TC	TC	CC	TC	TC	TC	TC	TC	TC	CC	TC	TC	TC	CC	CC	TC	CC	CC	TC	TC	CC	TC	CC	TC	CC	TC	CC	TC	TC	CC	CC	TC	TC	TC	TC	TC
AX-184800140	T/G	1B	8979658	+	NA	NA	NA	NA	NA	NA	TG	GG	TG	TG	TG	TG	TG	TG	TG	TG	TG	TG	TG	TG	TG	TG	TG	TG	TG	TG	TG	TG	TG	TG	TG	TG	TG	TG	TG	TG	TG	TG	TG	TG	TG	TG	TG	TG	TG
AX-184725726	A/G	1B	8992957	+	NA	NA	NA	NA	NA	NA	AA	GG	AG	GG	GG	AG	GG	GG	AG	GG	AG	AG	AA	GG	AG	AG	AA	AA	GG	AA	AG	AG	GG	AG	AG	AA	AG	AG	AG	AA	AG	AG	AA	AG	AG	GG	AG	GG	GG
AX-184741190	A/C	1B	9037800	+	NA	NA	NA	NA	NA	NA	AC	AC	AA	AC	AC	AC	AC	AC	AC	AC	AC	AC	AC	AC	AC	AC	AC	AC	AC	AC	AC	AC	AC	AC	AC	AC	AC	AC	AC	AC	AC	AC	AC	AC	AC	AC	AC	AC	AC
AX-184346603	A/C	1B	9087105	+	NA	NA	NA	NA	NA	NA	AC	AC	CC	CC	CC	CC	CC	CC	AC	CC	AC	CC	AC	CC	AC	AC	AC	AC	CC	AC	CC	AC	CC	CC	AC	AC	AC	CC	AC	AC	AC	AC	AC	CC	AC	CC	CC	CC	CC
AX-184380343	T/G	1B	9139567	+	NA	NA	NA	NA	NA	NA	TG	TT	TG	TT	TT	TT	TT	TT	TG	TT	TG	TT	TG	TT	TG	TG	TG	TG	TT	TG	TT	TG	TT	TT	TG	TG	TG	TT	TG	TG	TG	TG	TG	TT	TG	TT	TT	TT	TT
AX-184967490	T/G	1B	9141911	+	NA	NA	NA	NA	NA	NA	TT	TG	TG	TG	TT	TT	TG	TT	TG	TG	TT	TT	TT	TT	TG	TT	TT	TT	TT	TT	TG	TT	TG	TG	TG	TG	TT	TG	TG	TG	TG	TG	TG	TG	TG	TT	TG	TG	TG
AX-184301284	A/G	1B	9178397	+	NA	NA	NA	NA	NA	NA	AG	GG	GG	AG	GG	GG	AG	AG	GG	AG	AG	AG	AG	AG	AG	AG	GG	GG	GG	AG	AG	GG	AG	AG	GG	GG	AG	GG	AG	GG	AG	GG	AG	GG	GG	AG	GG	AG	GG
AX-184962498	T/C	1B	9227294	+	NA	NA	NA	NA	NA	NA	CC	TT	TC	TT	TT	TC	TT	TT	TC	TT	TC	TT	CC	TT	TC	TC	CC	CC	TT	CC	TC	TC	TT	TC	TC	CC	TC	TC	TC	CC	TC	TC	CC	TC	TC	TT	TT	TT	TT
AX-184278736	A/G	1B	9298876	+	NA	NA	NA	NA	NA	NA	AG	AA	AG	AG	AG	AG	AG	AG	AG	AG	AG	AG	AG	AG	AG	AG	AG	AG	AG	AG	AG	AG	AG	AG	AG	AG	AG	AG	AG	AG	AG	AG	AG	AG	AG	AG	AG	AG	AG
AX-123363463	T/G	1B	9333992	+	NA	NA	NA	NA	NA	NA	TG	TG	TT	TG	TG	TG	TG	TG	TG	TG	TG	TG	TG	TG	TG	TG	TG	TG	TG	TG	TG	TG	TG	TG	TG	TG	TG	TG	TG	TG	TG	TG	TG	TG	TG	TG	TG	TG	TG
AX-184682489	T/C	1B	9392994	+	NA	NA	NA	NA	NA	NA	CC	TC	CC	TC	TC	CC	TC	TC	TC	TC	TC	TC	CC	TC	TC	TC	CC	CC	TC	CC	CC	TC	TC	CC	TC	CC	TC	CC	TC	CC	TC	TC	CC	CC	TC	TC	TC	TC	TC
AX-184018099	A/G	1B	9399991	+	NA	NA	NA	NA	NA	NA	AG	AG	AA	AA	AA	AA	AA	AA	AG	AA	AG	AA	AG	AA	AG	AG	AG	AG	AA	AG	AA	AG	AA	AA	AG	AG	AG	AA	AG	AG	AG	AG	AG	AA	AG	AA	AA	AA	AA
AX-184324277	T/C	1B	9422476	+	NA	NA	NA	NA	NA	NA	CC	TC	CC	CC	CC	CC	CC	CC	CC	CC	CC	CC	CC	CC	CC	CC	CC	CC	CC	CC	CC	CC	CC	CC	CC	CC	CC	CC	CC	CC	CC	CC	CC	CC	CC	CC	CC	CC	CC
AX-184214090	T/C	1B	9454150	+	NA	NA	NA	NA	NA	NA	CC	TC	CC	TC	TC	CC	TC	TC	TC	TC	TC	TC	CC	TC	TC	TC	CC	CC	CC	CC	CC	TC	TC	CC	TC	CC	TC	CC	TC	CC	TC	TC	CC	CC	TC	TC	TC	TC	TC
AX-184894605	T/C	1B	9454330	+	NA	NA	NA	NA	NA	NA	TC	TT	TT	TT	TT	TT	TT	TT	TC	TT	TC	TT	TC	TT	TC	TC	TC	TC	TT	TC	TT	TC	TT	TT	TC	TC	TC	TT	TC	TC	TC	TC	TC	TT	TC	TT	TT	TT	TT
AX-184214092	T/C	1B	9467623	+	NA	NA	NA	NA	NA	NA	CC	TC	TT	TC	TC	TC	TC	TC	CC	TC	CC	TC	CC	TC	CC	CC	CC	CC	TC	CC	TC	CC	TC	TC	CC	CC	CC	TC	CC	CC	CC	CC	CC	TC	CC	TC	TC	TC	TC
AX-184335346	A/C	1B	9508776	+	NA	NA	NA	NA	NA	NA	AC	AC	AC	CC	CC	AC	CC	CC	CC	CC	CC	CC	AC	CC	CC	CC	AC	AC	CC	AC	AC	CC	CC	AC	CC	AC	CC	AC	CC	AC	CC	CC	AC	AC	CC	CC	CC	CC	CC
AX-184058016	A/G	1B	9556982	+	NA	NA	NA	NA	NA	NA	GG	AG	GG	GG	GG	GG	GG	GG	GG	GG	GG	GG	GG	GG	GG	GG	GG	GG	GG	GG	GG	GG	GG	GG	GG	GG	GG	GG	GG	GG	GG	GG	GG	GG	GG	GG	GG	GG	GG
AX-184267687	A/G	1B	9579108	+	NA	NA	NA	NA	NA	NA	AG	AG	AG	AG	AG	AG	AG	AG	AG	AG	AG	AG	AG	AG	AG	AG	AG	AG	AG	AG	AG	AG	AG	AG	AG	AG	AG	AG	AG	AG	AG	AG	AG	AG	AG	AG	AG	AG	AG
AX-184590898	T/C	1B	9592045	+	NA	NA	NA	NA	NA	NA	TT	TC	TC	TC	TC	TC	TC	TC	TT	TC	TT	TC	TT	TC	TT	TT	TT	TT	TC	TT	TC	TT	TC	TC	TT	TT	TT	TC	TT	TT	TT	TT	TT	TC	TT	TC	TC	TC	TC
AX-184529200	A/G	1B	9638419	+	NA	NA	NA	NA	NA	NA	AA	AG	AG	GG	GG	AG	GG	GG	AG	GG	AG	GG	AA	GG	AG	AG	AA	AA	GG	AA	AG	AG	GG	AG	AG	AA	AG	AG	AG	AA	AG	AG	AA	AA	AG	GG	GG	GG	GG
AX-184444883	T/C	1B	9641007	+	NA	NA	NA	NA	NA	NA	CC	TC	CC	TC	TC	CC	TC	TC	TC	TC	TC	TC	CC	TC	TC	TC	CC	CC	TC	CC	CC	TC	TC	CC	TC	CC	TC	CC	TC	CC	TC	TC	CC	CC	TC	TC	TC	TC	TC
AX-184915866	T/C	1B	9732831	+	NA	NA	NA	NA	NA	NA	TC	TT	TC	TT	TT	TC	TT	TT	TT	TT	TT	TT	TC	TT	TT	TT	TC	TC	TT	TC	TC	TT	TT	TC	TT	TC	TT	TC	TT	TC	TT	TT	TC	TC	TT	TT	TT	TT	TT
AX-184174540	A/G	1B	9767901	+	NA	NA	NA	NA	NA	NA	AA	AG	AA	AG	AG	AA	AG	AG	AG	AG	AG	AG	AA	AG	AG	AG	AA	AA	AG	AA	AA	AG	AG	AA	AG	AA	AG	AA	AG	AA	AG	AG	AA	AA	AG	AG	AG	AG	AG
AX-184301297	A/G	1B	9774167	+	NA	NA	NA	NA	NA	NA	AG	GG	AG	AA	AG	AG	AA	AG	AG	AG	AA	AG	AA	AG	AG	AA	AA	AA	AA	AG	AG	AG	AG	AG	AG	AG	AG	AG	AA	AG	AA	AG	AA	AA	AG	AG	AA	AG	AA
AX-184610934	T/C	1B	9835971	+	NA	NA	NA	NA	NA	NA	CC	TC	CC	TC	TC	CC	TC	TC	TC	TC	TC	TC	CC	TC	TC	TC	CC	CC	TC	CC	CC	TC	TC	CC	TC	CC	TC	CC	TC	CC	TC	TC	CC	CC	TC	TC	TC	TC	TC
AX-184949850	T/C	1B	9837045	+	NA	NA	NA	NA	NA	NA	TC	TT	TT	TT	TT	TT	TT	TT	TC	TT	TC	TT	TC	TT	TC	TC	TC	TC	TT	TC	TT	TC	TT	TT	TC	TC	TC	TT	TC	TC	TC	TC	TC	TT	TC	TT	TT	TT	TT
AX-184694177	T/C	1B	9842320	+	NA	NA	NA	NA	NA	NA	TC	TC	TC	CC	CC	TC	CC	CC	CC	CC	CC	CC	TC	CC	CC	CC	TC	TC	CC	TC	TC	CC	CC	TC	CC	CC	CC	TC	CC	TC	CC	CC	TC	TC	CC	CC	CC	CC	CC
AX-184184053	T/G	1B	9852887	+	NA	NA	NA	NA	NA	NA	GG	TG	GG	TG	TG	GG	TG	TG	TG	TG	TG	TG	GG	TG	TG	TG	GG	GG	TG	GG	GG	TG	TG	GG	TG	GG	TG	GG	TG	GG	TG	TG	GG	GG	TG	TG	TG	TG	TG
AX-184503156	A/G	1B	9862810	+	NA	NA	NA	NA	NA	NA	GG	AA	AG	AG	AG	GG	AG	AG	AG	AG	AG	AG	GG	AG	AG	AG	GG	GG	AG	GG	GG	AG	AG	GG	AG	GG	AG	GG	AG	GG	AG	AG	GG	GG	AG	AG	AG	AG	AG
AX-184545559	A/C	1B	9863987	+	NA	NA	NA	NA	NA	NA	AC	AA	AC	AC	AC	AC	AC	AC	AC	AC	AC	AC	AC	AC	AC	AC	AC	AC	AC	AC	AC	AC	AC	AC	AC	AC	AC	AC	AC	AC	AC	AC	AC	AC	AC	AC	AC	AC	AC
AX-184915868	A/G	1B	9920366	+	NA	NA	NA	NA	NA	NA	AA	AG	AA	AG	AG	AA	AG	AG	AG	AG	AG	AG	AA	AG	AG	AG	AA	AA	AG	AA	AA	AG	AG	AA	AG	AA	AG	AA	AG	AA	AG	AG	AA	AA	AG	AG	AG	AG	AG
AX-184529208	A/G	1B	9968759	+	NA	NA	NA	NA	NA	NA	AA	GG	AG	AG	AG	AA	AG	AG	AG	AG	AG	AG	AA	AG	AG	AG	AA	AA	AG	AA	AA	AG	AG	AA	AG	AA	AG	AA	AG	AA	AG	AG	AA	AA	AG	AG	AG	AG	AG
AX-184954844	A/G	1B	10069770	+	NA	NA	NA	NA	NA	NA	AA	AG	AA	AG	AG	AA	AG	AG	AG	AG	AG	AG	AA	AG	AG	AG	AA	AA	AG	AA	AA	AG	AG	AA	AG	AA	AG	AA	AG	AA	AG	AG	AA	AA	AG	AG	AG	AG	AG
AX-184380358	T/G	1B	10085542	+	NA	NA	NA	NA	NA	NA	TG	GG	GG	GG	GG	GG	GG	GG	TG	GG	TG	GG	TG	GG	TG	TG	TG	TG	GG	TG	GG	TG	GG	GG	TG	TG	TG	GG	TG	TG	TG	TG	TG	GG	TG	GG	GG	GG	GG
AX-184503159	A/G	1B	10151286	+	NA	NA	NA	NA	NA	NA	GG	AG	GG	AG	AG	GG	AG	AG	AG	AG	AG	AG	GG	AG	AG	AG	GG	GG	AG	GG	GG	AG	AG	GG	AG	AA	AG	GG	AG	GG	AG	AG	GG	GG	AG	AG	AG	AG	AG
AX-184203812	A/G	1B	10255939	+	NA	NA	NA	NA	NA	NA	GG	GG	AG	AG	AG	AG	AG	AG	GG	AG	GG	AG	GG	AG	GG	GG	GG	GG	AG	GG	AG	GG	AG	AG	GG	GG	GG	AG	GG	GG	GG	GG	GG	AG	GG	AG	AG	AG	AG
AX-184045117	A/G	1B	10283358	+	NA	NA	NA	NA	NA	NA	AG	AG	AA	AA	AA	AA	AA	AA	AG	AA	AG	AA	AG	AA	AG	AG	AG	AG	AA	AG	AA	AG	AA	AA	AG	AG	AG	AA	AG	AG	AG	AG	AG	AA	AG	AA	AA	AA	AA
AX-184545566	A/G	1B	10295518	+	NA	NA	NA	NA	NA	NA	GG	AG	GG	AG	AG	GG	AG	AG	AG	AG	AG	AG	GG	AG	AG	AG	GG	GG	AG	GG	GG	AG	AG	GG	AG	GG	AG	GG	AG	GG	AG	AG	GG	GG	AG	AG	AG	AG	AG
AX-184545567	A/G	1B	10295587	+	NA	NA	NA	NA	NA	NA	AG	GG	AA	AG	AG	AG	AG	AG	AG	AG	AG	AG	AG	AG	AG	AG	AG	AG	AG	AG	AG	AG	AG	AG	AG	AG	AG	AG	AG	AG	AG	AG	AG	AG	AG	AG	AG	AG	AG
AX-184096881	T/C	1B	10302973	+	NA	NA	NA	NA	NA	NA	TC	TT	TT	TT	TT	TT	TT	TT	TC	TT	TC	TT	TC	TT	TC	TC	TC	TC	TT	TC	TT	TC	TT	TT	TC	TC	TC	TT	TC	TC	TC	TC	TC	TT	TC	TT	TT	TT	TT
AX-184165418	T/C	1B	10415022	+	NA	NA	NA	NA	NA	NA	TC	TC	TT	TC	TC	TT	TC	CC	CC	TC	CC	TC	TC	TC	CC	CC	TC	TC	TC	TC	TT	CC	TC	TT	CC	TC	CC	TT	CC	TC	CC	CC	TC	TT	CC	TC	TC	TC	TC
AX-184628981	A/G	1B	10431683	+	NA	NA	NA	NA	NA	NA	AA	AG	AA	AG	AG	AA	AG	AG	AG	AG	AG	AG	AA	AG	AG	AG	AA	AA	AG	AA	AA	AG	AG	AA	AG	AA	AG	AA	AG	AA	AG	AG	AA	AA	AG	AG	AG	AG	AG
AX-184165420	T/C	1B	10481525	+	NA	NA	NA	NA	NA	NA	TT	TC	TT	TC	TC	TT	TC	TC	TC	TC	TC	TC	TT	TC	TC	TC	TT	TT	TC	TT	TT	TC	TC	TT	TC	TT	TC	TT	TC	TT	TC	TC	TT	TT	TC	TC	TC	TC	TC
AX-184610940	A/G	1B	10482711	+	NA	NA	NA	NA	NA	NA	AA	AG	AA	AG	AG	AA	AG	AG	AG	AG	AG	AG	AA	AG	AG	AG	AA	AA	AG	AA	AA	AG	AG	AA	AG	AA	AG	AA	AG	AA	AG	AG	AA	AA	AG	AG	AG	AG	AG
AX-184617116	A/G	1B	10556939	+	NA	NA	NA	NA	NA	NA	GG	AG	GG	AA	AA	GG	AA	AG	AG	AA	AG	AA	GG	AA	AG	AG	GG	GG	AA	GG	GG	AG	AA	GG	AG	GG	AG	GG	AG	GG	AG	AG	GG	GG	AG	AA	AA	AA	AA
AX-184103143	A/C	1B	10569473	+	NA	NA	NA	NA	NA	NA	AA	CC	AA	AC	AC	AA	AC	AC	AC	AC	AC	AC	AA	AC	AC	AC	AA	AA	AC	AA	AA	AC	AC	AA	AC	AA	AC	AA	AC	AA	AC	AC	AA	AA	AC	AC	AC	AC	AC
AX-184705188	T/C	1B	10585740	+	NA	NA	NA	NA	NA	NA	CC	TC	CC	TC	TC	CC	TC	TC	TC	TC	TC	TC	CC	TC	CC	TC	CC	CC	TC	CC	CC	TC	TC	CC	TC	TC	TC	CC	TC	CC	TC	TC	CC	CC	TC	TC	TC	TC	TC
AX-184193820	A/C	1B	10605931	+	NA	NA	NA	NA	NA	NA	AA	AC	AA	AC	AC	AA	AC	AC	AC	AC	AC	AC	AA	AC	AC	AC	AA	AC	AC	AA	AA	AC	AC	AA	AC	AA	AC	AA	AC	AA	AC	AC	AA	AA	AC	AC	AC	AC	AC
AX-184883387	T/G	1B	10606529	+	NA	NA	NA	NA	NA	NA	TG	TT	TG	TG	TG	GG	TG	TG	TG	TG	TG	TG	GG	TG	TG	TG	GG	GG	TG	GG	GG	TG	TG	GG	TG	GG	TG	GG	TG	GG	TG	TG	GG	GG	TG	TG	TG	TG	TG
AX-184022184	T/C	1B	10630870	+	NA	NA	NA	NA	NA	NA	TC	CC	CC	CC	CC	CC	CC	TC	TC	CC	TC	CC	TT	CC	TC	TC	TT	TT	CC	TT	CC	TC	CC	CC	TC	TT	TC	CC	TC	TT	TC	TC	TT	CC	TC	CC	CC	CC	CC
AX-184042484	T/C	1B	10691057	+	NA	NA	NA	NA	NA	NA	CC	TT	TC	TT	TT	TC	TT	TC	TC	TT	TC	TT	CC	TT	TC	TC	CC	CC	TT	CC	TC	TC	TT	TC	TC	CC	TC	TC	TC	CC	TC	TC	CC	TC	TC	TT	TT	TT	TT
AX-184610942	T/C	1B	10711001	+	NA	NA	NA	NA	NA	NA	CC	CC	CC	CC	CC	CC	CC	CC	CC	CC	CC	CC	CC	CC	CC	CC	CC	CC	CC	CC	CC	CC	CC	CC	CC	CC	CC	CC	CC	CC	CC	CC	CC	CC	CC	CC	CC	CC	CC
AX-184033901	A/C	1B	10731089	+	NA	NA	NA	NA	NA	NA	CC	AA	CC	AC	AC	CC	AC	AC	AC	AC	AC	AC	CC	AC	AC	AC	CC	CC	AC	CC	CC	AC	AC	CC	AC	CC	AC	CC	AC	CC	AC	AC	CC	CC	AC	AC	AC	AC	AC
AX-184660441	T/C	1B	10767607	+	NA	NA	NA	NA	NA	NA	TC	TC	CC	CC	CC	CC	CC	TC	TC	CC	TC	CC	TC	CC	TC	TC	TC	TC	CC	TC	CC	TC	CC	CC	TC	TC	TC	CC	TC	TC	TC	TC	TC	CC	TC	CC	CC	CC	CC
AX-184423889	T/C	1B	10809023	+	NA	NA	NA	NA	NA	NA	TC	CC	CC	CC	CC	CC	CC	TC	TC	CC	TC	CC	TC	CC	TC	TC	TC	TC	CC	TC	CC	TC	CC	CC	TC	TC	TC	CC	TC	TC	TC	TC	TC	CC	TC	CC	CC	CC	CC
AX-184214117	A/C	1B	10811223	+	NA	NA	NA	NA	NA	NA	CC	AC	CC	AC	AC	CC	AC	AC	AC	AC	AC	AC	CC	AC	AC	AC	CC	CC	AC	CC	CC	AC	AC	CC	AC	CC	AC	CC	AC	CC	AC	AC	CC	CC	AC	AC	AC	AC	AC
AX-184735619	A/C	1B	10860390	+	NA	NA	NA	NA	NA	NA	AC	AC	AC	AC	AC	AC	AC	AC	AC	AC	AC	AC	AC	AC	AC	AC	AC	AC	AC	AC	AC	AC	AC	AC	AC	AC	AC	AC	AC	AC	AC	AC	AC	AC	AC	AC	AC	AC	AC
AX-184214118	A/G	1B	10956097	+	NA	NA	NA	NA	NA	NA	AA	GG	AG	GG	GG	AG	GG	AG	AG	GG	AG	GG	AA	GG	AG	AG	AG	AA	GG	AA	AG	AG	GG	AG	AG	AA	AG	AG	AG	AA	AG	AG	AA	AG	AG	GG	GG	GG	GG
AX-184045120	A/G	1B	11025024	+	NA	NA	NA	NA	NA	NA	AA	AG	AA	AG	AG	AA	AG	AG	AG	AG	AG	AG	AA	AG	AG	AG	AA	AA	AG	AA	AA	AG	AG	AA	AG	AA	AG	AA	AG	AA	AG	AG	AA	AA	AG	AG	AG	AG	AG
AX-184312802	A/G	1B	11076058	+	NA	NA	NA	NA	NA	NA	AG	AG	AG	AG	AG	AG	AG	AG	AG	AG	AG	AG	AG	AG	AG	AG	AG	AG	AG	AG	AG	AG	AG	AG	AG	AG	AG	AG	AG	AG	AG	AG	AG	AG	AG	AG	AG	AG	AG
AX-184617122	T/G	1B	11112681	+	NA	NA	NA	NA	NA	NA	GG	TT	GG	TG	TG	GG	TG	TG	TG	TG	TG	TG	GG	TG	TG	TG	GG	GG	TG	GG	GG	TG	TG	GG	TG	GG	TG	GG	TG	GG	TG	TG	GG	GG	TG	TG	TG	TG	TG
AX-184583891	A/G	1B	11138530	+	NA	NA	NA	NA	NA	NA	GG	AA	AG	AA	AA	AG	AA	AG	AG	AA	AG	AA	GG	AA	AG	AG	AG	GG	AA	GG	AG	AG	AA	AG	AG	GG	AG	AG	AG	GG	AG	AG	GG	AG	AG	AA	AA	AA	AA
AX-184278766	T/C	1B	11181597	+	NA	NA	NA	NA	NA	NA	TC	TT	CC	TT	TT	CC	TT	TT	TT	TT	TT	TT	TC	TT	TT	TT	CC	TT	TT	TC	CC	TT	TT	CC	TT	TC	TT	CC	TT	TC	TT	TT	TC	CC	TT	TT	TT	TT	TT
AX-184529224	T/G	1B	11210368	+	NA	NA	NA	NA	NA	NA	GG	TG	GG	TG	TG	GG	TG	TG	TG	TG	TG	TG	GG	TG	TG	TG	GG	GG	TG	GG	GG	TG	TG	GG	TG	GG	TG	GG	TG	GG	TG	TG	GG	GG	TG	TG	TG	TG	TG
AX-184256856	T/C	1B	11211416	+	NA	NA	NA	NA	NA	NA	CC	TT	TC	TT	TT	TC	TT	TC	TC	TT	TC	TT	CC	TT	TC	TC	TC	CC	TT	CC	TC	TC	TT	TC	TC	CC	TC	TC	TC	CC	TC	TC	CC	TC	TC	TT	TT	TT	TT
AX-184116899	A/C	1B	11219179	+	NA	NA	NA	NA	NA	NA	AA	CC	AA	AC	AC	AA	AC	AC	AC	AC	AC	AC	AA	AC	AC	AC	AA	AA	AC	AA	AA	AC	AC	AA	AC	AA	AC	AA	AC	AA	AC	AC	AA	AA	AC	AC	AC	AC	AC
AX-184234899	A/G	1B	11266990	+	NA	NA	NA	NA	NA	NA	AG	GG	GG	GG	GG	GG	GG	AG	AG	GG	AG	GG	AG	GG	AG	AG	GG	AG	GG	AG	GG	AG	GG	GG	AG	AG	AG	GG	AG	AG	AG	AG	AG	GG	AG	GG	GG	GG	GG
AX-184380385	T/C	1B	11384773	+	NA	NA	NA	NA	NA	NA	CC	TC	CC	TC	TC	CC	TC	TC	TC	TC	TC	TC	CC	TC	TC	TC	CC	CC	TC	CC	CC	TC	TC	CC	TC	CC	TC	CC	TC	CC	TC	TC	CC	CC	TC	TC	TC	TC	TC
AX-184203832	A/G	1B	11403588	+	NA	NA	NA	NA	NA	NA	AA	GG	AA	AG	AG	AA	AG	AG	AG	AG	AG	AG	AA	AG	AG	AG	AA	AA	AG	AA	AA	AG	AG	AA	AG	AA	AG	AA	AG	AA	AG	AG	AA	AA	AG	AG	AG	AG	AG
AX-184267725	T/G	1B	11443894	+	NA	NA	NA	NA	NA	NA	GG	GG	GG	TG	TG	TG	TG	TG	TG	TG	TG	TG	TG	TG	TG	TG	TG	TG	TG	TG	TG	TG	TG	TG	TG	TG	TG	TG	TG	TG	TG	TG	TG	TG	TG	TG	TG	TG	TG
AX-184569099	A/G	1B	11469780	+	NA	NA	NA	NA	NA	NA	GG	AG	GG	AG	AG	GG	AG	AG	AG	AG	AG	AG	GG	AG	AG	AG	GG	GG	AG	GG	GG	AG	AG	GG	AG	GG	AG	GG	AG	GG	AG	AG	GG	GG	AG	AG	AG	AG	AG
AX-184402290	T/C	1B	11508060	+	NA	NA	NA	NA	NA	NA	CC	CC	TC	TC	TC	TC	TC	TC	TC	TC	TC	TC	TC	TC	TC	TC	TC	TC	TC	TC	TC	TC	TC	TC	TC	TC	TC	TC	TC	TC	TC	TC	TC	TC	TC	TC	TC	TC	TC
AX-184346643	A/G	1B	11530128	+	NA	NA	NA	NA	NA	NA	AG	AA	GG	AG	AG	GG	AG	AA	AA	AG	AA	AG	AG	AG	AA	AA	GG	AG	AG	AG	GG	AA	AG	GG	AA	AG	AA	GG	AA	AG	AA	AA	AG	GG	AA	AG	AG	AG	AG
AX-184147744	A/G	1B	11576798	+	NA	NA	NA	NA	NA	NA	GG	AG	GG	AG	AG	GG	AG	AG	AG	AG	AG	AG	GG	AG	AG	AG	GG	GG	AG	GG	GG	AG	AG	GG	AG	GG	AG	GG	AG	GG	AG	AG	GG	GG	AG	AG	AG	AG	AG
AX-184174560	T/G	1B	11628272	+	NA	NA	NA	NA	NA	NA	GG	TG	GG	TG	TG	GG	TG	TG	TG	TG	TG	TG	GG	TG	TG	TG	GG	GG	TG	GG	GG	TG	TG	GG	TG	GG	TG	GG	TG	GG	TG	TG	GG	GG	TG	TG	TG	TG	TG
AX-184116908	A/G	1B	11633661	+	NA	NA	NA	NA	NA	NA	AA	GG	GG	GG	GG	GG	GG	AG	AG	GG	AG	GG	AA	GG	AG	AG	GG	AA	GG	AA	GG	AG	GG	GG	AG	AA	AG	GG	AG	AA	AG	AG	AA	GG	AG	GG	GG	GG	GG
AX-184096898	A/C	1B	11650456	+	NA	NA	NA	NA	NA	NA	AA	CC	AC	CC	CC	AC	CC	AC	AC	CC	AC	CC	AA	CC	AC	AC	AC	AA	CC	AA	AC	AC	CC	AC	AC	AA	AC	AC	AC	AA	AC	AC	AA	AC	AC	CC	CC	CC	CC
AX-184024121	T/G	1B	11707506	+	NA	NA	NA	NA	NA	NA	TG	GG	GG	GG	GG	GG	GG	TG	TG	GG	TG	GG	TG	GG	TG	TG	GG	TG	GG	TG	GG	TG	GG	GG	TG	TG	TG	GG	TG	TG	TG	TG	TG	GG	TG	GG	GG	GG	GG
AX-184520630	A/C	1B	11728207	+	NA	NA	NA	NA	NA	NA	CC	AC	CC	AC	AC	CC	AC	AC	AC	AC	AC	AC	CC	AC	AC	AC	CC	CC	AC	CC	CC	AC	AC	CC	AC	CC	AC	CC	AC	CC	AC	AC	CC	CC	AC	AC	AC	AC	AC
AX-184493915	T/G	1B	11751119	+	NA	NA	NA	NA	NA	NA	TT	GG	TT	TG	TG	TT	TG	TG	TG	TG	TG	TG	TT	TG	TG	TG	TT	TT	TG	TT	TT	TG	TG	TT	TG	TT	TG	TT	TG	TT	TG	TG	TT	TT	TG	TG	TG	TG	TG
AX-184335394	T/C	1B	11858579	+	NA	NA	NA	NA	NA	NA	CC	TC	CC	TC	TC	CC	TC	TC	TC	TC	TC	TC	CC	TC	TC	TC	CC	CC	TC	CC	CC	TC	TC	CC	TC	CC	TC	CC	TC	CC	TC	TC	CC	CC	TC	TC	TC	TC	TC
AX-184109883	A/G	1B	11880267	+	NA	NA	NA	NA	NA	NA	GG	AA	AA	AA	AA	AA	AA	AG	AG	AA	AG	AA	GG	AA	AG	AG	AA	GG	AA	GG	AA	AG	AA	AA	AG	GG	AG	AA	AG	GG	AG	AG	GG	AA	AG	AA	AA	AA	AA
AX-184174559	T/C	1B	11955633	+	NA	NA	NA	NA	NA	NA	CC	TC	CC	TC	TC	CC	TC	TC	TC	TC	TC	TC	CC	TC	TC	TC	CC	CC	TC	CC	CC	TC	TC	CC	TC	CC	TC	CC	TC	CC	TC	TC	CC	CC	TC	TC	TC	TC	TC
AX-184256870	T/C	1B	12007686	+	NA	NA	NA	NA	NA	NA	TC	TT	TT	TT	TT	TT	TT	TC	TC	TT	TC	TT	TC	TT	TC	TC	TT	TC	TT	TC	TT	TC	TT	TT	TC	TC	TC	TT	TC	TC	TC	TC	TC	TT	TC	TT	TT	TT	TT
AX-184131750	A/C	1B	12008664	+	NA	NA	NA	NA	NA	NA	AA	AA	AA	AA	AA	AA	AA	AA	AA	AA	AA	AA	AA	AA	AA	AA	AA	AA	AA	AA	AA	AA	AA	AA	AA	AA	AA	AA	AA	AA	AA	AA	AA	AA	AA	AA	AA	AA	AA
AX-184103153	T/C	1B	12011316	+	NA	NA	NA	NA	NA	NA	CC	CC	CC	TC	TC	CC	TC	TC	TC	TC	TC	TC	CC	TC	TC	TC	CC	CC	TC	CC	CC	TC	TC	CC	TC	CC	TC	CC	TC	CC	TC	TC	CC	CC	TC	TC	TC	TC	TC
AX-184030665	A/G	1B	12078759	+	NA	NA	NA	NA	NA	NA	AG	GG	GG	GG	GG	GG	GG	AG	AG	GG	AG	GG	AA	GG	AG	AG	GG	AA	GG	AA	GG	AG	GG	GG	AG	AA	AG	GG	AG	AA	AG	AG	AA	GG	AG	GG	GG	GG	GG
AX-184278787	T/C	1B	12082651	+	NA	NA	NA	NA	NA	NA	TT	TC	TT	TC	TC	TT	TC	TC	TC	TC	TC	TC	TT	TC	TC	TC	TT	TT	TC	TT	TT	TC	TC	TT	TC	TT	TC	TT	TC	TT	TC	TC	TT	TT	TC	TC	TC	TC	TC
AX-184583903	A/C	1B	12104905	+	NA	NA	NA	NA	NA	NA	CC	AA	AC	AA	AA	CC	AA	AC	AC	AA	AC	AA	CC	AA	AC	AC	CC	CC	AA	CC	CC	AC	AA	CC	AC	CC	AC	CC	AC	CC	AC	AC	CC	CC	AC	AA	AA	AA	AA
AX-184335403	T/C	1B	12149833	+	NA	NA	NA	NA	NA	NA	TT	TC	TC	CC	CC	TC	CC	TC	TC	CC	TC	CC	TC	CC	TC	TC	TC	TT	CC	TT	TC	TC	CC	TC	TC	TT	TC	TC	TC	TT	TC	TC	TT	TC	TC	CC	CC	CC	CC
AX-184312824	A/G	1B	12165296	+	NA	NA	NA	NA	NA	NA	AA	AG	AA	AG	AG	AA	AG	AG	AG	AG	AG	AG	AA	AG	AG	AG	AA	AA	AG	AA	AA	AG	AG	AA	AG	AA	AG	AA	AG	AA	AG	AG	AA	AA	AG	AG	AG	AG	AG
AX-184290039	T/C	1B	12165888	+	NA	NA	NA	NA	NA	NA	TC	TC	TC	TC	TC	TC	TC	TC	TC	TC	TC	TC	TC	TC	TC	TC	TC	TC	TC	TC	TC	TC	TC	TC	TC	TC	TC	TC	TC	TC	TC	TC	TC	TC	TC	TC	TC	TC	TC
AX-184665073	A/G	1B	12230690	+	NA	NA	NA	NA	NA	NA	AG	AG	AA	AG	AG	AA	AG	GG	GG	AG	GG	AG	AA	AG	GG	GG	AA	AG	AG	AG	AA	GG	AG	AA	GG	AG	GG	AA	GG	AG	GG	GG	AG	AA	GG	AG	AG	AG	AG
AX-184883399	T/G	1B	12235092	+	NA	NA	NA	NA	NA	NA	TT	GG	TT	TG	TG	TT	TG	TG	TG	TG	TG	TG	TT	TG	TG	TG	TT	TT	TG	TT	TT	TG	TG	TT	TG	TT	TG	TT	TG	TT	TG	TG	TT	TT	TG	TG	TG	TG	TG
AX-184324328	T/C	1B	12262872	+	NA	NA	NA	NA	NA	NA	TC	TC	CC	CC	CC	CC	CC	TC	TC	CC	TC	CC	CC	CC	TC	TC	CC	TC	CC	TC	CC	TC	CC	CC	TC	TC	TC	CC	TC	TC	TC	TC	TC	CC	TC	CC	CC	CC	CC
AX-184493930	T/G	1B	12299924	+	NA	NA	NA	NA	NA	NA	GG	TG	TG	TT	TT	TG	TT	TG	TG	TT	TG	TT	TG	TT	TG	TG	TG	GG	TT	GG	TG	TG	TT	TG	TG	GG	TG	TG	TG	GG	TG	TG	GG	TG	TG	TT	TT	TT	TT
AX-184061985	A/C	1B	12309903	+	NA	NA	NA	NA	NA	NA	AC	AC	AA	AA	AA	AA	AA	AC	AC	AA	AC	AA	AA	AA	AC	AC	AA	AC	AA	AC	AA	AC	AA	AA	AC	AC	AC	AA	AC	AC	AC	AC	AC	AA	AC	AA	AA	AA	AA
AX-184898589	T/C	1B	12338437	+	NA	NA	NA	NA	NA	NA	CC	TC	CC	TC	TC	CC	TC	TC	TC	TC	TC	TC	CC	TC	TC	TC	CC	CC	TC	CC	CC	TC	TC	CC	TC	CC	TC	CC	TC	CC	TC	TC	CC	CC	TC	TC	TC	TC	TC
AX-184346659	A/C	1B	12377773	+	NA	NA	NA	NA	NA	NA	AC	AC	AC	AC	AC	AC	AC	AC	AC	AC	AC	AC	AC	AC	AC	AC	AC	AC	AC	AC	AC	AC	AC	AC	AC	AC	AC	AC	AC	AC	AC	AC	AC	AC	AC	AC	AC	AC	AC
AX-184716086	T/C	1B	12380203	+	NA	NA	NA	NA	NA	NA	CC	TC	TC	TC	TC	TC	TC	CC	CC	TC	CC	TC	TC	TC	CC	CC	TC	CC	TC	CC	TC	CC	TC	TC	CC	CC	CC	TC	CC	CC	CC	CC	CC	TC	CC	TC	TC	TC	TC
AX-184335406	T/C	1B	12391996	+	NA	NA	NA	NA	NA	NA	TT	TT	TT	TC	TC	TT	TC	TC	TC	TC	TC	TC	TT	TC	TC	TC	TT	TT	TC	TT	TT	TC	TC	TT	TC	TT	TC	TT	TC	TT	TC	TC	TT	TT	TC	TC	TC	TC	TC
AX-184743936	T/C	1B	12420949	+	NA	NA	NA	NA	NA	NA	CC	TT	CC	TT	TT	CC	TT	TC	TC	TT	TC	TT	CC	TT	TC	TC	CC	CC	TT	CC	CC	TC	TT	CC	TC	CC	TC	CC	TC	CC	TC	TC	CC	CC	TC	TT	TT	TT	TT
AX-184503193	T/C	1B	12481340	+	NA	NA	NA	NA	NA	NA	CC	TC	CC	TC	TC	CC	TC	TC	TC	TC	TC	TC	CC	TC	TC	TC	CC	CC	TC	CC	CC	TC	TC	CC	TC	CC	TC	CC	TC	CC	TC	TC	CC	CC	TC	TC	TC	TC	TC
AX-184967514	A/G	1B	12482569	+	NA	NA	NA	NA	NA	NA	AG	AA	AG	AG	AG	AG	AG	AG	AG	AG	AG	AG	AG	AG	AG	AG	AG	AG	AG	AG	AG	AG	AG	AG	AG	AG	AG	AG	AG	AG	AG	AG	AG	AG	AG	AG	AG	AG	AG
AX-184867758	A/G	1B	12514602	+	NA	NA	NA	NA	NA	NA	AG	GG	AG	AG	AG	AG	AG	AG	AG	AG	AG	AG	AG	AG	AG	AG	AG	AG	AG	AG	AG	AG	AG	AG	AG	AG	AG	AG	AG	AG	AG	AG	AG	AG	AG	AG	AG	AG	AG
AX-184455052	T/C	1B	12604830	+	NA	NA	NA	NA	NA	NA	TC	TC	CC	CC	CC	CC	CC	TC	TC	CC	TC	CC	CC	CC	TC	TC	CC	TC	CC	TC	CC	TC	CC	CC	TC	TC	TC	CC	TC	TC	TC	TC	TC	CC	TC	CC	CC	CC	CC
AX-184301348	T/C	1B	12621809	+	NA	NA	NA	NA	NA	NA	CC	TT	TC	CC	TT	CC	TC	TC	TC	CC	TC	TT	CC	TC	TC	TC	CC	CC	TT	CC	CC	TC	TC	CC	TC	CC	TC	CC	TC	CC	TC	TC	CC	CC	TC	TT	CC	TT	TC
AX-184650618	A/G	1B	12723665	+	NA	NA	NA	NA	NA	NA	AA	GG	AG	GG	GG	AG	GG	AG	AG	GG	AG	GG	AG	GG	AG	AG	AG	AA	GG	AA	AG	AG	GG	AG	AG	GG	AG	AG	AG	AA	AG	AG	AA	AG	AG	GG	GG	GG	GG
AX-184369140	T/G	1B	12782223	+	NA	NA	NA	NA	NA	NA	TT	TG	TT	GG	GG	TT	GG	TG	TG	GG	TG	GG	TT	GG	TG	TG	TT	TT	GG	TT	TT	TG	GG	TT	TG	TT	TG	TT	TG	TT	TG	TG	TT	TT	TG	GG	GG	GG	GG
AX-184930029	A/G	1B	12792274	+	NA	NA	NA	NA	NA	NA	GG	GG	AA	GG	GG	GG	GG	GG	GG	GG	GG	GG	GG	GG	GG	GG	GG	GG	GG	GG	GG	GG	GG	GG	GG	GG	GG	GG	GG	GG	GG	GG	GG	GG	GG	GG	GG	GG	GG
AX-184583913	A/G	1B	12891895	+	NA	NA	NA	NA	NA	NA	GG	AG	GG	GG	GG	GG	GG	GG	GG	GG	GG	GG	GG	GG	GG	GG	GG	GG	GG	GG	GG	GG	GG	GG	GG	GG	GG	GG	GG	GG	GG	GG	GG	GG	GG	GG	GG	GG	GG
AX-184245924	T/G	1B	12903256	+	NA	NA	NA	NA	NA	NA	GG	TG	GG	TG	TG	GG	TG	TG	TG	TG	TG	TG	GG	TG	TG	TG	GG	GG	TG	GG	GG	TG	TG	GG	TG	GG	TG	GG	TG	GG	TG	TG	GG	GG	TG	TG	TG	TG	TG
AX-184561541	T/C	1B	12907657	+	NA	NA	NA	NA	NA	NA	TT	TC	TT	TC	TC	TT	TC	TC	TC	TC	TC	TC	TT	TC	TC	TC	TT	TT	TC	TT	TT	TC	TC	TT	TC	TT	TC	TT	TC	TT	TC	TC	TT	TT	TC	TC	TC	TC	TC
AX-184962522	A/G	1B	12948359	+	NA	NA	NA	NA	NA	NA	AG	AA	AA	AA	AA	AA	AG	AG	AG	AA	AG	AA	AA	AA	AG	AG	AA	AG	AA	AG	AA	AG	AA	AA	AG	AG	AG	AG	AG	AG	AG	AG	AG	AA	AG	AA	AA	AA	AA
AX-184434494	A/G	1B	13009342	+	NA	NA	NA	NA	NA	NA	AA	AG	AA	AG	AG	AA	AG	AG	AG	AG	AG	AG	AA	AG	AG	AG	AA	AA	AG	AA	AA	AG	AG	AA	AG	AA	AG	AA	AG	AA	AG	AG	AA	AA	AG	AG	AG	AG	AG
AX-184051174	T/C	1B	13084152	+	NA	NA	NA	NA	NA	NA	CC	TC	CC	TC	TC	CC	TC	TC	TC	TC	TC	TC	CC	TC	TC	TC	CC	CC	TC	CC	CC	TC	TC	CC	TC	CC	TC	CC	TC	CC	TC	TC	CC	CC	TC	TC	TC	TC	TC
AX-184944829	A/G	1B	13145611	+	NA	NA	NA	NA	NA	NA	GG	AG	GG	AG	AG	GG	AG	AG	AG	AG	AG	AG	GG	AG	AG	AG	GG	GG	AG	GG	GG	AG	AG	GG	AG	GG	AG	GG	AG	GG	AG	AG	GG	GG	AG	AG	AG	AG	AG
AX-184070419	A/G	1B	13201672	+	NA	NA	NA	NA	NA	NA	GG	AG	GG	AG	AG	GG	AG	AG	AG	AG	AG	AG	GG	AG	AG	AG	GG	GG	AG	GG	GG	AG	AG	GG	AG	GG	AG	GG	AG	GG	AG	AG	GG	GG	AG	AG	AG	AG	AG
AX-184876685	T/C	1B	13202922	+	NA	NA	NA	NA	NA	NA	CC	TC	CC	CC	CC	CC	CC	CC	CC	CC	CC	CC	CC	CC	CC	CC	CC	CC	CC	CC	CC	CC	CC	CC	CC	CC	CC	CC	CC	CC	CC	CC	CC	CC	CC	CC	CC	CC	CC
AX-184022751	T/G	1B	13284387	+	NA	NA	NA	NA	NA	NA	GG	TT	TG	TT	TT	TG	TT	TT	TT	TT	TT	TT	TG	TT	TT	TT	TG	GG	TT	GG	TG	TT	TT	TG	TT	GG	TT	GG	TT	GG	TT	TT	GG	TG	TT	TT	TT	TT	TT
AX-184604523	T/C	1B	13357819	+	NA	NA	NA	NA	NA	NA	TC	TT	TC	TT	TT	TC	TT	TT	TT	TT	TT	TT	TC	TT	TT	TT	TC	TC	TT	TC	TC	TT	TT	TC	TT	TC	TT	TC	TT	TC	TT	TT	TC	TC	TT	TT	TT	TT	TT
AX-184911403	T/G	1B	13393374	+	NA	NA	NA	NA	NA	NA	TG	TT	TG	TT	TT	TG	TT	TT	TT	TT	TT	TT	TG	TT	TT	TT	TG	TG	TT	TG	TG	TT	TT	TG	TT	TG	TT	TG	TT	TG	TT	TT	TG	TG	TT	TT	TT	TT	TT
AX-184865157	A/G	1B	13399756	+	NA	NA	NA	NA	NA	NA	AG	AG	AG	AG	AG	AG	AG	AG	AG	AG	AG	AG	AG	AG	AG	AG	AG	AG	AG	AG	AG	AG	AG	AG	AG	AG	AG	AG	AG	AG	AG	AG	AG	AG	AG	AG	AG	AG	AG
AX-184267757	A/C	1B	13433759	+	NA	NA	NA	NA	NA	NA	AC	CC	AC	CC	CC	AC	CC	CC	CC	CC	CC	CC	AC	CC	CC	CC	AC	AC	CC	AC	AC	CC	CC	AC	CC	AC	CC	AC	CC	AC	CC	CC	AC	AC	CC	CC	CC	CC	CC
AX-184402325	T/C	1B	13482201	+	NA	NA	NA	NA	NA	NA	CC	TC	CC	TC	TC	CC	TC	TC	TC	TC	TC	TC	CC	TC	TC	TC	CC	CC	TC	CC	CC	TC	CC	CC	TC	CC	TC	CC	TC	CC	TC	TC	CC	CC	TC	TC	TC	TC	TC
AX-184629009	T/C	1B	13482224	+	NA	NA	NA	NA	NA	NA	TC	CC	CC	CC	CC	CC	TC	TC	TC	CC	TC	CC	CC	CC	TC	TC	CC	TC	CC	TC	CC	TC	CC	CC	TC	TC	TC	TC	TC	TC	TC	TC	TC	CC	TC	CC	CC	CC	CC
AX-184844965	A/C	1B	13504529	+	NA	NA	NA	NA	NA	NA	AA	AA	AA	AA	AA	AA	AA	AA	AA	AA	AA	AA	AA	AA	AA	AA	AA	AA	AA	AA	AA	AA	AA	AA	AA	AA	AA	AA	AA	AA	AA	AA	AA	AA	AA	AA	AA	AA	AA
AX-184035784	A/G	1B	13543886	+	NA	NA	NA	NA	NA	NA	GG	AA	GG	AG	AG	GG	AG	AG	AG	AG	AG	AG	GG	AG	AG	AG	GG	GG	AG	GG	GG	AG	AG	GG	AG	GG	AG	GG	AG	GG	AG	AG	GG	GG	AG	AG	AG	AG	AG
AX-184434503	A/G	1B	13556962	+	NA	NA	NA	NA	NA	NA	GG	AG	GG	GG	GG	GG	GG	GG	GG	GG	GG	GG	GG	GG	GG	GG	GG	GG	GG	GG	GG	GG	GG	GG	GG	GG	GG	GG	GG	GG	GG	GG	GG	GG	GG	GG	GG	GG	GG
AX-184640152	A/G	1B	13611148	+	NA	NA	NA	NA	NA	NA	AG	GG	AG	AG	AG	AG	AG	AG	AG	AG	AG	AG	AG	AG	AG	AG	AG	AG	AG	AG	AG	AG	AG	AG	AG	AG	AG	AG	AG	AG	AG	AG	AG	AG	AG	AG	AG	AG	AG
AX-184124128	T/C	1B	13641312	+	NA	NA	NA	NA	NA	NA	CC	TC	CC	TC	TC	CC	TC	TC	TC	TC	TC	TC	CC	TC	TC	TC	CC	CC	TC	CC	CC	TC	TC	CC	TC	CC	TC	CC	TC	CC	TC	TC	CC	CC	TC	TC	TC	TC	TC
AX-184131762	T/C	1B	13665881	+	NA	NA	NA	NA	NA	NA	TC	TC	TT	TT	TC	TT	TC	TC	TC	TT	TT	TT	TT	TT	TC	TC	TT	TC	TT	TC	TT	TC	TT	TT	TC	TC	TT	TC	TC	TC	TC	TC	TC	TT	TC	TT	TT	TT	TT
AX-184061995	T/C	1B	13673148	+	NA	NA	NA	NA	NA	NA	TT	TC	TC	TC	TT	TC	TT	TT	TT	TC	TC	TC	TC	TC	TT	TT	TC	TT	TC	TT	TC	TT	TC	TC	TT	TT	TC	TT	TT	TT	TT	TT	TT	TC	TT	TC	TC	TC	TC
AX-184124129	A/G	1B	13673405	+	NA	NA	NA	NA	NA	NA	AA	AA	AG	AG	AA	AG	AA	AA	AA	AG	AG	AG	AG	AG	AA	AA	AG	AA	AG	AA	AG	AA	AG	AG	AA	AA	AG	AA	AA	AA	AA	AA	AA	AG	AA	AG	AG	AG	AG
AX-184109900	A/G	1B	13691720	+	NA	NA	NA	NA	NA	NA	AA	AG	AA	AG	AG	AA	AG	AG	AG	AG	AG	AG	AA	AG	AG	AG	AA	AA	AG	AA	AA	AG	AG	AA	AG	AA	AG	AA	AG	AA	AG	AG	AA	AA	AG	AG	AG	AG	AG
AX-184245951	T/C	1B	13704931	+	NA	NA	NA	NA	NA	NA	CC	TT	CC	CC	CC	CC	TT	TC	TT	TT	TT	TC	CC	TC	TT	TC	CC	CC	CC	CC	CC	TT	TC	CC	TT	CC	TT	CC	TT	CC	TT	TT	CC	CC	TC	TC	TT	TC	CC
AX-184962525	T/G	1B	13711070	+	NA	NA	NA	NA	NA	NA	TG	GG	TT	TG	GG	TT	GG	GG	GG	TG	TG	TG	TT	TG	GG	GG	TT	TG	TG	TG	TT	GG	TG	TT	GG	TG	TG	TG	GG	TG	GG	GG	TG	TT	GG	TG	TG	TG	TG
AX-184070423	A/G	1B	13711274	+	NA	NA	NA	NA	NA	NA	AG	AG	GG	AG	AA	GG	AA	AA	AA	AG	AG	AG	GG	AG	AA	AA	GG	AG	AG	AG	GG	AA	AG	GG	AA	AG	AG	AG	AA	AG	AA	AA	AG	GG	AA	AG	AG	AG	AG
AX-184301359	T/C	1B	13795809	+	NA	NA	NA	NA	NA	NA	CC	TC	CC	TC	TC	CC	TC	TC	TC	TC	TC	TC	CC	TC	TC	TC	CC	CC	TC	CC	CC	TC	TC	CC	TC	CC	TC	CC	TC	CC	TC	TC	CC	CC	TC	TC	TC	TC	TC
AX-184873525	T/C	1B	13849440	+	NA	NA	NA	NA	NA	NA	CC	TC	CC	TC	TC	CC	TC	TC	TC	TC	TC	TC	CC	TC	TC	TC	CC	CC	TC	CC	CC	TC	TC	CC	TC	CC	TC	CC	TC	CC	TC	TC	CC	CC	TC	TC	TC	TC	TC
AX-184131764	A/C	1B	13850207	+	NA	NA	NA	NA	NA	NA	CC	AC	CC	AC	AC	CC	AC	AC	AC	AC	AC	AC	CC	AC	AC	AC	CC	CC	AC	CC	CC	AC	AC	CC	AC	CC	AC	CC	AC	CC	AC	AC	CC	CC	AC	AC	AC	AC	AC
AX-184660464	T/C	1B	13954766	+	NA	NA	NA	NA	NA	NA	TC	CC	TC	CC	CC	TC	CC	CC	CC	CC	CC	CC	TC	CC	CC	CC	TC	TC	CC	TC	TC	CC	CC	TC	CC	TC	CC	TC	CC	TC	CC	CC	TC	TC	CC	CC	CC	CC	CC
AX-184090977	A/C	1B	14025359	+	NA	NA	NA	NA	NA	NA	CC	CC	CC	CC	CC	CC	CC	CC	CC	CC	CC	CC	CC	CC	CC	CC	CC	CC	CC	CC	CC	CC	CC	CC	CC	CC	CC	CC	CC	CC	CC	CC	CC	CC	CC	CC	CC	CC	CC
AX-184103168	T/C	1B	14033507	+	NA	NA	NA	NA	NA	NA	TC	TC	TC	CC	CC	TC	CC	CC	CC	CC	CC	CC	TC	CC	CC	CC	TC	TC	CC	TC	TC	CC	CC	TC	CC	TC	CC	TC	CC	TC	CC	TT	TC	TC	CC	CC	CC	CC	CC
AX-184413156	T/C	1B	14063950	+	NA	NA	NA	NA	NA	NA	TC	TC	CC	TC	TT	CC	TT	TT	TT	TC	TC	TC	CC	TC	TT	TT	CC	TC	TC	TC	CC	TT	TC	CC	TT	TT	TC	TC	TT	TC	TT	TT	TC	CC	TT	TC	TC	TC	TC
AX-184763256	A/G	1B	14089483	+	NA	NA	NA	NA	NA	NA	AG	AG	AG	AG	AG	AG	AG	AG	AG	AG	AG	AG	AG	AG	AG	AG	AG	AG	AG	AG	AG	AG	AG	AG	AG	AG	AG	AG	AG	AG	AG	AG	AG	AG	AG	AG	AG	AG	AG
AX-184865164	A/C	1B	14148810	+	NA	NA	NA	NA	NA	NA	AC	CC	AC	AA	AA	AC	AA	AA	AA	AA	AA	AA	AC	AA	AA	AA	AC	AC	AA	AC	AC	AA	AA	AC	AA	AC	AA	AC	AA	AC	AA	AA	AC	AC	AA	AA	AA	AA	AA
AX-184335436	A/C	1B	14168612	+	NA	NA	NA	NA	NA	NA	CC	AC	CC	CC	CC	CC	CC	CC	CC	CC	CC	CC	CC	CC	CC	CC	CC	CC	CC	CC	CC	CC	CC	CC	CC	CC	CC	CC	CC	CC	CC	CC	CC	CC	CC	CC	CC	CC	CC
AX-184902777	A/C	1B	14229913	+	NA	NA	NA	NA	NA	NA	CC	AC	CC	CC	CC	CC	CC	CC	CC	CC	CC	CC	CC	CC	CC	CC	CC	CC	CC	CC	CC	CC	CC	CC	CC	CC	CC	CC	CC	CC	CC	CC	CC	CC	CC	CC	CC	CC	CC
AX-184147778	A/G	1B	14381346	+	NA	NA	NA	NA	NA	NA	GG	AG	GG	GG	GG	GG	GG	GG	GG	GG	GG	GG	GG	GG	GG	GG	GG	GG	GG	GG	GG	GG	GG	GG	GG	GG	GG	GG	GG	GG	GG	GG	GG	GG	GG	GG	GG	GG	GG
AX-184380423	T/G	1B	14385275	+	NA	NA	NA	NA	NA	NA	TT	TT	TT	TT	TT	TT	TT	TT	TT	TT	TT	TT	TT	TT	TT	TT	TT	TT	TT	TT	TT	TT	TT	TT	TT	TT	TT	TT	TT	TT	TT	TT	TT	TT	TT	TT	TT	TT	TT
AX-184301370	A/G	1B	14399497	+	NA	NA	NA	NA	NA	NA	GG	GG	GG	AG	AG	GG	AG	AG	AG	AG	AG	AG	GG	AG	AG	AG	GG	GG	AG	GG	GG	AG	AG	GG	AG	GG	AG	GG	AG	GG	AG	AG	GG	GG	AG	AG	AG	AG	AG
AX-184576645	A/C	1B	14431373	+	NA	NA	NA	NA	NA	NA	CC	AC	CC	CC	CC	CC	CC	CC	CC	CC	CC	CC	CC	CC	CC	CC	CC	CC	CC	CC	CC	CC	CC	CC	CC	CC	CC	CC	CC	CC	CC	CC	CC	CC	CC	CC	CC	CC	CC
AX-184278815	A/G	1B	14494923	+	NA	NA	NA	NA	NA	NA	AG	AG	AG	AG	AA	GG	AA	AA	AA	AG	AG	AG	GG	AG	AA	AA	GG	AG	AG	AG	GG	AA	AG	GG	AA	AG	AG	AG	AA	AG	AA	AA	AG	GG	AA	AG	AG	AG	AG
AX-184873526	T/C	1B	14526066	+	NA	NA	NA	NA	NA	NA	TC	TC	TC	CC	TC	CC	TC	TC	TC	CC	CC	CC	CC	CC	TC	TC	CC	TC	CC	TC	CC	TC	CC	CC	TC	TC	CC	TC	TC	TC	TC	TC	TC	CC	TC	CC	CC	CC	CC
AX-184650628	A/G	1B	14557163	+	NA	NA	NA	NA	NA	NA	AG	AG	AG	AG	GG	AA	GG	GG	GG	AG	AG	AG	AA	AG	GG	GG	AA	AG	AG	AG	AA	GG	AG	AA	GG	AG	AG	AG	GG	AG	GG	GG	AG	AA	GG	AG	AG	AG	AG
AX-184894622	T/G	1B	14615903	+	NA	NA	NA	NA	NA	NA	GG	TG	GG	TT	TG	TG	TG	TG	TG	TT	TT	TT	TG	TT	TG	TT	TG	GG	TT	GG	TG	TG	TT	TG	TG	GG	TT	GG	TG	GG	TG	TG	GG	TG	TG	TT	TT	TT	TT
AX-184275293	T/C	1B	14630257	+	NA	NA	NA	NA	NA	NA	CC	TT	CC	TC	CC	TT	CC	CC	CC	TC	TC	TC	TT	TC	CC	TC	TT	CC	TC	CC	TT	CC	TC	TT	CC	CC	TC	CC	CC	CC	CC	CC	CC	TT	CC	TC	TC	TC	TC
AX-184898599	T/C	1B	14643660	+	NA	NA	NA	NA	NA	NA	TC	CC	TC	TC	TT	CC	TT	TT	TT	TC	TC	TC	CC	TC	TT	TC	CC	TC	TC	TC	CC	TT	TC	CC	TT	TC	TC	TC	TT	TC	TT	TT	TC	CC	TT	TC	TC	TC	TC
AX-184650629	A/G	1B	14680372	+	NA	NA	NA	NA	NA	NA	GG	GG	GG	GG	AG	GG	AG	AG	AG	AG	AA	AA	GG	GG	AG	AA	GG	GG	GG	GG	GG	AG	AA	GG	AG	GG	AA	GG	AG	GG	AG	AG	GG	GG	AG	AA	GG	AA	GG
AX-184184081	T/C	1B	14707322	+	NA	NA	NA	NA	NA	NA	CC	CC	CC	CC	CC	CC	CC	CC	CC	CC	CC	CC	CC	CC	CC	CC	CC	CC	CC	CC	CC	CC	CC	CC	CC	CC	CC	CC	CC	CC	CC	CC	CC	CC	CC	CC	CC	CC	CC
AX-184047971	A/G	1B	14713824	+	NA	NA	NA	NA	NA	NA	GG	AG	GG	GG	GG	GG	GG	GG	GG	GG	GG	GG	GG	GG	GG	GG	GG	GG	GG	GG	GG	GG	GG	GG	GG	GG	GG	GG	GG	GG	GG	GG	GG	GG	GG	GG	GG	GG	GG
AX-184062002	T/G	1B	14747188	+	NA	NA	NA	NA	NA	NA	TT	TT	TT	TG	TG	TT	TG	TG	TG	TG	TG	TG	TT	TG	TG	TG	TT	TT	TG	TT	TT	TG	TG	TT	TG	TT	TG	TT	TG	TT	TG	TG	TT	TT	TG	TT	TG	TG	TG
AX-184174589	A/G	1B	14748272	+	NA	NA	NA	NA	NA	NA	AG	AA	AG	AG	AG	AG	AG	AG	AG	AG	AG	AG	AG	AG	AG	AG	AG	AG	AG	AG	AG	AG	AG	AG	AG	AG	AG	AG	AG	AG	AG	AG	AG	AG	AG	AG	AG	AG	AG
AX-184967526	T/C	1B	14759217	+	NA	NA	NA	NA	NA	NA	CC	TC	CC	CC	CC	CC	CC	CC	CC	CC	CC	CC	CC	CC	CC	CC	CC	CC	CC	CC	CC	CC	CC	CC	CC	CC	CC	CC	CC	CC	CC	CC	CC	CC	CC	CC	CC	CC	CC
AX-184902780	T/C	1B	14816250	+	NA	NA	NA	NA	NA	NA	CC	TC	CC	CC	CC	CC	CC	CC	CC	CC	CC	CC	CC	CC	CC	CC	CC	CC	CC	CC	CC	CC	CC	CC	CC	CC	CC	CC	CC	CC	CC	CC	CC	CC	CC	CC	CC	CC	CC
AX-184553688	A/G	1B	14867098	+	NA	NA	NA	NA	NA	NA	GG	AG	GG	GG	GG	GG	GG	GG	GG	GG	GG	GG	GG	GG	GG	GG	GG	GG	GG	GG	GG	GG	GG	GG	GG	GG	GG	GG	GG	GG	GG	GG	GG	GG	GG	GG	GG	GG	GG
AX-184520668	T/C	1B	14896813	+	NA	NA	NA	NA	NA	NA	TC	TT	TC	TC	TC	TC	TC	TC	TC	TC	TC	TC	TC	TC	TC	TC	TC	TC	TC	TC	TC	TC	TC	TC	TC	TC	TC	TC	TC	TC	TC	TC	TC	TC	TC	TC	TC	TC	TC
AX-184475080	A/G	1B	14901365	+	NA	NA	NA	NA	NA	NA	GG	GG	GG	AG	AG	GG	AG	AG	AG	AG	AG	AG	GG	AG	AG	AG	GG	GG	AG	GG	GG	AG	AG	GG	AG	GG	AG	GG	AG	GG	AG	AG	GG	GG	AG	AG	AG	AG	AG
AX-184716095	A/C	1B	14906662	+	NA	NA	NA	NA	NA	NA	AA	AC	AA	AA	AA	AA	AA	AA	AA	AA	AA	AA	AA	AA	AA	AA	AA	AA	AA	AA	AA	AA	AA	AA	AA	AA	AA	AA	AA	AA	AA	AA	AA	AA	AA	AA	AA	AA	AA
AX-184335447	A/G	1B	14957809	+	NA	NA	NA	NA	NA	NA	AG	AG	AG	GG	AG	GG	AG	AG	AG	GG	GG	GG	GG	GG	AG	GG	GG	AG	GG	AG	GG	AG	GG	GG	AG	AG	GG	AG	AG	AG	AG	AG	AG	GG	AG	GG	GG	GG	GG
AX-184346696	T/C	1B	14994789	+	NA	NA	NA	NA	NA	NA	CC	CC	CC	TC	TC	CC	TC	TC	TC	TC	TC	TC	CC	TC	TC	TC	CC	CC	TC	CC	CC	TC	TC	CC	TC	CC	TC	CC	TC	CC	TC	TC	CC	CC	TC	TC	TC	TC	TC
AX-184174564	T/C	1B	15040554	+	NA	NA	NA	NA	NA	NA	CC	TC	CC	CC	CC	CC	CC	CC	CC	CC	CC	CC	CC	CC	CC	CC	CC	CC	CC	CC	CC	CC	CC	CC	CC	CC	CC	CC	CC	CC	CC	CC	CC	CC	CC	CC	CC	CC	CC
AX-184583899	A/C	1B	15049504	+	NA	NA	NA	NA	NA	NA	CC	CC	CC	AC	AC	CC	AC	AC	AC	AC	AC	AC	CC	AC	AC	AC	CC	CC	AC	CC	CC	AC	AC	CC	AC	CC	AC	CC	AC	CC	AC	AC	CC	CC	AC	AC	AC	AC	AC
AX-184634682	T/C	1B	15068118	+	NA	NA	NA	NA	NA	NA	TC	TC	CC	TC	TC	TC	TC	TC	TC	TC	TC	TC	TC	TC	TC	TC	TC	TC	TC	TC	TC	TC	TC	TC	TC	TC	TC	TC	TC	TC	TC	TC	TC	TC	TC	TC	TC	TC	TC
AX-184529239	A/C	1B	15080341	+	NA	NA	NA	NA	NA	NA	AC	CC	AC	AA	AC	AA	AC	AC	AC	AA	AA	AA	AA	AA	AC	AA	AA	AC	AA	AC	AA	AC	AA	AA	AC	AC	AA	AC	AC	AC	AC	AC	AC	AA	AC	AA	AA	AA	AA
AX-184915902	T/G	1B	15126569	+	NA	NA	NA	NA	NA	NA	GG	TG	GG	TT	TG	TG	TG	TG	TG	TT	TT	TT	TG	TT	TG	TT	TG	GG	TT	GG	TG	TG	TT	TG	TG	GG	TT	GG	TG	GG	TG	TG	GG	TG	TG	TT	TT	TT	TT
AX-184920545	T/C	1B	15129888	+	NA	NA	NA	NA	NA	NA	CC	TC	CC	CC	CC	CC	CC	CC	CC	CC	CC	CC	CC	CC	CC	CC	CC	CC	CC	CC	CC	CC	CC	CC	CC	CC	CC	CC	CC	CC	CC	CC	CC	CC	CC	CC	CC	CC	CC
AX-184455086	T/C	1B	15190538	+	NA	NA	NA	NA	NA	NA	TT	TC	TT	TT	TT	TT	TT	TT	TT	TT	TT	TT	TT	TT	TT	TT	TT	TT	TT	TT	TT	TT	TT	TT	TT	TT	TT	TT	TT	TT	TT	TT	TT	TT	TT	TT	TT	TT	TT
AX-184848279	T/C	1B	15192289	+	NA	NA	NA	NA	NA	NA	TT	TC	TC	TC	TC	TT	TC	TC	TC	TC	TC	TC	TT	TC	TC	TC	TT	TT	TC	TT	TT	TC	TC	TT	TC	TT	TC	TT	TC	TT	TC	TC	TT	TT	TC	TC	TC	TC	TC
AX-184346705	A/G	1B	15250507	+	NA	NA	NA	NA	NA	NA	GG	GG	GG	AG	AG	GG	AG	AG	AG	AG	AG	AG	GG	AG	AG	AG	GG	GG	AG	GG	GG	AG	AG	GG	AG	GG	AG	GG	AG	GG	AG	AG	GG	GG	AG	GG	AG	AG	AG
AX-184870519	A/G	1B	15253087	+	NA	NA	NA	NA	NA	NA	AA	AG	AA	AA	AA	AA	AA	AA	AA	AA	AA	AA	AA	AA	AA	AA	AA	AA	AA	AA	AA	AA	AA	AA	AA	AA	AA	AA	AA	AA	AA	AA	AA	AA	AA	AA	AA	AA	AA
AX-184131787	T/C	1B	15291499	+	NA	NA	NA	NA	NA	NA	CC	TC	CC	TC	TC	CC	TC	TC	TC	TC	TC	TC	CC	TC	TC	TC	CC	CC	TC	CC	CC	TC	TC	CC	TC	CC	TC	CC	TC	CC	TC	TC	CC	CC	TC	TC	TC	TC	TC
AX-184711921	T/C	1B	15299778	+	NA	NA	NA	NA	NA	NA	TT	TC	TT	TT	TT	TT	TT	TT	TT	TT	TT	TT	TT	TT	TT	TT	TT	TT	TT	TT	TT	TT	TT	TT	TT	TT	TT	TT	TT	TT	TT	TT	TT	TT	TT	TT	TT	TT	TT
AX-184716096	A/G	1B	15335125	+	NA	NA	NA	NA	NA	NA	GG	GG	GG	GG	GG	GG	GG	GG	GG	GG	GG	GG	GG	GG	GG	GG	GG	GG	GG	GG	GG	GG	GG	GG	GG	GG	GG	GG	GG	GG	GG	GG	GG	GG	GG	GG	GG	GG	GG
AX-184939843	T/G	1B	15366925	+	NA	NA	NA	NA	NA	NA	TG	TG	TG	TT	TG	TT	TG	TG	TG	TT	TT	TT	TT	TT	TG	TT	TT	TG	TT	TG	TT	TG	TT	TT	TG	TG	TT	TG	TG	TG	TG	TG	TG	TT	TG	TT	TT	TT	TT
AX-184147788	A/G	1B	15401242	+	NA	NA	NA	NA	NA	NA	AG	AG	AG	AG	AG	AG	AG	AG	AG	AG	AG	AG	AG	AG	AG	AG	AG	AG	AG	AG	AG	AG	AG	AG	AG	AG	AG	AG	AG	AG	AG	AG	AG	AG	AG	AG	AG	AG	AG
AX-184335455	A/G	1B	15446392	+	NA	NA	NA	NA	NA	NA	GG	AG	GG	AA	AG	AG	AG	AG	AG	AA	AA	AA	AG	AA	AG	AA	AG	GG	AA	GG	AG	AG	AA	AG	AG	GG	AA	GG	AG	GG	AG	AG	GG	AG	AG	AA	AA	AA	AA
AX-184380437	T/G	1B	15446922	+	NA	NA	NA	NA	NA	NA	TG	TG	TT	TT	TT	TG	TT	TT	TT	TT	TT	TT	TG	TT	TT	TT	TG	TG	TT	TG	TG	TT	TT	TG	TT	TG	TT	TG	TT	TG	TT	TT	TG	TG	TT	TT	TT	TT	TT
AX-184139653	T/C	1B	15486628	+	NA	NA	NA	NA	NA	NA	TC	TC	TC	CC	CC	TC	CC	CC	CC	CC	CC	CC	TT	CC	CC	CC	TT	TC	CC	TC	TT	CC	CC	TT	CC	TC	CC	TC	CC	TC	CC	CC	TC	TT	CC	CC	CC	CC	CC
AX-184455092	T/C	1B	15584957	+	NA	NA	NA	NA	NA	NA	TC	TC	TC	TT	TC	TT	TC	TC	TC	TT	TT	TT	TT	TT	TC	TT	TT	TC	TT	TC	TT	TC	TT	TT	TC	TC	TT	TC	TC	TC	TC	TC	TC	TT	TC	TT	TT	TT	TT
AX-184545628	A/G	1B	15591139	+	NA	NA	NA	NA	NA	NA	AG	AG	AG	AG	AA	GG	AA	AA	AA	AG	AG	AG	GG	AG	AA	AG	GG	AG	AG	AG	GG	AA	AG	GG	AA	AG	AG	AG	AA	AG	AA	AA	AG	GG	AA	AG	AG	AG	AG
AX-184116942	A/G	1B	15639776	+	NA	NA	NA	NA	NA	NA	AG	AA	AG	AG	GG	AA	GG	GG	GG	AG	AG	AG	AA	AG	GG	AG	AA	AG	AG	AG	AA	GG	AG	AA	GG	AG	AG	AG	GG	AG	GG	GG	AG	AA	GG	AG	AG	AG	AG
AX-184484683	A/G	1B	15640037	+	NA	NA	NA	NA	NA	NA	AG	AA	AG	AG	AG	AG	AG	AG	AG	AG	AG	AG	AG	AG	AG	AG	AG	AG	AG	AG	AG	AG	AG	AG	AG	AG	AG	AG	AG	AG	AG	AG	AG	AG	AG	AG	AG	AG	AG
AX-184434521	T/C	1B	15685933	+	NA	NA	NA	NA	NA	NA	TC	CC	TC	TC	TC	TC	TC	TC	TC	TC	TC	TC	CC	TC	TC	TC	CC	TC	TC	TC	TC	TC	TC	TC	TC	TC	TC	TC	TC	TC	TC	TC	TC	TC	TC	TC	TC	TC	TC
AX-184727558	T/G	1B	15732971	+	NA	NA	NA	NA	NA	NA	GG	GG	GG	TG	TT	GG	TG	GG	TG	TG	TG	TG	GG	TG	GG	TG	GG	GG	TG	GG	GG	GG	TG	GG	TG	TG	TG	GG	TG	GG	TT	TT	GG	GG	TG	TG	TG	TG	TG
AX-184224464	T/C	1B	15785682	+	NA	NA	NA	NA	NA	NA	CC	CC	CC	TC	TC	CC	TC	TC	TC	TC	TC	TC	CC	CC	TC	TC	CC	CC	TC	CC	CC	TC	TC	CC	TC	CC	TC	CC	TC	CC	TC	TC	CC	CC	TC	TC	TC	TC	TC
AX-184709750	T/C	1B	15824984	+	NA	NA	NA	NA	NA	NA	CC	TT	CC	TC	TC	CC	TC	TC	TC	TC	TC	TC	CC	TC	TC	TC	CC	CC	TC	CC	CC	TC	TC	CC	TC	CC	TC	CC	TC	CC	TC	TC	CC	CC	TC	TC	TC	TC	TC
AX-184553705	T/G	1B	15841201	+	NA	NA	NA	NA	NA	NA	GG	TT	GG	TG	TG	GG	TG	TG	TG	TG	TG	TG	GG	TG	TG	TG	GG	GG	TG	GG	GG	TG	TG	GG	TG	GG	TG	GG	TG	GG	TG	TG	GG	GG	TG	TG	TG	TG	TG
AX-184256865	T/C	1B	15958859	+	NA	NA	NA	NA	NA	NA	CC	TC	CC	TC	CC	TC	CC	CC	CC	TC	TC	TC	TC	TC	CC	TC	TC	CC	TC	CC	TC	CC	TC	TC	CC	CC	TC	CC	CC	CC	CC	CC	CC	TC	CC	TC	TC	TC	TC
AX-184858246	T/G	1B	15962779	+	NA	NA	NA	NA	NA	NA	GG	TG	GG	TG	GG	TG	GG	GG	GG	TG	TG	TG	TG	TG	GG	TG	TG	GG	TG	GG	TG	GG	TG	TG	GG	GG	TG	GG	GG	GG	GG	GG	GG	TG	GG	TG	TG	TG	TG
AX-184413183	A/C	1B	15971709	+	NA	NA	NA	NA	NA	NA	CC	AA	CC	AC	CC	AC	CC	CC	CC	AC	AC	AC	AC	AC	CC	AC	AC	CC	AC	CC	AC	CC	AC	AC	CC	CC	AC	CC	CC	CC	CC	CC	CC	AC	CC	AC	AC	AC	AC
AX-184640137	A/G	1B	16000911	+	NA	NA	NA	NA	NA	NA	AA	AG	AA	AG	AA	GG	AA	AA	AA	AG	AG	AG	GG	AG	AA	AG	GG	AA	AG	AA	GG	AA	AG	GG	AA	AA	AG	AA	AA	AA	AA	AA	AA	GG	AA	AG	AG	AG	AG
AX-184686564	T/C	1B	16023147	+	NA	NA	NA	NA	NA	NA	CC	CC	CC	CC	CC	CC	CC	CC	CC	CC	CC	CC	CC	CC	CC	CC	CC	CC	CC	CC	CC	CC	CC	CC	CC	CC	CC	CC	CC	CC	CC	CC	CC	CC	CC	CC	CC	CC	CC
AX-184590961	T/C	1B	16109257	+	NA	NA	NA	NA	NA	NA	TT	TT	TC	CC	TC	TC	TC	TC	TC	CC	CC	CC	TC	CC	TC	CC	TC	TT	CC	TT	TC	TC	CC	TC	TC	TT	CC	TT	TC	TT	TC	TC	TT	TC	TC	CC	CC	CC	CC
AX-184058053	T/C	1B	16116480	+	NA	NA	NA	NA	NA	NA	TC	TC	TC	CC	TC	CC	TC	TC	TC	CC	CC	CC	CC	CC	TC	CC	CC	TC	CC	TC	CC	TC	CC	CC	TC	TC	CC	TC	TC	TC	TC	TC	TC	CC	TC	CC	CC	CC	CC
AX-184686565	A/C	1B	16178073	+	NA	NA	NA	NA	NA	NA	AC	AC	AC	AA	AA	AC	AA	AA	AA	AA	AA	AA	AC	AA	AA	AA	AC	AC	AA	AC	AC	AA	AA	AC	AA	AC	AA	AC	AA	AC	AA	AA	AC	AC	AA	AA	AA	AA	AA
AX-184224467	A/G	1B	16193809	+	NA	NA	NA	NA	NA	NA	AA	AG	AA	AA	AA	AA	AA	AA	AA	AA	AA	AA	AA	AA	AA	AA	AA	AA	AA	AA	AA	AA	AA	AA	AA	AA	AA	AA	AA	AA	AA	AA	AA	AA	AA	AA	AA	AA	AA
AX-184369192	T/C	1B	16243514	+	NA	NA	NA	NA	NA	NA	TT	TT	TT	TC	TC	TT	TC	TC	TC	TC	TC	TC	TT	TC	TC	TC	TT	TT	TC	TT	TT	TC	TC	TT	TC	TT	TC	TT	TC	TT	TC	TC	TT	TT	TC	TC	TC	TC	TC
AX-184553707	A/G	1B	16289331	+	NA	NA	NA	NA	NA	NA	GG	GG	GG	AG	AG	GG	AG	AG	AG	AG	AG	AG	GG	AG	AG	AG	GG	GG	AG	GG	GG	AG	AG	GG	AG	GG	AG	GG	AG	GG	AG	AG	GG	GG	AG	AG	AG	AG	AG
AX-184025849	T/C	1B	16345232	+	NA	NA	NA	NA	NA	NA	CC	CC	CC	TC	TC	CC	TC	TC	TC	TC	TC	TC	CC	TC	TC	TC	CC	CC	TC	CC	CC	TC	TC	CC	TC	CC	TC	CC	TC	CC	TC	TC	CC	CC	TC	TC	TC	TC	TC
AX-184030672	A/C	1B	16349963	+	NA	NA	NA	NA	NA	NA	AC	AA	AC	CC	CC	AC	CC	CC	CC	CC	CC	CC	AC	CC	CC	CC	AC	AC	CC	AC	AC	CC	CC	AC	CC	AC	CC	AC	CC	AC	CC	CC	AC	AC	CC	CC	CC	CC	CC
AX-184346715	A/G	1B	16401292	+	NA	NA	NA	NA	NA	NA	GG	AA	GG	AG	GG	AG	GG	GG	GG	AG	AG	AG	AG	AG	GG	AG	AG	GG	AG	GG	AG	GG	AG	AG	GG	GG	AG	GG	GG	GG	GG	GG	GG	AG	GG	AG	AG	AG	AG
AX-184346716	A/G	1B	16401874	+	NA	NA	NA	NA	NA	NA	GG	AA	GG	GG	GG	GG	GG	GG	GG	GG	GG	GG	GG	GG	GG	GG	GG	GG	GG	GG	GG	GG	GG	GG	GG	GG	GG	GG	GG	GG	GG	GG	GG	GG	GG	GG	GG	GG	GG
AX-184745173	T/C	1B	16415300	+	NA	NA	NA	NA	NA	NA	TC	CC	TC	TC	TC	TC	TC	TC	TC	TC	TC	TC	TC	TC	TC	TC	TC	TC	TC	TC	TC	TC	TC	TC	TC	TC	TC	TC	TC	TC	TC	TC	TC	TC	TC	TC	TC	TC	TC
AX-184033914	A/C	1B	16431117	+	NA	NA	NA	NA	NA	NA	AC	AA	AA	AC	AC	AC	AC	AC	AC	AC	AC	AC	AC	AC	AC	AC	AC	AC	AC	AC	AC	AC	AC	AC	AC	AC	AC	AC	AC	AC	AC	AC	AC	AC	AC	AC	AC	AC	AC
AX-184870525	A/G	1B	16504586	+	NA	NA	NA	NA	NA	NA	AG	GG	AG	GG	AG	GG	AG	AG	AG	GG	GG	GG	GG	GG	AG	GG	GG	AG	GG	AG	GG	AG	GG	GG	AG	AG	GG	AG	AG	AG	AG	AG	AG	GG	AG	GG	GG	GG	GG
AX-184131798	A/G	1B	16543716	+	NA	NA	NA	NA	NA	NA	GG	GG	GG	AG	AG	GG	AG	AG	AG	AG	AG	AG	GG	AG	AG	AG	GG	GG	AG	GG	GG	AG	AG	GG	AG	GG	AG	GG	AG	GG	AG	AG	GG	GG	AG	AG	AG	AG	AG
AX-184085428	T/G	1B	16551708	+	NA	NA	NA	NA	NA	NA	TT	TT	TT	TT	TT	TT	TT	TT	TT	TT	TT	TT	TT	TT	TT	TT	TT	TT	TT	TT	TT	TT	TT	TT	TT	TT	TT	TT	TT	TT	TT	TT	TT	TT	TT	TT	TT	TT	TT
AX-184590969	A/G	1B	16634835	+	NA	NA	NA	NA	NA	NA	GG	GG	GG	AG	AG	GG	AG	AG	AG	AG	AG	AG	GG	AG	AG	AG	GG	GG	AG	GG	GG	AG	AG	GG	AG	GG	AG	GG	AG	GG	AG	AG	GG	GG	AG	AG	AG	AG	AG
AX-184512129	T/C	1B	16647231	+	NA	NA	NA	NA	NA	NA	CC	TT	CC	CC	CC	CC	CC	CC	CC	CC	CC	CC	CC	CC	CC	CC	CC	CC	CC	CC	CC	CC	CC	CC	CC	CC	CC	CC	CC	CC	CC	CC	CC	CC	CC	CC	CC	CC	CC
AX-184203910	T/C	1B	16697628	+	NA	NA	NA	NA	NA	NA	CC	CC	CC	TT	TC	TC	TC	TC	TC	TT	TT	TT	TC	TT	TC	TT	TC	CC	TT	CC	TC	TC	TT	TC	TC	CC	TT	CC	TC	CC	TC	TC	CC	TC	TC	TT	TT	TT	TT
AX-184174612	T/C	1B	16719870	+	NA	NA	NA	NA	NA	NA	TC	TC	TC	TC	TC	TC	TC	TC	TC	TC	TC	TC	TC	TC	TC	TC	TC	TC	TC	TC	TC	TC	TC	TC	TC	TC	TC	TC	TC	TC	TC	TC	TC	TC	TC	TC	TC	TC	TC
AX-184047991	A/C	1B	16726121	+	NA	NA	NA	NA	NA	NA	AA	AA	AA	AC	AC	AA	AC	AC	AC	AC	AC	AC	AA	AC	AC	AC	AA	AA	AC	AA	AA	AC	AC	AA	AC	AA	AC	AA	AC	AA	AC	AC	AA	AA	AC	AC	AC	AC	AC
AX-184025851	T/C	1B	16815663	+	NA	NA	NA	NA	NA	NA	CC	CC	CC	CC	CC	CC	CC	CC	CC	CC	CC	CC	CC	CC	CC	CC	CC	CC	CC	CC	CC	CC	CC	CC	CC	CC	CC	CC	CC	CC	CC	CC	CC	CC	CC	CC	CC	CC	CC
AX-184569147	A/G	1B	16922898	+	NA	NA	NA	NA	NA	NA	AG	AA	GG	AG	AG	AG	GG	GG	GG	GG	AG	AG	AG	AG	GG	AG	AG	AG	GG	AG	GG	AG	GG	GG	GG	AG	AG	GG	GG	GG	GG	AG	GG	GG	GG	GG	GG	GG	GG
AX-184278846	A/G	1B	16960233	+	NA	NA	NA	NA	NA	NA	GG	GG	GG	AG	AG	GG	AG	AG	AG	AG	AG	AG	GG	AG	AG	AG	GG	GG	AG	GG	GG	AG	AG	GG	AG	GG	AG	GG	AG	GG	AG	AG	GG	GG	AG	AG	AG	AG	AG
AX-184174618	T/C	1B	16985659	+	NA	NA	NA	NA	NA	NA	CC	CC	CC	TC	TC	CC	TC	TC	TC	TC	TC	TC	CC	TC	TC	TC	CC	CC	TC	CC	CC	TC	TC	CC	TC	CC	TC	CC	TC	CC	TC	TC	CC	CC	TC	TC	TC	TC	TC
AX-184091004	T/C	1B	16998558	+	NA	NA	NA	NA	NA	NA	CC	CC	CC	CC	CC	CC	CC	CC	CC	CC	CC	CC	CC	CC	CC	CC	CC	CC	CC	CC	CC	CC	CC	CC	CC	CC	CC	CC	CC	CC	CC	CC	CC	CC	CC	CC	CC	CC	CC
AX-184434538	A/G	1B	17027763	+	NA	NA	NA	NA	NA	NA	AG	GG	AG	GG	AG	AG	AG	GG	AG	AG	AG	GG	AG	GG	AG	AG	GG	AG	GG	AG	AG	AG	AG	GG	AG	AG	GG	AG	GG	AG	GG	GG	AG	AG	GG	GG	AG	AG	GG
AX-184042504	A/G	1B	17059655	+	NA	NA	NA	NA	NA	NA	AA	AA	AA	AA	AA	AA	AA	AA	AA	AA	AA	AA	AA	AA	AA	AA	AA	AA	AA	AA	AA	AA	AA	AA	AA	AA	AA	AA	AA	AA	AA	AA	AA	AA	AA	AA	AA	AA	AA
AX-184423956	A/C	1B	17077967	+	NA	NA	NA	NA	NA	NA	CC	CC	CC	AC	CC	AC	CC	CC	CC	AC	AC	AC	AC	AC	CC	AC	AC	CC	AC	CC	AC	CC	AC	AC	CC	CC	AC	CC	CC	CC	CC	CC	CC	AC	CC	AC	AC	AC	AC
AX-184214205	T/C	1B	17094995	+	NA	NA	NA	NA	NA	NA	CC	TC	CC	CC	CC	CC	CC	CC	CC	CC	CC	CC	CC	CC	CC	CC	CC	CC	CC	CC	CC	CC	CC	CC	CC	CC	CC	CC	CC	CC	CC	CC	CC	CC	CC	CC	CC	CC	CC
AX-184184132	A/G	1B	17103264	+	NA	NA	NA	NA	NA	NA	AA	AA	AA	AG	AG	AA	AG	AG	AG	AG	AG	AG	AA	AG	AG	AG	AA	AA	AG	AA	AA	AG	AG	AA	AG	AA	AG	AA	AG	AA	AG	AG	AA	AA	AG	AG	AG	AG	AG
AX-184193905	T/C	1B	17147325	+	NA	NA	NA	NA	NA	NA	CC	CC	CC	TT	TC	CC	TC	TC	TC	TT	TT	TT	CC	TT	TC	TT	CC	CC	TT	CC	CC	TC	TT	CC	TC	CC	TT	CC	TC	CC	TC	TC	CC	CC	TC	TT	TT	TT	TT
AX-184290107	A/G	1B	17149242	+	NA	NA	NA	NA	NA	NA	GG	GG	GG	GG	GG	GG	GG	GG	GG	GG	GG	GG	GG	GG	GG	GG	GG	GG	GG	GG	GG	GG	GG	GG	GG	GG	GG	GG	GG	GG	GG	GG	GG	GG	GG	GG	GG	GG	GG
AX-184762373	T/G	1B	17169438	+	NA	NA	NA	NA	NA	NA	GG	GG	GG	GG	GG	GG	GG	GG	GG	GG	GG	GG	GG	GG	GG	GG	GG	GG	GG	GG	GG	GG	GG	GG	GG	GG	GG	GG	GG	GG	GG	GG	GG	GG	GG	GG	GG	GG	GG
AX-184455108	A/G	1B	17169530	+	NA	NA	NA	NA	NA	NA	AA	GG	AA	AA	AA	AA	AA	AA	AA	AA	AA	AA	AA	AA	AA	AA	AA	AA	AA	AA	AA	AA	AA	AA	AA	AA	AA	AA	AA	AA	AA	AA	AA	AA	AA	AA	AA	AA	AA
AX-184324400	T/G	1B	17169867	+	NA	NA	NA	NA	NA	NA	TG	GG	TG	TG	TT	GG	TT	TT	TT	TG	TG	TG	GG	TG	TT	TG	GG	TG	TG	TG	GG	TT	TG	GG	TT	TG	TG	TG	TT	TG	TT	TT	TG	GG	TT	TG	TG	TG	TG
AX-184278852	A/G	1B	17214377	+	NA	NA	NA	NA	NA	NA	AG	AG	GG	AA	AG	AA	AG	AG	AG	AA	AA	AA	AA	AA	AG	AA	AA	AG	AA	AG	AA	AG	AA	AA	AG	AG	AA	AG	AG	AG	AG	AG	AG	AA	AG	AA	AA	AA	AA
AX-184434540	T/C	1B	17215007	+	NA	NA	NA	NA	NA	NA	TT	TT	TT	TC	TC	TT	TC	TC	TC	TC	TC	TC	TT	TC	TC	TC	TT	TT	TC	TT	TT	TC	TC	TT	TC	TT	TC	TT	TC	TT	TC	TC	TT	TT	TC	TC	TC	TC	TC
AX-184037837	T/C	1B	17282680	+	NA	NA	NA	NA	NA	NA	CC	TC	CC	TC	TC	CC	TC	TC	TC	TC	TC	TC	CC	TC	TC	TC	CC	CC	TC	CC	CC	TC	TC	CC	TC	TC	TC	CC	TC	CC	TC	TC	CC	CC	TC	TC	TC	TC	TC
AX-184184133	T/C	1B	17295641	+	NA	NA	NA	NA	NA	NA	CC	CC	CC	TC	CC	TT	CC	CC	CC	TC	TC	TC	TT	TC	CC	TC	TT	CC	TC	CC	TT	CC	TC	TT	CC	CC	TC	CC	CC	CC	CC	CC	CC	TT	CC	TC	TC	TC	TC
AX-184604547	A/G	1B	17350334	+	NA	NA	NA	NA	NA	NA	GG	AG	GG	GG	GG	GG	GG	GG	GG	GG	GG	GG	GG	GG	GG	GG	GG	GG	GG	GG	GG	GG	GG	GG	GG	GG	GG	GG	GG	GG	GG	GG	GG	GG	GG	GG	GG	GG	GG
AX-184455112	T/C	1B	17408992	+	NA	NA	NA	NA	NA	NA	CC	TC	CC	TC	CC	TC	CC	CC	CC	TC	TC	TC	TC	TC	CC	TC	TC	CC	TC	CC	TC	CC	TC	TC	CC	CC	TC	CC	CC	CC	CC	CC	CC	TC	CC	TC	TC	TC	TC
AX-184184134	T/G	1B	17420875	+	NA	NA	NA	NA	NA	NA	GG	GG	GG	TG	TG	GG	TG	TG	TG	TG	TG	TG	GG	TG	TG	TG	GG	GG	TG	GG	GG	TG	TG	GG	TG	GG	TG	GG	TG	GG	TG	TG	GG	GG	TG	TG	TG	TG	TG
AX-184096956	A/G	1B	17421570	+	NA	NA	NA	NA	NA	NA	GG	GG	GG	AG	AG	GG	AG	AG	AG	AG	AG	AG	GG	AG	AG	AG	GG	GG	AG	GG	GG	AG	AG	GG	AG	GG	AG	GG	AG	GG	AG	AG	GG	GG	AG	AG	AG	AG	AG
AX-184301403	T/C	1B	17438864	+	NA	NA	NA	NA	NA	NA	CC	CC	CC	TC	TC	CC	TC	TC	TC	TC	TC	TC	CC	TC	TC	TC	CC	CC	TC	CC	CC	TC	TC	CC	TC	CC	TC	CC	TC	CC	TC	CC	CC	CC	TC	TC	TC	CC	TC
AX-184537638	T/G	1B	17441587	+	NA	NA	NA	NA	NA	NA	TG	TG	TG	TG	GG	TT	GG	GG	GG	TG	TG	TG	TT	TG	GG	TG	TT	TG	TG	TG	TT	GG	TG	TT	GG	TG	TG	TG	GG	TG	GG	GG	TG	TT	GG	TG	TG	TG	TG
AX-184380458	A/G	1B	17505492	+	NA	NA	NA	NA	NA	NA	AG	GG	AG	GG	GG	AG	GG	GG	GG	GG	GG	GG	AG	GG	GG	GG	AG	AG	GG	AG	AG	GG	GG	AG	GG	AG	GG	AG	GG	AG	GG	GG	AG	AG	GG	GG	GG	GG	GG
AX-184324403	T/C	1B	17558159	+	NA	NA	NA	NA	NA	NA	CC	CC	CC	CC	CC	CC	CC	CC	CC	CC	CC	CC	CC	CC	CC	CC	CC	CC	CC	CC	CC	CC	CC	CC	CC	CC	CC	CC	CC	CC	CC	CC	CC	CC	CC	CC	CC	CC	CC
AX-184224478	A/G	1B	17677099	+	NA	NA	NA	NA	NA	NA	AA	GG	AA	GG	AG	GG	AG	AG	AG	GG	GG	GG	GG	GG	AG	GG	GG	AA	GG	AA	GG	AG	GG	GG	AG	AA	GG	AA	AG	AA	AG	AG	AA	GG	AG	GG	GG	GG	GG
AX-184413197	A/G	1B	17696867	+	NA	NA	NA	NA	NA	NA	AG	AA	AG	AA	GG	GG	GG	GG	GG	GG	GG	GG	AG	GG	GG	GG	AG	AG	GG	AG	AG	GG	GG	AA	GG	AG	GG	AG	GG	AG	GG	GG	GG	AG	GG	GG	GG	GG	GG
AX-184147808	A/C	1B	17697802	+	NA	NA	NA	NA	NA	NA	AA	AC	AA	AA	AA	AA	AA	AA	AA	AA	AA	AA	AA	AA	AA	AA	AA	AA	AA	AA	AA	AA	AA	AA	AA	AA	AA	AA	AA	AA	AA	AA	AA	AA	AA	AA	AA	AA	AA
AX-184116959	T/C	1B	17789424	+	NA	NA	NA	NA	NA	NA	CC	CC	CC	TC	TC	CC	TC	TC	TC	TC	TC	TC	CC	TC	TC	TC	CC	CC	TC	CC	CC	TC	TC	CC	TC	CC	TC	CC	TC	CC	TC	TC	CC	CC	TC	TC	TC	TC	TC
AX-184503252	A/G	1B	17843958	+	NA	NA	NA	NA	NA	NA	GG	GG	GG	AG	AG	GG	AG	AG	AG	AG	AG	AG	GG	AG	AG	AG	GG	GG	AG	GG	GG	AG	AG	GG	GG	GG	AG	GG	AG	GG	AG	AG	GG	GG	AG	AG	AG	AG	AG
AX-184174631	T/C	1B	17866433	+	NA	NA	NA	NA	NA	NA	TT	TC	TT	TC	TT	TC	TT	TT	TT	TC	TC	TC	TC	TC	TT	TC	TC	CC	TC	TT	TC	TT	TC	TC	TT	TT	TC	TT	TT	TT	TT	TT	TT	TC	TT	TC	TC	TC	TC
AX-184512141	T/C	1B	17888731	+	NA	NA	NA	NA	NA	NA	CC	CC	CC	TT	TC	TC	TC	TC	TC	TT	TT	TT	TC	TT	TC	TT	TC	CC	TT	CC	TC	TC	TT	TC	TC	CC	TT	CC	TC	CC	TC	TC	CC	TC	TC	TT	TT	TT	TT
AX-184597865	A/G	1B	17914041	+	NA	NA	NA	NA	NA	NA	GG	AG	GG	GG	GG	GG	GG	GG	GG	GG	GG	GG	GG	GG	GG	GG	GG	GG	GG	GG	GG	GG	GG	GG	GG	GG	GG	GG	GG	GG	GG	GG	GG	GG	GG	GG	GG	GG	GG
AX-184512142	T/C	1B	17934508	+	NA	NA	NA	NA	NA	NA	TT	TT	TT	TC	TC	TT	TC	TC	TC	TC	TC	TC	TT	TC	TC	TC	TT	TT	TC	TT	TT	TC	TC	TT	TC	TT	TC	TT	TC	TT	TC	TC	TT	TT	TC	TC	TC	TC	TC
AX-184867773	T/C	1B	17966613	+	NA	NA	NA	NA	NA	NA	TC	CC	TC	TT	TT	TC	TT	TT	TT	TT	TT	TT	TC	TT	TT	TT	TC	TC	TT	TC	TC	TT	TT	TC	TT	TC	TT	TC	TT	TC	TT	TT	TC	TC	TT	TT	TT	TT	TT
AX-184312892	T/C	1B	17966813	+	NA	NA	NA	NA	NA	NA	TC	TT	CC	CC	CC	TC	CC	CC	CC	CC	CC	CC	TC	CC	CC	CC	TC	TC	CC	TC	TC	CC	CC	TC	CC	TC	CC	TC	CC	TC	CC	CC	TC	TC	CC	CC	CC	CC	CC
AX-184455118	A/G	1B	18048085	+	NA	NA	NA	NA	NA	NA	GG	GG	GG	AA	AG	GG	AG	AG	AG	AA	AA	AA	GG	AA	AG	AA	GG	GG	AA	GG	GG	AG	AA	GG	AG	GG	AA	GG	AG	GG	AG	AG	GG	GG	AG	AA	AA	AA	AA
AX-184512145	T/C	1B	18064893	+	NA	NA	NA	NA	NA	NA	CC	CC	CC	TC	TC	CC	TC	TC	TC	TC	TC	TC	CC	TC	TC	TC	CC	CC	TC	CC	CC	TC	TC	CC	TC	CC	TC	CC	TC	CC	TC	TC	CC	CC	TC	TC	TC	TC	TC
AX-184402386	T/C	1B	18090636	+	NA	NA	NA	NA	NA	NA	CC	TT	CC	TC	TC	CC	TC	TC	TC	TC	TC	TC	CC	TC	TC	TC	CC	CC	TC	CC	CC	TC	TC	CC	TC	CC	TC	CC	TC	CC	TC	TC	CC	CC	TC	TC	TC	TC	TC
AX-184256959	T/C	1B	18090989	+	NA	NA	NA	NA	NA	NA	CC	CC	CC	CC	CC	CC	CC	CC	CC	CC	CC	CC	CC	CC	CC	CC	CC	CC	CC	CC	CC	CC	CC	CC	CC	CC	CC	CC	CC	CC	CC	CC	CC	CC	CC	CC	CC	CC	CC
AX-184165499	T/C	1B	18128692	+	NA	NA	NA	NA	NA	NA	TC	CC	TT	TC	TC	TC	CC	TC	TC	TC	TC	TC	TC	TC	TC	TC	TC	TC	TC	TC	TC	TC	TC	TC	TC	TC	TC	TC	TC	TC	TC	TC	TC	TC	TC	TC	TC	TC	TC
AX-184066062	A/C	1B	18157682	+	NA	NA	NA	NA	NA	NA	AC	AA	AC	AC	CC	AA	CC	CC	CC	AC	AC	AC	AA	AC	CC	AC	AA	AC	AC	AC	AA	CC	AC	AA	CC	AC	AC	AC	CC	AC	CC	CC	AC	AA	CC	AC	AC	AC	AC
AX-184156524	A/C	1B	18161331	+	NA	NA	NA	NA	NA	NA	AA	AC	AC	CC	AC	AC	AC	AC	AC	CC	CC	CC	AC	CC	AC	CC	AC	AA	CC	AA	AC	AC	CC	AC	AC	AA	CC	AA	AC	AA	AC	AC	AA	AC	AC	CC	CC	CC	CC
AX-184184140	T/C	1B	18207329	+	NA	NA	NA	NA	NA	NA	CC	TC	CC	CC	CC	CC	CC	CC	CC	CC	CC	CC	CC	CC	CC	CC	CC	CC	CC	CC	CC	CC	CC	CC	CC	CC	CC	CC	CC	CC	CC	CC	CC	CC	CC	CC	CC	CC	CC
AX-184678391	T/C	1B	18265286	+	NA	NA	NA	NA	NA	NA	TT	CC	TC	TT	TT	TT	TT	TT	TT	TT	TT	TT	TT	TT	TT	TT	TT	TT	TT	TT	TT	TT	TT	TT	TT	TT	TT	TT	TT	TT	TT	TT	TT	TT	TT	TT	TT	TT	TT
AX-184597869	A/C	1B	18295015	+	NA	NA	NA	NA	NA	NA	AA	AA	AA	AC	AC	AA	AC	AC	AC	AC	AC	AC	AA	AC	AC	AC	AA	AA	AC	AA	AA	AC	AC	AA	AC	AA	AC	AA	AC	AA	AC	AC	AA	AA	AC	AC	AC	AC	AC
AX-184346735	A/C	1B	18295133	+	NA	NA	NA	NA	NA	NA	CC	AC	CC	CC	CC	CC	CC	CC	CC	CC	CC	CC	CC	CC	CC	CC	CC	CC	CC	CC	CC	CC	CC	CC	CC	CC	CC	CC	CC	CC	CC	CC	CC	CC	CC	CC	CC	CC	CC
AX-184660497	A/C	1B	18297910	+	NA	NA	NA	NA	NA	NA	CC	AC	CC	CC	CC	CC	CC	CC	CC	CC	CC	CC	CC	CC	CC	CC	CC	CC	CC	CC	CC	CC	CC	CC	CC	CC	CC	CC	CC	CC	CC	CC	CC	CC	CC	CC	CC	CC	CC
AX-184465120	T/G	1B	18309523	+	NA	NA	NA	NA	NA	NA	TT	TT	TT	TG	TG	TT	TG	TG	TG	TG	TG	TG	TT	TG	TG	TG	TT	TT	TG	TT	TT	TG	TG	TT	TG	TG	TG	TT	TG	TT	TG	TG	TT	TT	TG	TG	TG	TG	TG
AX-184062020	A/G	1B	18311841	+	NA	NA	NA	NA	NA	NA	GG	GG	GG	AG	AG	GG	AG	AG	AG	AG	AG	AG	GG	AG	AG	AG	GG	GG	AG	GG	GG	AG	AG	GG	AG	GG	AG	GG	AG	GG	AG	AG	GG	GG	AG	AG	AG	AG	AG
AX-184278863	T/C	1B	18345455	+	NA	NA	NA	NA	NA	NA	CC	TT	TC	TT	TC	CC	TC	TC	TC	TT	TT	TT	TT	TT	TC	TT	TT	CC	TT	CC	TT	TC	TT	TT	TC	CC	TT	CC	TC	CC	TC	TC	CC	TT	TC	TT	TT	TT	TT
AX-184493989	A/C	1B	18359201	+	NA	NA	NA	NA	NA	NA	CC	AA	CC	AC	CC	CC	CC	CC	CC	AC	AC	AC	AC	AC	CC	AC	AC	CC	AC	CC	AC	CC	AC	AC	CC	CC	AC	CC	CC	CC	CC	CC	CC	AC	CC	AC	AC	AC	AC
AX-184369213	T/C	1B	18360797	+	NA	NA	NA	NA	NA	NA	TT	TT	TT	TC	TC	TT	TC	TC	TC	TC	TC	TC	TT	TC	TC	TC	TT	TT	TC	TT	TT	TC	TC	TT	TC	TT	TC	TT	TC	TT	TC	TC	TT	TT	TC	TC	TC	TC	TC
AX-184782142	T/G	1B	18419585	+	NA	NA	NA	NA	NA	NA	GG	GG	GG	TG	TG	GG	TG	TG	TG	TG	TG	TG	GG	TG	TG	TG	GG	GG	TG	GG	GG	TG	TG	GG	TG	GG	TG	GG	TG	GG	TG	TG	GG	GG	TG	TG	TG	TG	TG
AX-184369214	A/G	1B	18430566	+	NA	NA	NA	NA	NA	NA	GG	GG	GG	AG	AG	GG	AG	AG	AG	AG	AG	AG	GG	AG	AG	AG	GG	GG	AG	GG	GG	AG	AG	GG	AG	GG	AG	GG	AG	GG	AG	AG	GG	GG	AG	AG	AG	AG	AG
AX-184660498	A/G	1B	18485014	+	NA	NA	NA	NA	NA	NA	GG	GG	GG	GG	GG	GG	GG	GG	GG	GG	GG	GG	GG	GG	GG	GG	GG	GG	GG	GG	GG	GG	GG	GG	GG	GG	GG	GG	GG	GG	GG	GG	GG	GG	GG	GG	GG	GG	GG
AX-184967551	T/G	1B	18513786	+	NA	NA	NA	NA	NA	NA	GG	GG	GG	TG	TG	GG	TG	TG	TG	TG	TG	TG	GG	TG	TG	TG	GG	GG	TG	GG	GG	TG	TG	GG	TG	GG	TG	GG	TG	GG	TG	TG	GG	GG	TG	TG	TG	TG	TG
AX-184184143	T/C	1B	18540351	+	NA	NA	NA	NA	NA	NA	CC	CC	CC	TC	TC	CC	TC	TC	TC	TC	TC	TC	CC	TC	TC	TC	CC	CC	TC	CC	CC	TC	TC	CC	TC	CC	TC	CC	TC	CC	TC	TC	CC	CC	TC	TC	TC	TC	TC
AX-184757604	T/C	1B	18571930	+	NA	NA	NA	NA	NA	NA	CC	CC	CC	CC	CC	CC	CC	CC	CC	CC	CC	CC	CC	CC	CC	CC	CC	CC	CC	CC	CC	CC	CC	CC	CC	CC	CC	CC	CC	CC	CC	CC	CC	CC	CC	CC	CC	CC	CC
AX-184700321	T/C	1B	18614939	+	NA	NA	NA	NA	NA	NA	CC	TT	CC	TC	CC	CC	CC	CC	CC	TC	TC	TC	TC	TC	CC	TC	TC	CC	TC	CC	TC	CC	TC	TC	CC	CC	TC	CC	CC	CC	CC	CC	CC	TC	CC	TC	TC	TC	TC
AX-184520700	A/G	1B	18848664	+	NA	NA	NA	NA	NA	NA	AA	AG	AG	AG	AG	AG	AG	AG	AG	AG	AG	AG	AG	AG	AG	AG	AG	AG	AG	AG	AG	AG	AG	AG	AG	AG	AG	AG	AG	AG	AG	AG	AG	AG	AG	AG	AG	AG	AG
AX-184290128	T/C	1B	18850069	+	NA	NA	NA	NA	NA	NA	CC	TC	TC	TC	CC	TC	CC	CC	CC	TC	TC	TC	TT	TC	CC	TC	TT	TC	TC	TC	TT	CC	TC	TT	CC	TC	TC	TC	CC	TC	CC	CC	TC	TT	CC	TC	TC	TC	TC
AX-184702816	A/G	1B	18902864	+	NA	NA	NA	NA	NA	NA	GG	GG	GG	GG	GG	GG	GG	GG	GG	GG	GG	GG	GG	GG	GG	GG	GG	GG	GG	GG	GG	GG	GG	GG	GG	GG	GG	GG	GG	GG	GG	GG	GG	GG	GG	GG	GG	GG	GG
AX-184890773	T/C	1B	18920135	+	NA	NA	NA	NA	NA	NA	TT	TC	CC	TC	TT	TC	TT	TT	TT	TC	TC	TC	CC	TC	TT	TC	CC	TC	TC	TC	CC	TT	TC	CC	TT	TC	TC	TC	TT	TC	TT	TT	TC	CC	TT	TC	TC	TC	TC
AX-184623247	T/C	1B	19024576	+	NA	NA	NA	NA	NA	NA	CC	CC	CC	TC	TC	CC	TC	TC	TC	TC	TC	TC	CC	TC	TC	TC	CC	CC	TC	CC	CC	TC	TC	CC	TC	CC	TC	CC	TC	CC	TC	TC	CC	CC	TC	TC	TC	TC	TC
AX-184335517	T/C	1B	19035506	+	NA	NA	NA	NA	NA	NA	CC	CC	CC	CC	CC	CC	CC	CC	CC	CC	CC	CC	CC	CC	CC	CC	CC	CC	CC	CC	CC	CC	CC	CC	CC	CC	CC	CC	CC	CC	CC	CC	CC	CC	CC	CC	CC	CC	CC
AX-184358059	T/C	1B	19052414	+	NA	NA	NA	NA	NA	NA	TT	TT	TT	CC	TC	TT	TC	TC	TC	CC	CC	CC	TT	CC	TC	CC	TT	TT	CC	TT	TT	TC	CC	TT	TC	TT	CC	TT	TC	TT	TC	TC	TT	TT	TC	CC	CC	CC	CC
AX-184312902	A/G	1B	19075604	+	NA	NA	NA	NA	NA	NA	AG	AA	AG	GG	GG	AG	GG	GG	GG	GG	GG	GG	AG	GG	GG	GG	AG	AG	GG	AG	AG	GG	GG	AG	GG	AG	GG	AG	GG	AG	GG	GG	AG	AG	GG	GG	GG	GG	GG
AX-184537651	T/G	1B	19126459	+	NA	NA	NA	NA	NA	NA	GG	TG	GG	TT	TG	GG	TG	TG	TG	TT	TT	TT	TG	TT	TG	TT	TG	GG	TT	GG	TG	TG	TT	TG	TG	GG	TT	GG	TG	GG	TG	TG	GG	GG	TG	TT	TT	TT	TT
AX-184109945	A/G	1B	19163307	+	NA	NA	NA	NA	NA	NA	GG	AG	GG	GG	GG	GG	GG	GG	GG	GG	GG	GG	GG	GG	GG	GG	GG	GG	GG	GG	GG	GG	GG	GG	GG	GG	GG	GG	GG	GG	GG	GG	GG	GG	GG	GG	GG	GG	GG
AX-184925347	T/C	1B	19173893	+	NA	NA	NA	NA	NA	NA	CC	CC	CC	TC	TC	CC	TC	TC	TC	TC	TC	TC	CC	TC	TC	TC	CC	CC	TC	CC	CC	TC	TC	CC	TC	CC	TC	CC	TC	CC	TC	TC	CC	CC	TC	TC	TC	TC	TC
AX-184465134	T/C	1B	19176796	+	NA	NA	NA	NA	NA	NA	CC	CC	CC	TC	TC	CC	TC	TC	TC	TC	TC	TC	CC	TC	TC	TC	CC	CC	TC	CC	CC	TC	TC	CC	TC	CC	TC	CC	TC	CC	TC	TC	CC	CC	TC	TC	TC	CC	TC
AX-184040081	A/G	1B	19203171	+	NA	NA	NA	NA	NA	NA	AG	AA	AG	AA	AA	AG	AA	AA	AA	AA	AA	AA	AG	AA	AA	AA	AG	AG	AA	AG	AG	AA	AA	AG	AA	AG	AA	AG	AA	AG	AA	AA	AG	GG	AA	AA	AA	AA	AA
AX-184967554	A/G	1B	19233741	+	NA	NA	NA	NA	NA	NA	GG	GG	AG	AG	AG	GG	AG	AG	AG	AG	AG	AG	GG	AG	AG	AG	GG	GG	AG	GG	GG	AG	AG	GG	AG	GG	AG	GG	AG	GG	AG	AG	GG	GG	AG	AG	AG	AG	AG
AX-184967555	A/G	1B	19308526	+	NA	NA	NA	NA	NA	NA	AA	AA	AA	AG	AG	AA	AG	AG	AG	AG	AG	AG	AA	AG	AG	AG	AA	AA	AG	AA	AA	AG	AG	AA	AG	AA	AG	AA	AG	AA	AG	AG	AA	AA	AG	AG	AG	AG	AG
AX-184847026	A/G	1B	19367258	+	NA	NA	NA	NA	NA	NA	AG	GG	AG	AA	AG	AG	AG	AG	AG	AA	AA	AA	AA	AA	AG	AA	AA	AG	AA	AG	AA	AG	AA	AA	AG	AG	AA	AG	AG	AG	AG	AG	AG	AA	AG	AA	AA	AA	AA
AX-184391493	T/C	1B	19369461	+	NA	NA	NA	NA	NA	NA	CC	TC	CC	CC	CC	CC	CC	CC	CC	CC	CC	CC	CC	CC	CC	CC	CC	CC	CC	CC	CC	CC	CC	CC	CC	CC	CC	CC	CC	CC	CC	CC	CC	CC	CC	CC	CC	CC	CC
AX-184597888	A/G	1B	19392768	+	NA	NA	NA	NA	NA	NA	GG	GG	GG	AG	AG	GG	AG	AG	AG	AG	AG	AG	GG	AG	AG	AG	GG	GG	AG	GG	GG	AG	AG	GG	AG	GG	AG	GG	AG	GG	AG	AG	GG	GG	AG	AG	AG	AG	AG
AX-184867776	A/G	1B	19464870	+	NA	NA	NA	NA	NA	NA	AA	AA	AA	AG	AG	AA	AG	AG	AG	AG	AG	AG	AA	AG	AG	AG	AA	AA	AG	AA	AA	AG	AG	AA	AG	AA	AG	AA	AG	AA	AG	AG	AA	AA	AG	AG	AG	AG	AG
AX-184650661	T/C	1B	19536918	+	NA	NA	NA	NA	NA	NA	CC	CC	CC	TC	TC	CC	TC	TC	TC	TC	TC	TC	CC	TC	TC	TC	CC	CC	TC	CC	CC	TC	TC	CC	TC	CC	TC	CC	TC	CC	TC	TC	CC	CC	TC	TC	TC	TC	TC
AX-184224505	T/C	1B	19586338	+	NA	NA	NA	NA	NA	NA	CC	CC	CC	TC	TC	CC	TC	TC	TC	TC	TC	TC	CC	TC	TC	TC	CC	CC	TC	CC	CC	TC	TC	CC	TC	CC	TC	CC	TC	CC	TC	TC	CC	CC	TC	TC	TC	TC	TC
AX-184512160	T/C	1B	19632068	+	NA	NA	NA	NA	NA	NA	TC	TC	TC	CC	TC	TC	TC	TC	TC	CC	CC	CC	CC	CC	TC	CC	CC	TC	CC	TC	CC	TC	CC	CC	TC	TC	CC	TC	TC	TC	TC	TC	TC	CC	TC	CC	CC	CC	CC
AX-184611027	A/C	1B	19733331	+	NA	NA	NA	NA	NA	NA	AC	AA	AC	CC	AC	AC	AC	AC	AC	CC	CC	CC	CC	CC	AC	CC	CC	AC	CC	AC	CC	AC	CC	CC	AC	AC	CC	AC	AC	AC	AC	AC	AC	CC	AC	CC	CC	CC	CC
AX-184848285	T/C	1B	19743333	+	NA	NA	NA	NA	NA	NA	CC	CC	CC	TC	TC	CC	TC	TC	TC	TC	TC	TC	CC	TC	TC	TC	CC	CC	TC	CC	CC	TC	TC	CC	TC	CC	TC	CC	TC	CC	TC	TC	CC	CC	TC	TC	CC	TC	TC
AX-184116966	A/G	1B	19743512	+	NA	NA	NA	NA	NA	NA	AA	AG	AA	AA	AA	AA	AA	AA	AA	AA	AA	AA	AA	AA	AA	AA	AA	AA	AA	AA	AA	AA	AA	AA	AA	AA	AA	AA	AA	AA	AA	AA	AA	AA	AA	AA	AA	AA	AA
AX-184876704	T/C	1B	19747309	+	NA	NA	NA	NA	NA	NA	CC	CC	CC	CC	CC	CC	CC	CC	CC	CC	CC	CC	CC	CC	CC	CC	CC	CC	CC	CC	CC	CC	CC	CC	CC	CC	CC	CC	CC	CC	CC	CC	CC	CC	CC	CC	CC	CC	CC
AX-184735646	A/C	1B	19770307	+	NA	NA	NA	NA	NA	NA	CC	CC	CC	AC	AC	CC	AC	AC	AC	AC	AC	AC	CC	AC	AC	AC	CC	AC	AC	CC	CC	AC	AC	CC	AC	CC	AC	CC	AC	CC	AC	AC	CC	CC	AC	AC	AC	AC	AC
AX-184694209	A/G	1B	19807237	+	NA	NA	NA	NA	NA	NA	GG	GG	GG	AG	AG	GG	AG	AG	AG	AG	AG	AG	GG	AG	AG	AG	GG	GG	AG	GG	GG	AG	AG	GG	AG	GG	AG	GG	AG	GG	AG	AG	GG	GG	AG	AG	AG	AG	AG
AX-184732512	T/C	1B	19884223	+	NA	NA	NA	NA	NA	NA	TC	CC	TC	TT	TT	TC	TT	TT	TT	TT	TT	TT	TC	TT	TT	TT	TC	TC	TT	TC	TC	TT	TT	TC	TT	TC	TT	TC	TT	TC	TT	TT	TC	CC	TT	TT	TT	TT	TT
AX-184324430	T/C	1B	19905117	+	NA	NA	NA	NA	NA	NA	TC	CC	CC	TC	TC	TC	TC	TC	TC	TC	TC	TC	TC	TC	TC	TC	TC	TC	TC	TC	TC	TC	TC	TC	TC	TC	TC	TC	TC	TC	TC	TC	TC	TT	TC	TC	TC	TC	TC
AX-184520724	T/C	1B	19924309	+	NA	NA	NA	NA	NA	NA	CC	TC	CC	TC	CC	CC	CC	CC	CC	TC	TC	TC	TC	TC	CC	TC	TC	CC	TC	CC	TC	CC	TC	TC	CC	CC	TC	CC	CC	CC	CC	CC	CC	CC	CC	TC	TC	TC	TC
AX-184954891	A/G	1B	19943729	+	NA	NA	NA	NA	NA	NA	AG	AG	AG	GG	GG	AG	GG	GG	GG	GG	GG	GG	AG	GG	GG	GG	AG	AG	GG	AG	AG	GG	GG	AG	GG	AG	GG	AG	GG	AG	GG	GG	AG	AA	GG	GG	GG	GG	GG
AX-184738477	A/G	1B	19973522	+	NA	NA	NA	NA	NA	NA	AG	AA	AA	GG	AG	AG	AG	AG	AG	GG	GG	GG	GG	GG	AG	GG	GG	AG	GG	AG	GG	AG	GG	GG	AG	AG	GG	AG	AG	AG	AG	AG	AG	GG	AG	GG	GG	GG	GG
AX-184944855	T/G	1B	19980017	+	NA	NA	NA	NA	NA	NA	TT	TG	TT	TT	TT	TT	TT	TT	TT	TT	TT	TT	TT	TT	TT	TT	TT	TT	TT	TT	TT	TT	TT	TT	TT	TT	TT	TT	TT	TT	TT	TT	TT	TT	TT	TT	TT	TT	TT
AX-184529326	T/C	1B	19983377	+	NA	NA	NA	NA	NA	NA	TC	TC	CC	CC	CC	TC	CC	CC	CC	CC	CC	CC	TC	CC	CC	CC	TC	TC	CC	TC	CC	CC	CC	TC	CC	CC	CC	TC	CC	TC	CC	CC	TC	TT	CC	CC	CC	CC	CC
AX-184640205	A/G	1B	20018925	+	NA	NA	NA	NA	NA	NA	GG	AG	GG	AG	GG	GG	GG	GG	GG	AG	AG	AG	AG	AG	GG	AG	AG	GG	AG	GG	AG	GG	AG	AG	GG	GG	AG	GG	GG	GG	GG	GG	GG	AG	GG	AG	GG	AG	AG
AX-184413231	A/G	1B	20063839	+	NA	NA	NA	NA	NA	NA	AA	AA	AG	AG	AG	AA	AG	AG	AG	AG	AG	AG	AA	AG	AG	AG	AA	AA	AG	AA	AA	AG	AG	AA	AG	AA	AG	AA	AG	AA	AG	AG	AA	AA	AG	AG	AG	AG	AG
AX-184915922	T/G	1B	20082202	+	NA	NA	NA	NA	NA	NA	GG	GG	GG	TG	TG	GG	TG	TG	TG	TG	TG	TG	GG	TG	TG	TG	GG	GG	TG	GG	GG	TG	TG	GG	TG	GG	TG	GG	TG	GG	TG	TG	GG	GG	TG	TG	TG	TG	TG
AX-184949898	T/C	1B	20119566	+	NA	NA	NA	NA	NA	NA	TC	TT	TC	TC	CC	TC	CC	CC	CC	TC	TC	TC	TT	TC	CC	TC	TT	TC	TC	TC	TT	CC	TC	TT	CC	TC	TC	TC	CC	TC	CC	CC	TC	TC	CC	TC	TC	TC	TC
AX-184920570	A/C	1B	20120666	+	NA	NA	NA	NA	NA	NA	AA	AC	AA	CC	AC	AA	AC	AC	AC	CC	CC	CC	AC	CC	AC	CC	AC	AA	CC	AA	AC	AC	CC	AC	AC	AA	CC	AA	AC	AA	AC	AC	AA	AC	AC	CC	CC	CC	CC
AX-184561603	T/G	1B	20149480	+	NA	NA	NA	NA	NA	NA	GG	TG	GG	GG	GG	GG	GG	GG	GG	GG	GG	GG	GG	GG	GG	GG	GG	GG	GG	GG	GG	GG	GG	GG	GG	GG	GG	GG	GG	GG	GG	GG	GG	GG	GG	GG	GG	GG	GG
AX-184967561	T/C	1B	20184109	+	NA	NA	NA	NA	NA	NA	CC	CC	CC	TC	TC	CC	TC	TC	TC	TC	TC	TC	CC	TC	TC	TC	CC	CC	TC	CC	CC	TC	TC	CC	TC	CC	TC	CC	TC	CC	TC	TC	CC	CC	TC	TC	TC	TC	TC
AX-184898622	T/G	1B	20236209	+	NA	NA	NA	NA	NA	NA	GG	GG	GG	TG	TG	GG	TG	TG	TG	TG	TG	TG	GG	TG	TG	TG	GG	GG	TG	GG	GG	TG	TG	GG	TG	GG	TG	GG	TG	GG	TG	TG	GG	GG	TG	TG	TG	TG	TG
AX-184156549	T/G	1B	20270980	+	NA	NA	NA	NA	NA	NA	GG	GG	GG	TG	TG	GG	TG	TG	TG	TG	TG	TG	GG	TG	TG	TG	GG	GG	TG	GG	GG	TG	TG	GG	TG	GG	TG	GG	TG	GG	TG	TG	GG	GG	TG	TG	TG	TG	TG
AX-184224514	T/C	1B	20282967	+	NA	NA	NA	NA	NA	NA	TT	CC	TT	TC	TC	TT	TC	TC	TC	TC	TC	TC	TT	TC	TC	TC	TT	TT	TC	TT	TT	TC	TC	TT	TC	TT	TC	TT	TC	TT	TC	TC	TT	TT	TC	TC	TC	TC	TC
AX-184434575	A/G	1B	20325636	+	NA	NA	NA	NA	NA	NA	GG	AG	GG	AG	AG	GG	AG	AG	AG	AG	AG	AG	GG	AG	AG	AG	GG	GG	AG	GG	GG	AG	AG	GG	AG	GG	AG	GG	AG	GG	AG	AG	GG	GG	AG	AG	AG	AG	AG
AX-184787321	A/G	1B	20363804	+	NA	NA	NA	NA	NA	NA	GG	AG	GG	AG	AG	GG	AG	AG	AG	AG	AG	AG	GG	AG	AG	AG	GG	GG	AG	GG	GG	AG	AG	GG	AG	GG	AG	GG	AG	GG	AG	AG	GG	GG	AG	AG	AG	AG	AG
AX-184690494	T/C	1B	20383146	+	NA	NA	NA	NA	NA	NA	TT	TC	TC	TC	TT	TT	TT	TT	TT	TC	TC	TC	TC	TC	TT	TC	TC	TT	TC	TT	TC	TT	TC	TC	TT	TT	TC	TT	TT	TT	TT	TT	TT	TC	TT	TC	TC	TC	TC
AX-184203949	A/G	1B	20437217	+	NA	NA	NA	NA	NA	NA	GG	AG	GG	GG	GG	GG	GG	GG	GG	GG	GG	GG	GG	GG	GG	GG	GG	GG	GG	GG	GG	GG	GG	GG	GG	GG	GG	GG	GG	GG	GG	GG	GG	GG	GG	GG	GG	GG	GG
AX-184858266	T/C	1B	20442354	+	NA	NA	NA	NA	NA	NA	CC	CC	CC	TC	CC	CC	CC	CC	TT	TC	TC	TC	TT	TC	CC	TC	TT	CC	TC	CC	TT	CC	TC	TT	CC	CC	TC	CC	CC	CC	CC	CC	CC	TC	CC	TC	TC	TC	TC
AX-184512172	A/G	1B	20474524	+	NA	NA	NA	NA	NA	NA	GG	AG	GG	GG	GG	GG	GG	GG	GG	GG	GG	GG	GG	GG	GG	GG	GG	GG	GG	GG	GG	GG	GG	GG	GG	GG	GG	GG	GG	GG	GG	GG	GG	GG	GG	GG	GG	GG	GG
AX-184569179	T/G	1B	20525694	+	NA	NA	NA	NA	NA	NA	GG	TG	GG	TG	TG	GG	TG	TG	TG	TG	TG	TG	GG	TG	TG	TG	GG	GG	TG	GG	GG	TG	TG	GG	TG	GG	TG	GG	TG	GG	TG	TG	GG	GG	TG	TG	TG	TG	TG
AX-184139688	A/G	1B	20612770	+	NA	NA	NA	NA	NA	NA	AA	AG	AA	AG	AA	AA	AG	AG	AA	AG	AG	AG	AA	AG	AG	AG	AA	AA	AG	AA	AA	AG	AG	AA	AG	AA	AG	AA	GG	AA	AG	GG	AA	AA	AG	AG	AG	AG	AG
AX-184537667	A/G	1B	20639306	+	NA	NA	NA	NA	NA	NA	AG	AG	AG	AG	AG	AG	AG	AG	AG	AG	AG	AG	AA	AA	AG	AG	AG	AG	AA	AG	AA	AG	AG	AA	AA	AG	AG	AG	AA	AG	AA	AA	AA	AA	AA	AG	AG	AG	AG
AX-184165517	T/C	1B	20659729	+	NA	NA	NA	NA	NA	NA	TT	TC	TT	TC	TT	TT	TT	TT	TT	TC	TC	TC	TC	TC	TT	TC	TC	TT	TC	TT	TC	TT	TC	TC	TT	TT	TC	TT	TT	TT	TT	TT	TT	TC	TT	TC	TC	TC	TC
AX-184484741	T/C	1B	20687135	+	NA	NA	NA	NA	NA	NA	TT	TC	TT	TC	TC	TT	TC	TC	TC	TC	TC	TC	TT	TC	TC	TC	TT	TT	TC	TT	TT	TC	TC	TT	TC	TT	TC	TT	TC	TT	TC	TC	TT	TT	TC	TC	TC	TC	TC
AX-184660511	A/G	1B	20752563	+	NA	NA	NA	NA	NA	NA	AA	AG	AA	AG	AG	AA	AG	AG	AG	AG	AG	AG	AA	AG	AG	AG	AA	AA	AG	AA	AA	AG	AG	AA	AG	AA	AG	AA	AG	AA	AG	AG	AA	AA	AG	AG	AG	AG	AG
AX-184256987	T/G	1B	20784213	+	NA	NA	NA	NA	NA	NA	TG	GG	GG	TG	TG	TG	TG	TG	TG	TG	TG	TG	TG	TG	TG	TG	TG	TG	TG	TG	TG	TG	TG	TG	TG	TG	TG	TG	TG	TG	TG	TG	TG	TG	TG	TG	TG	TG	TG
AX-184184169	A/G	1B	20786564	+	NA	NA	NA	NA	NA	NA	GG	AG	GG	AG	GG	GG	GG	GG	GG	AG	AG	AG	AG	AG	GG	AG	AG	GG	AG	GG	AG	GG	AG	AG	GG	GG	AG	GG	GG	GG	GG	GG	GG	GG	GG	AG	AG	AG	AG
AX-184028040	T/G	1B	20834119	+	NA	NA	NA	NA	NA	NA	TG	TG	TT	TG	TT	TG	TT	TT	TT	TG	TG	TG	GG	TG	TT	TG	GG	TG	TG	TG	GG	TT	TG	GG	TT	TG	TG	TG	TT	TG	TT	TT	TG	GG	TT	TG	TG	TG	TG
AX-184402415	T/C	1B	20905990	+	NA	NA	NA	NA	NA	NA	CC	CC	CC	TC	TC	CC	TC	TC	TC	TC	TC	TC	CC	TC	TC	TC	CC	CC	TC	CC	CC	TC	TC	CC	TC	CC	TC	CC	TC	CC	TC	TC	CC	CC	TC	TC	TC	TC	TC
AX-184174655	A/G	1B	20950434	+	NA	NA	NA	NA	NA	NA	GG	AG	GG	AG	AA	GG	AA	AG	GG	AG	AG	AG	GG	AG	AG	AG	GG	GG	AG	GG	GG	GG	AG	GG	AA	AG	AG	GG	AA	GG	AA	GG	GG	GG	AG	AG	AG	AG	AG
AX-184224523	A/G	1B	20967097	+	NA	NA	NA	NA	NA	NA	AG	AA	AG	AG	GG	AG	AA	GG	GG	AG	AG	AG	AA	AG	GG	AG	AA	AG	AG	AG	AA	GG	AG	AA	GG	AG	AG	AG	GG	AG	AA	GG	AG	AG	GG	AG	AG	AG	AG
AX-184380495	A/G	1B	20986390	+	NA	NA	NA	NA	NA	NA	GG	AA	GG	GG	GG	GG	GG	GG	GG	GG	GG	GG	GG	GG	GG	GG	GG	GG	GG	GG	GG	GG	GG	GG	GG	GG	GG	GG	GG	GG	GG	GG	GG	GG	GG	GG	GG	GG	GG
AX-184256999	A/G	1B	21049378	+	NA	NA	NA	NA	NA	NA	GG	GG	GG	AG	AG	GG	AG	AG	AG	AG	AG	AG	GG	AG	AG	AG	GG	GG	AG	GG	GG	AG	AG	GG	AG	GG	AG	GG	AG	GG	AG	AG	GG	GG	AG	AG	AG	AG	AG
AX-184795120	A/G	1B	21063382	+	NA	NA	NA	NA	NA	NA	AA	GG	AA	GG	AG	AA	AG	AG	AG	GG	GG	GG	AG	GG	AG	GG	AG	AA	GG	AA	AG	AG	GG	AG	AG	AA	GG	AA	AG	AA	AG	AG	AA	AG	AG	GG	GG	GG	GG
AX-184124180	A/G	1B	21083994	+	NA	NA	NA	NA	NA	NA	AG	GG	AG	AA	AA	AG	AA	AA	AA	AA	AA	AA	AG	AA	AA	AA	AG	AG	AA	AG	AG	AA	AA	AG	AA	AA	AA	AG	AA	AG	AA	AA	AA	AA	AA	AA	AA	AA	AA
AX-184042513	T/C	1B	21113402	+	NA	NA	NA	NA	NA	NA	CC	CC	CC	CC	TC	CC	TC	TC	TC	TT	TT	TT	CC	TT	TC	TT	CC	CC	TT	CC	CC	TC	TT	CC	TC	CC	TT	CC	TC	CC	TC	TC	CC	CC	TC	TT	TT	TT	TT
AX-184512177	T/C	1B	21121989	+	NA	NA	NA	NA	NA	NA	TC	TT	TC	TC	TT	TC	TT	TT	TT	TC	TC	TC	CC	TC	TT	TC	CC	CC	TC	TC	CC	TT	TC	CC	TT	TC	TC	TC	TT	TC	TT	TT	TC	CC	TT	TC	TC	TC	TC
AX-184907094	A/G	1B	21147049	+	NA	NA	NA	NA	NA	NA	AG	GG	AG	AG	GG	AG	GG	GG	GG	AG	AG	AG	AA	AG	GG	AG	AA	AG	AG	AG	AA	GG	AG	AA	GG	AG	AG	AG	GG	AG	GG	GG	AG	AG	GG	AG	AG	AG	AG
AX-184465155	A/G	1B	21196284	+	NA	NA	NA	NA	NA	NA	GG	AG	GG	GG	GG	GG	GG	GG	GG	GG	GG	GG	GG	GG	GG	GG	GG	GG	GG	GG	GG	AA	GG	GG	GG	GG	GG	GG	GG	GG	GG	GG	GG	GG	GG	GG	GG	GG	GG
AX-184278896	A/G	1B	21237008	+	NA	NA	NA	NA	NA	NA	GG	AG	GG	GG	GG	GG	GG	GG	GG	GG	GG	GG	GG	GG	GG	GG	GG	GG	GG	GG	GG	GG	GG	GG	GG	GG	GG	GG	GG	GG	GG	GG	GG	GG	GG	GG	GG	GG	GG
AX-184423996	A/G	1B	21291882	+	NA	NA	NA	NA	NA	NA	AG	AA	AG	GG	GG	AG	GG	GG	GG	GG	GG	GG	AG	GG	GG	GG	AG	AG	GG	AG	AG	GG	GG	AG	GG	AG	GG	AG	GG	AG	GG	GG	AG	AG	GG	GG	GG	GG	GG
AX-184697794	T/C	1B	21297050	+	NA	NA	NA	NA	NA	NA	TC	TC	TC	CC	CC	CC	CC	CC	CC	CC	CC	CC	CC	CC	CC	CC	CC	CC	CC	CC	CC	CC	CC	CC	CC	CC	CC	CC	CC	CC	CC	CC	CC	CC	CC	CC	CC	CC	CC
AX-184465159	A/G	1B	21304459	+	NA	NA	NA	NA	NA	NA	AG	GG	AG	AA	AA	AG	AA	AA	AA	AA	AA	AA	AG	AA	AA	AA	AG	AG	AA	AG	AG	AA	AA	AG	AA	AG	AA	AG	AA	AG	AA	AA	AG	AG	AA	AA	AA	AA	AA
AX-184278897	A/G	1B	21328947	+	NA	NA	NA	NA	NA	NA	GG	AG	GG	GG	GG	GG	GG	GG	GG	GG	GG	GG	GG	GG	GG	GG	GG	GG	GG	GG	GG	GG	GG	GG	GG	GG	GG	GG	GG	GG	GG	GG	GG	GG	GG	GG	GG	GG	GG
AX-184116982	A/G	1B	21339433	+	NA	NA	NA	NA	NA	NA	GG	GG	GG	AG	AG	GG	AG	AG	AG	AG	AG	AG	GG	AG	AG	AG	GG	GG	AG	GG	GG	AG	AG	GG	AG	GG	AG	GG	AG	GG	AG	AG	GG	GG	AG	AG	AG	AG	AG
AX-184772902	A/C	1B	21450871	+	NA	NA	NA	NA	NA	NA	AC	CC	AC	AC	AA	AC	AA	AA	AA	AC	AC	AC	CC	AC	AA	AC	CC	AC	AC	AC	CC	AA	AC	CC	AA	AC	AC	AC	AA	AC	AA	AA	AC	AC	AA	AC	AC	AC	AC
AX-184714019	A/G	1B	21451272	+	NA	NA	NA	NA	NA	NA	AG	AG	AG	GG	GG	AG	GG	GG	GG	GG	GG	GG	AG	GG	GG	GG	AG	AG	GG	AG	AG	GG	GG	AG	GG	AG	GG	AG	GG	AG	GG	GG	AG	AG	GG	GG	GG	GG	GG
AX-184235034	T/G	1B	21519137	+	NA	NA	NA	NA	NA	NA	TT	TG	TT	TG	TG	TT	TG	TG	TG	TG	TG	TG	TT	TG	TG	TG	TT	TT	TG	TT	TT	TG	TG	TT	TG	TT	TG	TT	TG	TT	TG	TG	TT	TT	TG	TG	TG	TG	TG
AX-184267853	T/C	1B	21520750	+	NA	NA	NA	NA	NA	NA	CC	TC	CC	TC	TC	CC	TC	TC	TC	TC	TC	TC	CC	TC	TC	TC	CC	CC	TC	CC	CC	TC	TC	CC	TC	CC	TC	CC	TC	CC	TC	TC	CC	CC	TC	TC	TC	TC	TC
AX-184037849	A/G	1B	21545946	+	NA	NA	NA	NA	NA	NA	AG	AG	GG	AG	AG	AG	AG	AG	AG	AG	AG	AG	AG	AG	AG	AG	AG	AG	AG	AG	AG	AG	AG	AG	AG	AG	AG	AG	AG	AG	AG	AG	AG	AG	AG	AG	AG	AG	AG
AX-184256996	T/G	1B	21587272	+	NA	NA	NA	NA	NA	NA	GG	TG	GG	GG	GG	GG	GG	GG	GG	GG	GG	GG	GG	GG	GG	GG	GG	GG	GG	GG	GG	GG	GG	GG	GG	GG	GG	GG	GG	GG	GG	GG	GG	GG	GG	GG	GG	GG	GG
AX-184066077	T/C	1B	21656237	+	NA	NA	NA	NA	NA	NA	TC	TC	TC	TC	TC	TC	TC	TC	TC	TC	TC	TC	TC	TC	TC	TC	TC	TC	TC	TC	TC	TC	TC	TC	TC	TC	TC	TC	TC	TC	TC	TC	TC	TC	TC	TC	TC	TC	TC
AX-184335551	T/C	1B	21691163	+	NA	NA	NA	NA	NA	NA	TT	CC	TT	TT	TT	TT	TT	TT	TT	TT	TT	TT	TT	TT	TT	TT	TT	TT	TT	TT	TT	TT	TT	TT	TT	TT	TT	TT	TT	TT	TT	TT	TT	TT	TT	TT	TT	TT	TT
AX-184075217	A/G	1B	21710983	+	NA	NA	NA	NA	NA	NA	GG	AA	GG	GG	GG	GG	GG	GG	GG	GG	GG	GG	GG	GG	GG	GG	GG	GG	GG	GG	GG	GG	GG	GG	GG	GG	GG	GG	GG	GG	GG	GG	GG	GG	GG	GG	GG	GG	GG
AX-184278906	A/G	1B	21728961	+	NA	NA	NA	NA	NA	NA	GG	AA	GG	GG	GG	GG	GG	GG	GG	GG	GG	GG	GG	GG	GG	GG	GG	GG	GG	GG	GG	GG	GG	GG	GG	GG	GG	GG	GG	GG	GG	GG	GG	GG	GG	GG	GG	GG	GG
AX-184070456	T/C	1B	21834953	+	NA	NA	NA	NA	NA	NA	TC	CC	TC	TT	TT	TC	TT	TT	TT	TT	TT	TT	TC	TT	TT	TT	TC	TC	TT	TC	TC	TT	TT	TC	TT	TC	TT	TC	TT	TC	TT	TT	TC	TC	TT	TT	TT	TT	TT
AX-184445038	A/G	1B	21857507	+	NA	NA	NA	NA	NA	NA	GG	AA	GG	GG	GG	GG	GG	GG	GG	GG	GG	GG	GG	GG	GG	GG	GG	GG	GG	GG	GG	GG	GG	GG	GG	GG	GG	GG	GG	GG	GG	GG	GG	GG	GG	GG	GG	GG	GG
AX-184290172	T/C	1B	22834631	+	NA	NA	NA	NA	NA	NA	TC	CC	TC	TC	TC	TC	TC	TC	TC	TC	TC	TC	CC	TC	TT	TC	CC	TC	TC	TC	CC	TC	TC	CC	TT	TC	TC	TC	TC	TC	TC	TC	TC	TC	TC	TC	TC	TC	TC
AX-184856279	T/C	1B	22905380	+	NA	NA	NA	NA	NA	NA	TT	CC	TT	TT	TT	TT	TT	TT	TT	TT	TT	TT	TT	TT	TT	TT	TT	TT	TT	TT	TT	TT	TT	TT	TT	TT	TT	TT	TT	TT	TT	TT	TT	TT	TT	TT	TT	TT	TT
AX-184604581	A/C	1B	22949734	+	NA	NA	NA	NA	NA	NA	AC	AA	AC	CC	CC	AC	CC	CC	CC	CC	CC	CC	AC	CC	CC	CC	AC	AC	CC	AC	AC	CC	CC	AC	CC	AC	CC	AC	CC	AC	CC	CC	AC	AC	CC	CC	CC	CC	CC
AX-184801150	T/C	1B	22981521	+	NA	NA	NA	NA	NA	NA	TC	TT	TC	CC	CC	TC	CC	CC	CC	CC	CC	CC	TC	CC	CC	CC	TC	TC	CC	TC	TC	CC	CC	TC	CC	TC	CC	TC	CC	TC	CC	CC	TC	TC	CC	CC	CC	CC	CC
AX-184759515	A/G	1B	23110362	+	NA	NA	NA	NA	NA	NA	AG	GG	AG	AA	AA	AA	AA	AA	AA	AA	AA	AA	AA	AA	AA	AA	AA	AA	AA	AA	AA	AA	AA	AA	AA	AA	AA	AA	AA	AA	AA	AA	AA	AA	AA	AA	AA	AA	AA
AX-184537679	T/C	1B	23123486	+	NA	NA	NA	NA	NA	NA	TC	TC	TC	TC	TC	CC	TC	TC	TC	TC	TC	TC	TC	TC	CC	TC	CC	CC	TC	TC	CC	TC	TC	TC	CC	TC	TC	TC	CC	TC	CC	CC	TC	TC	TC	TC	TC	TC	TC
AX-184290174	T/C	1B	23126106	+	NA	NA	NA	NA	NA	NA	CC	TT	CC	CC	CC	CC	CC	CC	CC	CC	CC	CC	CC	CC	CC	CC	CC	CC	CC	CC	CC	CC	CC	CC	CC	CC	CC	CC	CC	CC	CC	CC	CC	CC	CC	CC	CC	CC	CC
AX-184455164	T/C	1B	23142257	+	NA	NA	NA	NA	NA	NA	CC	TT	CC	CC	CC	CC	CC	CC	CC	CC	CC	CC	CC	CC	CC	CC	CC	CC	CC	CC	CC	CC	CC	CC	CC	CC	CC	CC	CC	CC	CC	CC	CC	CC	CC	CC	CC	CC	CC
AX-184028042	T/G	1B	23212271	+	NA	NA	NA	NA	NA	NA	TG	TT	TG	GG	GG	TG	GG	GG	GG	GG	GG	GG	TG	GG	GG	GG	TG	TG	GG	TG	TG	GG	GG	TG	GG	TG	GG	TG	GG	TG	GG	GG	TG	TG	GG	GG	GG	GG	GG
AX-184561625	A/G	1B	23245111	+	NA	NA	NA	NA	NA	NA	AG	AA	AG	GG	GG	AG	GG	GG	GG	GG	GG	GG	AG	GG	GG	GG	AG	AG	GG	AG	AG	GG	GG	AG	GG	AG	GG	AG	GG	AG	GG	GG	AG	AG	GG	GG	GG	GG	GG
AX-184324450	T/G	1B	23276973	+	NA	NA	NA	NA	NA	NA	TT	TT	TT	GG	TG	TT	TG	TG	TG	GG	GG	GG	TG	GG	TG	GG	TG	TT	GG	TT	TG	TG	GG	TG	TG	TT	GG	TT	TG	TT	TG	TG	TT	TT	TG	GG	GG	GG	GG
AX-184734056	T/C	1B	23308121	+	NA	NA	NA	NA	NA	NA	CC	TC	TT	TC	TC	TT	TC	TC	CC	CC	CC	CC	TC	TC	TC	CC	TC	TC	TC	TC	TT	CC	TC	TT	CC	TC	CC	TT	CC	TC	CC	CC	TC	TT	TC	TC	CC	TC	TT
AX-184645512	A/G	1B	23311199	+	NA	NA	NA	NA	NA	NA	AG	AG	AG	AA	AG	AG	AG	AG	AG	AA	AA	AA	AA	AA	AG	AA	AA	AG	AA	AG	AA	AG	AA	AA	AG	AG	AA	AG	AG	AG	AG	AG	AG	AG	AG	AA	AA	AA	AA
AX-184109963	T/C	1B	23333058	+	NA	NA	NA	NA	NA	NA	CC	CC	CC	TT	TC	CC	TC	TC	TC	TT	TT	TT	TC	TT	TC	TT	TC	CC	TT	CC	TC	TC	TT	TC	TC	CC	TT	CC	TC	CC	TC	TC	CC	CC	TC	TT	TT	TT	TT
AX-184723957	A/G	1B	23369947	+	NA	NA	NA	NA	NA	NA	AG	AG	AG	GG	AG	AG	AG	AG	AG	GG	GG	GG	GG	GG	AG	GG	GG	AG	GG	AG	GG	AG	GG	GG	AG	AG	GG	AG	AG	AG	AG	AG	AG	AG	AG	GG	GG	GG	GG
AX-184193946	A/G	1B	23430789	+	NA	NA	NA	NA	NA	NA	AG	AG	AG	AA	AG	AG	AG	AG	AG	AA	AA	AA	AA	AA	AG	AA	AA	AG	AA	AG	AA	AG	AA	AA	AG	AG	AA	AG	AG	AG	AG	AG	AG	AG	AG	AA	AA	AA	AA
AX-184080232	T/C	1B	23431994	+	NA	NA	NA	NA	NA	NA	CC	TC	CC	CC	CC	CC	CC	CC	CC	CC	CC	CC	CC	CC	CC	CC	CC	CC	CC	CC	CC	CC	CC	CC	CC	CC	CC	CC	CC	CC	CC	CC	CC	CC	CC	CC	CC	CC	CC
AX-184465169	T/C	1B	23515909	+	NA	NA	NA	NA	NA	NA	TC	TC	TC	CC	TC	TC	TC	TC	TC	CC	CC	CC	CC	CC	TC	CC	CC	TC	CC	TC	CC	TC	CC	CC	TC	TC	CC	TC	TC	TC	TC	TC	TC	TC	TC	CC	CC	CC	CC
AX-184879944	A/C	1B	23606373	+	NA	NA	NA	NA	NA	NA	CC	CC	CC	AA	AC	CC	AC	AC	AC	AA	AA	AA	AC	AA	AC	AA	AC	CC	AA	CC	AC	AC	AA	AC	AC	CC	AA	CC	AC	CC	AC	AC	CC	CC	AC	AA	AA	AA	AA
AX-184739860	A/C	1B	23729978	+	NA	NA	NA	NA	NA	NA	CC	AC	CC	CC	CC	CC	CC	CC	CC	CC	CC	CC	CC	CC	CC	CC	CC	CC	CC	CC	CC	CC	CC	CC	CC	CC	CC	CC	CC	CC	CC	CC	CC	CC	CC	CC	CC	CC	CC
AX-184640222	A/C	1B	23731145	+	NA	NA	NA	NA	NA	NA	AC	AC	AC	CC	AC	AC	AC	AC	AC	CC	CC	CC	CC	CC	AC	CC	CC	AC	CC	AC	CC	AC	CC	CC	AC	AC	CC	AC	AC	AC	AC	AC	AC	AC	AC	CC	CC	CC	CC
AX-184611047	A/G	1B	23763313	+	NA	NA	NA	NA	NA	NA	AG	AG	AG	GG	AG	AG	AG	AG	AG	GG	GG	GG	GG	GG	AG	GG	GG	AG	GG	AG	GG	AG	GG	GG	AG	AG	GG	AG	AG	AG	AG	AG	AG	AG	AG	GG	GG	GG	GG
AX-184934900	A/C	1B	23785163	+	NA	NA	NA	NA	NA	NA	AC	AC	AC	CC	AC	AC	AC	AC	AC	CC	CC	CC	CC	CC	AC	CC	CC	AC	CC	AC	CC	AC	CC	CC	AC	AC	CC	AC	AC	AC	AC	AC	AC	AC	AC	CC	CC	CC	CC
AX-184583991	T/C	1B	23908272	+	NA	NA	NA	NA	NA	NA	CC	CC	CC	TT	TC	CC	TC	TC	TC	TT	TT	TT	TC	TT	TC	TT	TC	CC	TT	CC	TC	TC	TT	TC	TC	TC	TT	CC	TC	CC	TC	TC	CC	CC	TC	TT	TT	TT	TT
AX-184096980	T/C	1B	23950708	+	NA	NA	NA	NA	NA	NA	CC	CC	CC	TT	TC	CC	TC	TC	TC	TT	TT	TT	TC	TT	TC	TT	TC	CC	TT	CC	TC	TC	TT	TC	TC	CC	TT	CC	TC	CC	TC	TC	CC	CC	TC	TT	TT	TT	TT
AX-184391534	A/C	1B	24027356	+	NA	NA	NA	NA	NA	NA	AC	AC	AC	CC	AC	AC	AC	AC	AC	CC	CC	CC	CC	CC	AC	CC	CC	AC	CC	AC	CC	AC	CC	CC	AC	AC	CC	AC	AC	AC	AC	AC	AC	AC	AC	CC	CC	CC	CC
AX-184278917	A/G	1B	24058693	+	NA	NA	NA	NA	NA	NA	AG	GG	AG	GG	AG	AG	AG	AG	AG	GG	GG	GG	GG	GG	AG	GG	GG	AG	GG	AG	GG	AG	GG	GG	AG	AG	GG	AG	AG	AG	AG	AG	AG	AG	AG	GG	GG	GG	GG
AX-184801329	A/G	1B	24110774	+	NA	NA	NA	NA	NA	NA	GG	GG	GG	AG	AG	GG	AG	AG	AG	AG	AG	AG	GG	AG	AG	AG	GG	GG	AG	GG	GG	AG	AG	GG	AG	GG	AG	GG	AG	GG	AG	AG	GG	GG	AG	AG	AG	AG	AG
AX-184085456	T/C	1B	24184179	+	NA	NA	NA	NA	NA	NA	TC	CC	TC	CC	TC	TC	TC	TC	TC	CC	CC	CC	CC	CC	TC	CC	CC	TC	CC	TC	CC	TC	CC	CC	TC	TC	CC	TC	TC	TC	TC	TC	TC	TC	TC	CC	CC	CC	CC
AX-184358110	T/C	1B	24199979	+	NA	NA	NA	NA	NA	NA	TT	TT	TT	CC	TC	TT	TC	TC	TC	CC	CC	CC	TC	CC	TC	CC	TC	TT	CC	TT	TC	TC	CC	TC	TC	TT	CC	TT	TC	TT	TC	TC	TT	TT	TC	CC	CC	CC	CC
AX-184475164	T/C	1B	24203763	+	NA	NA	NA	NA	NA	NA	TC	TC	TC	TC	TC	TC	TC	TC	TC	TC	TC	TC	TC	TC	TC	TC	TC	TC	TC	TC	TC	TC	TC	TC	TC	TC	TC	TC	TC	TC	TC	TC	TC	TC	TC	TC	TC	TC	TC
AX-184109967	T/C	1B	24229158	+	NA	NA	NA	NA	NA	NA	TC	CC	TC	CC	TC	TC	TC	TC	TC	CC	CC	CC	CC	CC	TC	CC	CC	TC	CC	TC	CC	TC	CC	CC	TC	TC	CC	TC	TC	TC	TC	TC	TC	TC	TC	CC	CC	CC	CC
AX-184103208	A/C	1B	24260696	+	NA	NA	NA	NA	NA	NA	AA	AA	AA	AC	AC	AA	AC	AC	AC	AC	AC	AC	AA	AC	AC	AC	AA	AA	AC	AA	AA	AC	AC	AA	AC	AA	AC	AA	AC	AA	AC	AC	AA	AA	AC	AC	AC	AC	AC
AX-184184188	A/G	1B	24317131	+	NA	NA	NA	NA	NA	NA	AG	GG	AG	GG	AG	AG	AG	AG	AG	GG	GG	GG	GG	GG	AG	GG	GG	AG	GG	AG	GG	AG	GG	GG	AG	AG	GG	AG	AG	AG	AG	AG	AG	AG	AG	GG	GG	GG	GG
AX-184235051	A/G	1B	24319735	+	NA	NA	NA	NA	NA	NA	GG	GG	GG	AA	AG	GG	AG	AG	AG	AA	AA	AA	AG	AA	AG	AA	AG	GG	AA	GG	AG	AG	AA	AG	AG	GG	AA	GG	AG	GG	AG	AG	GG	GG	AG	AA	AA	AA	AA
AX-184650688	T/C	1B	24359696	+	NA	NA	NA	NA	NA	NA	CC	CC	CC	TT	TC	CC	TC	TC	TC	TT	TT	TT	TC	TT	TC	TT	TC	CC	TT	CC	TC	TC	TT	TC	TC	CC	TT	CC	TC	CC	TC	TC	CC	CC	TC	TT	TT	TT	TT
AX-184214252	A/G	1B	24447392	+	NA	NA	NA	NA	NA	NA	AG	GG	GG	GG	GG	GG	GG	GG	GG	GG	GG	GG	GG	GG	GG	GG	GG	GG	GG	GG	GG	GG	GG	GG	GG	GG	GG	GG	GG	GG	GG	GG	GG	GG	GG	GG	GG	GG	GG
AX-184066083	T/G	1B	24516239	+	NA	NA	NA	NA	NA	NA	GG	GG	GG	TT	TG	GG	TG	TG	TG	TT	TT	TT	TG	TT	TG	TT	TG	GG	TT	GG	TG	TG	TT	TG	TG	GG	TT	GG	TG	GG	TG	TG	GG	GG	TG	TT	TT	TT	TT
AX-184042514	A/C	1B	24557667	+	NA	NA	NA	NA	NA	NA	CC	CC	CC	AC	AC	CC	AC	AC	AC	AC	AC	AC	CC	AC	AC	AC	CC	CC	AC	CC	CC	AC	AC	CC	AC	CC	AC	CC	AC	CC	AC	AC	CC	CC	AC	AC	AC	AC	AC
AX-184048012	T/C	1B	24616161	+	NA	NA	NA	NA	NA	NA	TC	TT	TC	TT	TC	TC	TC	TC	TC	TT	TT	TT	TT	TT	TC	TT	TT	TC	TT	TC	TT	TC	TT	TT	TC	TC	TT	TC	TC	TC	TC	TC	TC	TC	TC	TT	TT	TT	TT
AX-184669632	A/G	1B	24616262	+	NA	NA	NA	NA	NA	NA	GG	GG	GG	AA	AA	GG	AA	AA	AA	AA	AA	AA	AG	AA	AA	AA	AG	GG	AA	GG	AG	AA	AA	AG	AA	AG	AA	GG	AA	GG	AA	AA	GG	GG	AA	AA	AA	AA	AA
AX-184224544	T/C	1B	24704595	+	NA	NA	NA	NA	NA	NA	TC	TC	TC	CC	TC	TC	TC	TC	TC	CC	CC	CC	CC	CC	TC	CC	CC	TC	CC	TC	CC	TC	CC	CC	TC	TC	CC	TC	TC	TC	TC	TC	TC	TC	TC	CC	CC	CC	CC
AX-184103210	A/G	1B	24730899	+	NA	NA	NA	NA	NA	NA	AG	AG	AG	GG	AG	AG	AG	AG	AG	GG	GG	GG	GG	GG	AG	GG	GG	AG	GG	AG	GG	AG	GG	GG	AG	AG	GG	AG	AG	AG	AG	AG	AG	AG	AG	GG	GG	GG	GG
AX-184214256	A/G	1B	24778040	+	NA	NA	NA	NA	NA	NA	AA	GG	AA	AA	AA	AA	AA	AA	AA	AA	AA	AA	AA	AA	AA	AA	AA	AA	AA	AA	AA	AA	AA	AA	AA	AA	AA	AA	AA	AA	AA	AA	AA	AA	AA	AA	AA	AA	AA
AX-184475169	A/G	1B	24794181	+	NA	NA	NA	NA	NA	NA	AA	GG	AA	AA	AA	AA	AA	AA	AA	AA	AA	AA	AA	AA	AA	AA	AA	AA	AA	AA	AA	AA	AA	AA	AA	AA	AA	AA	AA	AA	AA	AA	AA	AA	AA	AA	AA	AA	AA
AX-184465183	A/G	1B	24865191	+	NA	NA	NA	NA	NA	NA	AG	AA	AG	GG	GG	AG	GG	GG	GG	GG	GG	GG	AG	GG	GG	GG	AG	AG	GG	AG	AG	GG	GG	AG	GG	AG	GG	AG	GG	AG	GG	GG	AG	AG	GG	GG	GG	GG	GG
AX-184324465	T/G	1B	25067711	+	NA	NA	NA	NA	NA	NA	TG	TG	TG	GG	TG	TG	TG	TG	TG	GG	GG	GG	GG	GG	TG	GG	GG	TG	GG	TG	GG	TG	GG	GG	TG	TG	GG	TG	TG	TG	TG	TG	TG	TG	TG	GG	GG	GG	GG
AX-184346791	A/G	1B	25067996	+	NA	NA	NA	NA	NA	NA	AG	AG	AG	GG	AG	AG	AG	AG	AG	GG	GG	GG	GG	GG	AG	GG	GG	AG	GG	AG	GG	AG	GG	GG	AG	AG	GG	AG	AG	AG	AG	AG	AG	AG	AG	GG	GG	GG	GG
AX-184165544	T/C	1B	25105879	+	NA	NA	NA	NA	NA	NA	TC	TT	TC	TT	TC	TC	TC	TC	TC	TT	TT	TT	TT	TT	TC	TT	TT	TC	TT	TC	TT	TC	TT	TT	TC	TC	TT	TC	TC	TC	TC	TC	TC	TC	TC	TT	TT	TT	TT
AX-184682586	A/G	1B	25125618	+	NA	NA	NA	NA	NA	NA	GG	GG	GG	AA	AG	GG	AG	AG	AG	AA	AA	AA	AG	AA	AG	AA	AG	GG	AA	GG	AG	AG	AA	AG	AG	GG	AA	GG	AG	GG	AG	AG	GG	GG	AG	AA	AA	AA	AA
AX-184062048	T/C	1B	25126155	+	NA	NA	NA	NA	NA	NA	CC	TC	CC	CC	CC	CC	CC	CC	CC	CC	CC	CC	CC	CC	CC	CC	CC	CC	CC	CC	CC	CC	CC	CC	CC	CC	CC	CC	CC	CC	CC	CC	CC	CC	CC	CC	CC	CC	CC
AX-184267877	A/G	1B	25270896	+	NA	NA	NA	NA	NA	NA	AG	AG	AG	AA	AA	AG	AA	AA	AA	AA	AA	AA	AG	AA	AA	AA	AG	AG	AA	AG	AG	AA	AA	AG	AA	AG	AA	AG	AA	AG	AA	AA	AG	AG	AA	AA	AA	AA	AA
AX-184324468	A/G	1B	25295537	+	NA	NA	NA	NA	NA	NA	GG	AA	GG	AA	AA	GG	AA	AA	AA	AA	AA	AA	AG	AA	AA	AA	AG	GG	AA	GG	AG	AA	AA	AG	AA	GG	AA	GG	AA	GG	AA	AA	GG	GG	AA	AA	AA	AA	AA
AX-184782152	T/C	1B	25340672	+	NA	NA	NA	NA	NA	NA	CC	CC	CC	TT	TC	CC	TC	TC	TC	TT	TT	TT	TC	TT	TC	TT	TC	CC	TT	CC	TC	TC	TT	TC	TC	CC	TT	CC	TC	CC	TC	TC	CC	CC	TC	TT	CC	TC	TT
AX-184537692	A/C	1B	25498007	+	NA	NA	NA	NA	NA	NA	AC	AA	AC	AC	AA	AC	AA	AC	AA	AA	AA	AA	AA	AC	AC	AC	AC	AC	AC	AA	AC	AA	AC	AA	AC	AC	AA	AA	AC	AC	AC	AC	AA	AA	AC	AA	AA	AA	AC
AX-184278931	T/C	1B	25526760	+	NA	NA	NA	NA	NA	NA	CC	CC	CC	TC	TC	CC	TC	TC	TC	TC	TC	TC	CC	TC	TC	TC	CC	CC	TC	CC	CC	TC	TC	CC	TC	CC	TC	CC	TC	CC	TC	TC	CC	CC	TC	TC	TC	TC	TC
AX-184484784	A/G	1B	25638168	+	NA	NA	NA	NA	NA	NA	GG	GG	GG	AA	AG	GG	AG	AG	AG	AA	AA	AA	AG	AA	AG	AA	AG	GG	AA	GG	AG	AG	AA	AG	AG	GG	AA	GG	AG	GG	AG	AG	GG	GG	AG	AA	AA	AA	AA
AX-184062050	A/C	1B	25761964	+	NA	NA	NA	NA	NA	NA	AC	CC	AC	AA	AA	AC	AA	AA	AA	AA	AA	AA	AC	AA	AA	AA	AC	AC	AA	AC	AC	AA	AA	AC	AA	AC	AA	AC	AA	AC	AA	AA	AC	AC	AA	AA	AA	AA	AA
AX-184131846	T/G	1C	121441	+	NA	NA	NA	NA	NA	NA	TT	GG	TG	TG	TG	TT	GG	GG	TT	GG	GG	TT	GG	TG	GG	GG	TT	TT	TG	TT	GG	GG	GG	TG	GG	TT	GG	TG	GG	TT	TG	TT	TG	TG	TG	TG	TT	GG	GG
AX-184561647	T/C	1C	150003	+	NA	NA	NA	NA	NA	NA	TT	TC	TT	TT	TT	TT	TT	TT	TT	TT	TT	TT	TT	TT	TT	TT	TT	TT	TT	TT	TT	TT	TT	TT	TT	TT	TT	TT	TT	TT	TT	TT	TT	TT	TT	TT	TT	TT	TT
AX-184204004	A/G	1C	270504	+	NA	NA	NA	NA	NA	NA	GG	AA	GG	GG	GG	GG	GG	GG	GG	GG	GG	GG	GG	GG	GG	GG	GG	GG	GG	GG	GG	GG	GG	GG	GG	GG	GG	GG	GG	GG	GG	GG	GG	GG	GG	GG	GG	GG	GG
AX-184139715	T/G	1C	283310	+	NA	NA	NA	NA	NA	NA	TG	GG	TG	GG	GG	TG	TG	TG	GG	TG	TG	GG	TG	GG	GG	GG	GG	GG	GG	TG	TG	GG	GG	TG	GG	GG	GG	GG	GG	GG	GG	TG	TG	TG	TG	GG	TG	GG	GG
AX-184854374	T/C	1C	300232	+	NA	NA	NA	NA	NA	NA	TC	CC	TC	CC	CC	TC	TT	TT	CC	TT	TC	CC	TC	CC	CC	CC	CC	CC	CC	TC	TT	CC	CC	TC	CC	CC	CC	CC	CC	CC	CC	TC	TT	TT	TC	CC	TT	CC	CC
AX-184604612	T/C	1C	312257	+	NA	NA	NA	NA	NA	NA	TT	CC	TT	TC	TC	TT	TT	TT	TC	TT	TT	TC	TT	TC	TC	TC	TC	TC	TC	TT	TT	TC	TC	TT	TC	TC	TC	TC	TC	TC	TC	TT	TT	TT	TT	TC	TT	TC	TC
AX-184755453	A/C	1C	361161	+	NA	NA	NA	NA	NA	NA	AC	CC	CC	AC	AC	AC	CC	CC	AC	CC	CC	AC	CC	AC	CC	CC	AC	AC	AC	AC	CC	CC	CC	AC	CC	AC	CC	AC	CC	AC	AC	AC	AC	AC	AC	AC	AC	CC	CC
AX-184537702	A/G	1C	374647	+	NA	NA	NA	NA	NA	NA	AG	AG	AG	GG	GG	AG	AG	AG	GG	AG	AG	GG	AG	GG	GG	GG	GG	GG	GG	AG	AG	GG	GG	AG	GG	GG	GG	GG	GG	GG	GG	AG	AG	AG	AG	GG	AG	GG	GG
AX-184042519	A/G	1C	379381	+	NA	NA	NA	NA	NA	NA	AA	AG	AA	AA	AA	AA	AA	AA	AA	AA	AA	AA	AA	AA	AA	AA	AA	AA	AA	AA	AA	AA	AA	AA	AA	AA	AA	AA	AA	AA	AA	AA	AA	AA	AA	AA	AA	AA	AA
AX-184611073	T/G	1C	399534	+	NA	NA	NA	NA	NA	NA	TT	TG	TT	TT	TT	TT	TT	TT	TT	TT	TT	TT	TT	TT	TT	TT	TT	TT	TT	TT	TT	TT	TT	TT	TT	TT	TT	TT	TT	TT	TT	TT	TT	TT	TT	TT	TT	TT	TT
AX-184267890	A/C	1C	406143	+	NA	NA	NA	NA	NA	NA	AC	AC	AC	AA	AA	AC	AC	AC	AA	AC	AC	AA	AC	AA	AA	AA	AA	AA	AA	AC	AC	AA	AA	AC	AA	AA	AA	AA	AA	AA	AA	AC	AC	AC	AC	AA	AC	AA	AA
AX-184623294	A/G	1C	443522	+	NA	NA	NA	NA	NA	NA	GG	AA	GG	AG	AG	GG	GG	GG	AG	GG	GG	AG	GG	AG	AG	AG	AG	AG	AG	GG	GG	AG	AG	GG	AG	AG	AG	AG	AG	AG	AG	GG	GG	GG	GG	AG	GG	AG	AG
AX-184591046	T/C	1C	472953	+	NA	NA	NA	NA	NA	NA	TT	TT	TC	TT	TT	TT	TT	TT	TT	TT	TT	TT	TT	TT	TT	TT	TT	TT	TT	TT	TT	TT	TT	TT	TT	TT	TT	TT	TT	TT	TT	TT	TT	TT	TT	TT	TT	TT	TT
AX-184650703	A/C	1C	517995	+	NA	NA	NA	NA	NA	NA	AC	AC	AC	AA	AA	AC	AC	AC	AA	AC	AC	AA	AC	AA	AA	AA	AA	AA	AA	AC	AC	AA	AA	AC	AA	AA	AA	AA	AA	AA	AA	AC	AC	AC	AC	AA	AC	AA	AA
AX-184085467	T/G	1C	530260	+	NA	NA	NA	NA	NA	NA	TG	GG	TG	TG	TG	TG	TG	TG	TG	TG	TG	TG	TG	TG	TG	TG	TG	TG	TG	TG	TG	TG	TG	TG	TG	TG	TG	TG	TG	TG	TG	TG	TG	TG	TG	TG	TG	TG	TG
AX-184020721	A/C	1C	605931	+	NA	NA	NA	NA	NA	NA	CC	AC	CC	CC	CC	CC	CC	CC	CC	CC	CC	CC	CC	CC	CC	CC	CC	CC	CC	CC	CC	CC	CC	CC	CC	CC	CC	CC	CC	CC	CC	CC	CC	CC	CC	CC	CC	CC	CC
AX-184629099	T/C	1C	619393	+	NA	NA	NA	NA	NA	NA	TC	TT	TC	TC	TC	TC	TC	TC	TC	TC	TC	TC	TC	TC	TC	TC	TC	TC	TC	TC	TC	TC	TC	TC	TC	TC	TC	TC	TC	TC	TC	TC	TC	TC	TC	TC	TC	TC	TC
AX-184156583	A/G	1C	643207	+	NA	NA	NA	NA	NA	NA	GG	AA	GG	AG	AG	GG	GG	GG	AG	GG	GG	AG	GG	AG	AG	AG	AG	GG	AG	GG	GG	AG	AG	GG	AG	AG	AG	AG	AG	AG	AG	GG	GG	GG	GG	AG	GG	AG	AG
AX-184369291	T/C	1C	651394	+	NA	NA	NA	NA	NA	NA	TC	TT	TT	TC	TC	TC	TC	TC	TC	TC	TC	TC	TC	TC	TC	TC	TC	TC	TC	TC	TC	TC	TC	TC	TC	TC	TC	TC	TC	TC	TC	TC	TC	TC	TC	TC	TC	TC	TC
AX-184629100	T/G	1C	657205	+	NA	NA	NA	NA	NA	NA	TG	TT	TT	TG	TG	TG	TT	TT	TG	TT	TT	TG	TT	TT	TT	TT	TG	TG	TG	TG	TT	TT	TT	TG	TT	TG	TT	TG	TT	TG	TG	TG	TG	TG	TG	TG	TG	TT	TT
AX-184096997	T/C	1C	659464	+	NA	NA	NA	NA	NA	NA	CC	TC	CC	CC	CC	CC	CC	CC	CC	CC	CC	CC	CC	CC	CC	CC	CC	CC	CC	CC	CC	CC	CC	CC	CC	CC	CC	CC	CC	CC	CC	CC	CC	CC	CC	CC	CC	CC	CC
AX-184224576	T/C	1C	692784	+	NA	NA	NA	NA	NA	NA	TC	CC	TC	TC	TC	TC	TC	TC	TC	TC	TC	TC	TC	TC	TC	TC	TC	TC	TC	TC	TC	TC	TC	CC	TC	TC	TC	TC	TC	TC	TC	TC	TC	TC	TC	TC	TC	TC	TC
AX-184890800	T/G	1C	759867	+	NA	NA	NA	NA	NA	NA	GG	GG	GG	GG	GG	GG	GG	GG	GG	GG	GG	GG	GG	GG	GG	GG	GG	GG	GG	GG	GG	GG	GG	GG	GG	GG	GG	GG	GG	GG	GG	GG	GG	GG	GG	GG	GG	GG	GG
AX-184597945	A/G	1C	790870	+	NA	NA	NA	NA	NA	NA	GG	AG	AG	GG	GG	GG	AG	AG	GG	AG	AG	GG	AG	AG	AG	AG	GG	GG	GG	GG	AG	AG	AG	GG	AG	GG	AG	GG	AG	GG	GG	GG	GG	GG	GG	GG	GG	AG	AG
AX-184907106	T/C	1C	829505	+	NA	NA	NA	NA	NA	NA	TC	TT	CC	TT	TT	TC	TC	TC	TT	TC	TC	TT	TC	TT	TT	TT	TT	TT	TT	TC	TC	TT	TT	TC	TT	TT	TT	TT	TT	TT	TT	TC	TC	TC	TC	TT	TC	TT	TT
AX-184131858	A/G	1C	863426	+	NA	NA	NA	NA	NA	NA	AA	AG	AA	AA	AA	AA	AA	AA	AA	AA	AA	AA	AA	AA	AA	AA	AA	AA	AA	AA	AA	AA	AA	AA	AA	AA	AA	AA	AA	AA	AA	AA	AA	AA	AA	AA	AA	AA	AA
AX-184925372	T/C	1C	895107	+	NA	NA	NA	NA	NA	NA	TC	TC	TC	TC	TC	TC	TC	TC	TC	TC	TC	TC	TC	TC	TC	TC	TC	TC	TC	TC	TC	TC	TC	TC	TC	TC	TC	TC	TC	TC	TC	TC	TC	TC	TC	TC	TC	TC	TC
AX-184475196	A/G	1C	896780	+	NA	NA	NA	NA	NA	NA	AG	GG	GG	AG	AG	AG	GG	GG	AG	GG	GG	AG	GG	GG	GG	GG	AG	AG	AG	AG	GG	GG	GG	AG	GG	AG	GG	AG	GG	AG	AG	AG	AG	AG	AG	AG	AG	GG	GG
AX-184967590	A/C	1C	955393	+	NA	NA	NA	NA	NA	NA	AC	AA	AA	AC	AC	AC	AA	AA	AC	AA	AA	AC	AA	AA	AA	AA	AC	AC	AC	AC	AA	AA	AA	AC	AA	AC	AA	AC	AA	AC	AC	AC	AC	AC	AC	AC	AC	AA	AA
AX-184085469	A/G	1C	967724	+	NA	NA	NA	NA	NA	NA	AG	GG	AG	AG	AG	AG	AG	AG	AG	AG	AG	AG	AG	AG	AG	AG	AG	AG	AG	AG	AG	AG	AG	AG	AG	AG	AG	AG	AG	AG	AG	AG	AG	AG	AG	AG	AG	AG	AG
AX-184117015	T/G	1C	980885	+	NA	NA	NA	NA	NA	NA	GG	GG	GG	GG	GG	GG	GG	GG	GG	GG	GG	GG	GG	GG	GG	GG	GG	GG	GG	GG	GG	GG	GG	GG	GG	GG	GG	GG	GG	GG	GG	GG	GG	GG	GG	GG	GG	GG	GG
AX-184224583	T/G	1C	1010827	+	NA	NA	NA	NA	NA	NA	TG	GG	GG	TG	TG	TG	GG	GG	TG	GG	GG	TG	GG	GG	GG	GG	TG	TG	TG	TG	GG	GG	GG	TG	GG	TG	GG	TG	GG	TG	TG	TG	TG	TG	TG	TG	TG	GG	GG
AX-184085471	A/G	1C	1017135	+	NA	NA	NA	NA	NA	NA	AG	AA	AA	AG	AG	AG	AA	AA	AG	AA	AA	AG	AA	AA	AA	AA	AG	AG	AG	AG	AA	AA	AA	AG	AA	AG	AA	AG	AA	AG	AG	AG	AG	AG	AG	AG	AG	AA	AA
AX-184634775	A/G	1C	1072041	+	NA	NA	NA	NA	NA	NA	AA	GG	AA	AA	AA	AA	AA	AA	AA	AA	AA	AA	AA	AA	AA	AA	AA	AA	AA	AA	AA	AA	AA	AA	AA	AA	AA	AA	AA	AA	AA	AA	AA	AA	AA	AA	AA	AG	AA
AX-184139720	A/C	1C	1083018	+	NA	NA	NA	NA	NA	NA	CC	AA	CC	CC	CC	CC	CC	CC	CC	CC	CC	CC	CC	CC	CC	CC	CC	CC	CC	CC	CC	CC	CC	CC	CC	CC	CC	CC	CC	CC	CC	CC	CC	CC	CC	CC	CC	CC	CC
AX-184967579	T/C	1C	1093452	+	NA	NA	NA	NA	NA	NA	TC	TC	TC	CC	CC	TC	TC	TC	CC	TC	TC	CC	TC	CC	CC	CC	CC	CC	CC	TC	TC	CC	CC	TC	TC	CC	CC	CC	CC	CC	CC	TC	TC	TC	TC	CC	TC	CC	CC
AX-184876709	A/G	1C	1125531	+	NA	NA	NA	NA	NA	NA	AA	AA	AA	AA	AA	AA	AA	AA	AA	AA	AA	AA	AA	AA	AA	AA	AA	AA	AA	AA	AA	AA	AA	AA	AA	AA	AA	AA	AA	AA	AA	AA	AA	AA	AA	AA	AA	AA	AA
AX-184165569	T/C	1C	1179373	+	NA	NA	NA	NA	NA	NA	TC	TC	TC	TC	TC	TC	TC	TC	TC	TC	TC	TC	TC	TC	TC	TC	TC	TC	TC	TC	TC	TC	TC	TC	TC	TC	TC	TC	TC	TC	TC	TC	TC	TC	TC	TC	TC	TC	TC
AX-184561662	A/C	1C	1192026	+	NA	NA	NA	NA	NA	NA	CC	CC	CC	CC	CC	CC	CC	CC	CC	CC	CC	CC	CC	CC	CC	CC	CC	CC	CC	CC	CC	CC	CC	CC	CC	CC	CC	CC	CC	CC	CC	CC	CC	CC	CC	CC	CC	CC	CC
AX-184591053	A/C	1C	1214810	+	NA	NA	NA	NA	NA	NA	CC	AC	CC	CC	CC	CC	AC	AC	CC	AC	AC	CC	AC	AC	AC	AC	CC	CC	CC	CC	AC	AC	AC	CC	AC	CC	AC	CC	AC	CC	CC	CC	CC	CC	CC	CC	CC	AC	AC
AX-184131862	T/C	1C	1256414	+	NA	NA	NA	NA	NA	NA	CC	CC	TC	CC	CC	CC	TC	TC	CC	TC	TC	CC	TC	TC	TC	TC	CC	CC	CC	CC	TC	TC	TC	CC	TC	CC	TC	CC	TC	CC	CC	CC	CC	CC	CC	CC	CC	TC	TC
AX-184054564	A/C	1C	1306756	+	NA	NA	NA	NA	NA	NA	CC	CC	CC	CC	CC	CC	CC	CC	CC	CC	CC	CC	CC	CC	CC	CC	CC	CC	CC	CC	CC	CC	CC	CC	CC	CC	CC	CC	CC	CC	CC	CC	CC	CC	CC	CC	CC	CC	CC
AX-184434628	A/G	1C	1323182	+	NA	NA	NA	NA	NA	NA	AG	AG	AG	AG	AG	AG	AG	AG	AG	AG	AG	AG	AG	AG	AG	AG	AG	AG	AG	AG	AG	AG	AG	AG	AG	AG	AG	AG	AG	AG	AG	AG	AG	AG	AG	AG	AG	AG	AG
AX-184674067	A/G	1C	1330593	+	NA	NA	NA	NA	NA	NA	GG	AG	GG	GG	GG	GG	GG	GG	GG	GG	GG	GG	GG	GG	GG	GG	GG	GG	GG	GG	GG	GG	GG	GG	GG	GG	GG	GG	GG	GG	GG	GG	GG	GG	GG	GG	GG	GG	GG
AX-184445082	T/C	1C	1418141	+	NA	NA	NA	NA	NA	NA	TT	TC	TT	TT	TT	TT	TT	TT	TT	TT	TT	TT	TT	TT	TT	TT	TT	TT	TT	TT	TT	TT	TT	TT	TT	TT	TT	TT	TT	TT	TT	TT	TT	TT	TT	TT	TT	TT	TT
AX-184894660	T/C	1C	1445050	+	NA	NA	NA	NA	NA	NA	TC	TT	TC	TT	TT	TT	TC	TC	TT	TC	TC	TT	TC	TC	TC	TC	TT	TT	TT	TT	TC	TC	TC	TT	TC	TT	TC	TT	TC	TT	TT	TT	TT	TT	TT	TT	TT	TC	TC
AX-184103218	T/C	1C	1473251	+	NA	NA	NA	NA	NA	NA	CC	CC	CC	CC	CC	CC	CC	CC	CC	CC	CC	CC	CC	CC	CC	CC	CC	CC	CC	CC	CC	CC	CC	CC	CC	CC	CC	CC	CC	CC	CC	CC	CC	CC	CC	CC	CC	CC	CC
AX-184650698	T/C	1C	1474936	+	NA	NA	NA	NA	NA	NA	TC	TT	TC	TC	TC	TC	TC	TC	TC	TC	TC	TC	TC	TC	TC	TC	TC	TC	TC	TC	TC	TC	TC	TC	TC	TC	TC	TC	TC	TC	TC	TC	TC	TC	TC	TC	TC	TC	TC
AX-184705256	T/C	1C	1475163	+	NA	NA	NA	NA	NA	NA	TC	TT	TT	TC	TC	TC	TT	TT	TC	TT	TT	TC	TT	TT	TT	TT	TC	TC	TC	TC	TT	TT	TT	TC	TT	TC	TT	TC	TT	TC	TC	TC	TC	TC	TC	TC	TC	TT	TT
AX-184634765	T/C	1C	1489260	+	NA	NA	NA	NA	NA	NA	TC	CC	TC	TC	TC	TC	TC	TC	TC	TC	TC	TC	TC	TC	TC	TC	TC	TC	TC	TC	TC	TC	TC	TC	TC	TC	TC	TC	TC	TC	TC	TC	TC	TC	TC	TC	TC	TC	TC
AX-184545710	A/C	1C	1520809	+	NA	NA	NA	NA	NA	NA	AC	AA	AC	AA	AA	AC	AC	AC	AA	AC	AC	AA	AC	AA	AA	AA	AA	AA	AA	AC	AC	AA	AA	AC	AC	AC	AA	AA	AA	AC	AA	AC	AC	AC	AC	AA	AC	AA	AA
AX-184131866	A/C	1C	1537976	+	NA	NA	NA	NA	NA	NA	AC	CC	AC	AC	AC	AC	CC	CC	AC	CC	CC	AC	CC	CC	CC	CC	AC	AC	AC	AC	CC	CC	CC	AC	CC	AC	CC	AC	CC	AC	AC	AC	AC	AC	AC	AC	AC	CC	CC
AX-184494080	T/C	1C	1547870	+	NA	NA	NA	NA	NA	NA	TC	CC	TC	TC	TC	TC	CC	CC	TC	CC	CC	TC	CC	TT	CC	CC	TC	TC	TC	TC	CC	CC	CC	TC	CC	TC	TT	TC	CC	TC	TC	TC	TC	TC	TC	TC	TC	CC	CC
AX-184512234	A/G	1C	1554044	+	NA	NA	NA	NA	NA	NA	GG	AG	GG	GG	GG	GG	GG	GG	GG	GG	GG	GG	GG	GG	GG	GG	GG	GG	GG	GG	GG	GG	GG	GG	GG	GG	GG	GG	GG	GG	GG	GG	GG	GG	GG	GG	GG	GG	GG
AX-184391564	T/C	1C	1555993	+	NA	NA	NA	NA	NA	NA	CC	CC	CC	CC	CC	CC	CC	CC	CC	CC	CC	CC	CC	CC	CC	CC	CC	CC	CC	CC	CC	CC	CC	CC	CC	CC	CC	CC	CC	CC	CC	CC	CC	CC	CC	CC	CC	CC	CC
AX-184313006	T/C	1C	1594232	+	NA	NA	NA	NA	NA	NA	TC	TT	TT	TT	TT	TT	TT	TT	TT	TT	TT	TT	TT	TT	TT	TT	TT	TT	TT	TT	TT	TT	TT	TT	TT	TT	TT	TT	TT	TT	TT	TT	TT	TT	TT	TT	TT	TT	TT
AX-184174710	T/C	1C	1650243	+	NA	NA	NA	NA	NA	NA	CC	TT	CC	CC	CC	CC	CC	CC	CC	CC	CC	CC	CC	CC	CC	CC	CC	CC	CC	CC	CC	CC	CC	CC	CC	CC	CC	CC	CC	CC	CC	CC	CC	CC	CC	CC	CC	CC	CC
AX-184402492	A/C	1C	1651637	+	NA	NA	NA	NA	NA	NA	CC	CC	AC	AC	CC	CC	AC	AC	CC	AC	AC	CC	AC	AC	AC	AC	CC	CC	CC	CC	AC	AC	AC	CC	AC	CC	AC	CC	AC	CC	CC	CC	CC	CC	CC	CC	CC	AC	AC
AX-184139728	T/G	1C	1652664	+	NA	NA	NA	NA	NA	NA	TT	GG	TT	TT	TT	TT	TT	TT	TT	TT	TT	TT	TT	TT	TT	TT	TT	TT	TT	TT	TT	TT	TT	TT	TT	TT	TT	TT	TT	TT	TT	TT	TT	TT	TT	TT	TT	TT	TT
AX-184110000	T/C	1C	1669614	+	NA	NA	NA	NA	NA	NA	TT	TT	TT	TT	TT	TT	TT	TT	TT	TT	TT	TT	TT	TT	TT	TT	TT	TT	TT	TT	TT	TT	TT	TT	TT	TT	TT	TT	TT	TT	TT	TT	TT	TT	TT	TT	TT	TT	TT
AX-184103238	T/G	1C	1682150	+	NA	NA	NA	NA	NA	NA	TT	TG	TT	TG	TG	TT	TT	TT	TG	TT	TT	TG	TT	TG	TG	TG	TG	TG	TG	TT	TT	TG	TG	TT	TT	TT	TG	TG	TG	TT	TG	TT	TT	TT	TT	TG	TT	TG	TG
AX-184033934	T/C	1C	1705611	+	NA	NA	NA	NA	NA	NA	TT	TT	TT	TT	TT	TT	TT	TT	TT	TT	TT	TT	TT	TT	TT	TT	TT	TT	TT	TT	TT	TT	TT	TT	TT	TT	TT	TT	TT	TT	TT	TT	TT	TT	TT	TT	TT	TT	TT
AX-184224593	A/G	1C	1716726	+	NA	NA	NA	NA	NA	NA	GG	AG	GG	AG	AG	GG	GG	GG	AG	GG	GG	AG	GG	AG	AG	AG	AG	AG	AG	GG	GG	AG	AG	GG	GG	GG	AG	AG	AG	GG	AG	GG	GG	GG	GG	AG	GG	AG	AG
AX-184139730	T/G	1C	1748921	+	NA	NA	NA	NA	NA	NA	GG	TG	GG	GG	GG	GG	GG	GG	GG	GG	GG	GG	GG	GG	GG	GG	GG	GG	GG	GG	GG	GG	GG	GG	GG	GG	GG	GG	GG	GG	GG	GG	GG	GG	GG	GG	GG	GG	GG
AX-184324502	A/G	1C	1787184	+	NA	NA	NA	NA	NA	NA	GG	AA	AA	AA	AG	GG	AA	AA	AG	AA	AA	AG	AA	AA	AA	AA	AG	AG	AG	GG	AA	AA	AA	GG	AA	AA	AA	AG	AA	GG	AG	GG	GG	GG	AA	AG	GG	AA	AA
AX-184124218	A/C	1C	1856428	+	NA	NA	NA	NA	NA	NA	CC	AA	CC	CC	CC	CC	CC	CC	CC	CC	CC	CC	CC	CC	CC	CC	CC	CC	CC	CC	CC	CC	CC	CC	CC	CC	CC	CC	CC	CC	CC	CC	CC	CC	CC	CC	CC	CC	CC
AX-184697815	T/C	1C	1868340	+	NA	NA	NA	NA	NA	NA	TC	CC	TC	TC	TC	TC	TC	TC	TC	TC	TC	TC	TC	TC	TC	TC	TC	TC	TC	TC	TC	TC	TC	TC	TC	TC	TC	TC	TC	TC	TC	TC	TC	TC	TC	TC	TC	TC	TC
AX-184380548	T/C	1C	1881358	+	NA	NA	NA	NA	NA	NA	TT	CC	TT	TT	TT	TT	TT	TT	TT	TT	TT	TT	TT	TT	TT	TT	TT	TT	TT	TT	TT	TT	TT	TT	TT	TT	TT	TT	TT	TT	TT	TT	TT	TT	TT	TT	TT	TT	TT
AX-184131873	A/G	1C	1926700	+	NA	NA	NA	NA	NA	NA	AG	GG	GG	AG	GG	AG	GG	AG	GG	GG	AG	AG	GG	GG	GG	GG	GG	GG	GG	GG	GG	GG	AG	GG	AG	AG	AG	GG	GG	AG	GG	AG	GG	GG	AG	GG	GG	GG	AG
AX-184413313	A/C	1C	1928596	+	NA	NA	NA	NA	NA	NA	CC	CC	AC	CC	CC	CC	CC	CC	CC	CC	CC	CC	CC	CC	CC	CC	CC	CC	CC	CC	CC	CC	CC	CC	CC	CC	CC	CC	CC	CC	CC	CC	CC	CC	CC	CC	CC	CC	CC
AX-184894663	A/C	1C	1948238	+	NA	NA	NA	NA	NA	NA	CC	AA	AC	AC	CC	CC	AC	AC	CC	AC	AC	CC	AC	AC	AC	AC	CC	CC	CC	CC	AC	AC	AC	CC	AC	CC	AC	CC	AC	CC	CC	CC	CC	CC	CC	CC	CC	AC	AC
AX-184484814	T/G	1C	1949311	+	NA	NA	NA	NA	NA	NA	GG	GG	TG	TG	GG	GG	TG	TG	GG	TG	TG	GG	TG	TG	TG	TG	GG	GG	GG	GG	TG	TG	TG	GG	TG	TG	TG	GG	TG	GG	GG	GG	GG	GG	GG	GG	GG	TG	TG
AX-184520776	T/C	1C	1995839	+	NA	NA	NA	NA	NA	NA	CC	CC	CC	TC	CC	CC	TC	TC	CC	TC	TC	CC	TC	TC	TC	TC	CC	CC	CC	CC	TC	TC	TC	CC	TC	CC	TC	CC	TC	CC	CC	CC	CC	CC	CC	CC	CC	TC	TC
AX-184301503	T/C	1C	2036304	+	NA	NA	NA	NA	NA	NA	TT	TT	TC	TT	TT	TT	TT	TT	TT	TT	TT	TT	TT	TT	TT	TT	TT	TT	TT	TT	TT	TT	TT	TT	TT	TT	TT	TT	TT	TT	TT	TT	TT	TT	TT	TT	TT	TT	TT
AX-184915950	A/C	1C	2044118	+	NA	NA	NA	NA	NA	NA	AC	AA	AC	AC	AC	AC	AC	AC	AC	AC	AC	AC	AC	AC	AC	AC	AC	AC	AC	AC	AC	AC	AC	AC	AC	AC	AC	AC	AC	AC	AC	AC	AC	AC	AC	AC	AC	AC	AC
AX-184085480	A/C	1C	2060310	+	NA	NA	NA	NA	NA	NA	AC	AA	AC	AC	AC	AC	AC	AC	AC	AC	AC	AC	AC	AC	AC	AC	AC	AC	AC	AC	AC	AC	AC	AC	AC	AC	AC	AC	AC	AC	AC	AC	AC	AC	AC	AC	AC	AC	AC
AX-184117027	A/G	1C	2131798	+	NA	NA	NA	NA	NA	NA	AG	GG	AG	AA	AA	AG	AG	AG	AA	AG	AG	AA	AA	AA	AA	AA	AA	AA	AA	AG	AG	AA	AA	AG	AG	AG	AA	AA	AA	AG	AA	AG	AG	AG	AG	AA	AG	AA	AA
AX-184117028	A/C	1C	2148216	+	NA	NA	NA	NA	NA	NA	AA	AC	AA	AA	AA	AA	AA	AA	AA	AA	AA	AA	AA	AA	AA	AA	AA	AA	AA	AA	AA	AA	AA	AA	AA	AA	AA	AA	AA	AA	AA	AA	AA	AA	AA	AA	AA	AA	AA
AX-184934923	T/G	1C	2163770	+	NA	NA	NA	NA	NA	NA	GG	GG	TG	GG	GG	GG	GG	GG	GG	GG	GG	GG	GG	GG	GG	GG	GG	GG	GG	GG	GG	GG	GG	GG	GG	GG	GG	GG	GG	GG	GG	GG	GG	GG	GG	GG	GG	GG	GG
AX-184313012	T/G	1C	2163805	+	NA	NA	NA	NA	NA	NA	GG	GG	GG	GG	GG	GG	GG	GG	GG	GG	GG	GG	GG	GG	GG	GG	GG	GG	GG	GG	GG	GG	GG	GG	GG	GG	GG	GG	GG	GG	GG	GG	GG	GG	GG	GG	GG	GG	GG
AX-184747679	A/C	1C	2191413	+	NA	NA	NA	NA	NA	NA	AC	CC	CC	CC	AC	AC	CC	CC	AC	CC	CC	AC	CC	CC	CC	CC	AC	AC	AC	AC	CC	CC	CC	AC	CC	AC	CC	AC	CC	AC	AC	AC	AC	AC	AC	AC	AC	CC	CC
AX-184494094	A/G	1C	2343947	+	NA	NA	NA	NA	NA	NA	AG	AA	AG	AG	AG	AG	AG	AG	AG	AG	AG	AG	AG	AG	AG	AG	AG	AG	AG	AG	AG	AG	AG	AG	AG	AG	AG	AG	AG	AG	AG	AG	AG	AG	AG	AG	AG	AG	AG
AX-184848295	A/C	1C	2380963	+	NA	NA	NA	NA	NA	NA	AC	CC	AC	AC	AC	AC	AC	AC	AC	AC	AC	AC	AC	AC	AC	AC	AC	AC	AC	AC	AC	AC	AC	AC	AC	AC	AC	AC	AC	AC	AC	AC	AC	AC	AC	AC	AC	AC	AC
AX-184851075	A/G	1C	2388217	+	NA	NA	NA	NA	NA	NA	GG	AG	GG	AG	AG	GG	GG	GG	AG	GG	GG	AG	AG	AG	AG	AG	AG	AG	AG	GG	GG	AG	AG	GG	GG	GG	AG	AG	AG	GG	AG	GG	GG	GG	GG	AG	GG	AG	AG
AX-184024948	A/G	1C	2388351	+	NA	NA	NA	NA	NA	NA	AG	AA	AA	AA	AG	AG	AA	AA	AG	AA	AA	AG	AA	AA	AA	AA	AG	AG	AG	AG	AA	AA	AA	AG	AA	AG	AA	AG	AA	AG	AG	AG	AG	AG	AG	AG	AG	AA	AA
AX-184640256	A/G	1C	2413370	+	NA	NA	NA	NA	NA	NA	AG	GG	AG	AA	AA	AG	AA	AA	AA	AA	AG	AA	AG	AG	AG	AG	AG	AG	AG	AG	AA	AG	AA	AG	AG	AG	AG	AA	AA	AG	AA	AG	AA	AA	AG	AG	AA	AA	AA
AX-184018526	A/G	1C	2431897	+	NA	NA	NA	NA	NA	NA	AG	GG	AG	AG	AG	AG	AG	AG	AG	AG	AG	AG	AG	AG	AG	AG	AG	AG	AG	AG	AG	AG	AG	AG	AG	AG	AG	AG	AG	AG	AG	AG	AG	AG	AG	AG	AG	AG	AG
AX-184529402	T/G	1C	2440437	+	NA	NA	NA	NA	NA	NA	GG	GG	GG	GG	GG	GG	GG	GG	GG	GG	GG	GG	GG	GG	GG	GG	GG	GG	GG	GG	GG	GG	GG	GG	GG	GG	GG	GG	GG	GG	GG	GG	GG	GG	GG	GG	GG	GG	GG
AX-184369318	T/C	1C	2486252	+	NA	NA	NA	NA	NA	NA	TC	TT	TT	TT	TC	TC	TT	TT	TC	TT	TT	TC	TT	TT	TT	TT	TC	TC	TC	TC	TT	TT	TT	TC	TT	TC	TT	TC	TT	TC	TC	TC	TT	TC	TC	TC	TC	TC	TC
AX-184576752	A/G	1C	2486791	+	NA	NA	NA	NA	NA	NA	AG	AA	AA	AA	AG	AG	AA	AA	AG	AA	AA	AG	AA	AA	AA	AA	AG	AG	AG	AG	AA	AA	AA	AG	AA	AG	AA	AG	AA	AG	AG	AG	AA	AG	AG	AG	AG	AA	AA
AX-184484824	A/G	1C	2537044	+	NA	NA	NA	NA	NA	NA	AG	AG	AA	AG	GG	AG	AA	AA	GG	AA	AA	GG	AG	AG	AG	AG	GG	GG	GG	AG	AA	AG	AG	AG	AA	AG	AG	GG	AG	AG	GG	AG	AA	AG	AG	GG	AG	AG	AG
AX-184705255	A/C	1C	2548404	+	NA	NA	NA	NA	NA	NA	AC	CC	CC	CC	CC	CC	CC	CC	CC	CC	CC	CC	CC	CC	CC	CC	CC	CC	CC	CC	CC	CC	CC	CC	CC	CC	CC	CC	CC	CC	CC	CC	CC	CC	CC	CC	CC	CC	CC
AX-184763276	A/G	1C	2604566	+	NA	NA	NA	NA	NA	NA	GG	AG	GG	AG	GG	GG	AA	AA	GG	AA	AA	GG	AG	AG	AG	AG	GG	GG	GG	GG	AG	AG	AG	GG	AG	GG	AG	GG	AG	GG	GG	GG	AG	GG	GG	GG	GG	AG	AG
AX-184962587	T/G	1C	2619773	+	NA	NA	NA	NA	NA	NA	TT	TG	TT	TG	TG	TT	TT	TT	TG	TT	TT	TG	TG	TG	TG	TG	TG	TT	TG	TT	TT	TG	TG	TT	TT	TT	TG	TG	TG	TT	TG	TT	TT	TT	TT	TG	TT	TG	TG
AX-184204033	A/G	1C	2620481	+	NA	NA	NA	NA	NA	NA	AA	AA	AA	AA	AA	AA	AA	AA	AA	AA	AA	AA	AA	AA	AA	AA	AA	AA	AA	AA	AA	AA	AA	AA	AA	AA	AA	AA	AA	AA	AA	AA	AA	AA	AA	AA	AA	AA	AA
AX-184604639	A/G	1C	2646273	+	NA	NA	NA	NA	NA	NA	GG	GG	GG	GG	GG	GG	GG	GG	GG	GG	GG	GG	GG	GG	GG	GG	GG	GG	GG	GG	GG	GG	GG	GG	GG	GG	GG	GG	GG	GG	GG	GG	GG	GG	GG	GG	GG	GG	GG
AX-184301518	A/G	1C	2657358	+	NA	NA	NA	NA	NA	NA	AG	GG	AG	AA	AA	AG	AG	AG	AA	AG	AG	AA	AA	AA	AA	AA	AA	AA	AA	AG	AG	AA	AA	AG	AG	AG	AG	AA	AA	AG	AA	AG	AG	AG	AG	AA	AG	AA	AA
AX-184876725	A/C	1C	2690183	+	NA	NA	NA	NA	NA	NA	AC	AA	AA	AA	AC	AC	AA	AA	AC	AA	AA	AC	AA	AA	AA	AA	AC	AC	AC	AC	AA	AA	AA	AC	AA	AC	AA	AC	AA	AC	AC	AC	AA	AC	AC	AC	AC	AA	AA
AX-184324522	T/C	1C	2725327	+	NA	NA	NA	NA	NA	NA	TT	TC	TT	TT	TT	TT	TT	TT	TT	TT	TT	TT	TT	TT	TT	TT	TT	TT	TT	TT	TT	TT	TT	TT	TT	TT	TT	TT	TT	TT	TT	TT	TT	TT	TT	TT	TT	TT	TT
AX-184246105	A/G	1C	2784438	+	NA	NA	NA	NA	NA	NA	AG	AG	AG	GG	GG	AG	AG	AG	GG	AG	AG	GG	GG	GG	GG	GG	GG	GG	GG	AG	AG	GG	GG	AG	AG	AG	GG	GG	GG	AG	GG	AG	AG	AG	AG	GG	AG	GG	GG
AX-184484830	T/C	1C	2792899	+	NA	NA	NA	NA	NA	NA	TC	CC	CC	CC	TC	TC	CC	CC	TC	CC	CC	TC	CC	CC	CC	CC	TC	TC	TC	TC	CC	CC	CC	TC	CC	TC	CC	TC	CC	TC	TC	TC	CC	TC	TC	TC	TC	CC	CC
AX-184204039	T/G	1C	2838271	+	NA	NA	NA	NA	NA	NA	GG	TG	GG	GG	GG	GG	GG	GG	GG	GG	GG	GG	GG	GG	GG	GG	GG	GG	GG	GG	GG	GG	GG	GG	GG	GG	GG	GG	GG	GG	GG	GG	GG	GG	GG	GG	GG	GG	GG
AX-184313025	T/G	1C	2874989	+	NA	NA	NA	NA	NA	NA	TG	GG	TG	TG	TG	TG	TG	TG	TG	TG	TG	TG	TG	TG	TG	TG	TG	TG	TG	TG	TG	TG	TG	TG	TG	TG	TG	TG	TG	TG	TG	TG	TG	TG	TG	TG	TG	TG	TG
AX-184445102	T/C	1C	2885565	+	NA	NA	NA	NA	NA	NA	TC	TT	TC	TC	TC	TC	TC	TC	TC	TC	TC	TC	TC	TC	TC	TC	TC	TC	TC	TC	TC	TC	TC	TC	TC	TC	TC	TC	TC	TC	TC	TC	TC	TC	TC	TC	TC	TC	TC
AX-184634796	A/G	1C	2905649	+	NA	NA	NA	NA	NA	NA	GG	GG	GG	GG	GG	GG	GG	GG	GG	GG	GG	GG	GG	GG	GG	GG	GG	GG	GG	GG	GG	GG	GG	GG	GG	GG	GG	GG	GG	GG	GG	GG	GG	GG	GG	GG	GG	GG	GG
AX-184290254	T/G	1C	2910800	+	NA	NA	NA	NA	NA	NA	TG	TG	GG	GG	TG	TG	GG	GG	TG	GG	GG	TG	GG	GG	GG	GG	TG	TG	TG	TG	GG	GG	GG	TG	GG	TG	GG	TG	GG	TG	TG	TG	GG	TG	TG	TG	TG	GG	GG
AX-184257060	A/G	1C	2911630	+	NA	NA	NA	NA	NA	NA	AG	GG	GG	GG	AG	AG	GG	GG	AG	GG	GG	AG	GG	GG	GG	GG	AG	AG	AG	AG	GG	GG	GG	AG	GG	AG	GG	AG	GG	AG	AG	AG	GG	AG	AG	AG	AG	GG	GG
AX-184235111	A/G	1C	2958290	+	NA	NA	NA	NA	NA	NA	AG	AA	AG	AG	AG	AG	AG	AG	AG	AG	AG	AG	AG	AG	AG	AG	AG	AG	AG	AG	AG	AG	AG	AG	AG	AG	AG	AG	AG	AG	AG	AG	AG	AG	AG	AG	AG	AG	AG
AX-184569260	T/C	1C	2996350	+	NA	NA	NA	NA	NA	NA	TC	TC	TC	TT	TT	TC	TC	TT	TT	TC	TC	TT	TT	TT	TT	TT	TC	TT	TT	TC	TC	TT	TT	TC	TC	TC	TT	TT	TC	TC	TT	TC	TC	TC	TC	TT	TC	TT	TT
AX-184402507	A/C	1C	2997447	+	NA	NA	NA	NA	NA	NA	AC	CC	AC	AC	AC	AC	AC	AC	AC	AC	AC	AC	AC	AC	AC	AC	AC	AC	AC	AC	AC	AC	AC	AC	AC	AC	AC	AC	AC	AC	AC	AC	AC	AC	AC	AC	AC	AC	AC
AX-184048031	A/C	1C	3005288	+	NA	NA	NA	NA	NA	NA	AC	CC	CC	CC	AC	AC	CC	CC	AC	CC	CC	AC	CC	CC	CC	CC	AC	AC	AC	AC	CC	CC	CC	AC	CC	AC	CC	AC	CC	AC	AC	AC	CC	AC	AC	AC	AC	CC	CC
AX-184278989	A/G	1C	3020657	+	NA	NA	NA	NA	NA	NA	AG	GG	AG	AG	AG	AG	AG	AG	AG	AG	AG	AG	AG	AG	AG	AG	AG	AG	AG	AG	AG	AG	AG	AG	AG	AG	AG	AG	AG	AG	AG	AG	AG	AG	AG	AG	AG	AG	AG
AX-184634798	T/C	1C	3040712	+	NA	NA	NA	NA	NA	NA	CC	TC	CC	CC	CC	CC	CC	CC	CC	CC	CC	CC	CC	CC	CC	CC	CC	CC	CC	CC	CC	CC	CC	CC	CC	CC	CC	CC	CC	CC	CC	CC	CC	CC	CC	CC	CC	CC	CC
AX-184131881	T/G	1C	3124243	+	NA	NA	NA	NA	NA	NA	GG	TG	GG	GG	GG	GG	GG	GG	GG	GG	GG	GG	GG	GG	GG	GG	GG	GG	GG	GG	GG	GG	GG	GG	GG	GG	GG	GG	GG	GG	GG	GG	GG	GG	GG	GG	GG	GG	GG
AX-184455224	A/G	1C	3124344	+	NA	NA	NA	NA	NA	NA	GG	GG	AG	AG	AG	AG	AG	AG	AG	AG	AG	AG	AG	AG	AG	AG	AG	AG	AG	AG	AG	AG	AG	AG	AG	AG	AG	AG	AG	AG	AG	AG	AG	AG	AG	AG	AG	AG	AG
AX-184346868	T/C	1C	3166971	+	NA	NA	NA	NA	NA	NA	TC	TC	TC	TC	TC	TC	TC	TC	TC	TC	TC	TC	TC	TC	TC	TC	TC	TC	TC	TC	TC	TC	TC	TC	TC	TC	TC	TC	TC	TC	TC	TC	TC	TC	TC	TC	TC	TC	TC
AX-184503373	T/G	1C	3199602	+	NA	NA	NA	NA	NA	NA	GG	TT	GG	GG	GG	GG	GG	TG	GG	GG	GG	GG	GG	GG	TG	TG	GG	GG	GG	GG	GG	GG	GG	GG	GG	GG	GG	GG	GG	GG	GG	GG	GG	GG	GG	GG	GG	TG	TG
AX-184604643	T/G	1C	3202035	+	NA	NA	NA	NA	NA	NA	GG	TG	GG	GG	GG	GG	GG	GG	GG	GG	GG	GG	GG	GG	GG	GG	GG	GG	GG	GG	GG	GG	GG	GG	GG	GG	GG	GG	GG	GG	GG	GG	GG	GG	GG	GG	GG	GG	GG
AX-184623317	T/C	1C	3256159	+	NA	NA	NA	NA	NA	NA	CC	TT	CC	TC	TC	CC	CC	TC	TC	CC	CC	TC	TC	TC	TC	TC	CC	TC	TC	CC	CC	TC	TC	CC	CC	CC	TC	TC	CC	CC	TC	CC	CC	CC	CC	TC	CC	TC	TC
AX-184369331	A/G	1C	3280074	+	NA	NA	NA	NA	NA	NA	AG	AA	AA	AG	AG	AG	AG	AG	AG	AG	AG	AG	AG	AG	AG	AG	AG	AG	AG	AG	AG	AG	AG	AG	AG	AG	AG	AG	AG	AG	AG	AG	AG	AG	AG	AG	AG	AG	AG
AX-184324532	A/G	1C	3280172	+	NA	NA	NA	NA	NA	NA	GG	AG	GG	GG	GG	GG	GG	GG	GG	GG	GG	GG	GG	GG	GG	GG	GG	GG	GG	GG	GG	GG	GG	GG	GG	GG	GG	GG	GG	GG	GG	GG	GG	GG	GG	GG	GG	GG	GG
AX-184623318	T/C	1C	3363927	+	NA	NA	NA	NA	NA	NA	CC	TC	TC	TC	CC	CC	TC	TC	CC	TC	TC	CC	TC	TC	TC	TC	CC	CC	CC	CC	TC	TC	TC	CC	TC	CC	TC	CC	TC	CC	CC	CC	TC	CC	CC	CC	CC	TC	TC
AX-184758579	A/C	1C	3384435	+	NA	NA	NA	NA	NA	NA	AC	CC	CC	AC	AC	AC	AC	AC	AC	AC	AC	AC	AC	AC	AC	AC	AC	AC	AC	AC	AC	AC	AC	AC	AC	AC	AC	AC	AC	AC	AC	AC	AC	AC	AC	AC	AC	AC	AC
AX-184174730	T/C	1C	3389095	+	NA	NA	NA	NA	NA	NA	CC	CC	CC	CC	CC	CC	CC	CC	CC	CC	CC	CC	CC	CC	CC	CC	CC	CC	CC	CC	CC	CC	CC	CC	CC	CC	CC	CC	CC	CC	CC	CC	CC	CC	CC	CC	CC	CC	CC
AX-184455247	A/C	1C	3448639	+	NA	NA	NA	NA	NA	NA	CC	AC	CC	CC	CC	CC	CC	CC	CC	CC	CC	CC	CC	CC	CC	CC	CC	CC	CC	CC	CC	CC	CC	CC	CC	CC	CC	CC	CC	CC	CC	CC	CC	CC	CC	CC	CC	CC	CC
AX-184369336	A/G	1C	3488463	+	NA	NA	NA	NA	NA	NA	AG	AG	AG	AG	AG	AG	AG	AG	AG	AG	AG	AG	AG	AG	AG	AG	AG	AG	AG	AG	AG	AG	AG	AG	AG	AG	AG	AG	AG	AG	AG	GG	AG	AG	AG	AG	AG	AG	AG
AX-184204048	A/C	1C	3510328	+	NA	NA	NA	NA	NA	NA	CC	AC	CC	CC	CC	CC	CC	CC	CC	CC	CC	CC	CC	CC	CC	CC	CC	CC	CC	CC	CC	CC	CC	CC	CC	CC	CC	CC	CC	CC	CC	CC	CC	CC	CC	CC	CC	CC	CC
AX-184301556	A/G	1C	3515153	+	NA	NA	NA	NA	NA	NA	GG	AA	AA	AA	AG	GG	AA	AA	AG	AA	AA	AG	AA	AA	AA	AA	GG	AG	AG	GG	AA	AA	AA	GG	AA	AG	AA	AG	AA	GG	AG	GG	AA	GG	GG	AG	AA	AA	AA
AX-184640275	A/G	1C	3520641	+	NA	NA	NA	NA	NA	NA	AG	AA	AG	AG	AG	AG	AG	AG	AG	AG	AG	AG	AG	AG	AG	AG	AG	AG	AG	AG	AG	AG	AG	AG	AG	AG	AG	AG	AG	AG	AG	AG	AG	AG	AG	AG	AG	AG	AG
AX-184604649	T/C	1C	3528986	+	NA	NA	NA	NA	NA	NA	TT	CC	TC	TC	TT	TT	TC	TC	TT	TC	TC	TT	TC	TC	TC	TC	TT	CC	TT	TT	TC	TC	TC	TT	TC	TT	TC	TT	TC	TT	TT	TT	TC	TT	TT	TT	TT	TC	TC
AX-184865194	A/G	1C	3546005	+	NA	NA	NA	NA	NA	NA	AG	AG	AG	AG	AA	GG	AG	AG	AA	AG	AG	AA	AG	AG	AG	AG	AA	AA	AA	AA	AG	AG	AG	AA	AG	AG	AG	AA	AG	AA	AA	AA	AG	AA	AA	AA	AA	AG	AG
AX-184184236	T/C	1C	3550356	+	NA	NA	NA	NA	NA	NA	TC	TC	TC	TC	TC	TC	TC	TC	TC	TC	TC	TC	TC	TC	TC	TC	TC	TC	TC	TC	TC	TC	TC	TC	TC	TC	TC	TC	TC	TC	TC	TC	TC	TC	TC	TC	TC	TC	TC
AX-184042533	T/G	1C	3620395	+	NA	NA	NA	NA	NA	NA	TG	GG	TG	TG	TG	TG	TG	TG	TG	TG	TG	TG	TG	TG	TG	TG	TG	TG	TG	TG	TG	TG	TG	TG	TG	TG	TG	TG	TG	TG	TG	TG	TG	TG	TG	TG	TG	TG	TG
AX-184278998	A/C	1C	3620468	+	NA	NA	NA	NA	NA	NA	AC	CC	AC	AC	AC	AC	AC	AC	AC	AC	AC	AC	AC	AC	AC	AC	AC	AC	AC	AC	AC	AC	AC	AC	AC	AC	AC	AC	AC	AC	AC	AC	AC	AC	AC	AC	AC	AC	AC
AX-184103250	A/G	1C	3624943	+	NA	NA	NA	NA	NA	NA	AA	AG	AA	AA	AA	AA	AA	AA	AA	AA	AA	AA	AA	AA	AA	AA	AA	AA	AA	AA	AA	AA	AA	AA	AA	AA	AA	AA	AA	AA	AA	AA	AA	AA	AA	AA	AA	AA	AA
AX-184604652	A/G	1C	3632612	+	NA	NA	NA	NA	NA	NA	AG	AG	AG	AA	AG	AG	GG	AA	AG	AA	AA	AG	AA	AA	AA	AA	AG	AG	AG	AG	AA	AA	AA	AG	AA	AG	AA	AG	AA	AG	AG	AG	AA	AG	AG	AG	AG	AA	AA
AX-184529419	T/C	1C	3645035	+	NA	NA	NA	NA	NA	NA	CC	TC	CC	CC	CC	CC	CC	CC	CC	CC	CC	CC	CC	CC	CC	CC	CC	CC	CC	CC	CC	CC	CC	CC	CC	CC	CC	CC	CC	CC	CC	CC	CC	CC	CC	CC	CC	CC	CC
AX-184097021	A/G	1C	3669000	+	NA	NA	NA	NA	NA	NA	AG	GG	AG	AG	AG	AG	AG	AG	AG	AG	AG	AG	AG	AG	AG	AG	AG	AG	AG	AG	AG	AG	AG	AG	AG	AG	AG	AG	AG	AG	AG	AG	AG	AG	AG	AG	AG	AG	AG
AX-184623323	A/G	1C	3680045	+	NA	NA	NA	NA	NA	NA	AG	AA	AG	AG	AG	AG	AG	AG	AG	AG	AG	AG	AG	AG	AG	AG	AG	AG	AG	AG	AG	AG	AG	AG	AG	AG	AG	AG	AG	AG	AG	AG	AG	AG	AG	AG	AG	AG	AG
AX-184569275	A/G	1C	3696537	+	NA	NA	NA	NA	NA	NA	AG	AG	AG	AG	AG	AG	AG	AG	AG	AG	AG	AG	AG	AG	AG	AG	AG	AG	AG	AG	AG	AG	AG	AG	AG	AG	AG	AG	AG	AG	AG	AG	AG	AG	AG	AG	AG	AG	AG
AX-184346876	A/G	1C	3763148	+	NA	NA	NA	NA	NA	NA	AG	AG	AG	AG	AG	AG	AG	AG	AG	AG	AG	AG	AG	AG	AG	AG	AG	AG	AG	GG	AG	AG	AG	AG	AG	AG	AG	AG	GG	AG	AG	AG	AG	AG	AG	AG	AG	AG	AG
AX-184700361	A/G	1C	3799323	+	NA	NA	NA	NA	NA	NA	GG	AG	GG	GG	GG	GG	GG	GG	GG	GG	GG	GG	GG	GG	GG	GG	GG	GG	GG	GG	GG	GG	GG	GG	GG	GG	GG	GG	GG	GG	GG	GG	GG	GG	GG	GG	GG	GG	GG
AX-184930078	T/C	1C	3821654	+	NA	NA	NA	NA	NA	NA	TC	TC	TC	TC	TC	TC	TC	TC	TC	TC	TC	TC	TC	TC	TC	TC	TC	TC	TC	TC	TC	TC	TC	TC	TC	TC	TC	TC	TC	TC	TC	TC	TC	TC	TC	TC	TC	TC	TC
AX-184553826	A/G	1C	3841847	+	NA	NA	NA	NA	NA	NA	AA	AG	AG	AG	AA	AA	AG	AG	AA	AG	AG	AA	AG	AG	AG	AG	AA	AA	AA	AA	AG	AG	AG	AA	AG	AA	AG	AA	AG	AA	AA	AA	AG	AA	AA	AA	AA	AG	AG
AX-184346880	A/C	1C	3959866	+	NA	NA	NA	NA	NA	NA	CC	CC	CC	CC	CC	CC	CC	CC	CC	CC	CC	CC	CC	CC	CC	CC	CC	CC	CC	CC	CC	CC	CC	CC	CC	CC	CC	CC	CC	CC	CC	CC	CC	CC	CC	CC	CC	CC	CC
AX-184537754	A/G	1C	3963426	+	NA	NA	NA	NA	NA	NA	AG	GG	GG	GG	AG	AG	GG	GG	AG	GG	GG	AG	GG	GG	GG	GG	AG	GG	AG	AG	GG	GG	GG	AG	GG	AG	GG	AG	GG	AG	AG	AG	GG	AG	AG	AG	AG	GG	GG
AX-184402540	T/C	1C	3982917	+	NA	NA	NA	NA	NA	NA	TT	TT	TT	TT	TT	TT	TT	TT	TT	TT	TT	TT	TT	TT	TT	TT	TT	TT	TT	TT	TT	TT	TT	TT	TT	TT	TT	TT	TT	TT	TT	TT	TT	TT	TT	TT	TT	TT	TT
AX-184962606	T/C	1C	4024315	+	NA	NA	NA	NA	NA	NA	TC	CC	CC	TC	TC	TC	TC	TC	TC	TC	TC	TC	TC	TC	TC	TC	TC	TC	TC	TC	TC	TC	TC	TC	TC	TC	TC	TC	TC	TC	TC	TC	TC	TC	TC	TC	TC	TC	TC
AX-184475251	A/C	1C	4024484	+	NA	NA	NA	NA	NA	NA	CC	AC	AC	CC	CC	CC	CC	CC	CC	CC	CC	CC	CC	CC	CC	CC	CC	CC	CC	CC	CC	CC	CC	CC	CC	CC	CC	CC	CC	CC	CC	CC	CC	CC	CC	CC	CC	CC	CC
AX-184085497	A/G	1C	4072361	+	NA	NA	NA	NA	NA	NA	GG	GG	GG	GG	AA	AA	GG	GG	AA	GG	GG	AA	GG	GG	GG	GG	AA	AA	AA	AA	GG	GG	GG	AA	GG	AA	GG	AA	GG	AA	AA	AA	GG	AA	AA	AA	AA	GG	GG
AX-184324543	A/C	1C	4115650	+	NA	NA	NA	NA	NA	NA	AC	CC	AC	AC	AC	AC	AC	AC	AC	AC	AC	AC	AC	AC	AC	AC	AC	AC	AC	AC	AC	AC	AC	AC	AC	AC	AC	AC	AC	AC	AC	AC	AC	AC	AC	AC	AC	AC	AC
AX-184184244	T/C	1C	4125104	+	NA	NA	NA	NA	NA	NA	CC	TT	CC	CC	CC	CC	CC	CC	CC	CC	CC	CC	CC	CC	CC	CC	CC	CC	CC	CC	CC	CC	CC	CC	CC	CC	CC	CC	CC	CC	CC	CC	CC	CC	CC	CC	CC	CC	CC
AX-184042536	A/G	1C	4137288	+	NA	NA	NA	NA	NA	NA	GG	AG	GG	GG	GG	GG	GG	GG	GG	GG	GG	GG	GG	GG	GG	GG	GG	GG	GG	GG	GG	GG	GG	GG	GG	GG	GG	GG	GG	GG	GG	GG	GG	GG	GG	GG	GG	GG	GG
AX-184520795	T/C	1C	4171951	+	NA	NA	NA	NA	NA	NA	TT	TT	CC	CC	TT	TT	CC	CC	TC	CC	CC	CC	CC	CC	CC	CC	TT	TT	TC	TT	CC	CC	CC	TT	CC	TC	CC	TC	CC	TT	TT	TT	CC	TT	TT	TT	TT	CC	CC
AX-184033939	T/G	1C	4183250	+	NA	NA	NA	NA	NA	NA	GG	GG	GG	TG	GG	GG	TG	TG	GG	TG	TG	GG	TG	TG	TG	TG	GG	GG	GG	GG	TG	TG	TG	GG	TG	GG	TG	GG	TG	GG	GG	GG	TG	GG	GG	GG	GG	TG	TG
AX-184301548	A/G	1C	4239177	+	NA	NA	NA	NA	NA	NA	AG	AA	AG	AG	AG	AG	AG	AG	AG	AG	AG	AG	AG	AG	AG	AG	AG	AG	AG	AG	AG	AG	AG	AG	AG	AG	AG	AG	AG	AG	AG	AG	AG	AG	AG	AG	AG	AG	AG
AX-184898652	A/G	1C	4248581	+	NA	NA	NA	NA	NA	NA	AA	AA	AA	AA	AA	AA	AA	AA	AA	AA	AA	AA	AA	AA	AA	AA	AA	AA	AA	AA	AA	AA	AA	AA	AA	AA	AA	AA	AA	AA	AA	AA	AA	AA	AA	AA	AA	AA	AA
AX-184902834	A/G	1C	4309854	+	NA	NA	NA	NA	NA	NA	AG	AG	AA	AG	AG	AG	AG	AG	AG	AG	AG	AG	AG	AG	AG	AG	AG	AG	AG	AG	AG	AG	AG	AG	AG	AG	AG	AG	AG	AG	AG	AG	AG	AG	AG	AG	AG	AG	AG
AX-184690535	A/G	1C	4324412	+	NA	NA	NA	NA	NA	NA	GG	GG	GG	AG	GG	GG	AG	AG	GG	AG	AG	GG	AG	AG	AG	AG	GG	GG	GG	GG	AG	AG	AG	GG	AG	GG	AG	GG	AG	GG	GG	GG	AG	GG	GG	GG	GG	AG	AG
AX-184520797	T/C	1C	4325677	+	NA	NA	NA	NA	NA	NA	CC	TC	CC	CC	CC	CC	CC	CC	CC	CC	CC	CC	CC	CC	CC	CC	CC	CC	CC	CC	CC	CC	CC	CC	CC	CC	CC	CC	CC	CC	CC	CC	CC	CC	CC	CC	CC	CC	CC
AX-184369350	T/C	1C	4364502	+	NA	NA	NA	NA	NA	NA	TC	TC	CC	CC	TC	TC	CC	CC	TC	CC	CC	TC	CC	CC	CC	CC	TC	TC	TC	TC	CC	CC	CC	TC	CC	TC	CC	TC	CC	TC	TC	TC	CC	TC	TC	TC	TC	CC	CC
AX-184520799	T/C	1C	4390543	+	NA	NA	NA	NA	NA	NA	TC	TC	CC	CC	TC	TC	CC	CC	TC	CC	CC	TC	CC	CC	CC	CC	TC	TC	TC	TC	CC	CC	CC	TC	CC	TC	CC	TC	CC	TC	TC	TC	CC	TC	TC	TC	TC	CC	CC
AX-184413360	A/G	1C	4411974	+	NA	NA	NA	NA	NA	NA	AG	AA	AG	AG	AG	AG	AG	AG	AG	AG	AG	AG	AG	AG	AG	AG	AG	AG	AG	AG	AG	AG	AG	AG	AG	AG	AG	AG	AG	AG	AG	AG	AG	AG	AG	AG	AG	AG	AG
AX-184131896	T/C	1C	4419631	+	NA	NA	NA	NA	NA	NA	TC	TC	TC	TC	TC	TC	TC	TC	TC	TC	TC	TC	TC	TC	TC	TC	TC	TC	TC	TC	TC	TC	TC	TC	TC	TC	TC	TC	TC	TC	TC	TC	TC	TC	TC	TC	TC	TC	TC
AX-184174739	T/C	1C	4445694	+	NA	NA	NA	NA	NA	NA	CC	CC	CC	CC	CC	CC	CC	CC	CC	CC	CC	CC	CC	CC	CC	CC	CC	CC	CC	CC	CC	CC	CC	CC	CC	CC	CC	CC	CC	CC	CC	CC	CC	CC	CC	CC	CC	CC	CC
AX-184445131	A/G	1C	4450746	+	NA	NA	NA	NA	NA	NA	AG	AG	AA	AA	GG	AG	AA	AA	GG	AA	AA	GG	AA	AA	AA	AA	AG	GG	GG	AG	AA	AA	AA	AG	AA	AG	AA	GG	AA	AG	GG	AG	AA	AG	AG	GG	AG	AA	AA
AX-184029288	A/G	1C	4472975	+	NA	NA	NA	NA	NA	NA	GG	GG	GG	GG	GG	GG	GG	GG	GG	GG	GG	GG	GG	GG	GG	GG	GG	GG	GG	GG	GG	GG	GG	GG	GG	GG	GG	GG	GG	GG	GG	GG	GG	GG	GG	GG	GG	GG	GG
AX-184424100	A/G	1C	4484471	+	NA	NA	NA	NA	NA	NA	GG	AG	GG	GG	GG	GG	GG	GG	GG	GG	GG	GG	GG	GG	GG	GG	GG	GG	GG	GG	GG	GG	GG	GG	GG	GG	GG	GG	GG	GG	GG	GG	GG	GG	GG	GG	GG	GG	GG
AX-184529429	T/G	1C	4496989	+	NA	NA	NA	NA	NA	NA	TG	TG	GG	GG	TG	TG	GG	GG	TG	GG	GG	TG	GG	GG	GG	GG	TG	TG	TG	TG	GG	GG	GG	TG	GG	TG	GG	TG	GG	TG	TG	TG	GG	TG	TG	TG	TG	GG	GG
AX-184117050	A/G	1C	4547350	+	NA	NA	NA	NA	NA	NA	AG	AG	GG	AG	AG	AG	AG	AG	AG	AG	AG	AG	AG	AG	AG	AG	AG	AG	AG	AG	AG	AG	AG	AG	AG	AG	AG	AG	AG	AG	AG	AG	AG	AG	AG	AG	AG	AG	AG
AX-184103257	T/C	1C	4549235	+	NA	NA	NA	NA	NA	NA	TT	TT	TT	TT	TT	TT	TT	TT	TT	TT	TT	TT	TT	TT	TT	TT	TT	TT	TT	TT	TT	TT	TT	TT	TT	TT	TT	TT	TT	TT	TT	TT	TT	TT	TT	TT	TT	TT	TT
AX-184725791	A/G	1C	4554701	+	NA	NA	NA	NA	NA	NA	AG	AG	AG	AG	AG	AG	AG	AG	AG	AG	AG	AG	AG	AG	AG	AG	AG	AG	AG	AG	AG	AG	AG	AG	AG	AG	AG	AG	AG	AG	AG	AG	AG	AG	AG	AG	AG	AG	AG
AX-184597978	T/C	1C	4563625	+	NA	NA	NA	NA	NA	NA	TC	CC	CC	CC	TC	TC	CC	CC	TC	CC	CC	TC	CC	CC	CC	CC	TC	TC	TC	TC	CC	CC	CC	TC	CC	TC	CC	TC	CC	TC	TC	TC	CC	TC	TC	TC	TC	CC	CC
AX-184907130	T/C	1C	4645416	+	NA	NA	NA	NA	NA	NA	TC	TC	TC	TC	TC	TC	TC	TC	TC	TC	TC	TC	TC	TC	TC	TC	TC	TC	TC	TC	TC	TC	TC	TC	TC	TC	TC	TC	TC	TC	TC	TC	TC	TC	TC	TC	TC	TC	TC
AX-184313057	T/C	1C	4656263	+	NA	NA	NA	NA	NA	NA	TC	TC	CC	CC	TC	TC	CC	CC	TC	CC	CC	TC	CC	CC	CC	CC	TC	TC	TC	TC	CC	CC	CC	TC	CC	TC	CC	TC	CC	TC	TC	TC	CC	TC	TC	TC	TC	CC	CC
AX-184569289	T/C	1C	4682697	+	NA	NA	NA	NA	NA	NA	TT	TC	TT	TT	TT	TT	TT	TT	TT	TT	TT	TT	TT	TT	TT	TT	TT	TT	TT	TT	TT	TT	TT	TT	TT	TT	TT	TT	TT	TT	TT	TT	TT	TT	TT	TT	TT	TT	TT
AX-184313058	A/C	1C	4686490	+	NA	NA	NA	NA	NA	NA	AC	AC	CC	CC	AC	AC	CC	CC	AC	CC	CC	AC	CC	CC	CC	CC	AC	AC	AC	AC	CC	CC	CC	AC	CC	AC	CC	AC	CC	AC	AC	AC	CC	AC	AC	AC	AC	CC	CC
AX-184124242	A/C	1C	4716470	+	NA	NA	NA	NA	NA	NA	AA	AA	AC	AC	AA	AA	AC	AC	AA	AC	AC	AA	AC	AC	AC	AC	AA	AA	AA	AA	AC	AC	AC	AA	AC	AA	AC	AA	AC	AA	AA	AA	AC	AA	AA	AA	AA	AC	AC
AX-184165620	A/C	1C	4741957	+	NA	NA	NA	NA	NA	NA	CC	AC	CC	CC	CC	CC	CC	CC	CC	CC	CC	CC	CC	CC	CC	CC	CC	CC	CC	CC	CC	CC	CC	CC	CC	CC	CC	CC	CC	CC	CC	CC	CC	CC	CC	CC	CC	CC	CC
AX-184902841	T/C	1C	4754409	+	NA	NA	NA	NA	NA	NA	TC	TC	TC	TC	TC	TC	TC	TC	TC	TC	TC	TC	TC	TC	TC	TC	TC	TC	TC	TC	TC	TC	TC	TC	TC	TC	TC	TC	TC	TC	TC	TC	TC	TC	TC	TC	TC	TC	TC
AX-184484859	T/G	1C	4763539	+	NA	NA	NA	NA	NA	NA	TG	TG	GG	GG	TG	TG	GG	GG	TG	GG	GG	TG	GG	GG	GG	GG	TG	TG	TG	TG	GG	GG	GG	TG	GG	TG	GG	TG	GG	TG	TG	TG	GG	TG	TG	TG	TG	GG	GG
AX-184576773	A/G	1C	4796441	+	NA	NA	NA	NA	NA	NA	AG	AG	AG	AG	AG	AG	AG	AG	AG	AG	AG	AG	AG	AG	AG	AG	AG	AG	AG	AG	AG	AG	AG	AG	AG	AG	AG	AG	AG	AG	AG	AG	AG	AG	AG	AG	AG	AG	AG
AX-184520803	A/G	1C	4816758	+	NA	NA	NA	NA	NA	NA	AA	AA	GG	GG	AG	AA	GG	GG	AG	GG	GG	AG	GG	GG	GG	GG	AA	AG	AG	AA	GG	GG	GG	AA	GG	AG	GG	AG	GG	AA	AG	AA	GG	AA	AA	AG	AA	GG	GG
AX-184645569	T/G	1C	4819017	+	NA	NA	NA	NA	NA	NA	GG	TG	GG	GG	GG	GG	GG	GG	GG	GG	GG	GG	GG	GG	GG	GG	GG	GG	GG	GG	GG	GG	GG	GG	GG	GG	GG	GG	GG	GG	GG	GG	GG	GG	GG	GG	GG	GG	GG
AX-184257075	T/C	1C	4831436	+	NA	NA	NA	NA	NA	NA	CC	CC	TC	TT	CC	CC	TC	TC	CC	TC	TC	CC	TC	TC	TC	TC	CC	CC	CC	CC	TC	TC	TC	CC	TC	CC	TC	CC	TC	CC	CC	CC	TC	CC	CC	CC	CC	TC	TC
AX-184391609	T/C	1C	4848530	+	NA	NA	NA	NA	NA	NA	TC	CC	TT	TT	TC	TC	TT	TT	TC	TT	TT	TC	TT	TT	TT	TT	TC	TC	TC	TC	TT	TT	TT	TC	TT	TC	TT	TC	TT	TC	TT	TC	TT	TC	TC	TC	TC	TT	TT
AX-184091084	A/G	1C	4857710	+	NA	NA	NA	NA	NA	NA	AG	AG	GG	GG	AG	AG	GG	GG	AG	GG	GG	AG	GG	GG	GG	GG	AG	AG	AG	AG	GG	GG	GG	AG	AG	AG	GG	AG	GG	AG	GG	AG	GG	AG	AG	AG	AG	GG	GG
AX-184650735	A/C	1C	4862472	+	NA	NA	NA	NA	NA	NA	AC	AC	AC	AC	AC	AC	AC	AC	AC	AC	AC	AC	AC	AC	AC	AC	AC	AC	AC	AC	AC	AC	AC	AC	AC	AC	AC	AC	AC	AC	AC	AC	AC	AC	AC	AC	AC	AC	AC
AX-184402550	T/C	1C	4864363	+	NA	NA	NA	NA	NA	NA	TC	TC	TC	TC	TC	TC	TC	TC	TC	TC	TC	TC	TC	TC	TC	TC	TC	TC	TC	TT	TC	TC	TC	TC	TC	TC	TC	TC	TC	TC	TC	TC	TC	TC	TC	CC	TC	TC	TC
AX-184529438	T/C	1C	4936057	+	NA	NA	NA	NA	NA	NA	TC	TC	TC	TC	TC	TC	TC	TC	TC	TC	TC	TC	TC	TC	TC	TC	TC	TC	TC	TC	TC	TC	TC	TC	TC	TC	TC	TC	TC	TC	TC	TC	TC	TC	TC	TC	TC	TC	TC
AX-184324563	T/C	1C	4939059	+	NA	NA	NA	NA	NA	NA	TC	CC	TC	TC	TT	TT	TC	TC	TC	TT	TC	TC	TT	TT	TT	TC	TT	TC	TC	TC	TC	TT	TC	TT	TC	TT	TT	TT	TC	TT	TT	TT	TT	TT	TC	TC	TT	TC	TT
AX-184035817	A/G	1C	5025707	+	NA	NA	NA	NA	NA	NA	AG	GG	AG	GG	GG	AG	GG	GG	GG	AG	AG	GG	GG	GG	GG	GG	AG	GG	GG	AG	AG	GG	GG	AG	AG	AG	GG	GG	AG	AG	GG	AG	AG	AG	AG	GG	GG	GG	GG
AX-184156634	A/C	1C	5031274	+	NA	NA	NA	NA	NA	NA	AC	AC	CC	CC	AC	AC	CC	CC	AC	CC	CC	AC	CC	CC	CC	CC	AC	AC	AC	AC	CC	AC	CC	AC	CC	AC	CC	AC	CC	AC	CC	AC	CC	AC	AC	AC	AC	CC	CC
AX-184051216	A/G	1C	5048174	+	NA	NA	NA	NA	NA	NA	GG	AG	GG	GG	AG	AG	GG	GG	AG	GG	GG	AG	GG	GG	GG	GG	AG	AG	AG	AG	GG	AG	GG	AG	GG	AG	GG	AG	GG	AG	GG	AG	GG	AG	AG	AG	AG	GG	GG
AX-184545747	T/C	1C	5097376	+	NA	NA	NA	NA	NA	NA	CC	CC	CC	CC	TC	TC	CC	CC	TC	CC	CC	TC	CC	CC	CC	CC	TC	TC	TC	TC	CC	TC	CC	TC	CC	TC	CC	TC	CC	TC	CC	TC	CC	TC	TC	TC	CC	CC	CC
AX-184887073	A/C	1C	5130217	+	NA	NA	NA	NA	NA	NA	CC	CC	CC	CC	CC	CC	CC	CC	CC	CC	CC	CC	CC	CC	CC	CC	CC	CC	CC	CC	CC	CC	CC	CC	CC	CC	CC	CC	CC	CC	CC	CC	CC	CC	CC	CC	CC	CC	CC
AX-184867804	A/G	1C	5155424	+	NA	NA	NA	NA	NA	NA	GG	GG	GG	AG	GG	GG	AG	AG	GG	AG	AG	GG	AG	AG	AG	AG	GG	GG	GG	GG	AG	GG	AG	GG	AG	GG	AG	GG	AG	GG	AG	GG	AG	GG	GG	GG	GG	AG	AG
AX-184475271	T/C	1C	5156598	+	NA	NA	NA	NA	NA	NA	TC	TC	CC	CC	TC	TC	CC	CC	TC	CC	CC	TC	CC	CC	CC	CC	TC	TC	TC	TC	CC	TC	CC	TC	CC	TC	CC	TC	CC	TC	CC	TC	CC	TC	TC	TC	TC	CC	CC
AX-184018955	A/G	1C	5255351	+	NA	NA	NA	NA	NA	NA	AA	AA	GG	AG	AA	AG	AG	AG	AA	GG	GG	AA	AG	AG	AG	AG	AA	AA	AG	AA	GG	AA	AG	AG	GG	AG	AG	AA	GG	AA	AG	AA	GG	AA	AA	AA	AA	AG	AG
AX-184246137	A/G	1C	5268787	+	NA	NA	NA	NA	NA	NA	AG	AG	GG	GG	AG	AG	GG	GG	AG	GG	GG	AG	GG	GG	GG	GG	AG	AG	AG	AG	GG	AG	GG	AG	GG	AG	GG	AG	GG	AG	GG	AG	GG	AG	AG	AG	AG	GG	GG
AX-184035818	T/C	1C	5311541	+	NA	NA	NA	NA	NA	NA	TC	CC	TT	TC	CC	TC	TC	TC	CC	TT	TT	CC	TC	TC	TC	TC	TC	CC	CC	TC	TT	CC	TC	TC	TT	TC	TC	TC	TT	TC	TC	CC	TT	TC	TC	CC	CC	TC	TC
AX-184591111	T/C	1C	5327106	+	NA	NA	NA	NA	NA	NA	TC	TC	TC	TC	TC	TC	TC	TC	TC	TC	TC	TC	TC	TC	TC	TC	TC	TC	TC	TC	TC	TC	TC	TC	TC	TC	TC	TC	TC	TC	TC	TC	TC	TC	TC	TC	TC	TC	TC
AX-184335662	T/C	1C	5374213	+	NA	NA	NA	NA	NA	NA	CC	CC	CC	CC	CC	CC	CC	CC	CC	CC	CC	CC	CC	CC	CC	CC	CC	CC	CC	CC	CC	CC	CC	CC	CC	CC	CC	CC	CC	CC	CC	CC	CC	CC	CC	CC	CC	CC	CC
AX-184686646	A/G	1C	5444702	+	NA	NA	NA	NA	NA	NA	AA	AA	AG	AG	AA	AA	AG	AG	AA	AG	AG	AA	AG	AG	AG	AG	AA	AA	AA	AA	AG	AA	AG	AA	AG	AA	AG	AA	AG	AA	AG	AA	AG	AA	AA	AA	AA	AG	AG
AX-184290304	A/G	1C	5458634	+	NA	NA	NA	NA	NA	NA	AG	AG	GG	GG	AG	AG	GG	GG	AG	GG	GG	AG	GG	GG	GG	GG	AG	AG	AG	AG	GG	AG	GG	AG	GG	AG	GG	AG	GG	AG	GG	AG	GG	AG	AG	AG	AG	GG	GG
AX-184103267	A/G	1C	5543720	+	NA	NA	NA	NA	NA	NA	GG	AG	GG	GG	GG	GG	GG	GG	GG	GG	GG	GG	GG	GG	GG	GG	GG	GG	GG	GG	GG	GG	GG	GG	GG	GG	GG	GG	GG	GG	GG	GG	GG	GG	GG	GG	GG	GG	GG
AX-184413388	A/G	1C	5621291	+	NA	NA	NA	NA	NA	NA	AG	GG	AA	AA	AG	AG	AA	AA	AG	AA	AA	AG	AA	AA	AA	AA	AG	AG	AG	AG	AA	AG	AA	AG	AA	AG	AA	AG	AA	AG	AA	AG	AA	AG	AG	AG	AG	AA	AA
AX-184707578	T/C	1C	5668383	+	NA	NA	NA	NA	NA	NA	TC	TC	CC	TT	TT	TC	TT	TT	TT	TC	TC	TT	TT	TT	TT	TT	TC	TT	TT	TC	TC	TT	TT	TC	TC	TC	TT	TC	TC	TC	TT	TT	TC	TC	TC	TT	TT	TT	TT
AX-184723983	A/G	1C	5692724	+	NA	NA	NA	NA	NA	NA	GG	GG	GG	AG	GG	GG	AG	AG	GG	AG	AG	GG	AG	AG	AG	AG	GG	AG	GG	GG	AG	GG	AG	GG	AG	GG	AG	GG	AG	GG	AG	GG	AG	GG	GG	GG	GG	AG	AG
AX-184925402	T/C	1C	5725273	+	NA	NA	NA	NA	NA	NA	TT	TC	TT	CC	TT	TT	CC	CC	TT	TC	TC	TT	CC	CC	CC	CC	TT	TT	TT	TT	TC	TT	CC	TT	TC	TT	CC	TT	TC	TT	CC	TT	TC	TT	TT	TT	TT	CC	CC
AX-184848301	A/C	1C	5747938	+	NA	NA	NA	NA	NA	NA	AA	AC	CC	AC	AC	AA	AC	AC	AC	AA	AA	AC	AC	AC	AC	AC	AA	AC	AC	AA	AA	AC	AC	AA	AA	AC	AC	AA	AA	AA	AC	AC	AA	AA	AA	AC	AC	AC	AC
AX-184085509	A/G	1C	5765463	+	NA	NA	NA	NA	NA	NA	AA	AA	AA	AA	AG	AG	AA	AA	AA	AA	AA	AG	AA	AG	AG	AG	AG	AG	AA	AA	AA	AG	AG	AG	AA	AA	AA	AG	AG	AA	AG	AA	AA	AA	AG	AA	AA	AG	AG
AX-184475282	A/G	1C	5784440	+	NA	NA	NA	NA	NA	NA	GG	GG	AG	AG	GG	GG	AG	AG	GG	AG	AG	GG	AG	AG	AG	AG	GG	GG	GG	GG	AG	GG	AG	GG	AG	GG	AG	GG	AG	GG	AG	GG	AG	GG	GG	GG	GG	AG	AG
AX-184051219	A/G	1C	5807878	+	NA	NA	NA	NA	NA	NA	AG	AG	AA	AA	AG	AG	AA	AA	AG	AA	AA	AG	AA	AA	AA	AA	AG	AG	AG	AG	AA	AG	AA	AG	AA	AG	AA	AG	AA	AG	AA	AG	AA	AG	AG	AG	AG	AA	AA
AX-184520821	A/G	1C	5811838	+	NA	NA	NA	NA	NA	NA	AA	AA	AG	AG	AA	AA	AG	AG	AA	AG	AG	AA	AG	AG	AG	AG	AA	AA	AA	AA	AG	AA	AG	AA	AG	AA	AG	AA	AG	AA	AG	AA	AG	AA	AA	AA	AA	AG	AG
AX-184844980	T/G	1C	5829993	+	NA	NA	NA	NA	NA	NA	TG	TG	GG	GG	TG	TG	GG	GG	TG	GG	GG	TG	GG	GG	GG	GG	TG	TG	TG	TG	GG	TG	GG	TG	GG	TG	GG	TG	GG	TG	GG	TG	GG	TG	TG	TG	TG	GG	GG
AX-184214369	T/C	1C	5884025	+	NA	NA	NA	NA	NA	NA	TC	CC	TT	TC	CC	TC	TC	TC	CC	TT	TT	TC	TC	TC	TC	TC	TC	CC	CC	TC	TT	CC	TC	TC	TT	TC	TC	TC	TT	TC	TC	CC	TT	TC	TC	CC	CC	TC	TC
AX-184611139	T/G	1C	5911898	+	NA	NA	NA	NA	NA	NA	TG	TG	TG	TG	TG	TG	TG	TG	TG	TG	TG	TG	TG	TG	TG	TG	TG	TG	TG	TG	TG	TG	TG	TG	TG	TG	TG	TG	TG	TG	TG	TG	TG	TG	TG	TG	TG	TG	TG
AX-184156650	A/G	1C	5934372	+	NA	NA	NA	NA	NA	NA	AG	AG	AG	AG	AG	AG	AG	AG	AG	AG	AG	AG	AG	AG	AG	AG	AG	AG	AG	AG	AG	AG	AG	AG	AG	AG	AG	AG	AG	AG	AG	AG	AG	AG	AG	AG	AG	AG	AG
AX-184967636	A/G	1C	5938226	+	NA	NA	NA	NA	NA	NA	AA	AG	AA	AA	AA	AA	AA	AA	AA	AA	AA	AA	AA	AA	AA	AA	AA	AA	AA	AA	AA	AA	AA	AA	AA	AA	AA	AA	AA	AA	AA	AA	AA	AA	AA	AA	AA	AA	AA
AX-184455266	A/G	1C	5939551	+	NA	NA	NA	NA	NA	NA	AG	AG	AA	GG	GG	AG	GG	GG	GG	AG	AG	GG	GG	GG	GG	GG	AG	GG	GG	AG	AG	GG	GG	AG	AG	AG	GG	AG	AG	AG	GG	GG	AG	AG	AG	GG	GG	GG	GG
AX-184402579	T/C	1C	6003249	+	NA	NA	NA	NA	NA	NA	CC	TC	CC	CC	CC	CC	CC	CC	CC	CC	CC	CC	CC	CC	CC	CC	CC	CC	CC	CC	CC	CC	CC	CC	CC	CC	CC	CC	CC	CC	CC	CC	CC	CC	CC	CC	CC	CC	CC
AX-184413394	T/G	1C	6003998	+	NA	NA	NA	NA	NA	NA	TG	TG	TG	TT	TG	TG	TT	TT	TG	TT	TT	TT	TT	TT	TT	TT	TG	TG	TG	TG	TT	TG	TT	TG	TT	TG	TT	TG	TT	TG	TT	TG	TT	TG	TG	TG	TG	TT	TT
AX-184301579	T/G	1C	6017523	+	NA	NA	NA	NA	NA	NA	GG	GG	TT	TG	GG	GG	TG	TG	GG	TT	TG	TG	TG	TG	TG	TG	GG	GG	GG	GG	TT	GG	TG	GG	TG	GG	TG	GG	TT	GG	TG	GG	TG	GG	GG	GG	GG	TG	TG
AX-184042547	A/C	1C	6067683	+	NA	NA	NA	NA	NA	NA	AC	AC	AA	AC	AC	AC	AC	AC	AC	AC	AC	AC	AC	AC	AC	AC	AC	AC	AC	AC	AC	AC	AC	AC	AC	AC	AC	AC	AC	AC	AC	AC	AC	AC	AC	AC	AC	AC	AC
AX-184380607	A/C	1C	6077644	+	NA	NA	NA	NA	NA	NA	AC	AC	AC	AC	AC	AC	AC	AC	AC	AC	AC	AC	AC	AC	AC	AC	AC	AC	AC	AC	AC	AC	AC	AC	AC	AC	AC	AC	AC	AC	AC	AC	AC	AC	AC	AC	AC	AC	AC
AX-184301703	T/C	1C	6141808	+	NA	NA	NA	NA	NA	NA	TC	TC	TC	TC	TC	TC	TC	TC	TC	TC	TC	TC	TC	TC	TC	TC	TC	TC	TC	TC	TC	TC	TC	TC	TC	TC	TC	TC	TC	TC	TC	TC	TC	TC	TC	TC	TC	TC	TC
AX-184024139	A/G	1C	6178197	+	NA	NA	NA	NA	NA	NA	GG	GG	GG	GG	GG	GG	GG	GG	GG	GG	GG	GG	GG	GG	GG	GG	GG	GG	GG	GG	GG	GG	GG	GG	GG	GG	GG	GG	GG	GG	GG	GG	GG	GG	GG	GG	GG	GG	GG
AX-184156655	T/C	1C	6181826	+	NA	NA	NA	NA	NA	NA	TC	TC	CC	CC	TC	TC	CC	CC	TC	CC	CC	CC	CC	CC	CC	CC	TC	TC	TC	TC	CC	TC	CC	TC	CC	TC	CC	TC	CC	TC	CC	TC	CC	TC	TC	TC	TC	CC	CC
AX-184103273	A/G	1C	6187934	+	NA	NA	NA	NA	NA	NA	AG	AG	GG	GG	GG	GG	GG	GG	GG	GG	GG	GG	GG	GG	GG	GG	GG	GG	GG	GG	GG	GG	GG	GG	GG	GG	GG	GG	GG	GG	GG	GG	GG	GG	GG	GG	GG	GG	GG
AX-184920635	A/C	1C	6199632	+	NA	NA	NA	NA	NA	NA	CC	CC	CC	AC	CC	CC	AC	AC	CC	AC	AC	AC	AC	AC	AC	AC	CC	CC	CC	CC	AC	CC	AC	CC	AC	CC	AC	CC	AC	CC	AC	CC	AC	CC	CC	CC	CC	AC	AC
AX-184224659	T/C	1C	6206985	+	NA	NA	NA	NA	NA	NA	TT	TT	CC	TC	TC	TT	TC	TC	TC	TT	TT	TC	TC	TC	TC	TC	TT	TC	TC	TT	TT	TC	TC	TT	TT	TT	TC	TT	TT	TT	TC	TC	TT	TC	TT	TC	TC	TC	TC
AX-184290314	A/G	1C	6218242	+	NA	NA	NA	NA	NA	NA	GG	GG	AG	AG	GG	GG	AG	AG	GG	AG	AG	AG	AG	AG	AG	AG	GG	GG	GG	GG	AG	GG	AG	GG	AG	GG	AG	GG	AG	GG	AG	GG	AG	GG	GG	GG	GG	AG	AG
AX-184413397	A/G	1C	6227216	+	NA	NA	NA	NA	NA	NA	AG	AG	AG	AG	AG	AG	AG	AG	AG	AG	AG	AG	AG	AG	AG	AG	AG	AG	AG	AG	AG	AG	AG	AG	AG	AG	AG	AG	AG	AG	AG	AG	AG	AG	AG	AG	AG	AG	AG
AX-184907146	A/G	1C	6237931	+	NA	NA	NA	NA	NA	NA	AG	AG	AG	GG	AG	AG	GG	GG	AG	GG	GG	GG	GG	GG	GG	GG	AG	AG	AG	AG	GG	AG	GG	AG	GG	AG	GG	AG	GG	AG	GG	AG	GG	AG	AG	AA	AG	GG	GG
AX-184883459	A/C	1C	6261023	+	NA	NA	NA	NA	NA	NA	AC	AC	CC	CC	AC	AC	CC	CC	AC	CC	CC	CC	CC	CC	CC	CC	AC	CC	AC	AC	CC	AC	CC	AC	CC	AC	CC	AC	CC	AC	CC	AC	CC	AC	AC	AC	AC	CC	CC
AX-184267986	T/G	1C	6270098	+	NA	NA	NA	NA	NA	NA	GG	TG	GG	GG	GG	GG	GG	GG	GG	GG	GG	GG	GG	GG	GG	GG	GG	GG	GG	GG	GG	GG	GG	GG	GG	GG	GG	GG	GG	GG	GG	GG	GG	GG	GG	GG	GG	GG	GG
AX-184484884	A/G	1C	6281500	+	NA	NA	NA	NA	NA	NA	AG	AG	AG	AG	AG	AG	AG	AG	AG	AG	AG	AG	AG	AG	AG	AG	AG	AG	AG	AG	AG	AG	AG	AG	AG	AG	AG	AG	AG	AG	AG	AG	AG	AG	AG	AG	AG	AG	AG
AX-184561722	A/C	1C	6308474	+	NA	NA	NA	NA	NA	NA	CC	CC	AC	AC	CC	CC	AC	AC	CC	AC	AC	AC	AC	AC	AC	AC	CC	CC	CC	CC	AC	CC	AC	CC	AC	CC	AC	CC	AC	CC	AC	CC	AC	CC	CC	CC	CC	AC	AC
AX-184346925	A/C	1C	6310540	+	NA	NA	NA	NA	NA	NA	AC	AC	CC	CC	AC	AC	CC	CC	AC	CC	CC	CC	CC	CC	CC	CC	AC	AC	AC	AC	CC	AC	CC	AC	CC	AC	CC	AC	CC	AC	CC	AC	CC	AC	AC	AC	AC	CC	CC
AX-184214373	A/G	1C	6379208	+	NA	NA	NA	NA	NA	NA	GG	GG	AG	AG	GG	GG	AG	AG	GG	AG	AG	AG	AG	AG	AG	AG	GG	GG	GG	GG	AG	GG	AG	GG	AG	GG	AG	GG	AG	GG	AG	GG	AG	GG	GG	GG	GG	AG	AG
AX-184424134	A/G	1C	6441192	+	NA	NA	NA	NA	NA	NA	AG	AG	GG	GG	AG	AG	GG	GG	AG	GG	GG	GG	GG	GG	GG	GG	AG	AG	AG	AG	GG	AG	GG	AG	GG	AG	GG	AG	GG	AG	GG	AG	GG	AG	AG	AG	AG	GG	GG
AX-184045174	T/C	1C	6501199	+	NA	NA	NA	NA	NA	NA	TC	TC	TC	TT	TT	TC	TT	TT	TT	TC	TC	TT	TT	TT	TT	TT	TC	TT	TT	TC	TC	TT	TT	TC	TC	TC	TT	TC	TC	TC	TT	TT	TC	TT	TC	TT	TT	TT	TT
AX-184324585	A/G	1C	6547712	+	NA	NA	NA	NA	NA	NA	GG	GG	AG	AG	GG	GG	AG	AG	GG	AG	AG	AG	AG	AG	AG	AG	GG	GG	GG	GG	AG	GG	AG	GG	AG	GG	AG	GG	AG	GG	AG	GG	AG	GG	GG	GG	GG	AG	AG
AX-184324587	T/G	1C	6601496	+	NA	NA	NA	NA	NA	NA	TT	TT	TT	GG	TG	TT	GG	GG	TG	TT	TT	GG	GG	GG	GG	GG	TT	TG	TG	TT	TT	TG	GG	TT	TT	TT	GG	TT	TT	TT	GG	TG	TT	TG	TT	TG	TG	GG	GG
AX-184939934	T/C	1C	6641030	+	NA	NA	NA	NA	NA	NA	TT	TT	TC	CC	TT	TT	CC	CC	TT	TC	TC	CC	CC	CC	CC	CC	TT	TT	TT	TT	TC	TT	CC	TT	TC	TT	CC	TT	TC	TT	CC	TT	TC	TT	TT	TT	TT	CC	CC
AX-184054589	A/G	1C	6646134	+	NA	NA	NA	NA	NA	NA	AG	AG	GG	GG	AA	AG	GG	GG	AA	GG	GG	GG	GG	GG	GG	GG	AG	AA	AA	AG	GG	AA	GG	AG	GG	AG	GG	AG	GG	AG	GG	AA	GG	AA	AG	AA	AA	GG	GG
AX-184040114	A/G	1C	6685349	+	NA	NA	NA	NA	NA	NA	GG	GG	AG	AA	AG	GG	AG	AA	AG	AG	AG	AA	AA	AA	AA	AA	GG	AG	AG	GG	AG	AG	AA	GG	AG	GG	AA	GG	AG	GG	AA	AG	AG	AG	GG	AG	AG	AA	GG
AX-184537790	T/C	1C	6692593	+	NA	NA	NA	NA	NA	NA	TC	TC	TC	TC	TC	TC	TC	TC	TC	TC	TC	TC	TC	TC	TC	TC	TC	TC	TC	TC	TC	TC	TC	TC	TC	TC	TC	TC	TC	TC	TC	TC	TC	TC	TC	TC	TC	TC	TC
AX-184883461	A/G	1C	6801186	+	NA	NA	NA	NA	NA	NA	GG	GG	GG	GG	GG	GG	GG	GG	GG	GG	GG	GG	GG	GG	GG	GG	GG	GG	GG	GG	GG	GG	GG	GG	GG	GG	GG	GG	GG	GG	GG	GG	GG	GG	GG	GG	GG	GG	GG
AX-184131922	A/G	1C	6837545	+	NA	NA	NA	NA	NA	NA	AA	AA	GG	AG	AA	AA	AG	AG	AA	GG	AG	AG	AG	AG	AG	AG	AA	AA	AA	AA	GG	AA	AG	GG	AG	AA	AG	AA	GG	AA	AG	AA	AG	AA	AA	AG	AA	AG	AG
AX-184894686	A/G	1C	6863157	+	NA	NA	NA	NA	NA	NA	AA	AG	AA	AA	AA	AA	AA	AA	AA	AA	AA	AA	AA	AA	AA	AA	AA	AA	AA	AA	AA	AA	AA	AA	AA	AA	AA	AA	AA	AA	AA	AA	AA	AA	AA	AA	AA	AA	AA
AX-184085513	A/G	1C	6981823	+	NA	NA	NA	NA	NA	NA	AG	AG	AG	AG	AG	AG	AG	AG	AG	AG	AG	AG	AG	AG	AG	AG	AG	AG	AG	AG	AG	AG	AG	AG	AG	AG	AG	AG	AG	AG	AG	AG	AG	AG	AG	AG	AG	AG	AG
AX-184851086	A/C	1C	7013622	+	NA	NA	NA	NA	NA	NA	AA	AA	AC	AC	AA	AA	AC	AC	AA	AC	AC	AC	AC	AC	AC	AC	AA	AA	AA	AC	AC	AA	AC	AC	AC	AA	AC	AA	AC	AA	AC	AA	AC	AA	AA	AC	AA	AC	AC
AX-184066132	T/C	1C	7020890	+	NA	NA	NA	NA	NA	NA	TC	TT	CC	CC	TC	TC	CC	CC	TC	CC	CC	CC	CC	CC	CC	CC	TC	TC	TC	CC	CC	TC	CC	CC	CC	TC	CC	TC	CC	TC	CC	TC	CC	TC	TC	CC	TC	CC	CC
AX-184793502	T/C	1C	7054658	+	NA	NA	NA	NA	NA	NA	CC	CC	TC	TC	CC	CC	TC	TC	CC	TC	TC	TC	TC	TC	TC	TC	CC	CC	CC	TC	TC	CC	TC	TC	TC	CC	TC	CC	TC	CC	TC	CC	TC	CC	CC	TC	CC	TC	TC
AX-184711983	T/C	1C	7069872	+	NA	NA	NA	NA	NA	NA	CC	CC	TC	TC	CC	CC	TC	TC	CC	TC	TC	TC	TC	TC	TC	TC	CC	CC	CC	TC	TC	CC	TC	TC	TC	CC	TC	CC	TC	CC	TC	CC	TC	CC	CC	TC	CC	TC	TC
AX-184062076	A/G	1C	7073060	+	NA	NA	NA	NA	NA	NA	AA	AA	AG	AG	AA	AA	AG	AG	AA	AG	AG	AG	AG	AG	AG	AG	AA	AA	AA	AG	AG	AA	AG	AG	AG	AA	AG	AA	AG	AA	AG	AA	AG	AA	AA	AG	AA	AG	AG
AX-184413408	T/C	1C	7148885	+	NA	NA	NA	NA	NA	NA	TC	TC	CC	CC	TC	TC	CC	CC	TC	CC	CC	CC	CC	CC	CC	CC	TC	TC	TC	CC	CC	TC	CC	CC	CC	TC	CC	TC	CC	TC	CC	TC	CC	TC	TC	CC	TC	CC	CC
AX-184080291	T/G	1C	7166729	+	NA	NA	NA	NA	NA	NA	TG	TG	TG	TG	TG	TG	TG	TG	TG	TG	TG	TG	TG	TG	TG	TG	TG	TG	TG	TG	TG	TG	TG	TG	TG	TG	TG	TG	TG	TG	TG	TG	TG	TG	TG	TG	TG	TG	TG
AX-184075265	T/C	1C	7180986	+	NA	NA	NA	NA	NA	NA	TC	TC	TC	TC	TC	TC	TC	TC	TC	TC	TC	TC	TC	TC	TC	TC	TC	TC	TC	TC	TC	TC	TC	TC	TC	TC	TC	TC	TC	TC	TC	TC	TC	TC	TC	TC	TC	TC	TC
AX-184103258	A/G	1C	7181025	+	NA	NA	NA	NA	NA	NA	GG	GG	AG	AG	GG	GG	AG	AG	GG	AG	AG	AG	AG	AG	AG	AG	GG	GG	GG	AG	AG	GG	AG	AG	AG	GG	AG	GG	AG	GG	AG	GG	AG	GG	GG	AG	GG	AG	AG
AX-184678477	T/G	1C	7210865	+	NA	NA	NA	NA	NA	NA	TT	TT	TG	TG	TT	TT	TG	TG	TT	TG	TG	TG	TG	TG	TG	TG	TT	TT	TT	TG	TG	TT	TG	TG	TG	TT	TG	TT	TG	TT	TG	TT	TG	TT	TT	TG	TT	TG	TG
AX-184022196	A/G	1C	7220802	+	NA	NA	NA	NA	NA	NA	AA	AG	GG	AG	AG	AA	AG	AG	AG	AA	AA	AG	AG	AG	AG	AG	AA	AG	AG	AA	AA	AG	AG	AA	AA	AA	AG	AA	AA	AA	AG	AG	AA	AG	AA	AG	AG	AG	AG
AX-184066134	A/G	1C	7313697	+	NA	NA	NA	NA	NA	NA	AA	AA	AA	AG	AG	AA	AG	AG	AG	AA	AA	AG	AG	AG	AG	AG	AA	AG	AG	AA	AA	AG	AG	AA	AA	AA	AG	AA	AA	AA	AG	AG	AA	AG	AA	AG	AG	AG	AG
AX-184854402	T/G	1C	7324406	+	NA	NA	NA	NA	NA	NA	TT	TG	TG	GG	TG	TT	GG	GG	TG	TG	TG	GG	GG	GG	GG	GG	TT	TG	TG	TG	TG	TG	GG	TG	TG	TT	GG	TT	TG	TT	GG	TG	TG	TG	TT	GG	TG	GG	GG
AX-184686655	A/G	1C	7363129	+	NA	NA	NA	NA	NA	NA	AG	AG	AG	AG	AG	AG	AG	AG	AG	AG	AG	AG	AG	AG	AG	AG	AG	AG	AG	AG	AG	AG	AG	AG	AG	AG	AG	AG	AG	AG	AG	AG	AG	AG	AG	AG	AG	AG	AG
AX-184645594	T/C	1C	7438737	+	NA	NA	NA	NA	NA	NA	TC	TC	TC	TC	TC	TC	TC	TC	TC	TC	TC	TC	TC	TC	TC	TC	TC	TC	TC	TC	TC	TC	TC	TC	TC	TC	TT	TC	TC	TC	TC	TC	TC	TC	TC	TC	TC	TC	TC
AX-184865207	A/C	1C	7474857	+	NA	NA	NA	NA	NA	NA	AA	CC	AA	CC	CC	AA	CC	CC	CC	AA	AA	CC	CC	CC	CC	CC	AA	CC	CC	AA	AA	CC	CC	AA	AA	AA	CC	AA	AA	AA	CC	CC	AA	CC	AA	CC	CC	CC	CC
AX-184584064	T/G	1C	7504043	+	NA	NA	NA	NA	NA	NA	TT	TT	GG	GG	TT	TT	GG	GG	TT	GG	GG	GG	GG	GG	GG	GG	TT	GG	TT	GG	GG	TT	GG	GG	GG	TT	GG	TT	GG	TT	GG	TT	GG	TT	TT	GG	TT	GG	GG
AX-184494156	A/C	1C	7545207	+	NA	NA	NA	NA	NA	NA	AA	AA	AA	AC	AA	AA	AC	AC	AA	AC	AC	AC	AC	AC	AC	AC	AA	AA	AA	AC	AC	AA	AC	AC	AC	AA	AC	AA	AC	AA	AC	AA	AC	AA	AA	AC	AA	AC	AC
AX-184845917	T/G	1C	7552035	+	NA	NA	NA	NA	NA	NA	TG	TT	GG	GG	TG	TG	GG	GG	TG	GG	GG	GG	GG	GG	GG	GG	TG	TT	TG	GG	GG	TT	GG	GG	GG	TG	GG	TG	GG	TG	GG	GG	GG	TG	TG	GG	TG	GG	GG
AX-184139784	T/C	1C	7675945	+	NA	NA	NA	NA	NA	NA	TT	CC	TT	TT	TC	TC	TT	TT	TC	TT	TT	TT	TT	TT	TT	TT	TC	TC	TC	TT	TT	TC	TT	TT	TT	TC	TT	TC	TT	TC	TT	TC	TT	TC	TC	TT	TC	TT	TT
AX-184194079	T/C	1C	7697934	+	NA	NA	NA	NA	NA	NA	TC	TC	TC	CC	TC	TC	CC	CC	TC	CC	CC	CC	CC	CC	CC	CC	TC	TC	TC	CC	CC	TC	CC	CC	CC	TC	CC	TC	CC	TC	CC	TC	CC	TC	TC	CC	TC	CC	CC
AX-184103289	A/G	1C	7746739	+	NA	NA	NA	NA	NA	NA	AG	AG	AG	GG	AG	AG	GG	GG	AG	GG	GG	GG	GG	GG	GG	GG	AG	AG	AG	GG	GG	AG	GG	GG	AG	AG	GG	AG	GG	AG	GG	AG	GG	AG	AG	GG	AG	GG	GG
AX-184655703	A/G	1C	7799389	+	NA	NA	NA	NA	NA	NA	AG	AG	GG	GG	AG	AG	GG	GG	AG	GG	GG	GG	GG	GG	GG	GG	AG	AG	AG	GG	GG	AG	GG	GG	GG	AG	GG	AG	GG	AG	GG	AG	GG	AG	AG	GG	AG	GG	GG
AX-184623363	A/C	1C	7808058	+	NA	NA	NA	NA	NA	NA	AC	AC	AC	AA	AC	AC	AC	AC	AC	AC	AC	AC	AC	AC	AC	AC	AC	AC	AC	AC	AC	AC	AC	AC	AC	AC	AC	AC	AC	AC	AC	AC	AC	AC	AC	AC	AC	AC	AC
AX-184080297	T/C	1C	7824339	+	NA	NA	NA	NA	NA	NA	TT	TC	TT	TC	TC	TT	TC	TC	TC	TT	TT	TC	TC	TC	TC	TC	TT	TC	TC	TT	TT	TC	TC	TT	TT	TT	TC	TT	TT	TT	TC	TC	TT	TC	TT	TC	TC	TC	TC
AX-184156676	T/C	1C	7835524	+	NA	NA	NA	NA	NA	NA	TC	TC	TT	TT	TC	TC	TT	TT	TC	TT	TT	TT	TT	TT	TT	TT	TC	TC	TC	TT	TT	TC	TT	TT	TT	TC	TT	TC	TT	TC	TT	TC	TT	TC	TC	TT	TC	TT	TT
AX-184545788	A/G	1C	7886262	+	NA	NA	NA	NA	NA	NA	AA	AG	AA	AA	AG	AG	AA	AA	AG	AA	AA	AA	AA	AA	AA	AA	AG	AG	AG	AA	AA	AG	AA	AA	AA	AG	AA	AG	AA	AG	AA	AG	AA	AG	AG	AA	AG	AA	AA
AX-184324616	T/C	1C	7890680	+	NA	NA	NA	NA	NA	NA	CC	CC	CC	CC	CC	CC	CC	CC	CC	CC	CC	CC	CC	CC	CC	CC	CC	CC	CC	CC	CC	CC	CC	CC	CC	CC	CC	CC	CC	CC	CC	CC	CC	CC	CC	CC	CC	CC	CC
AX-184576808	A/G	1C	7935137	+	NA	NA	NA	NA	NA	NA	AG	AA	AA	AA	AG	AA	AA	AA	AG	AA	AA	AA	AA	AA	AA	AA	AA	AG	AG	AA	AA	AG	AA	AA	AA	AA	AA	AG	AA	AA	AA	AG	AA	AG	AA	AA	AG	AA	AA
AX-184380632	A/G	1C	8010166	+	NA	NA	NA	NA	NA	NA	AA	AA	AA	AG	AG	AA	AG	AG	AG	AA	AA	AG	AG	AG	AG	AG	AA	AG	AG	AA	AA	AG	AG	AA	AA	AA	AG	AA	AA	AA	AG	AG	AA	AG	AG	AG	AG	AG	AG
AX-184024957	T/G	1C	8055613	+	NA	NA	NA	NA	NA	NA	GG	TG	GG	TG	TG	GG	TG	TG	TG	GG	GG	TG	TG	TG	TG	TG	GG	TG	TG	GG	GG	TG	TG	GG	GG	GG	TG	GG	GG	GG	TG	TG	GG	TG	GG	TG	TG	TG	TG
AX-184110070	T/C	1C	8117101	+	NA	NA	NA	NA	NA	NA	TC	CC	TC	CC	CC	TC	CC	CC	CC	TC	TC	CC	CC	CC	CC	CC	TC	CC	CC	TC	TC	CC	CC	TC	TC	TC	CC	TC	TC	TC	CC	CC	TC	CC	TC	CC	CC	CC	CC
AX-184174788	T/C	1C	8120035	+	NA	NA	NA	NA	NA	NA	TC	TC	TC	TC	TC	TC	TC	TC	TC	TC	TC	TC	TC	TC	TC	TC	TC	TC	TC	TC	TC	TC	TC	TC	TC	TC	TC	TC	TC	TC	TC	TC	TC	TC	TC	TC	TC	TC	TC
AX-184165659	A/G	1C	8123374	+	NA	NA	NA	NA	NA	NA	AG	AG	AG	AG	AG	AG	AG	AG	AG	AG	AG	AG	AG	AG	AG	AG	AG	GG	AG	AG	AG	AG	AG	AG	AG	AG	AG	AG	AG	AG	AG	AG	AG	AG	AG	AG	AG	AG	AG
AX-184346948	T/G	1C	8159963	+	NA	NA	NA	NA	NA	NA	TG	TG	GG	GG	TG	TG	GG	GG	TG	GG	GG	GG	GG	GG	GG	GG	TG	TG	TG	GG	GG	TG	GG	GG	GG	TG	GG	TG	GG	TG	GG	TG	GG	TG	TG	GG	TG	GG	GG
AX-184110071	T/C	1C	8179407	+	NA	NA	NA	NA	NA	NA	TC	TC	TT	TT	TC	TC	TT	TT	TC	TT	TT	TT	TT	TT	TT	TT	TC	TC	TC	TT	TT	TC	TT	TT	TT	TC	TT	TC	TT	TC	TT	TC	TT	TC	TC	TC	TC	TT	TC
AX-184204114	T/G	1C	8237313	+	NA	NA	NA	NA	NA	NA	GG	GG	GG	GG	GG	GG	GG	GG	GG	GG	GG	GG	GG	GG	GG	GG	GG	GG	GG	GG	GG	GG	GG	GG	GG	GG	GG	GG	GG	GG	GG	GG	GG	GG	GG	GG	GG	GG	GG
AX-184545793	T/C	1C	8290574	+	NA	NA	NA	NA	NA	NA	TC	TC	TC	TC	TC	TC	TC	TC	TC	TC	TC	TC	TC	TC	TC	TC	TC	TC	TC	TC	TC	TC	TC	TC	TC	TC	TC	TC	TC	TC	TC	TC	TC	TC	TC	TC	TC	TC	TC
AX-184503447	T/C	1C	8298970	+	NA	NA	NA	NA	NA	NA	TT	TT	TT	TT	TT	TT	TT	TT	TT	TT	TT	TT	TT	TT	TT	TT	TT	TT	TT	TT	TT	TT	TT	TT	TT	TT	TT	TT	TT	TT	TT	TT	TT	TT	TT	TT	TT	TT	TC
AX-184103298	T/C	1C	8350272	+	NA	NA	NA	NA	NA	NA	TC	TC	TC	TC	TC	TC	TC	TC	TC	TC	TC	TC	TC	TC	TC	TC	TC	TC	TC	TC	TC	TC	TC	TC	TC	TC	TC	TC	TC	TC	TC	TC	TC	TC	TC	TC	TC	TC	TC
AX-184040123	A/G	1C	8358475	+	NA	NA	NA	NA	NA	NA	GG	AG	GG	GG	GG	GG	GG	GG	GG	GG	GG	GG	GG	GG	GG	GG	GG	GG	GG	GG	GG	GG	GG	GG	GG	GG	GG	GG	GG	GG	GG	GG	GG	GG	GG	GG	GG	GG	GG
AX-184569335	A/G	1C	8422484	+	NA	NA	NA	NA	NA	NA	AA	AG	AA	AA	AA	AA	AA	AA	AA	AA	AA	AA	AA	AA	AA	AA	AA	AA	AA	AA	AA	AA	AA	AA	AA	AA	AA	AA	AA	AA	AA	AA	AA	AA	AA	AA	AA	AA	AA
AX-184502685	T/C	1C	8477168	+	NA	NA	NA	NA	NA	NA	CC	TT	CC	TC	TC	CC	TC	TC	TC	CC	CC	TC	TC	TC	TC	TC	CC	TC	TC	CC	CC	TC	TC	CC	CC	TT	TC	CC	CC	CC	TC	TC	CC	TC	CC	TC	TC	TC	TC
AX-184224682	A/C	1C	8484171	+	NA	NA	NA	NA	NA	NA	AC	CC	AC	AC	AC	AC	AC	AC	AC	AC	AC	AC	AC	AC	AC	AC	AC	AC	AC	AC	AC	AC	AC	AC	AC	AC	AC	AC	AC	AC	AC	AC	AC	AC	AC	AC	AC	AC	AC
AX-184883470	T/G	1C	8487780	+	NA	NA	NA	NA	NA	NA	TG	GG	GG	GG	TG	TG	GG	GG	TG	GG	GG	GG	GG	GG	GG	GG	TG	TG	TG	GG	GG	TG	GG	GG	GG	TG	GG	TG	GG	TG	GG	TG	GG	TG	TG	GG	TG	GG	GG
AX-184402608	A/G	1C	8499445	+	NA	NA	NA	NA	NA	NA	AG	AG	AA	AA	AG	AG	AA	AA	AG	AA	AA	AA	AA	AA	AA	AA	AG	AG	AG	AA	AA	AG	AA	AA	AA	AG	AA	AG	AA	AG	AA	AG	AA	AG	AG	AA	AG	AA	AA
AX-184358268	T/G	1C	8510519	+	NA	NA	NA	NA	NA	NA	TG	GG	TG	TG	TG	TG	TG	TG	TG	TG	TG	TG	TG	TG	TG	TG	TG	TG	TG	TG	TG	TG	TG	TG	TG	TG	TG	TG	TG	TG	TG	TG	TG	TG	TG	TG	TG	TG	TG
AX-184369408	T/C	1C	8548867	+	NA	NA	NA	NA	NA	NA	TC	CC	TC	TT	TT	TC	TT	TT	TT	TC	TC	TT	TT	TT	TT	TT	TC	TT	TT	TC	TC	TT	TT	TC	TC	TC	TT	TC	TC	TC	TT	TT	TC	TT	TC	TT	TT	TT	TT
AX-184075291	A/G	1C	8549398	+	NA	NA	NA	NA	NA	NA	AG	AA	AG	GG	GG	AG	GG	GG	GG	AG	AG	GG	GG	GG	GG	GG	AG	GG	GG	AG	AG	GG	GG	AG	AG	AG	GG	AG	AG	AG	GG	GG	AG	GG	AG	GG	GG	GG	GG
AX-184290347	T/C	1C	8599975	+	NA	NA	NA	NA	NA	NA	TC	TT	TT	TT	TT	TT	TT	TT	TT	TT	TT	TT	TT	TT	TT	TT	TT	TT	TT	TT	TT	TT	TT	TT	TT	TT	TT	TT	TT	TT	TT	TT	TT	TT	TT	TT	TT	TT	TT
AX-184335719	A/G	1C	8605352	+	NA	NA	NA	NA	NA	NA	GG	AA	GG	AA	GG	GG	AA	AA	GG	AG	AG	AA	AA	AA	AA	AA	GG	GG	GG	AG	AG	GG	AA	AG	AG	GG	AA	GG	AG	GG	AA	GG	AG	GG	GG	AA	GG	AA	GG
AX-184484915	T/C	1C	8633290	+	NA	NA	NA	NA	NA	NA	TT	CC	TT	TT	TT	TT	TT	TT	TT	TT	TT	TT	TT	TT	TT	TT	TT	TT	TT	TT	TT	TT	TT	TT	TT	TT	TT	TT	TT	TT	TT	TT	TT	TT	TT	TT	TT	TT	TT
AX-184246191	T/C	1C	8665596	+	NA	NA	NA	NA	NA	NA	TC	TT	TC	TC	TC	TC	TC	TC	TC	TC	TC	TC	TC	TC	TC	TC	TC	TC	TC	TC	TC	TC	TC	TC	TC	TC	TC	TC	TC	TC	TC	TC	TC	TC	TC	TC	TC	TC	TC
AX-184224684	A/G	1C	8689432	+	NA	NA	NA	NA	NA	NA	GG	AA	GG	GG	GG	GG	GG	GG	GG	GG	GG	GG	GG	GG	GG	GG	GG	GG	GG	GG	GG	GG	GG	GG	GG	GG	GG	GG	GG	GG	GG	GG	GG	GG	GG	GG	GG	GG	GG
AX-184870593	A/G	1C	8708212	+	NA	NA	NA	NA	NA	NA	AA	GG	AA	AA	AG	AG	AA	AA	AG	AA	AA	AA	AA	AA	AA	AA	AG	AG	AG	AA	AA	AG	AA	AA	AA	AG	AA	AG	AA	AG	AA	AG	AA	AG	AG	AA	AG	AA	AG
AX-184591142	T/C	1C	8834336	+	NA	NA	NA	NA	NA	NA	CC	TC	CC	CC	CC	CC	CC	CC	CC	CC	CC	CC	CC	CC	CC	CC	CC	CC	CC	CC	CC	CC	CC	CC	CC	CC	CC	CC	CC	CC	CC	CC	CC	CC	CC	CC	CC	CC	CC
AX-184503455	T/C	1C	8842098	+	NA	NA	NA	NA	NA	NA	TT	CC	TT	TC	TC	TT	TC	TC	TC	TT	TT	TC	TC	TC	TC	TC	TT	TC	TC	TT	TT	TC	TC	TT	TT	TT	TC	TT	TT	TT	TC	TC	TT	TC	TT	TC	TC	TC	TC
AX-184529479	A/G	1C	8858702	+	NA	NA	NA	NA	NA	NA	AA	GG	GG	GG	AG	AA	GG	GG	AG	GG	GG	GG	GG	GG	GG	GG	AA	AG	AG	GG	GG	AG	GG	GG	GG	AG	GG	AA	GG	AA	GG	AG	GG	AG	AA	GG	AG	GG	AG
AX-184911508	A/G	1C	8926443	+	NA	NA	NA	NA	NA	NA	AG	GG	GG	GG	GG	GG	GG	GG	GG	GG	GG	GG	GG	GG	GG	GG	GG	GG	GG	GG	GG	GG	GG	GG	GG	GG	GG	GG	GG	GG	GG	GG	GG	GG	GG	GG	GG	GG	GG
AX-184224689	T/C	1C	8941496	+	NA	NA	NA	NA	NA	NA	CC	TT	CC	CC	CC	CC	CC	CC	CC	CC	CC	CC	CC	CC	CC	CC	CC	CC	CC	CC	CC	CC	CC	CC	CC	CC	CC	CC	CC	CC	CC	CC	CC	CC	CC	CC	CC	CC	CC
AX-184075294	A/C	1C	8944633	+	NA	NA	NA	NA	NA	NA	AC	CC	CC	CC	CC	CC	CC	CC	CC	CC	CC	CC	CC	CC	CC	CC	CC	CC	CC	CC	CC	CC	CC	CC	CC	CC	CC	CC	CC	CC	CC	CC	CC	CC	CC	CC	CC	CC	CC
AX-184358275	A/C	1C	9023120	+	NA	NA	NA	NA	NA	NA	AC	AC	AA	AC	CC	AA	AC	AC	CC	AA	AA	AC	AC	AC	AC	AC	AC	CC	CC	AA	AA	CC	AC	AA	AA	AC	AC	AC	AA	AC	AA	CC	AA	CC	AC	AC	CC	AC	CC
AX-184085529	T/G	1C	9125141	+	NA	NA	NA	NA	NA	NA	TG	GG	TG	TT	TT	TG	TT	TT	TT	TG	TG	TT	TT	TT	TT	TT	TG	TT	TT	TG	TG	TT	TT	TG	TG	GG	TT	TG	TG	TG	TG	TT	TG	TT	TG	TT	TT	TT	TT
AX-184700377	A/C	1C	9132593	+	NA	NA	NA	NA	NA	NA	AC	AA	AA	AA	AC	AC	AA	AA	AC	AA	AA	AA	AA	AA	AA	AA	AC	AC	AC	AA	AA	AC	AA	AA	AC	AC	AA	AC	AA	AC	AA	AC	AA	AC	AC	AA	AC	AA	AC
AX-184553884	T/C	1C	9148506	+	NA	NA	NA	NA	NA	NA	CC	TT	CC	CC	CC	CC	CC	CC	CC	CC	CC	CC	CC	CC	CC	CC	CC	CC	CC	CC	CC	CC	CC	CC	CC	CC	CC	CC	CC	CC	CC	CC	CC	CC	CC	CC	CC	CC	CC
AX-184290352	A/G	1C	9168880	+	NA	NA	NA	NA	NA	NA	GG	AG	GG	GG	GG	GG	GG	GG	GG	GG	GG	GG	GG	GG	GG	GG	GG	GG	GG	GG	GG	GG	GG	GG	GG	GG	GG	GG	GG	GG	GG	GG	GG	GG	GG	GG	GG	GG	GG
AX-184268033	T/C	1C	9196918	+	NA	NA	NA	NA	NA	NA	CC	TT	CC	TC	TC	CC	TC	TC	TC	CC	CC	TC	TC	TC	TC	TC	CC	TC	TC	CC	CC	TC	TC	CC	CC	CC	TC	CC	CC	CC	CC	TC	CC	TC	CC	TC	TC	TC	TC
AX-184788952	A/G	1C	9224941	+	NA	NA	NA	NA	NA	NA	AG	AA	AG	AG	AG	AG	AG	AG	AG	AG	AG	AG	AG	AG	AG	AG	AG	AG	AG	AG	AG	GG	AG	AG	AG	AG	AG	AG	AG	AG	AG	AG	AG	AG	AG	AG	AG	AG	AG
AX-184117097	T/G	1C	9237835	+	NA	NA	NA	NA	NA	NA	TG	TT	TT	GG	GG	TG	GG	GG	GG	TG	TG	GG	GG	GG	GG	GG	TG	GG	GG	TG	TG	GG	GG	TG	TG	TG	GG	TG	TG	TG	TG	GG	TG	GG	TG	GG	GG	GG	GG
AX-184290354	A/G	1C	9238427	+	NA	NA	NA	NA	NA	NA	AG	AA	AA	AA	AG	AG	AA	AA	AG	AA	AA	AA	AA	AA	AA	AA	AG	AG	AG	AA	AA	AG	AA	AA	AG	AG	AA	AG	AA	AG	AA	AG	AA	AG	AG	AA	AG	AA	AG
AX-184598017	A/G	1C	9258106	+	NA	NA	NA	NA	NA	NA	AG	GG	GG	GG	AG	AG	GG	GG	AG	GG	GG	GG	GG	GG	GG	GG	AG	AG	AG	GG	GG	AG	GG	GG	AG	AG	GG	AG	GG	AG	GG	AG	GG	AG	AG	GG	AG	GG	AG
AX-184048055	T/G	1C	9262453	+	NA	NA	NA	NA	NA	NA	GG	TT	GG	TG	TG	GG	TG	TG	TG	GG	GG	TG	TG	TG	TG	TG	GG	TG	TG	GG	GG	TG	TG	GG	GG	GG	TG	GG	GG	GG	GG	GG	GG	TG	GG	TG	TG	TG	TG
AX-184665167	T/C	1C	9298014	+	NA	NA	NA	NA	NA	NA	TC	CC	CC	TC	TC	TC	TC	TC	TC	TC	TT	TC	TC	TC	TC	TC	TC	TC	TC	TC	CC	TC	TC	CC	TC	TC	TC	TC	CC	TC	CC	TC	TT	TC	TC	TC	TC	TC	TC
AX-184697847	A/C	1C	9390686	+	NA	NA	NA	NA	NA	NA	AC	CC	CC	CC	AC	AC	CC	CC	AC	CC	CC	CC	CC	CC	CC	CC	AC	AC	AC	CC	CC	AC	CC	CC	AC	AC	CC	AC	CC	AC	CC	AC	CC	AC	AC	CC	AC	CC	AC
AX-184335737	A/G	1C	9411633	+	NA	NA	NA	NA	NA	NA	AG	GG	AG	AG	AG	AG	AG	AG	AG	AG	AG	AG	AG	AG	AG	AG	AG	AG	AG	AG	AG	AG	AG	AG	AG	AG	AG	AG	AG	AG	AG	AG	AG	AG	AG	AG	AG	AG	AG
AX-184279098	T/G	1C	9437506	+	NA	NA	NA	NA	NA	NA	GG	TT	GG	GG	GG	GG	GG	GG	GG	GG	GG	GG	GG	GG	GG	GG	GG	GG	GG	GG	GG	GG	GG	GG	GG	GG	GG	GG	GG	GG	GG	GG	GG	GG	GG	GG	GG	GG	GG
AX-184939944	A/G	1C	9442274	+	NA	NA	NA	NA	NA	NA	AG	GG	AG	AG	AG	AG	AG	AG	AG	AG	AG	AG	AG	AG	AG	AG	AG	AG	AG	AG	AG	AG	AG	AG	AG	AG	AG	AG	AG	AG	AG	AG	AG	AG	AG	AG	AG	AG	AG
AX-184949962	A/G	1C	9465133	+	NA	NA	NA	NA	NA	NA	AG	AG	AG	AG	AG	AG	AG	AG	AG	AG	AG	AG	AG	AG	AG	AG	AG	AG	AG	AG	AG	AG	AG	AG	AG	AA	AG	AG	AG	AG	AG	AG	AG	AG	AG	AG	AG	AG	AG
AX-184413435	T/C	1C	9509619	+	NA	NA	NA	NA	NA	NA	TC	CC	CC	CC	TC	TC	CC	CC	TC	CC	CC	CC	CC	CC	CC	CC	TC	TC	TC	CC	CC	TC	CC	CC	TC	TC	CC	TC	CC	TC	CC	TC	CC	TC	TC	CC	TC	CC	TC
AX-184131940	A/C	1C	9511788	+	NA	NA	NA	NA	NA	NA	AC	AA	AC	AC	AC	AC	AC	AC	AC	AC	AC	AC	AC	AC	AC	AC	AC	AC	AC	AC	AC	AC	AC	AC	AC	AC	AC	AC	AC	AC	AC	AC	AC	AC	AC	AC	AC	AC	AC
AX-184720223	A/G	1C	9551612	+	NA	NA	NA	NA	NA	NA	AA	AA	AA	AA	AG	AG	AA	AA	AG	AA	AA	AA	AA	AA	AA	AA	AG	AG	AG	AA	AA	AG	AA	AA	AG	AG	AA	AG	AA	AG	AA	AG	AA	AG	AG	AA	AG	AA	AG
AX-184520857	A/G	1C	9594537	+	NA	NA	NA	NA	NA	NA	AG	GG	AG	AG	AG	AG	AG	AG	AG	AG	AG	AG	AG	AG	AG	AG	AG	AG	AG	AG	AG	AG	AG	AG	AG	AG	AG	AG	AG	AG	AG	AG	AG	AG	AG	AG	AG	AG	AG
AX-184124291	A/G	1C	9617345	+	NA	NA	NA	NA	NA	NA	GG	GG	GG	GG	AG	AG	GG	GG	AG	GG	GG	GG	GG	GG	GG	GG	AG	AG	AG	GG	GG	AG	GG	GG	AG	AG	GG	AG	GG	AG	GG	AG	GG	AG	AG	GG	AG	GG	AG
AX-184032269	A/C	1C	9658171	+	NA	NA	NA	NA	NA	NA	CC	AC	CC	CC	CC	CC	CC	CC	CC	CC	CC	CC	CC	CC	CC	CC	CC	CC	CC	CC	CC	CC	CC	CC	CC	CC	CC	CC	CC	CC	CC	CC	CC	CC	CC	CC	CC	CC	CC
AX-184424181	A/G	1C	9672751	+	NA	NA	NA	NA	NA	NA	GG	GG	GG	GG	GG	GG	GG	GG	GG	GG	GG	GG	GG	GG	GG	GG	GG	AG	GG	GG	GG	GG	GG	GG	GG	GG	GG	GG	GG	GG	GG	GG	GG	GG	GG	GG	GG	GG	GG
AX-184902869	T/C	1C	9688633	+	NA	NA	NA	NA	NA	NA	TC	TC	TC	TC	TC	TC	TC	TC	TC	TC	TC	TC	TC	TC	TC	TC	TC	TC	TC	TC	TC	TC	TC	TC	TC	TC	TC	TC	TC	TC	TC	TC	TC	TC	TC	TC	TC	TC	TC
AX-184840855	T/G	1C	9781877	+	NA	NA	NA	NA	NA	NA	TG	TG	GG	TG	TG	TG	TG	TG	TG	TG	TG	TG	TG	TG	TG	TG	TG	TG	TG	TG	TG	TG	TG	TG	TG	TG	TG	TG	TG	TG	TG	TG	TG	TG	TG	TG	TG	TG	TG
AX-184413442	T/C	1C	9808483	+	NA	NA	NA	NA	NA	NA	CC	CC	CC	CC	CC	CC	CC	CC	CC	CC	CC	CC	CC	CC	CC	CC	CC	CC	CC	CC	CC	CC	CC	CC	CC	CC	CC	CC	CC	CC	CC	CC	CC	CC	CC	CC	CC	CC	CC
AX-184235209	T/C	1C	9838682	+	NA	NA	NA	NA	NA	NA	TC	TC	TT	TC	TC	TC	TC	TC	TC	TC	TC	TC	TC	TC	TC	TC	TC	TC	TC	TC	TC	TC	TC	TC	TC	TC	TC	TC	TC	TC	TC	TC	TC	TC	TC	TC	TC	TC	TC
AX-184537820	A/G	1C	9863169	+	NA	NA	NA	NA	NA	NA	GG	GG	GG	GG	GG	GG	GG	GG	GG	GG	GG	GG	GG	GG	GG	GG	GG	GG	GG	GG	GG	GG	GG	GG	GG	GG	GG	GG	GG	GG	GG	GG	GG	GG	GG	GG	GG	GG	GG
AX-184066143	T/C	1C	9871245	+	NA	NA	NA	NA	NA	NA	TC	TC	TC	TC	CC	CC	TC	TC	CC	TC	TC	TC	TC	TC	TC	TC	CC	CC	CC	TC	TC	CC	TC	TC	CC	CC	TC	CC	TC	CC	TC	CC	TC	CC	CC	TC	CC	TC	CC
AX-184324655	A/G	1C	9884127	+	NA	NA	NA	NA	NA	NA	AG	AA	AG	AA	GG	GG	AA	AA	GG	AG	AG	AA	AA	AA	AA	AA	GG	GG	GG	AG	AG	GG	AA	AG	GG	GG	AA	GG	AG	GG	AG	GG	AG	GG	GG	AA	GG	AA	GG
AX-184174812	A/G	1C	9897561	+	NA	NA	NA	NA	NA	NA	AG	AG	AG	AA	AA	AG	AA	AA	AA	AG	AG	AA	AA	AA	AA	AA	AG	AA	AA	AG	AG	AA	AA	AG	AG	AG	AA	AG	AG	AG	AG	AA	AG	AA	AG	AA	AA	AA	AA
AX-184279104	A/G	1C	9955349	+	NA	NA	NA	NA	NA	NA	AG	GG	GG	AG	AG	AG	AG	AG	AG	AG	AG	AG	AG	AG	AG	AG	AG	AG	AG	AG	AG	AG	AG	AG	AG	AG	AG	AG	AG	AG	AG	AG	AG	AG	AG	AG	AG	AG	AG
AX-184290367	A/G	1C	10021702	+	NA	NA	NA	NA	NA	NA	AG	GG	GG	AG	GG	GG	AG	AG	GG	AG	AG	AG	AG	AG	AG	AG	GG	GG	GG	AG	AG	GG	AG	AG	GG	GG	AG	GG	AG	GG	AG	GG	AG	GG	GG	AG	GG	AG	GG
AX-184369427	A/G	1C	10063620	+	NA	NA	NA	NA	NA	NA	AG	AG	AG	AG	AG	AG	AG	AG	AG	AG	AG	AG	AG	AG	AG	AG	AG	AG	AG	AG	AG	AG	AG	AG	AG	AG	AG	AG	AG	AG	AG	AG	AG	AG	AG	AG	AG	AG	AG
AX-184475335	A/C	1C	10069315	+	NA	NA	NA	NA	NA	NA	AA	AA	AA	AA	AA	AA	AA	AA	AA	AA	AA	AA	AA	AA	AA	AA	AA	AA	AA	AA	AA	AA	AA	AA	AA	AA	AA	AA	AA	AA	AA	AA	AA	AA	AA	AA	AA	AA	AA
AX-184279107	T/C	1C	10080525	+	NA	NA	NA	NA	NA	NA	TC	TT	TT	TC	TC	TC	TC	TC	TC	TC	TC	TC	TC	TC	TC	TC	TC	TC	TC	TC	TC	TC	TC	TC	TC	TC	TC	TC	TC	TC	TC	TC	TC	TC	TC	TC	TC	TC	TC
AX-184085536	A/G	1C	10100220	+	NA	NA	NA	NA	NA	NA	AG	GG	GG	AG	AG	AG	AG	AG	AG	AG	AG	AG	AG	AG	AG	AG	AG	AG	AG	AG	AG	AG	AG	AG	AG	AG	AG	AG	AG	AG	AG	AG	AG	AG	AG	AG	AG	AG	AG
AX-184380664	T/C	1C	10117444	+	NA	NA	NA	NA	NA	NA	TC	TC	TC	TC	TC	TC	TC	TC	TC	TC	TC	TC	TC	TC	TC	TC	TC	TC	TC	TC	TC	TC	TC	TC	TC	TC	TC	TC	TC	TC	TC	TC	TC	TC	TC	TC	TC	TC	TC
AX-184139802	A/G	1C	10218111	+	NA	NA	NA	NA	NA	NA	AG	GG	AG	GG	GG	AG	GG	GG	GG	AG	AG	GG	GG	GG	GG	GG	AG	GG	GG	AG	AG	GG	GG	AG	AG	AG	GG	AG	AG	AG	AG	GG	AG	GG	AG	GG	GG	GG	GG
AX-184214419	T/G	1C	10232775	+	NA	NA	NA	NA	NA	NA	TT	TT	TT	TT	TT	TT	TT	TT	TT	TT	TT	TT	TT	TT	TT	TT	TT	TT	TT	TT	TT	TT	TT	TT	TT	TT	TT	TT	TT	TT	TT	TT	TT	TT	TT	TT	TT	TT	TT
AX-184194121	A/G	1C	10256059	+	NA	NA	NA	NA	NA	NA	AG	AG	AG	AG	AG	AG	AG	AG	AG	AG	AG	AG	AG	AG	AG	AG	AG	AG	AG	AG	AG	AG	AG	AG	AG	AG	AG	AG	AG	AG	AG	AG	AG	AG	AG	AA	AG	AG	AG
AX-184139804	T/C	1C	10269235	+	NA	NA	NA	NA	NA	NA	CC	CC	CC	TC	CC	CC	TC	TC	CC	TC	TC	TC	TC	TC	TC	TC	CC	CC	CC	TC	TC	CC	TC	TC	CC	CC	TC	CC	TC	CC	TC	CC	TC	CC	CC	TC	CC	TC	CC
AX-184455335	T/C	1C	10290478	+	NA	NA	NA	NA	NA	NA	TC	TC	TC	CC	CC	TC	CC	CC	CC	TC	TC	CC	CC	CC	CC	CC	TC	CC	CC	TC	TC	CC	CC	TC	TC	TC	CC	TC	TC	TC	TC	CC	TC	CC	TC	CC	CC	CC	CC
AX-184545818	A/G	1C	10316154	+	NA	NA	NA	NA	NA	NA	AG	AG	AG	AG	AG	AG	AG	AG	AG	AG	AG	AG	AG	AG	AG	AG	AG	AG	AG	AG	AG	AG	AG	AG	AG	AG	AG	AG	AG	AG	AG	AG	AG	AG	AG	AG	AG	AG	AG
AX-184584111	T/C	1C	10339848	+	NA	NA	NA	NA	NA	NA	TC	TC	TC	TC	TC	TC	TC	TC	TC	TC	TC	TC	TC	TC	TC	TC	TC	TC	TC	TC	TC	TC	TC	TC	TC	TC	TC	TC	TC	TC	TC	TC	TC	TC	TC	TC	TC	TC	TC
AX-184634853	A/G	1C	10386271	+	NA	NA	NA	NA	NA	NA	AG	AG	AG	AG	AG	AG	AG	AG	AG	AG	AG	AG	AG	AG	AG	AG	AG	AG	AG	AG	AG	AG	AG	AG	AG	AG	AG	AG	AG	AG	AG	AG	AG	AG	AG	AG	AG	AG	AG
AX-184967665	A/G	1C	10395976	+	NA	NA	NA	NA	NA	NA	GG	GG	GG	GG	GG	GG	GG	GG	GG	GG	GG	GG	GG	GG	GG	GG	GG	AA	GG	GG	GG	GG	GG	GG	GG	GG	GG	GG	GG	GG	GG	GG	GG	GG	GG	GG	GG	GG	GG
AX-184066149	T/C	1C	10460941	+	NA	NA	NA	NA	NA	NA	CC	TC	CC	TC	TC	CC	TC	TC	TC	CC	CC	TC	TC	TC	TC	TC	CC	TC	TC	CC	CC	TC	TC	CC	CC	CC	TC	CC	CC	CC	CC	TC	CC	TC	CC	TC	TC	TC	CC
AX-184455338	A/G	1C	10461237	+	NA	NA	NA	NA	NA	NA	AA	AG	AA	AG	AG	AA	AG	AG	AG	AA	AA	AG	AG	AG	AG	AG	AA	AG	AG	AA	AA	AG	AG	AA	AA	GG	AG	AA	AA	AA	AA	AG	AA	AG	AA	AG	AG	AG	AA
AX-184085538	A/C	1C	10512609	+	NA	NA	NA	NA	NA	NA	AC	AC	CC	AC	AC	AC	AC	AC	AC	AC	AC	AC	AC	AC	AC	AC	AC	AC	AC	AC	AC	AC	AC	AC	AC	AC	AC	AC	AC	AC	AC	AC	AC	AC	AC	AC	AC	AC	AC
AX-184465372	A/G	1C	10518836	+	NA	NA	NA	NA	NA	NA	AG	AG	AG	AG	AG	AG	AG	AG	AG	AG	AG	AG	AG	AG	AG	AG	AG	AG	AG	AG	AG	AG	AG	AG	AG	AG	AG	AG	AG	AG	AG	AG	AG	AG	AG	AG	AG	AG	AG
AX-184529504	T/G	1C	10558086	+	NA	NA	NA	NA	NA	NA	TG	GG	TG	TG	TG	TG	TG	TG	TG	TG	TG	TG	TG	TG	TG	TG	TG	TG	TG	TG	TG	TG	TG	TG	TG	TG	TG	TG	TG	TG	TG	TG	TG	TG	TG	TG	TG	TG	TG
AX-184553899	A/G	1C	10560931	+	NA	NA	NA	NA	NA	NA	AA	GG	GG	GG	GG	GG	GG	GG	GG	GG	GG	GG	GG	GG	GG	GG	GG	GG	GG	GG	GG	GG	GG	GG	GG	GG	GG	GG	GG	GG	GG	GG	GG	GG	GG	GG	GG	GG	GG
AX-184174824	T/C	1C	10562692	+	NA	NA	NA	NA	NA	NA	TT	TC	TT	TT	TT	TT	TT	TT	TT	TT	TT	TT	TT	TT	TT	TT	TT	TT	TT	TT	TT	TT	TT	TT	TT	TT	TT	TT	TT	TT	TT	TT	TT	TT	TT	TT	TT	TT	TT
AX-184032272	T/C	1C	10579478	+	NA	NA	NA	NA	NA	NA	TT	TC	TC	TC	TT	TT	TC	TT	TC	TC	TT	TT	TT	TT	TC	TT	TT	TT	TT	TT	TC	TT	TC	TC	TC	TC	TT	TC	TC	TC	TC	TC	TC	TC	TC	TT	TC	TC	TC
AX-184424195	A/G	1C	10615232	+	NA	NA	NA	NA	NA	NA	AG	AG	AG	AG	AG	AG	AG	AG	AG	AG	AG	AG	AG	AG	AG	AG	AG	AG	AG	AG	AG	AG	AG	AG	AG	AG	AG	AG	AG	AG	AG	AG	AG	AG	AG	AG	AG	AG	AG
AX-184455342	T/C	1C	10643413	+	NA	NA	NA	NA	NA	NA	TT	CC	CC	TT	TT	TT	TT	TT	TT	TT	TT	TT	TT	TT	TT	TT	TT	TT	TT	TT	TT	TT	TT	TT	TT	TT	TT	CC	TT	TT	TT	TT	TT	TT	TT	TT	TT	TT	TT
AX-184873583	T/C	1C	10680360	+	NA	NA	NA	NA	NA	NA	TC	TT	TT	TC	TC	TC	TC	TC	TC	TC	TC	TC	TC	TC	TC	TC	TC	TC	TC	TC	TC	TC	TC	TC	TC	TC	TC	TC	TC	TC	TC	TC	TC	TC	TC	TC	TC	TC	TC
AX-184335757	A/G	1C	10691955	+	NA	NA	NA	NA	NA	NA	AA	AG	AA	AG	AG	AA	AG	AG	AG	AA	AA	AG	AG	AG	AG	AG	AA	AG	AG	AA	AA	AG	AG	AA	AA	AA	AG	AA	AA	AA	AA	AG	AA	AG	AA	AG	AG	AG	AA
AX-184844984	T/C	1C	10760418	+	NA	NA	NA	NA	NA	NA	TC	CC	TC	TC	TC	TC	TC	TC	TC	TC	TC	TC	TC	TC	TC	TC	TC	TC	TC	TC	TC	TC	TC	TC	TC	TC	TC	TC	TC	TC	TC	TC	TC	TC	TC	TC	TC	TC	TC
AX-184194125	T/C	1C	10768876	+	NA	NA	NA	NA	NA	NA	TT	TT	TC	TT	TT	TT	TT	TT	TT	TT	TT	TT	TT	TT	TT	TT	TT	TT	TT	TT	TT	TT	TT	TT	TT	TT	TT	TT	TT	TT	TT	TT	TT	TT	TT	TT	TT	TT	TT
AX-184870598	T/C	1C	10770865	+	NA	NA	NA	NA	NA	NA	TC	TT	TT	TC	TC	TC	TC	TC	TC	TC	TC	TC	TC	TC	TC	TC	TC	TC	TC	TC	TC	TC	TC	TC	TC	TC	TC	TC	TC	TC	TC	TC	TC	TC	TC	TC	TC	TC	TC
AX-184674127	T/C	1C	10817408	+	NA	NA	NA	NA	NA	NA	TC	TC	CC	CC	TC	TC	CC	CC	TC	CC	CC	CC	CC	CC	CC	CC	TC	TC	TC	CC	CC	TC	CC	CC	TC	TC	CC	TC	CC	TC	CC	TC	CC	TC	CC	CC	TC	CC	TC
AX-184380711	T/C	1C	10839809	+	NA	NA	NA	NA	NA	NA	TC	CC	CC	TC	TC	TC	TC	TC	TC	TC	TC	TC	TC	TC	TC	TC	TC	TC	TC	TC	TC	TC	TC	TC	TC	TC	TC	TC	TC	TC	TC	TC	TC	TC	TC	TC	TC	TC	TC
AX-184930137	T/C	1C	10878553	+	NA	NA	NA	NA	NA	NA	TC	TT	TC	CC	CC	TC	CC	CC	TC	TC	TC	CC	CC	CC	CC	CC	TC	CC	CC	TC	TC	CC	CC	TC	TC	TC	CC	TC	TC	TC	TC	CC	TC	CC	TC	CC	CC	CC	TC
AX-184962654	A/G	1C	10886668	+	NA	NA	NA	NA	NA	NA	AG	AA	AA	AG	AG	AG	AG	AG	AG	AG	AG	AG	AG	AG	AG	AG	AG	AG	AG	AG	AG	AG	AG	AG	AG	AG	AG	AG	AG	AG	AG	AG	AG	AG	AG	AG	AG	AG	AG
AX-184131952	A/G	1C	10892427	+	NA	NA	NA	NA	NA	NA	AG	AG	AG	AG	AG	AG	AG	AG	AG	AG	AG	AG	AG	AG	AG	AG	AG	AG	AG	AG	AG	AG	AG	AG	AG	AG	AG	AG	AG	AG	AG	AG	AG	AG	AG	AG	AG	AG	AG
AX-184346996	T/C	1C	10895739	+	NA	NA	NA	NA	NA	NA	TT	TC	TC	TC	TC	TC	TC	TC	TC	TC	TC	TC	TC	TC	TC	TC	TC	TC	TC	TC	TC	TC	TC	TC	TC	TC	TC	TC	TC	TC	TC	TC	TC	TC	TC	TC	TC	TC	TC
AX-184611183	T/G	1C	10902264	+	NA	NA	NA	NA	NA	NA	TG	TG	TG	TG	TG	TG	TG	TG	TG	TG	TG	TG	TG	TG	TG	TG	TG	TG	TG	TG	TG	TG	TG	TG	TG	TG	TG	TG	TG	TG	TG	TG	TG	TG	TG	TG	TG	TG	TG
AX-184045192	A/C	1C	10922574	+	NA	NA	NA	NA	NA	NA	CC	AC	AC	CC	CC	CC	CC	CC	CC	CC	CC	CC	CC	CC	CC	CC	CC	CC	CC	CC	CC	CC	CC	CC	CC	CC	CC	CC	CC	CC	CC	CC	CC	CC	CC	CC	CC	CC	CC
AX-184494194	T/G	1C	10966861	+	NA	NA	NA	NA	NA	NA	TG	GG	GG	TG	TG	TG	TG	TG	TG	TG	TG	TG	TG	TG	TG	TG	TG	TG	TT	TG	TG	TG	TG	TG	TG	TG	TG	TG	TG	TG	TG	TG	TG	TG	TG	TG	TG	TG	TG
AX-184949974	T/G	1C	10973233	+	NA	NA	NA	NA	NA	NA	GG	GG	GG	TG	TG	GG	TG	TG	GG	GG	GG	TG	TG	TG	TG	TG	GG	TG	TG	GG	GG	TG	TG	GG	GG	GG	TG	GG	GG	GG	GG	TG	GG	TG	GG	TG	TG	TG	GG
AX-184634861	A/G	1C	11042644	+	NA	NA	NA	NA	NA	NA	AG	AA	AG	AG	AG	AG	AG	AG	AG	AG	AG	AG	AG	AG	AG	AG	AG	AG	AG	AG	AG	AG	AG	AG	AG	AG	AG	AG	AG	AG	AG	AG	AG	AG	AG	AG	AG	AG	AG
AX-184434785	T/C	1C	11066091	+	NA	NA	NA	NA	NA	NA	CC	CC	CC	CC	CC	CC	CC	CC	CC	CC	CC	CC	CC	CC	CC	CC	CC	CC	CC	CC	CC	CC	CC	CC	CC	CC	CC	CC	CC	CC	CC	CC	CC	CC	CC	CC	CC	CC	CC
AX-184465382	A/G	1C	11081086	+	NA	NA	NA	NA	NA	NA	AG	GG	AG	AG	AG	AG	AG	AG	AG	AG	AG	AG	AG	AG	AG	AG	AG	AG	AG	AG	AG	AG	AG	AG	AG	AG	AG	AG	AG	AG	AG	AG	AG	AG	AG	AG	AG	AG	AG
AX-184117118	T/C	1C	11095427	+	NA	NA	NA	NA	NA	NA	TT	TC	TT	TT	TT	TT	TT	TT	TT	TT	TT	TT	TT	TT	TT	TT	TT	TT	TT	TT	TT	TT	TT	TT	TT	TT	TT	TT	TT	TT	TT	TT	TT	TT	TT	TT	TT	TT	TT
AX-184156697	T/C	1C	11135525	+	NA	NA	NA	NA	NA	NA	TT	CC	TT	TC	TC	TT	TC	TC	TT	TT	TT	TC	TC	TC	TC	TC	TT	TC	TC	TT	TT	TC	TC	TT	TT	TT	TC	TT	TT	TT	TT	TC	TT	TC	TT	TC	TC	TC	TT
AX-184962656	T/C	1C	11188567	+	NA	NA	NA	NA	NA	NA	TC	TC	TC	TC	TC	TC	TC	TC	TC	TC	TC	TC	TC	TC	TC	TC	TC	TC	TC	TC	TC	TC	TC	TC	TC	TC	TC	TC	TC	TC	TC	TC	TC	TC	TC	TC	TC	TC	TC
AX-184204201	A/G	1C	11221759	+	NA	NA	NA	NA	NA	NA	GG	AA	GG	GG	GG	GG	GG	GG	GG	GG	GG	GG	GG	GG	GG	GG	GG	GG	GG	GG	GG	GG	GG	GG	GG	GG	GG	GG	GG	GG	GG	GG	GG	GG	GG	GG	GG	GG	GG
AX-184139814	A/G	1C	11233725	+	NA	NA	NA	NA	NA	NA	GG	GG	GG	AG	AG	GG	AG	AG	GG	GG	GG	AG	AG	AG	AG	AG	GG	AG	AG	GG	GG	AG	AG	GG	GG	GG	AG	GG	GG	GG	GG	AG	GG	AG	GG	AG	AG	AG	GG
AX-184455352	T/G	1C	11256634	+	NA	NA	NA	NA	NA	NA	TG	GG	GG	TG	TG	TG	TG	TG	TG	TG	TG	TG	TG	TG	TG	TG	TG	TG	TG	TG	TG	TG	TG	TG	TG	TG	TG	TG	TG	TG	TG	TG	TG	TG	TG	TG	TG	TG	TG
AX-184058146	T/C	1C	11302449	+	NA	NA	NA	NA	NA	NA	TC	TC	TC	CC	CC	TC	CC	CC	TC	TC	TC	CC	CC	CC	CC	CC	TC	CC	CC	TC	TC	CC	CC	TC	TC	TC	CC	TC	TC	TC	TC	CC	TC	CC	TC	CC	CC	TC	TC
AX-184131956	T/G	1C	11355328	+	NA	NA	NA	NA	NA	NA	GG	GG	GG	TG	TG	GG	TG	TG	GG	GG	GG	TG	TG	TG	TG	TG	GG	TG	TG	GG	GG	TG	TG	GG	GG	TG	TG	GG	GG	GG	GG	TG	GG	TG	GG	TG	TG	TG	GG
AX-184174834	A/G	1C	11368229	+	NA	NA	NA	NA	NA	NA	GG	GG	GG	GG	GG	GG	GG	GG	GG	GG	GG	GG	GG	GG	GG	GG	GG	GG	GG	GG	GG	GG	GG	GG	GG	GG	GG	GG	GG	GG	GG	GG	GG	GG	GG	GG	GG	GG	GG
AX-184124302	A/G	1C	11406227	+	NA	NA	NA	NA	NA	NA	GG	GG	GG	GG	GG	GG	GG	GG	GG	GG	GG	GG	GG	GG	GG	GG	GG	GG	GG	GG	GG	GG	GG	GG	GG	GG	GG	GG	GG	GG	GG	GG	GG	GG	GG	GG	GG	GG	GG
AX-184347002	A/C	1C	11417709	+	NA	NA	NA	NA	NA	NA	AC	AC	AC	AC	AC	AC	AC	AC	AC	AC	AC	AC	AC	AC	AC	AC	AC	AC	AC	AC	AC	AC	AC	AC	AC	AC	AC	AC	AC	AC	AC	AC	AC	AC	AC	AC	AC	AC	AC
AX-184026931	A/G	1C	11426214	+	NA	NA	NA	NA	NA	NA	AG	GG	GG	AG	AG	AG	AG	AG	AG	AG	AG	AG	AG	AG	AG	AG	AG	AG	AG	AG	AG	AG	AG	AG	AG	AG	AG	AG	AG	AG	AG	AG	AG	AG	AG	AG	AG	AG	AG
AX-184279120	T/C	1C	11446456	+	NA	NA	NA	NA	NA	NA	TC	CC	CC	TC	TC	TC	TC	TC	TC	TC	TC	TC	TC	TC	TC	TC	TC	TC	TC	TC	TC	TC	TC	TC	TC	TC	TC	TC	TC	TC	TC	TC	TC	TC	TC	TC	TC	TC	TC
AX-184174837	A/C	1C	11515294	+	NA	NA	NA	NA	NA	NA	AA	AC	AA	AA	AA	AA	AA	AA	AA	AA	AA	AA	AA	AA	AA	AA	AA	AA	AA	AA	AA	AA	AA	AA	AA	AA	AA	AA	AA	AA	AA	AA	AA	AA	AA	AA	AA	AA	AA
AX-184902877	T/C	1C	11581590	+	NA	NA	NA	NA	NA	NA	TC	TC	TT	TC	TC	TC	TC	TC	TC	TC	TC	TC	TC	TC	TC	TC	TC	TC	TC	TC	CC	TC	TC	TC	TC	TC	TC	TC	TC	TC	TC	TC	TC	TC	TC	TC	TC	TC	TC
AX-184925455	T/C	1C	11680237	+	NA	NA	NA	NA	NA	NA	TC	CC	TC	CC	CC	TC	CC	CC	TC	TC	TC	CC	CC	CC	CC	CC	TC	CC	CC	TC	TC	CC	CC	TC	TC	TC	CC	TC	TC	TC	TC	CC	TC	CC	TC	CC	CC	CC	TC
AX-184184355	A/G	1C	11704076	+	NA	NA	NA	NA	NA	NA	AA	AA	AA	AA	AA	AA	AA	AA	AA	AA	AA	AA	AA	AA	AA	AA	AA	AA	AA	AA	AA	AA	AA	AA	AA	AA	AA	AA	AA	AA	AA	AA	AA	AA	AA	AA	AA	AA	AA
AX-184020016	T/G	1C	11741758	+	NA	NA	NA	NA	NA	NA	TT	TT	TT	TT	TT	TT	TT	TT	TT	TT	TT	TT	TT	TT	TT	TT	TT	TT	TT	TT	TT	TT	TT	TT	TT	TT	TT	TT	TT	TT	TT	TT	TT	TT	TT	TT	TT	TT	TT
AX-184097086	T/G	1C	11742058	+	NA	NA	NA	NA	NA	NA	TG	TT	TT	TG	TG	TG	TG	TG	TG	TG	TG	TG	TG	TG	TG	TG	TG	TG	TG	TG	TG	TG	TG	TG	TG	TG	TG	TG	TG	TG	TG	TG	TG	TG	TG	TG	TG	TG	TG
AX-184257192	A/G	1C	11846972	+	NA	NA	NA	NA	NA	NA	AG	AA	AG	AG	AG	AG	AG	AG	AG	AG	AG	AG	AG	AG	AG	AG	AG	AG	AG	AG	AG	AG	AG	AG	AG	AG	AG	AG	AG	AG	AG	AG	AG	AG	AG	AG	AG	AG	AG
AX-184678503	T/C	1C	11872545	+	NA	NA	NA	NA	NA	NA	TC	CC	TC	TC	TC	TC	TC	TC	TC	TC	TC	TC	TC	TC	TC	TC	TC	CC	TC	TC	TC	TC	TC	TC	TC	TC	TC	TC	CC	TC	TC	TC	TC	TC	TC	TC	TC	TC	TC
AX-184290391	T/C	1C	11903498	+	NA	NA	NA	NA	NA	NA	TC	CC	CC	TC	TC	TC	TC	TC	TC	TC	TC	TC	TC	TC	TC	TC	TC	TC	TC	TC	TC	TC	TC	TC	TC	TC	TC	TC	TC	TC	TC	TC	TC	TC	TC	TC	TC	TC	TC
AX-184358351	T/C	1C	11963020	+	NA	NA	NA	NA	NA	NA	CC	CC	CC	CC	CC	CC	CC	CC	CC	CC	CC	CC	CC	CC	CC	CC	CC	CC	CC	CC	CC	CC	CC	CC	CC	CC	CC	CC	CC	CC	CC	CC	CC	CC	CC	CC	CC	CC	CC
AX-184907193	A/C	1C	11987594	+	NA	NA	NA	NA	NA	NA	CC	CC	AC	CC	AC	AC	CC	CC	AC	CC	CC	CC	CC	CC	CC	CC	AC	AC	AC	CC	CC	AC	CC	CC	AC	AC	CC	AC	CC	AC	CC	AC	CC	AC	CC	CC	AC	AC	AC
AX-184040138	T/C	1C	12022979	+	NA	NA	NA	NA	NA	NA	TT	TT	TT	TT	TT	TT	TT	TT	TT	TT	TT	TT	TT	TT	TT	TT	TT	TT	TT	TT	TT	TT	TT	TT	TT	TT	TT	TT	TT	TT	TT	TT	TT	TT	TT	TT	TT	TT	TT
AX-184503487	T/C	1C	12053813	+	NA	NA	NA	NA	NA	NA	TC	TC	TC	TC	TC	TC	TC	TC	TC	TC	TC	TC	TC	TC	TC	TC	TC	TC	TC	TC	TC	TC	TC	TC	TC	TC	TC	TC	TC	TC	TC	TC	TC	TC	TC	TC	TC	TC	TC
AX-184617332	A/G	1C	12070535	+	NA	NA	NA	NA	NA	NA	GG	GG	GG	AG	AG	GG	AG	AG	GG	GG	GG	AG	AG	AG	AG	AG	GG	AG	AG	GG	GG	AG	AG	GG	GG	GG	AG	GG	GG	GG	GG	AG	GG	AG	GG	AG	AG	AG	GG
AX-184391710	A/G	1C	12072185	+	NA	NA	NA	NA	NA	NA	GG	AG	AG	AA	AA	AG	AA	AG	AG	AA	AG	AA	GG	AA	AG	AG	AG	GG	AA	GG	AG	AG	AA	AG	AG	GG	AG	AG	AG	GG	AG	AG	GG	AG	AG	AA	AA	AA	AA
AX-184634871	T/G	1C	12125421	+	NA	NA	NA	NA	NA	NA	GG	TG	GG	GG	GG	GG	GG	GG	GG	GG	GG	GG	GG	GG	GG	GG	GG	GG	GG	GG	GG	GG	GG	GG	GG	GG	GG	GG	GG	GG	GG	GG	GG	GG	GG	GG	GG	GG	GG
AX-184873589	T/C	1C	12149262	+	NA	NA	NA	NA	NA	NA	CC	CC	CC	TC	TC	CC	TC	TC	CC	CC	CC	TC	TC	TC	TC	TC	CC	TC	TC	CC	CC	TC	TC	CC	CC	CC	TC	CC	CC	CC	CC	TC	CC	TC	CC	TC	TC	TC	CC
AX-184103336	A/G	1C	12217329	+	NA	NA	NA	NA	NA	NA	GG	GG	GG	GG	GG	GG	GG	GG	GG	GG	GG	GG	GG	GG	GG	GG	GG	GG	GG	GG	GG	GG	GG	GG	GG	GG	GG	GG	GG	GG	GG	GG	GG	GG	GG	GG	GG	GG	GG
AX-184204174	T/C	1C	12247387	+	NA	NA	NA	NA	NA	NA	TT	CC	CC	TC	TC	TT	TC	TC	TT	TT	TT	TC	TC	TC	TC	TC	TT	TC	TC	TT	TT	TC	TC	TT	TT	TT	TC	TT	TT	TT	TT	TC	TT	TC	TT	TC	TC	TC	TT
AX-184085548	T/C	1C	12291883	+	NA	NA	NA	NA	NA	NA	TC	TC	TC	TC	TC	TC	TC	TC	TC	TC	TC	TC	TC	TC	TC	TC	TC	TC	TC	TC	TC	TC	TC	TC	TC	TC	TC	TC	TC	TC	TC	TC	TC	TC	TC	TC	TC	TC	TC
AX-184611196	A/G	1C	12297127	+	NA	NA	NA	NA	NA	NA	GG	GG	GG	GG	GG	GG	GG	GG	GG	GG	GG	GG	GG	GG	GG	GG	GG	GG	GG	GG	GG	GG	GG	GG	GG	GG	GG	GG	GG	GG	GG	GG	GG	GG	GG	GG	GG	GG	GG
AX-184257197	T/C	1C	12336196	+	NA	NA	NA	NA	NA	NA	CC	CC	CC	CC	CC	CC	CC	CC	CC	CC	CC	CC	CC	CC	CC	CC	CC	CC	CC	CC	CC	CC	CC	CC	CC	CC	CC	CC	CC	CC	CC	CC	CC	CC	CC	CC	CC	CC	CC
AX-184268069	T/C	1C	12370807	+	NA	NA	NA	NA	NA	NA	TC	TC	TC	CC	CC	TC	CC	CC	TC	TC	TC	CC	CC	CC	CC	CC	TC	CC	CC	TC	TC	CC	CC	TC	TC	TC	CC	TC	TC	TC	TC	CC	TC	CC	TC	CC	CC	CC	TC
AX-184503489	A/G	1C	12391768	+	NA	NA	NA	NA	NA	NA	AA	AA	AA	AA	AA	AA	AA	AA	AA	AA	AA	AA	AA	AA	AA	AA	AA	AA	AA	AA	AA	AA	AA	AA	AA	AA	AA	AA	AA	AA	AA	AA	AA	AA	AA	AA	AA	AA	AA
AX-184894700	A/G	1C	12492742	+	NA	NA	NA	NA	NA	NA	AG	AG	AG	AG	AG	AG	AG	AG	AG	AG	AG	AG	AG	AG	AG	AG	AG	AG	AG	AG	AG	AG	AG	AG	AG	AG	AG	AG	AG	AG	AG	AG	AG	AG	AG	AG	AG	AG	AG
AX-184324697	T/C	1C	12577520	+	NA	NA	NA	NA	NA	NA	TT	TC	TT	TT	TT	TT	TT	TT	TT	TT	TT	TT	TT	TT	TT	TT	TT	TT	TT	TT	TT	TT	TT	TT	TT	TT	TT	TT	TT	TT	TT	TT	TT	TT	TT	TT	TT	TT	TT
AX-184124313	T/C	1C	12598914	+	NA	NA	NA	NA	NA	NA	TT	TC	TT	TC	TC	TT	TC	TC	TT	TT	TT	TC	TC	TC	TC	TC	TT	TC	TC	TT	TT	TC	TC	TT	TT	TT	TC	TT	TT	TT	TT	TC	TT	TC	TT	TC	TC	TC	TT
AX-184902884	A/G	1C	12689863	+	NA	NA	NA	NA	NA	NA	AG	AG	AG	AG	AG	AG	AG	AG	AG	AG	AG	AG	AG	AG	AG	AG	AG	AG	AG	AG	AG	AG	AG	AG	AG	AG	AG	AG	AG	AG	AG	AG	AG	AG	AG	AG	AG	AG	AG
AX-184445252	A/C	1C	12701814	+	NA	NA	NA	NA	NA	NA	AC	AC	AC	AC	AC	AC	AC	AC	AC	AC	AC	AC	CC	AC	AC	AC	AC	AC	AC	AC	AC	AC	AC	AC	AC	AC	AC	AC	AC	AC	AC	AC	AC	AC	AC	AC	AC	AC	AC
AX-184257203	T/C	1C	12703154	+	NA	NA	NA	NA	NA	NA	CC	CC	CC	CC	CC	CC	CC	CC	CC	CC	CC	CC	CC	CC	CC	CC	CC	CC	CC	CC	CC	CC	CC	CC	CC	CC	CC	CC	CC	CC	CC	CC	CC	CC	CC	CC	CC	CC	CC
AX-184920671	A/C	1C	12723064	+	NA	NA	NA	NA	NA	NA	CC	AC	CC	AC	AC	CC	AC	AC	CC	CC	CC	AC	AC	AC	AC	AC	CC	AC	AC	CC	CC	AC	AC	CC	CC	CC	AC	CC	CC	CC	CC	AC	CC	AC	CC	AC	AC	AC	CC
AX-184347026	T/G	1C	12770565	+	NA	NA	NA	NA	NA	NA	GG	GG	GG	GG	GG	GG	GG	GG	GG	GG	GG	GG	GG	GG	GG	GG	GG	GG	GG	GG	GG	GG	GG	GG	GG	GG	GG	GG	GG	GG	GG	GG	GG	GG	GG	GG	GG	GG	GG
AX-184369457	T/C	1C	12806005	+	NA	NA	NA	NA	NA	NA	TC	TT	TT	TC	TC	TC	TC	TC	TC	TC	TC	TC	TC	TC	TC	TC	TC	TC	TC	TC	TC	TC	TC	TC	TC	TC	TC	TC	TC	TC	TC	TC	TC	TC	TC	TC	TC	TC	TC
AX-184484970	T/C	1C	12824815	+	NA	NA	NA	NA	NA	NA	TT	TC	TT	TT	TT	TT	TT	TT	TT	TT	TT	TT	TT	TT	TT	TT	TT	TT	TT	TT	TT	TT	TT	TT	TT	TT	TT	TT	TT	TT	TT	TT	TT	TT	TT	TT	TT	TT	TT
AX-184727623	A/C	1C	12847089	+	NA	NA	NA	NA	NA	NA	CC	CC	CC	CC	CC	CC	CC	CC	CC	CC	CC	CC	CC	CC	CC	CC	CC	CC	CC	CC	CC	CC	CC	CC	CC	CC	CC	CC	CC	CC	CC	CC	CC	CC	CC	CC	CC	CC	CC
AX-184290408	T/G	1C	12878785	+	NA	NA	NA	NA	NA	NA	TT	TG	TT	TG	TG	TT	TG	TG	TT	TT	TT	TG	TG	TG	TG	TG	TT	TG	TG	TT	TT	TG	TG	TT	TT	TT	TT	TT	TT	TT	TT	TG	TT	TG	TT	TG	TG	TG	TT
AX-184611206	A/G	1C	12954067	+	NA	NA	NA	NA	NA	NA	GG	GG	GG	GG	GG	GG	GG	GG	GG	GG	GG	GG	GG	GG	GG	GG	GG	GG	GG	GG	GG	GG	GG	GG	GG	GG	GG	GG	GG	GG	GG	GG	GG	GG	GG	GG	GG	GG	GG
AX-184584130	A/G	1C	12954277	+	NA	NA	NA	NA	NA	NA	AG	GG	GG	AA	AA	AG	AA	AA	AG	AG	AG	AA	AA	AA	AA	AA	AG	AA	AA	AG	AG	AA	AA	AG	AG	AG	AA	AG	AG	AG	AG	AA	AG	AA	AG	AG	AA	AA	AG
AX-184156714	A/G	1C	13030071	+	NA	NA	NA	NA	NA	NA	GG	GG	GG	GG	GG	GG	GG	GG	GG	GG	GG	GG	GG	GG	GG	GG	GG	GG	GG	GG	GG	GG	GG	GG	GG	GG	GG	GG	GG	GG	GG	GG	GG	GG	GG	GG	GG	GG	GG
AX-184324705	T/C	1C	13045062	+	NA	NA	NA	NA	NA	NA	CC	TC	CC	TC	TC	TC	TC	TC	CC	CC	CC	TC	TC	TC	TC	TC	CC	TC	TC	CC	CC	TC	TC	CC	CC	CC	TC	CC	CC	CC	CC	TC	CC	TC	CC	TC	TC	TC	CC
AX-184520889	A/C	1C	13125791	+	NA	NA	NA	NA	NA	NA	AA	AA	AA	AC	AA	AA	AC	AC	AA	AC	AC	AC	AC	AC	AC	AC	AA	AC	AA	AC	AC	AA	AC	AC	AA	AC	AA	AA	AC	AC	AC	AA	AC	AA	AC	AA	AA	AA	AA
AX-184025874	A/G	1C	13159470	+	NA	NA	NA	NA	NA	NA	AG	AA	GG	AG	AG	AG	AG	AG	AG	AG	AG	AG	AG	AG	AG	AG	AG	AG	AG	AG	AG	AG	AG	AG	AG	AG	AG	AG	AG	AG	AG	AG	AG	AG	AG	AG	AG	AG	AG
AX-184147988	A/G	1C	13236046	+	NA	NA	NA	NA	NA	NA	AG	AA	AG	AG	AA	AA	AG	AG	AA	AG	AG	AG	AG	AG	AG	AG	AA	AA	AA	AG	AG	AA	AG	AG	AA	AG	AG	AA	AG	AG	AG	AA	AG	AA	AG	AG	AA	AA	AA
AX-184424247	T/C	1C	13273143	+	NA	NA	NA	NA	NA	NA	TT	TT	TT	TT	TT	TT	TT	TT	TT	TT	TT	TT	TT	TT	TT	TT	TT	TT	TT	TT	TT	TT	TT	TT	TT	TT	TT	TT	TT	TT	TT	TT	TT	TT	TT	TT	TT	TT	TT
AX-184445259	A/G	1C	13305438	+	NA	NA	NA	NA	NA	NA	AG	GG	AG	AG	AG	AG	AG	AG	AG	AG	AG	AG	AG	AG	AG	AG	AG	AG	AG	AG	AG	AG	AG	AG	AG	AG	AG	AG	AG	AG	AG	AG	AG	AG	AG	AG	AG	AG	AG
AX-184732553	T/G	1C	13336371	+	NA	NA	NA	NA	NA	NA	GG	TG	GG	GG	GG	TG	GG	GG	TG	TG	TG	GG	TG	GG	TG	GG	TG	TG	GG	GG	TG	TG	GG	TG	GG	TG	TG	TG	TG	TG	TG	TG	TG	TG	GG	GG	TG	GG	GG
AX-184553933	T/C	1C	13359393	+	NA	NA	NA	NA	NA	NA	TC	CC	TC	TC	TC	TC	TC	TC	TC	TC	TC	TC	TC	TC	TC	TC	TC	TC	TC	TC	TC	TC	TC	TC	TC	TC	TC	TC	TC	TC	TC	TC	TC	TC	TC	TC	TC	TC	TC
AX-184930159	T/C	1C	13409530	+	NA	NA	NA	NA	NA	NA	TC	CC	TC	TC	TC	TC	TC	TC	TC	TC	TC	TC	TC	TC	TC	TC	TC	TC	TC	TC	TC	TC	TC	TC	TC	TC	TC	TC	TC	TC	TC	TC	TC	TC	TC	TC	TC	TC	TC
AX-184103342	A/G	1C	13560011	+	NA	NA	NA	NA	NA	NA	GG	GG	GG	GG	GG	GG	GG	GG	GG	GG	GG	GG	GG	GG	GG	GG	GG	GG	GG	GG	GG	GG	GG	GG	GG	GG	GG	GG	GG	GG	GG	GG	GG	GG	GG	GG	GG	GG	GG
AX-184962667	A/G	1C	13580347	+	NA	NA	NA	NA	NA	NA	GG	GG	GG	AG	AG	AG	AG	AG	GG	GG	GG	AG	AG	AG	AG	AG	GG	AG	AG	GG	GG	AG	AG	GG	GG	GG	AG	GG	GG	GG	GG	AG	GG	AG	GG	AG	AG	AG	GG
AX-184434814	T/C	1C	13662896	+	NA	NA	NA	NA	NA	NA	TC	CC	CC	TC	TC	TC	TC	TC	TC	TC	TC	TC	TC	TC	TC	TC	TC	TC	TC	TC	TC	TC	TC	TC	TC	TC	TC	TC	TC	TC	TC	TC	TC	TC	TC	TC	TC	TC	TC
AX-184794453	T/C	1C	13692655	+	NA	NA	NA	NA	NA	NA	TC	TC	TC	TC	TC	TC	TC	TC	TC	TC	TC	TC	TC	TC	TC	TC	TC	TC	TC	TC	TC	TC	TC	TC	TC	TC	TC	TC	TC	TC	TC	TC	TC	TC	TC	TC	TC	TC	TC
AX-184091167	T/C	1C	13696544	+	NA	NA	NA	NA	NA	NA	CC	CC	CC	CC	CC	CC	CC	CC	CC	CC	CC	CC	CC	CC	CC	CC	CC	CC	CC	CC	CC	CC	CC	CC	CC	CC	CC	CC	CC	CC	CC	CC	CC	CC	CC	CC	CC	CC	CC
AX-184324713	T/G	1C	13697474	+	NA	NA	NA	NA	NA	NA	TG	TT	TT	TG	TG	TG	TG	TG	TG	TG	TG	TG	TG	TG	TG	TG	TG	TG	TG	TG	TG	TG	TG	TG	TG	TG	TG	TG	TG	TG	TG	TG	TG	TG	TG	TG	TG	TG	TG
AX-184484983	T/C	1C	13764913	+	NA	NA	NA	NA	NA	NA	TC	TC	TC	TC	TC	CC	TC	TC	CC	CC	CC	TC	CC	TC	CC	TC	CC	CC	TC	TC	CC	CC	TC	CC	TC	CC	CC	CC	CC	CC	CC	CC	CC	CC	TC	TC	CC	TC	TC
AX-184369474	T/C	1C	13771817	+	NA	NA	NA	NA	NA	NA	TT	TC	TC	TT	TT	TT	TT	TT	TT	TT	TT	TT	TT	TT	TT	TT	TT	TT	TT	TT	TT	TT	TT	TT	TT	TT	CC	TT	TT	TT	TT	TT	TT	TT	TT	TT	TT	TT	TT
AX-184553938	T/C	1C	13811161	+	NA	NA	NA	NA	NA	NA	TC	CC	CC	TC	TC	TC	TC	TC	TC	TC	TC	TC	TC	TC	TC	TC	TC	TC	TC	TC	TC	TC	TC	TC	TC	TC	TC	TC	TC	TC	TC	TC	TC	TC	TC	TC	TC	TC	TC
AX-184156726	T/G	1C	13820835	+	NA	NA	NA	NA	NA	NA	TG	TT	TT	TT	TT	TT	TT	TT	TG	TG	TG	TT	TT	TT	TT	TT	TG	TT	TT	TG	TG	TT	TT	TG	TG	TG	TT	TG	TG	TG	TG	TT	TG	TT	TG	TT	TT	TT	TG
AX-184391731	A/G	1C	13888291	+	NA	NA	NA	NA	NA	NA	GG	GG	GG	GG	GG	GG	GG	GG	GG	GG	GG	GG	GG	GG	GG	GG	GG	GG	GG	GG	GG	GG	GG	GG	GG	GG	GG	GG	GG	GG	GG	GG	GG	GG	GG	GG	GG	GG	GG
AX-184224760	T/C	1C	13891055	+	NA	NA	NA	NA	NA	NA	TC	TC	TC	TT	TT	TT	TT	TT	TC	TC	TC	TT	TT	TT	TT	TT	TC	TT	TT	TC	TC	TT	TT	TC	TC	TC	TT	TC	TC	TC	TC	TT	TC	TT	TC	TT	TT	TT	TC
AX-184925471	A/G	1C	13946073	+	NA	NA	NA	NA	NA	NA	AG	GG	AG	AG	AG	AG	AG	AG	AG	AG	AG	AG	AG	AG	AG	AG	AG	AG	AG	AG	AG	AG	AG	AG	AG	AG	AG	AG	AG	AG	AG	AG	AG	AG	AG	AG	AG	AG	AG
AX-184718228	T/C	1C	13980499	+	NA	NA	NA	NA	NA	NA	CC	CC	CC	CC	CC	CC	CC	CC	CC	CC	CC	CC	CC	CC	CC	CC	CC	CC	CC	CC	CC	CC	CC	CC	CC	CC	CC	CC	CC	CC	CC	CC	CC	CC	CC	CC	CC	CC	CC
AX-184786503	T/C	1C	14073729	+	NA	NA	NA	NA	NA	NA	CC	TC	TC	TC	TC	TC	TC	TC	CC	CC	CC	TC	TC	TC	TC	TC	CC	TC	TC	CC	CC	TC	TC	CC	CC	CC	TC	CC	CC	CC	CC	TC	CC	TC	CC	TC	CC	CC	CC
AX-184851103	A/G	1C	14101857	+	NA	NA	NA	NA	NA	NA	AG	AG	AG	AG	AG	AG	AG	AG	AG	AG	AG	AG	AG	AG	AG	AG	AG	AG	AG	AG	AG	AG	AG	AG	AG	AG	AG	AG	AG	AG	AG	AG	AG	AG	AG	AG	AG	AG	AG
AX-184930164	T/C	1C	14187269	+	NA	NA	NA	NA	NA	NA	TC	CC	CC	TC	TC	TC	TC	TC	TC	TC	TC	TC	TC	TC	TC	TC	TC	TC	TC	TC	TC	TC	TC	TC	TC	TC	TC	TC	TC	TC	TC	TC	TC	TC	TC	TC	TC	TC	TC
AX-184494233	T/C	1C	14251337	+	NA	NA	NA	NA	NA	NA	CC	TC	CC	CC	CC	TC	CC	CC	TC	TC	TC	CC	TC	CC	TC	CC	TC	TC	CC	CC	TC	TC	CC	TC	CC	CC	TC	TC	TC	CC	TC	TC	TC	TC	CC	CC	TC	CC	CC
AX-184070562	A/G	1C	14255945	+	NA	NA	NA	NA	NA	NA	GG	GG	GG	GG	GG	GG	GG	GG	GG	GG	GG	GG	GG	GG	GG	GG	GG	GG	GG	GG	GG	GG	GG	GG	GG	GG	GG	GG	GG	GG	GG	GG	GG	GG	GG	GG	GG	GG	GG
AX-184194163	A/C	1C	14306607	+	NA	NA	NA	NA	NA	NA	AC	AA	AC	AA	AA	AA	AA	AA	AC	AC	AC	AA	AA	AA	AA	AA	AC	AA	AA	AC	AC	AA	AA	AC	AC	AC	AA	AC	AC	AC	AC	AA	AC	AA	AC	AA	AA	AC	AC
AX-184110136	A/G	1C	14308882	+	NA	NA	NA	NA	NA	NA	AG	AG	AG	AG	AG	AG	AG	AG	AG	AG	AG	AG	AG	AG	AG	AG	AG	AG	AG	AG	AG	AG	AG	AG	AG	AG	AG	AG	AG	AG	AG	AG	AG	AG	AG	AG	AG	AG	AG
AX-184520908	A/G	1C	14336095	+	NA	NA	NA	NA	NA	NA	AG	AG	AA	AG	AG	AG	AG	AG	AG	AG	AG	AG	AG	AG	AG	AG	AG	AG	AG	AG	AG	AG	AG	AG	AG	AG	AG	AG	AG	AG	AG	AG	AG	AG	AG	AG	AG	AG	AG
AX-184279157	A/G	1C	14357865	+	NA	NA	NA	NA	NA	NA	AG	AG	AA	GG	GG	GG	GG	GG	AG	AG	AG	GG	GG	GG	GG	GG	AG	GG	GG	AG	AG	GG	GG	AG	AG	AG	GG	AG	AG	AG	AG	GG	AG	AA	AG	AG	GG	AG	AG
AX-184777604	T/G	1C	14383234	+	NA	NA	NA	NA	NA	NA	TG	TG	GG	TG	TG	TG	TG	TG	TG	TG	TG	TG	TG	TG	TG	TG	TG	GG	TG	TG	TG	TG	TG	TG	TG	TG	TG	TG	TG	TG	TG	TG	TG	TG	TG	TG	TG	TG	TT
AX-184856314	T/G	1C	14395399	+	NA	NA	NA	NA	NA	NA	TT	TT	TT	TG	TG	TG	TG	TG	TG	TG	TG	TG	TG	TG	TG	TG	TG	TG	TG	TG	TG	TG	TG	TG	TG	TG	TG	TG	TG	TG	TG	TG	TG	TG	TG	TG	TG	TG	TG
AX-184042572	T/C	1C	14398119	+	NA	NA	NA	NA	NA	NA	CC	CC	CC	CC	CC	CC	CC	CC	CC	CC	CC	CC	CC	CC	CC	CC	CC	CC	CC	CC	CC	CC	CC	CC	CC	CC	CC	CC	CC	CC	CC	CC	CC	CC	CC	CC	CC	CC	CC
AX-184048074	A/G	1C	14399360	+	NA	NA	NA	NA	NA	NA	GG	GG	GG	GG	GG	GG	GG	GG	GG	GG	GG	GG	GG	GG	GG	GG	GG	GG	GG	GG	GG	GG	GG	GG	GG	GG	GG	GG	GG	GG	GG	GG	GG	GG	GG	GG	GG	GG	GG
AX-184091178	A/G	1C	14452194	+	NA	NA	NA	NA	NA	NA	AA	AA	AA	AA	AA	AA	AA	AA	AA	AA	AA	AA	AA	AA	AA	AA	AA	AA	AA	AA	AA	AA	AA	AA	AA	AA	AA	AA	AA	AA	AA	AA	AA	AA	AA	AA	AA	AA	AA
AX-184645655	T/C	1C	14465716	+	NA	NA	NA	NA	NA	NA	CC	TT	CC	CC	CC	CC	CC	CC	CC	CC	CC	CC	CC	CC	CC	CC	CC	CC	CC	CC	CC	CC	CC	CC	CC	CC	CC	CC	CC	CC	CC	CC	CC	CC	CC	CC	CC	CC	CC
AX-184032277	A/G	1C	14514983	+	NA	NA	NA	NA	NA	NA	GG	AG	AG	GG	GG	GG	GG	GG	GG	GG	GG	GG	GG	GG	GG	GG	GG	GG	GG	GG	GG	GG	GG	GG	GG	GG	GG	GG	GG	GG	GG	GG	GG	GG	GG	GG	GG	GG	GG
AX-184048075	A/C	1C	14597397	+	NA	NA	NA	NA	NA	NA	AC	AC	AC	AC	AC	AC	AC	AC	AC	AC	AC	AC	AC	AC	AC	AC	AC	AC	AC	AC	AC	AC	AC	AC	AC	AC	AC	AC	AC	AC	AC	AC	AC	AC	AC	AC	AC	AC	AC
AX-184290437	A/C	1C	14624188	+	NA	NA	NA	NA	NA	NA	AC	AC	CC	AC	AC	AC	AC	AC	AC	AC	AC	AC	AC	AC	AC	AC	AC	AC	AC	AC	AC	AC	AC	AC	AC	AC	AC	AC	AC	AC	AC	AC	AC	AC	AC	AC	AC	AC	AC
AX-184465428	T/C	1C	14699288	+	NA	NA	NA	NA	NA	NA	TC	TC	TT	TC	TC	TC	TC	TC	TC	TC	TC	TC	TC	TC	TC	TC	TC	TC	TC	TC	TC	TC	TC	TC	TC	TC	TC	TC	TC	TC	TC	TC	TC	TC	TC	TC	TC	TC	TC
AX-184324731	A/G	1C	14776030	+	NA	NA	NA	NA	NA	NA	AG	AG	AG	GG	GG	GG	GG	GG	AG	AG	AG	GG	GG	GG	GG	GG	AG	GG	GG	AG	AG	GG	GG	AG	AG	AG	GG	AG	AG	AG	AG	GG	AG	GG	AG	GG	GG	AG	AG
AX-184369491	A/G	1C	14776267	+	NA	NA	NA	NA	NA	NA	GG	GG	GG	AG	AG	AG	AG	AG	GG	GG	GG	AG	AG	AG	AG	AG	GG	AG	AG	GG	GG	AG	AG	GG	GG	GG	AG	GG	GG	GG	GG	AG	GG	AG	GG	AG	AG	GG	GG
AX-184484994	T/C	1C	14849024	+	NA	NA	NA	NA	NA	NA	TT	TT	TT	TT	TT	TT	TT	TT	TT	TT	TT	TT	TT	TT	TT	TT	TT	TT	TT	TT	TT	TT	TT	TT	TT	TT	TT	TT	TT	TT	TT	TT	TT	TT	TT	TT	TT	TT	TT
AX-184290439	T/C	1C	14864248	+	NA	NA	NA	NA	NA	NA	CC	CC	CC	TC	TC	TC	TC	TC	CC	CC	CC	TC	TC	TC	TC	TC	CC	TC	TC	CC	CC	TC	TC	CC	CC	CC	TC	CC	CC	CC	CC	TC	CC	TC	CC	TC	TC	CC	CC
AX-184184398	T/C	1C	14870629	+	NA	NA	NA	NA	NA	NA	TC	TC	CC	TC	TC	TC	TC	TC	TC	TC	TC	TC	TC	TC	TC	TC	TC	TC	TC	TC	TC	TC	TC	TC	TC	TC	TC	TC	TC	TC	TC	TC	TC	TC	TC	TC	TC	TC	TC
AX-184898706	T/G	1C	14897509	+	NA	NA	NA	NA	NA	NA	TG	TG	TG	GG	GG	GG	GG	GG	TG	TG	TG	GG	GG	GG	GG	GG	TG	GG	GG	TG	TG	GG	GG	TG	TG	TG	GG	TG	TG	TG	TG	GG	TG	GG	TG	GG	GG	TG	TG
AX-184048077	T/C	1C	15004377	+	NA	NA	NA	NA	NA	NA	TC	TC	CC	TC	TC	TC	TC	TC	TC	TC	TC	TC	TC	TC	TC	TC	TC	TC	TC	TC	TC	TC	TC	TC	TC	TC	TC	TC	TC	TC	TC	TC	TC	TC	TC	TC	TC	TC	TC
AX-184761432	T/C	1C	15033147	+	NA	NA	NA	NA	NA	NA	CC	CC	CC	CC	CC	CC	CC	CC	CC	CC	CC	CC	CC	CC	CC	CC	CC	CC	CC	CC	CC	CC	CC	CC	CC	CC	CC	CC	CC	CC	CC	CC	CC	CC	CC	CC	CC	CC	CC
AX-184037902	T/C	1C	15039652	+	NA	NA	NA	NA	NA	NA	CC	CC	CC	CC	CC	CC	CC	CC	CC	CC	CC	CC	CC	CC	CC	CC	CC	CC	CC	CC	CC	CC	CC	CC	CC	CC	CC	CC	CC	CC	CC	CC	CC	CC	CC	CC	CC	CC	CC
AX-184124337	T/C	1C	15062769	+	NA	NA	NA	NA	NA	NA	TT	TT	TT	TT	TT	TT	TT	TT	TT	TT	TT	TT	TT	TT	TT	TT	TT	TT	TT	TT	TT	TT	TT	TT	TT	TT	TT	TT	TT	TT	TT	TT	TT	TT	TT	TT	TT	TT	TT
AX-184358359	A/C	1C	15116949	+	NA	NA	NA	NA	NA	NA	CC	CC	CC	CC	CC	CC	CC	CC	CC	CC	CC	CC	CC	CC	CC	CC	CC	CC	CC	CC	CC	CC	CC	CC	CC	CC	CC	CC	CC	CC	CC	CC	CC	CC	CC	CC	CC	CC	CC
AX-184235282	A/C	1C	15142498	+	NA	NA	NA	NA	NA	NA	CC	CC	CC	AC	AC	AC	AC	AC	CC	CC	CC	AC	AC	AC	AC	AC	CC	AC	AC	CC	CC	AC	AC	CC	CC	CC	AC	CC	CC	CC	CC	AC	CC	AC	CC	AC	AC	CC	CC
AX-184424278	A/G	1C	15147686	+	NA	NA	NA	NA	NA	NA	GG	GG	GG	AA	AA	AG	AA	AA	AG	AG	AG	AA	AG	AA	AA	AA	AG	AG	AA	AG	AG	AA	AA	AG	AG	AG	AA	AG	AG	AG	AG	AA	AG	AG	AG	AA	AA	AG	AG
AX-184660630	A/G	1C	15195018	+	NA	NA	NA	NA	NA	NA	AA	GG	AG	AG	AG	AG	AG	AG	AA	AA	AA	AG	AG	AG	AG	AG	AA	AG	AG	AA	AA	AG	AG	AA	AA	AA	AG	AA	AA	AA	AA	AG	AA	AG	AA	AG	AG	AA	AA
AX-184369498	A/G	1C	15225725	+	NA	NA	NA	NA	NA	NA	GG	AA	GG	AG	AG	AG	AG	AG	GG	GG	GG	AG	AG	AG	AG	AG	GG	AG	AG	GG	GG	AG	AG	GG	GG	GG	AG	GG	GG	GG	GG	AG	GG	AG	GG	AG	AG	GG	GG
AX-184840405	T/C	1C	15283837	+	NA	NA	NA	NA	NA	NA	CC	CC	CC	CC	CC	CC	CC	CC	CC	CC	CC	CC	CC	CC	CC	CC	CC	CC	CC	CC	CC	CC	CC	CC	CC	CC	CC	CC	CC	CC	CC	CC	CC	CC	CC	CC	CC	CC	CC
AX-184235286	A/C	1C	15299015	+	NA	NA	NA	NA	NA	NA	CC	AC	CC	CC	CC	CC	CC	CC	CC	CC	CC	CC	CC	CC	CC	CC	CC	CC	CC	CC	CC	CC	CC	CC	CC	CC	CC	CC	CC	CC	CC	CC	CC	CC	CC	CC	CC	CC	CC
AX-184434839	A/G	1C	15385380	+	NA	NA	NA	NA	NA	NA	AA	AG	AA	AA	AA	AA	AA	AA	AA	AA	AA	AA	AA	AA	AA	AA	AA	AA	AA	AA	AA	AA	AA	AA	AA	AA	AA	AA	AA	AA	AA	AA	AA	AA	AA	AA	AA	AA	AA
AX-184279168	T/C	1C	15412813	+	NA	NA	NA	NA	NA	NA	TC	TC	TC	TT	TT	TT	TT	TT	TC	TC	TC	TT	TT	TT	TT	TT	TC	TT	TT	TC	TC	TT	TT	TC	TC	TC	TT	TC	TC	TC	TC	TT	CC	TT	TC	TT	TT	TC	TC
AX-184132002	T/C	1C	15483944	+	NA	NA	NA	NA	NA	NA	TT	TT	TT	TT	TT	TT	TT	TT	TT	TT	TT	TT	TT	TT	TT	TT	TT	TT	TT	TT	TT	TT	TT	TT	TT	TT	TT	TT	TT	TT	TT	TT	TT	TT	TT	TT	TT	TT	TT
AX-184475397	T/C	1C	15511036	+	NA	NA	NA	NA	NA	NA	CC	CC	CC	CC	CC	TT	TC	TC	CC	CC	CC	CC	CC	TC	TC	TC	CC	TC	TC	CC	CC	TC	TT	CC	CC	CC	CC	CC	CC	CC	CC	TC	CC	TC	CC	TC	TC	CC	CC
AX-184682684	T/C	1C	15541599	+	NA	NA	NA	NA	NA	NA	TT	TC	TT	TT	TT	TT	TT	TT	TT	TT	TT	TT	TT	TT	TT	TT	TT	TT	TT	TT	TT	TT	TT	TT	TT	TT	TT	TT	TT	TT	TT	TT	TT	TT	TT	TT	TT	TT	TT
AX-184347067	T/C	1C	15545974	+	NA	NA	NA	NA	NA	NA	CC	CC	CC	CC	CC	CC	CC	CC	CC	CC	CC	CC	CC	CC	CC	CC	CC	CC	CC	CC	CC	CC	CC	CC	CC	CC	CC	CC	CC	CC	CC	CC	CC	CC	CC	CC	CC	CC	CC
AX-184369502	T/C	1C	15607281	+	NA	NA	NA	NA	NA	NA	CC	CC	CC	CC	CC	CC	CC	CC	CC	CC	CC	CC	CC	CC	CC	CC	CC	CC	CC	CC	CC	CC	CC	CC	CC	CC	CC	CC	CC	CC	CC	CC	CC	CC	CC	CC	CC	CC	CC
AX-184485004	T/C	1C	15679027	+	NA	NA	NA	NA	NA	NA	TC	TT	TC	TC	TC	TC	TC	TC	TC	TC	TC	TC	TC	TC	TC	TC	TC	TC	TC	TC	TC	TC	TC	TC	TC	TC	TC	TC	TC	TC	TC	TC	TC	TC	TC	TC	TC	TC	TC
AX-184268127	A/G	1C	15688627	+	NA	NA	NA	NA	NA	NA	AA	AA	AG	AG	AG	AG	AG	AG	AG	AG	AG	AG	AG	AG	AG	AG	AG	AG	AG	AG	AG	AG	AG	AG	AG	AG	AG	AG	AG	AG	AG	AG	AG	AG	AG	AG	AG	AG	AG
AX-184655755	T/C	1C	15698959	+	NA	NA	NA	NA	NA	NA	TC	TC	TT	TT	TT	TT	TT	TT	TT	TT	TT	TT	TT	TT	TT	TT	TT	TT	TT	TT	TT	TT	TT	TT	TT	TT	TT	TT	TT	TT	TT	TT	TT	TT	TT	TT	TT	TT	TT
AX-184545879	T/G	1C	15757742	+	NA	NA	NA	NA	NA	NA	TT	TT	TT	TT	TT	TT	TT	TT	TT	TT	TT	TT	TT	TT	TT	TT	TT	TT	TT	TT	TT	TT	TT	TT	TT	TT	TT	TT	TT	TT	TT	TT	TT	TT	TT	TT	TT	TT	TT
AX-184455412	T/C	1C	15821877	+	NA	NA	NA	NA	NA	NA	CC	TC	CC	CC	CC	CC	CC	CC	CC	CC	CC	CC	CC	CC	CC	CC	CC	CC	CC	CC	CC	CC	CC	CC	CC	CC	CC	CC	CC	CC	CC	CC	CC	CC	CC	CC	CC	CC	CC
AX-184455413	T/G	1C	15852879	+	NA	NA	NA	NA	NA	NA	TG	TG	TG	TG	TG	TG	TG	TG	TG	TG	TG	TG	TG	TG	TG	TG	TG	TG	TG	TG	TG	TG	TG	TG	TG	TG	TG	TG	TG	TG	TG	TG	TG	TG	TG	TG	TG	TG	TG
AX-184655756	T/C	1C	15890031	+	NA	NA	NA	NA	NA	NA	TT	TC	TT	TT	TT	TT	TT	TT	TT	TT	TT	TT	TT	TT	TT	TT	TT	TT	TT	TT	TT	TT	TT	TT	TT	TT	TT	TT	TT	TT	TT	TT	TT	TT	TT	TT	TT	TT	TT
AX-184103367	T/G	1C	15919626	+	NA	NA	NA	NA	NA	NA	GG	GG	GG	TG	TG	TG	TG	TG	GG	GG	GG	TG	TG	TG	TG	TG	GG	TG	TG	GG	GG	TG	TG	GG	GG	GG	TG	GG	GG	GG	GG	TG	GG	TG	GG	TG	TG	GG	GG
AX-184561822	A/G	1C	15926932	+	NA	NA	NA	NA	NA	NA	AG	AA	AG	AG	AG	AG	AG	AG	AG	AG	AG	AG	AG	AG	AG	AG	AG	AG	AG	AG	AG	AG	AG	AG	AG	AG	AG	AG	AG	AG	AG	AG	AG	AG	AG	AG	AG	AG	AG
AX-184553969	A/G	1C	15951228	+	NA	NA	NA	NA	NA	NA	GG	GG	GG	GG	GG	GG	GG	GG	GG	GG	GG	GG	GG	GG	GG	GG	GG	GG	GG	GG	GG	GG	GG	GG	GG	GG	GG	GG	GG	GG	GG	GG	GG	GG	GG	GG	GG	GG	GG
AX-184576882	T/G	1C	15982606	+	NA	NA	NA	NA	NA	NA	TT	TT	TT	TT	TT	TT	TT	TT	TT	TT	TT	TT	TT	TT	TT	TT	TT	TT	TT	TT	TT	TT	TT	TT	TT	TT	TT	TT	TT	TT	TT	TT	TT	TT	TT	TT	TT	TT	TT
AX-184402709	T/G	1C	16000737	+	NA	NA	NA	NA	NA	NA	GG	GG	GG	GG	GG	GG	GG	GG	GG	GG	GG	GG	GG	GG	GG	GG	GG	GG	GG	GG	GG	GG	GG	GG	GG	GG	GG	GG	GG	GG	GG	GG	GG	GG	GG	GG	GG	GG	GG
AX-184847044	A/G	1C	16012972	+	NA	NA	NA	NA	NA	NA	GG	GG	GG	AG	AG	AG	AG	AG	GG	GG	GG	AG	AG	AG	AG	AG	GG	AG	AG	GG	GG	AG	AG	GG	GG	GG	AG	GG	GG	GG	GG	AG	GG	AG	GG	AG	AG	GG	GG
AX-184465454	A/G	1C	16031940	+	NA	NA	NA	NA	NA	NA	AG	GG	AG	AG	AG	AG	AG	AG	GG	GG	GG	AG	AG	AG	AG	AG	GG	AG	AG	GG	GG	AG	AG	GG	GG	GG	AG	GG	GG	GG	GG	AG	GG	AG	GG	AG	AG	GG	GG
AX-184313253	T/C	1C	16034943	+	NA	NA	NA	NA	NA	NA	CC	CC	CC	CC	CC	CC	CC	CC	CC	CC	CC	CC	CC	CC	CC	CC	CC	CC	CC	CC	CC	CC	CC	CC	CC	CC	CC	CC	CC	CC	CC	CC	CC	CC	CC	CC	CC	CC	CC
AX-184148021	A/G	1C	16084508	+	NA	NA	NA	NA	NA	NA	GG	AG	GG	GG	GG	GG	GG	GG	GG	GG	GG	GG	GG	GG	GG	GG	GG	GG	GG	GG	GG	GG	GG	GG	GG	GG	GG	GG	GG	GG	GG	GG	GG	GG	GG	GG	GG	GG	GG
AX-184537913	T/C	1C	16087038	+	NA	NA	NA	NA	NA	NA	CC	CC	CC	CC	CC	CC	CC	CC	CC	CC	CC	CC	CC	CC	CC	CC	CC	CC	CC	CC	CC	CC	CC	CC	CC	CC	CC	CC	CC	CC	CC	CC	CC	CC	CC	CC	CC	CC	CC
AX-184391768	A/G	1C	16112579	+	NA	NA	NA	NA	NA	NA	GG	GG	GG	GG	GG	GG	GG	GG	GG	GG	GG	GG	GG	GG	GG	GG	GG	GG	GG	GG	GG	GG	GG	GG	GG	GG	GG	GG	GG	GG	GG	GG	GG	GG	GG	GG	GG	GG	GG
AX-184257253	T/G	1C	16158274	+	NA	NA	NA	NA	NA	NA	GG	GG	GG	GG	GG	GG	GG	GG	GG	GG	GG	GG	GG	GG	GG	GG	GG	GG	GG	GG	GG	GG	GG	GG	GG	GG	GG	GG	GG	GG	GG	GG	GG	GG	GG	GG	GG	GG	GG
AX-184066183	T/C	1C	16159178	+	NA	NA	NA	NA	NA	NA	CC	TC	TC	CC	CC	CC	CC	CC	CC	CC	CC	CC	CC	CC	CC	CC	CC	CC	CC	CC	CC	CC	CC	CC	CC	CC	CC	CC	CC	CC	CC	CC	CC	CC	CC	CC	CC	CC	CC
AX-184224791	A/C	1C	16184100	+	NA	NA	NA	NA	NA	NA	CC	CC	CC	CC	CC	CC	CC	CC	CC	CC	CC	CC	CC	CC	CC	CC	CC	CC	CC	CC	CC	CC	CC	CC	CC	CC	CC	CC	CC	CC	CC	CC	CC	CC	CC	CC	CC	CC	CC
AX-184645669	A/G	1C	16186835	+	NA	NA	NA	NA	NA	NA	AG	AG	GG	AA	AA	AA	AA	AA	AG	AG	AG	AA	AA	AA	AA	AA	AG	AA	AA	AG	AG	AA	AA	AG	AG	AG	AA	AG	AG	AG	AG	AA	AG	AA	AG	AA	AA	AG	AG
AX-184324753	A/G	1C	16267706	+	NA	NA	NA	NA	NA	NA	GG	AG	GG	AG	AG	AG	AG	AG	GG	GG	GG	AG	AG	AG	AG	AG	GG	AG	AG	GG	GG	AG	AG	GG	GG	GG	AG	GG	GG	GG	GG	AG	GG	AG	GG	AG	AG	GG	GG
AX-184391772	A/G	1C	16315696	+	NA	NA	NA	NA	NA	NA	GG	GG	GG	GG	GG	GG	GG	GG	GG	GG	GG	GG	GG	GG	GG	GG	GG	GG	GG	GG	GG	GG	GG	GG	GG	GG	GG	GG	GG	GG	GG	GG	GG	GG	GG	GG	GG	GG	GG
AX-184880021	A/G	1C	16332340	+	NA	NA	NA	NA	NA	NA	AA	AA	AA	AA	AA	AA	AA	AA	AA	AA	AA	AA	AA	AA	AA	AA	AA	AA	AA	AA	AA	AA	AA	AA	AA	AA	AA	AA	AA	AA	AA	AA	AA	AA	AA	AA	AA	AA	AA
AX-184058172	A/G	1C	16348789	+	NA	NA	NA	NA	NA	NA	AA	AA	AA	AA	AA	AA	AA	AA	AA	AA	AA	AA	AA	AA	AA	AA	AA	AA	AA	AA	AA	AA	AA	AA	AA	AA	AA	AA	AA	AA	AA	AA	AA	AA	AA	AA	AA	AA	AA
AX-184424300	A/C	1C	16367844	+	NA	NA	NA	NA	NA	NA	CC	AC	CC	AC	AC	AC	AC	AC	CC	CC	CC	AC	AC	AC	AC	AC	CC	AC	AC	CC	CC	AC	AC	CC	CC	CC	AC	CC	CC	CC	CC	AC	CC	AC	CC	AC	AC	CC	CC
AX-184066185	T/C	1C	16424258	+	NA	NA	NA	NA	NA	NA	TT	TT	TT	TT	TT	TT	TT	TT	TT	TT	TT	TT	TT	TT	TT	TT	TT	TT	TT	TT	TT	TT	TT	TT	TT	TT	TT	TT	TT	TT	TT	TT	TT	TT	TT	TT	TT	TT	TT
AX-184537916	T/G	1C	16428619	+	NA	NA	NA	NA	NA	NA	TG	TG	TG	TG	TG	TG	TG	TG	TG	TG	TG	TG	TG	TG	TG	TG	TG	TG	TG	TG	TG	TG	TG	TG	TG	TG	TG	TG	TG	TG	TG	TG	TG	TG	TG	TG	TG	TG	TG
AX-184465462	T/C	1C	16466838	+	NA	NA	NA	NA	NA	NA	TC	CC	TT	TC	TC	TC	TC	TC	TC	TC	TC	TC	TC	TC	TC	TC	TC	TC	TC	TC	TC	TC	TC	TC	TC	TC	TC	TC	TC	TC	TC	TC	TC	TC	TC	TC	TC	TC	TC
AX-184716176	A/G	1C	16504512	+	NA	NA	NA	NA	NA	NA	GG	GG	GG	AG	AG	AG	AG	AG	GG	GG	GG	AG	AG	AG	AG	AG	GG	AG	AG	GG	GG	AG	AG	GG	GG	GG	AG	GG	GG	GG	GG	AG	GG	AG	GG	AG	AG	GG	GG
AX-184070579	A/G	1C	16504641	+	NA	NA	NA	NA	NA	NA	GG	GG	GG	AG	GG	AG	AG	AG	AG	AG	GG	GG	AG	AG	AG	AG	GG	AG	GG	AG	AG	GG	AG	AG	GG	AG	AG	GG	GG	AG	AG	GG	AG	GG	GG	AG	GG	GG	GG
AX-184021639	T/C	1C	16565704	+	NA	NA	NA	NA	NA	NA	TC	TC	TC	TC	TC	TC	TC	TC	TC	TC	TC	TC	TC	TC	TC	TC	TC	TC	TC	TC	TC	TC	TC	TC	TC	TC	TC	TC	TC	TC	TC	TC	TC	TC	TC	TC	TC	TC	TC
AX-184682698	T/G	1C	16599737	+	NA	NA	NA	NA	NA	NA	GG	GG	GG	GG	GG	GG	GG	GG	GG	GG	GG	GG	GG	GG	GG	GG	GG	GG	GG	GG	GG	GG	GG	GG	GG	GG	GG	GG	GG	GG	GG	GG	GG	GG	GG	GG	GG	GG	GG
AX-184257263	A/G	1C	16600933	+	NA	NA	NA	NA	NA	NA	AG	AG	AG	AG	AG	AG	AG	AG	AG	AG	AG	AG	AG	AG	AG	AG	AG	AG	AG	AG	AG	AG	AG	AG	AG	AG	AG	AG	AG	AG	AG	AG	AG	AG	AG	AG	AG	AG	AG
AX-184257264	A/G	1C	16621069	+	NA	NA	NA	NA	NA	NA	GG	GG	GG	GG	GG	GG	GG	GG	GG	GG	GG	GG	GG	GG	GG	GG	GG	GG	GG	GG	GG	GG	GG	GG	GG	GG	GG	GG	GG	GG	GG	GG	GG	GG	GG	GG	GG	GG	GG
AX-184716178	A/G	1C	16690869	+	NA	NA	NA	NA	NA	NA	AA	AA	AA	AA	AA	AA	AA	AA	AA	AA	AA	AA	AA	AA	AA	AA	AA	AA	AA	AA	AA	AA	AA	AA	AA	AA	AA	AA	AA	AA	AA	AA	AA	AA	AA	AA	AA	AA	AA
AX-184124346	A/G	1C	16700824	+	NA	NA	NA	NA	NA	NA	AA	AG	AG	AG	AG	AG	AG	AG	AA	AA	AA	AG	AG	AG	AG	AG	AA	AG	AG	AA	AA	AG	AG	AA	AA	AA	AG	AA	AA	AA	AA	AG	AA	AG	AA	AG	AG	AA	AA
AX-184347086	T/C	1C	16721880	+	NA	NA	NA	NA	NA	NA	TC	TC	TC	CC	CC	CC	CC	CC	TC	TC	TC	CC	CC	CC	CC	CC	TC	CC	CC	TC	TC	CC	CC	TC	TC	TC	CC	TC	TC	TC	TC	CC	TC	CC	TC	CC	CC	TC	TC
AX-184380750	T/C	1C	16723768	+	NA	NA	NA	NA	NA	NA	CC	TC	CC	CC	CC	CC	CC	CC	CC	CC	CC	CC	CC	CC	CC	CC	CC	CC	CC	CC	CC	CC	CC	CC	CC	CC	CC	CC	CC	CC	CC	CC	CC	CC	CC	CC	CC	CC	CC
AX-184174907	T/C	1C	16733090	+	NA	NA	NA	NA	NA	NA	CC	TT	CC	CC	CC	CC	CC	CC	CC	CC	CC	CC	CC	CC	CC	CC	CC	CC	CC	CC	CC	CC	CC	CC	CC	CC	CC	CC	CC	CC	CC	CC	CC	CC	CC	CC	CC	CC	CC
AX-184851108	T/C	1C	16736706	+	NA	NA	NA	NA	NA	NA	TC	CC	TC	TC	TC	TC	TC	TC	TC	TC	TC	TC	TC	TC	TC	TC	TC	TC	TC	TC	TC	TC	TC	TC	TC	TC	TC	TC	TC	TC	TC	TC	TC	TC	TC	TC	TC	TC	TC
AX-184103376	A/G	1C	16902804	+	NA	NA	NA	NA	NA	NA	GG	GG	GG	GG	GG	GG	GG	GG	GG	GG	GG	GG	GG	GG	GG	GG	GG	GG	GG	GG	GG	GG	GG	GG	GG	GG	GG	GG	GG	GG	GG	GG	GG	GG	GG	GG	GG	GG	GG
AX-184132015	T/C	1C	16971088	+	NA	NA	NA	NA	NA	NA	CC	CC	CC	CC	CC	CC	CC	CC	CC	CC	CC	CC	CC	CC	CC	CC	CC	CC	CC	CC	CC	CC	CC	CC	CC	CC	CC	CC	CC	CC	CC	CC	CC	CC	CC	CC	CC	CC	CC
AX-184494269	T/C	1C	17008620	+	NA	NA	NA	NA	NA	NA	CC	TT	TC	TC	TC	TC	TC	TC	CC	CC	CC	TC	TC	TC	TC	TC	CC	TC	TC	CC	CC	TC	TC	CC	CC	CC	TC	CC	CC	CC	CC	TC	CC	TC	CC	TC	TC	CC	CC
AX-184045208	A/G	1C	17012114	+	NA	NA	NA	NA	NA	NA	GG	GG	GG	GG	GG	GG	GG	GG	GG	GG	GG	GG	GG	GG	GG	GG	GG	GG	GG	GG	GG	GG	GG	GG	GG	GG	GG	GG	GG	GG	GG	GG	GG	GG	GG	GG	GG	GG	GG
AX-184148034	A/C	1C	17039556	+	NA	NA	NA	NA	NA	NA	CC	AC	CC	AC	AC	AC	AC	AC	CC	CC	CC	AC	AC	AC	AC	AC	CC	AC	AC	CC	CC	AC	AC	CC	CC	CC	AC	CC	CC	CC	CC	AC	CC	AC	CC	AC	AC	CC	CC
AX-184907217	T/G	1C	17063507	+	NA	NA	NA	NA	NA	NA	TG	TG	TG	TG	TG	TG	TG	TG	TG	TG	TG	TG	TG	TG	TG	TG	TG	TG	TG	TG	TG	TG	TG	TG	TG	TG	TG	TG	TG	TG	TG	TG	TG	TG	TG	TG	TG	TG	TG
AX-184224805	A/G	1C	17065371	+	NA	NA	NA	NA	NA	NA	GG	GG	GG	GG	GG	GG	GG	GG	GG	GG	GG	GG	GG	GG	GG	GG	GG	GG	GG	GG	GG	GG	GG	GG	GG	GG	GG	GG	GG	GG	GG	GG	GG	GG	GG	GG	GG	GG	GG
AX-123397679	T/C	1C	17075602	+	NA	NA	NA	NA	NA	NA	CC	CC	CC	CC	CC	CC	CC	CC	CC	CC	CC	CC	CC	CC	CC	CC	CC	CC	CC	CC	CC	CC	CC	CC	CC	CC	CC	CC	CC	CC	CC	CC	CC	CC	CC	CC	CC	CC	CC
AX-184025881	A/G	1C	17101622	+	NA	NA	NA	NA	NA	NA	AA	AA	AA	AA	AA	AA	AA	AA	AA	AA	AA	AG	AA	AA	AA	AA	AA	AA	AA	AA	AA	AA	AA	AA	AA	AA	AA	AA	AA	AA	AA	AA	AA	AA	AA	AA	AA	AA	AA
AX-184561835	T/G	1C	17132542	+	NA	NA	NA	NA	NA	NA	TG	TG	TG	TG	TG	TG	TG	TG	TG	TG	TG	TG	TG	TG	TG	TG	TG	TG	TG	TG	TG	TG	TG	TG	TG	TG	TG	TG	TG	TG	TG	TG	TG	TG	TG	TG	TG	TG	TG
AX-184035842	T/C	1C	17170844	+	NA	NA	NA	NA	NA	NA	CC	CC	CC	CC	CC	CC	CC	CC	CC	CC	CC	CC	CC	CC	CC	CC	CC	CC	CC	CC	CC	CC	CC	CC	CC	CC	CC	CC	CC	CC	CC	CC	CC	CC	CC	CC	CC	CC	CC
AX-184110164	A/G	1C	17202568	+	NA	NA	NA	NA	NA	NA	GG	GG	GG	GG	GG	GG	GG	GG	GG	GG	GG	GG	GG	GG	GG	GG	GG	GG	GG	GG	GG	GG	GG	GG	GG	GG	GG	GG	GG	GG	GG	GG	GG	GG	GG	GG	GG	GG	GG
AX-184246307	A/G	1C	17267879	+	NA	NA	NA	NA	NA	NA	AG	AG	AG	GG	GG	GG	GG	GG	AG	AG	AG	GG	GG	GG	GG	GG	AG	GG	GG	AG	AG	GG	GG	AG	AG	AG	GG	AG	AG	AG	AG	GG	AG	GG	AG	GG	GG	AG	AG
AX-184204244	A/G	1C	17285965	+	NA	NA	NA	NA	NA	NA	AA	AA	AA	AA	AA	AA	AA	AA	AA	AA	AA	AA	AA	AA	AA	AA	AA	AA	AA	AA	AA	AA	AA	AA	AA	AA	AA	AA	AA	AA	AA	AA	AA	AA	AA	AA	AA	AA	AA
AX-184380762	A/G	1C	17304840	+	NA	NA	NA	NA	NA	NA	AG	AG	AG	AG	AG	AG	AG	AG	AG	AG	AG	AG	AG	AG	AG	AG	AG	AG	AG	AG	AG	AG	AG	AG	AG	AG	AG	AG	AG	AG	AG	AG	AG	AG	AG	AG	AG	AG	AG
AX-184465472	T/G	1C	17306104	+	NA	NA	NA	NA	NA	NA	TT	TT	TT	TT	TT	TT	TT	TT	TT	TT	TT	TT	TT	TT	TT	TT	TT	TT	TT	TT	TT	TT	TT	TT	TT	TT	TT	TT	TT	TT	TT	TT	TT	TT	TT	TT	TT	TT	TT
AX-184898713	T/C	1C	17332859	+	NA	NA	NA	NA	NA	NA	CC	CC	CC	CC	CC	CC	CC	CC	CC	CC	CC	CC	CC	CC	CC	CC	CC	CC	CC	CC	CC	CC	CC	CC	CC	CC	CC	CC	CC	CC	CC	CC	CC	CC	CC	CC	CC	CC	CC
AX-184268151	T/C	1C	17356319	+	NA	NA	NA	NA	NA	NA	CC	CC	CC	CC	CC	CC	CC	CC	CC	CC	CC	CC	CC	CC	CC	CC	CC	CC	CC	CC	CC	CC	CC	CC	CC	CC	CC	CC	CC	CC	CC	CC	CC	CC	CC	CC	CC	CC	CC
AX-184494271	A/G	1C	17377236	+	NA	NA	NA	NA	NA	NA	GG	GG	GG	GG	GG	GG	GG	GG	GG	GG	GG	GG	GG	GG	GG	GG	GG	GG	GG	GG	GG	GG	GG	GG	GG	GG	GG	GG	GG	GG	GG	GG	GG	GG	GG	GG	GG	GG	GG
AX-184369527	T/C	1C	17498846	+	NA	NA	NA	NA	NA	NA	CC	CC	CC	CC	CC	CC	CC	CC	CC	CC	CC	CC	CC	CC	CC	CC	CC	CC	CC	CC	CC	CC	CC	CC	CC	CC	CC	CC	CC	CC	CC	CC	CC	CC	CC	CC	CC	CC	CC
AX-184268159	A/G	1C	17523112	+	NA	NA	NA	NA	NA	NA	GG	AG	GG	AG	AG	AG	AG	AG	GG	GG	GG	AG	AG	AG	AG	GG	GG	AG	AG	GG	GG	AG	AG	GG	GG	GG	AG	GG	GG	GG	GG	AG	GG	AG	GG	AG	AG	GG	GG
AX-184576895	A/G	1C	17660799	+	NA	NA	NA	NA	NA	NA	AA	AA	AA	AA	AA	AA	AA	AA	AA	AA	AA	AA	AA	AA	AA	AA	AA	AA	AA	AA	AA	AA	AA	AA	AA	AA	AA	AA	AA	AA	AA	AA	AA	AA	AA	AA	AA	AA	AA
AX-184455441	A/G	1C	17676707	+	NA	NA	NA	NA	NA	NA	GG	AG	GG	GG	GG	GG	GG	GG	GG	GG	GG	GG	GG	GG	GG	GG	GG	GG	GG	GG	GG	GG	GG	GG	GG	GG	GG	GG	GG	GG	GG	GG	GG	GG	GG	GG	GG	GG	GG
AX-184561840	A/G	1C	17679688	+	NA	NA	NA	NA	NA	NA	AG	AA	AG	AA	AA	AA	AA	AA	AG	AG	AG	AA	AA	AA	AA	AA	AG	AA	AA	AG	AG	AA	AA	AG	AG	AG	AA	AG	AG	AG	AG	AA	AG	AA	AG	AA	AA	AG	AG
AX-184214516	A/G	1C	17746602	+	NA	NA	NA	NA	NA	NA	GG	GG	GG	GG	GG	GG	GG	GG	GG	GG	GG	GG	GG	GG	GG	GG	GG	GG	GG	GG	GG	GG	GG	GG	GG	GG	GG	GG	GG	GG	GG	GG	GG	GG	GG	GG	GG	GG	GG
AX-184598110	A/G	1C	17871116	+	NA	NA	NA	NA	NA	NA	GG	GG	GG	GG	GG	GG	GG	GG	GG	GG	GG	GG	GG	GG	GG	GG	GG	GG	GG	GG	GG	GG	GG	GG	GG	GG	GG	GG	GG	GG	GG	GG	GG	GG	GG	GG	GG	GG	GG
AX-184091199	T/C	1C	17906307	+	NA	NA	NA	NA	NA	NA	CC	TC	CC	CC	CC	CC	CC	CC	CC	CC	CC	CC	CC	CC	CC	CC	CC	CC	CC	CC	CC	CC	CC	CC	CC	CC	CC	CC	CC	CC	CC	CC	CC	CC	CC	CC	CC	CC	CC
AX-184279174	A/G	1C	17921387	+	NA	NA	NA	NA	NA	NA	AA	AG	AA	AA	AA	AA	AA	AA	AA	AA	AA	AA	AA	AA	AA	AA	AA	AA	AA	AA	AA	AA	AA	AA	AA	AA	AA	AA	AA	AA	AA	AA	AA	AA	AA	AA	AA	AA	AA
AX-184040156	A/G	1C	17973800	+	NA	NA	NA	NA	NA	NA	GG	GG	GG	GG	GG	GG	GG	GG	GG	GG	GG	GG	GG	GG	GG	GG	GG	GG	GG	GG	GG	GG	GG	GG	GG	GG	GG	GG	GG	GG	GG	GG	GG	GG	GG	GG	GG	GG	GG
AX-184194204	T/G	1C	18000547	+	NA	NA	NA	NA	NA	NA	TT	TT	TT	TG	TG	TG	TG	TG	TT	TT	TT	TG	TG	TG	TG	TG	TT	TG	TG	TT	TT	TG	TG	TT	TT	TT	TG	TT	TT	TT	TT	TG	TT	TG	TT	TG	TG	TT	TT
AX-184955054	A/G	1C	18019917	+	NA	NA	NA	NA	NA	NA	GG	AG	GG	AG	AG	AG	AG	AG	GG	GG	GG	AG	AG	AG	AG	AG	GG	AG	AG	GG	GG	AG	AG	GG	GG	GG	AG	GG	GG	GG	GG	AG	GG	AG	GG	AG	AG	GG	GG
AX-184852742	T/C	1C	18076618	+	NA	NA	NA	NA	NA	NA	TC	TC	TC	TC	TC	TC	TC	TC	TC	TC	TC	TC	TC	TC	TC	TC	TC	TC	TC	TC	TC	TC	TC	TC	TC	TC	TC	TC	TC	TC	TC	TC	TC	TC	TC	TC	TC	TC	TC
AX-184935031	A/G	1C	18082667	+	NA	NA	NA	NA	NA	NA	AG	GG	AG	GG	GG	GG	GG	GG	AG	AG	AG	GG	GG	GG	GG	GG	AG	AA	GG	AG	AG	GG	GG	AG	AG	AG	GG	AG	AG	AG	AG	GG	AG	GG	AG	GG	GG	AG	AG
AX-184669742	A/G	1C	18095587	+	NA	NA	NA	NA	NA	NA	AG	AG	AG	GG	GG	GG	GG	GG	AG	AG	AG	GG	GG	GG	GG	GG	AG	GG	GG	AG	AG	GG	GG	AG	AG	AG	GG	AG	AG	AG	AG	GG	AG	GG	AG	GG	GG	AG	AG
AX-184640366	T/G	1C	18181293	+	NA	NA	NA	NA	NA	NA	TG	GG	TG	GG	GG	GG	GG	GG	TG	TG	TG	GG	GG	GG	GG	GG	TG	GG	GG	TG	TG	GG	GG	TG	TG	TG	GG	TG	TG	TG	TG	GG	TG	GG	TG	GG	GG	TG	TG
AX-184553992	A/G	1C	18211078	+	NA	NA	NA	NA	NA	NA	AG	AG	AA	GG	GG	GG	GG	GG	AG	AG	AG	GG	GG	GG	GG	GG	AG	GG	GG	AG	AG	GG	GG	AG	AG	AG	GG	AG	AG	AG	AG	GG	AG	GG	AG	GG	GG	AG	AG
AX-184139895	T/G	1C	18232853	+	NA	NA	NA	NA	NA	NA	TG	TG	TG	GG	GG	GG	GG	GG	TG	TG	TG	GG	GG	GG	GG	GG	TG	GG	GG	TG	TG	GG	TT	TG	TG	TG	GG	TG	TG	TG	TG	GG	TG	GG	TG	TT	GG	TG	TG
AX-184313285	T/G	1C	18286007	+	NA	NA	NA	NA	NA	NA	GG	TG	GG	TG	TG	TG	TG	TG	GG	GG	GG	TG	TG	TG	TG	TG	GG	TG	TG	GG	GG	TG	TG	GG	GG	GG	TG	GG	GG	GG	GG	TG	GG	TG	GG	TG	TG	GG	GG
AX-184705304	A/C	1C	18311619	+	NA	NA	NA	NA	NA	NA	AC	CC	AC	CC	CC	CC	CC	CC	AC	AC	AC	CC	CC	CC	CC	CC	AC	CC	CC	AC	AC	CC	CC	AC	AC	AC	CC	AC	AC	AC	AC	CC	AC	CC	AC	CC	CC	AC	AC
AX-184117176	A/G	1C	18311741	+	NA	NA	NA	NA	NA	NA	GG	GG	GG	AG	AG	AG	AG	AG	GG	GG	GG	AG	AG	AG	AG	AG	GG	AG	AG	GG	GG	AG	AG	GG	GG	GG	AG	GG	GG	GG	GG	AG	GG	AG	GG	AG	AG	GG	GG
AX-184765916	A/G	1C	18388858	+	NA	NA	NA	NA	NA	NA	AG	AG	GG	AG	AG	AG	AG	AG	AG	AG	AG	AG	AG	AG	AG	AG	AG	AG	AG	AG	AG	AG	AG	AG	AG	AG	AG	AG	AG	AG	AG	AG	AG	AG	AG	AG	AG	AG	AG
AX-184313288	T/C	1C	18426636	+	NA	NA	NA	NA	NA	NA	CC	CC	CC	CC	CC	CC	CC	CC	CC	CC	CC	CC	CC	CC	CC	CC	CC	CC	CC	CC	CC	CC	CC	CC	CC	CC	CC	CC	CC	CC	CC	CC	CC	CC	CC	CC	CC	CC	CC
AX-184700422	T/G	1C	18432265	+	NA	NA	NA	NA	NA	NA	GG	GG	GG	GG	GG	GG	GG	GG	GG	GG	GG	GG	GG	GG	GG	GG	GG	GG	GG	GG	GG	GG	GG	GG	GG	GG	GG	GG	GG	GG	GG	GG	GG	GG	GG	GG	GG	GG	GG
AX-184714078	T/G	1C	18515592	+	NA	NA	NA	NA	NA	NA	GG	GG	GG	GG	GG	GG	GG	GG	GG	GG	GG	GG	GG	GG	GG	GG	GG	GG	GG	GG	GG	GG	GG	GG	GG	GG	GG	GG	GG	GG	GG	GG	GG	GG	GG	GG	GG	GG	GG
AX-184434882	T/C	1C	18541054	+	NA	NA	NA	NA	NA	NA	CC	TC	CC	CC	CC	CC	CC	CC	CC	CC	CC	CC	CC	CC	CC	CC	CC	CC	CC	CC	CC	CC	CC	CC	CC	CC	CC	CC	CC	CC	CC	CC	CC	CC	CC	CC	CC	CC	CC
AX-184944980	A/C	1C	18589436	+	NA	NA	NA	NA	NA	NA	AC	AC	AC	AA	AA	AA	AA	AA	AC	AC	AC	AA	AA	AA	AA	AA	AC	AA	AA	AC	AC	AA	AA	AC	AC	AC	AA	AC	AC	AC	AC	AA	AC	AA	AC	AA	AA	AC	AC
AX-184880032	A/G	1C	18590962	+	NA	NA	NA	NA	NA	NA	AA	AA	AA	AA	AA	AA	AA	AA	AA	AA	AA	AA	AA	AA	AA	AA	AA	AA	AA	AA	AA	AA	AA	AA	AA	AA	AA	AA	AA	AA	AA	AA	AA	AA	AA	AA	AA	AA	AA
AX-184194217	A/G	1C	18597575	+	NA	NA	NA	NA	NA	NA	AA	AA	AA	AA	AA	AA	AA	AA	AA	AA	AA	AA	AA	AA	AA	AA	AA	AA	AA	AA	AA	AA	AA	AA	AA	AA	AA	AA	AA	AA	AA	AA	AA	AA	AA	AG	AA	AA	AA
AX-184214527	A/G	1C	18598713	+	NA	NA	NA	NA	NA	NA	GG	AG	GG	GG	GG	GG	GG	GG	GG	GG	GG	GG	GG	GG	GG	GG	GG	GG	GG	GG	GG	GG	GG	GG	GG	GG	GG	GG	GG	GG	GG	GG	GG	GG	GG	GG	GG	GG	GG
AX-184920691	A/G	1C	18768113	+	NA	NA	NA	NA	NA	NA	AA	AA	AA	AA	AA	AA	AA	AA	AA	AA	AA	AA	AA	AA	AA	AA	AA	AA	AA	AA	AA	AA	AA	AA	AA	AA	AA	AA	AA	AA	AA	AA	AA	AA	AA	AA	AA	AA	AA
AX-184529567	T/C	1C	18783510	+	NA	NA	NA	NA	NA	NA	TT	TT	TT	CC	CC	CC	CC	CC	TT	TT	TT	CC	CC	CC	CC	CC	TT	CC	CC	TT	TT	CC	CC	TT	TT	TT	CC	TT	TT	TT	TT	CC	TT	CC	TT	CC	CC	TT	TT
AX-184369543	A/C	1C	18808859	+	NA	NA	NA	NA	NA	NA	CC	CC	AC	CC	AC	AC	AA	CC	AA	AA	AA	AC	AA	CC	AC	CC	AC	AC	CC	AC	AC	AA	AC	AA	AC	CC	AA	AA	AC	CC	AC	AC	AA	AA	CC	AC	AA	AA	CC
AX-184075369	T/G	1C	18849864	+	NA	NA	NA	NA	NA	NA	GG	GG	GG	GG	GG	GG	GG	GG	GG	GG	GG	GG	GG	GG	GG	GG	GG	GG	GG	GG	GG	GG	GG	GG	GG	GG	GG	GG	GG	GG	GG	GG	GG	GG	GG	GG	GG	GG	GG
AX-184132031	T/C	1C	18896219	+	NA	NA	NA	NA	NA	NA	CC	CC	CC	CC	CC	CC	CC	CC	CC	CC	CC	CC	CC	CC	CC	CC	CC	CC	CC	CC	CC	CC	CC	CC	CC	CC	CC	CC	CC	CC	CC	CC	CC	CC	CC	CC	CC	CC	CC
AX-184598121	A/G	1C	18968380	+	NA	NA	NA	NA	NA	NA	GG	AG	GG	AG	AG	AG	AG	AG	GG	GG	GG	AG	AG	AG	AG	AG	GG	AG	AG	GG	GG	AG	AG	GG	GG	GG	AG	GG	GG	GG	GG	AG	GG	AG	GG	AG	AG	GG	GG
AX-184279208	A/G	1C	18995121	+	NA	NA	NA	NA	NA	NA	AG	GG	GG	GG	GG	GG	GG	GG	GG	GG	GG	GG	GG	GG	GG	GG	GG	GG	GG	GG	GG	GG	GG	GG	GG	GG	GG	GG	GG	GG	GG	GG	GG	GG	GG	GG	GG	GG	GG
AX-184591225	T/G	1C	19021226	+	NA	NA	NA	NA	NA	NA	TG	TG	TG	TT	TT	TT	TT	TT	TG	TG	TG	TT	TT	TT	TT	TT	TG	TT	TT	TG	TG	TT	TT	TG	TG	TG	TT	TG	TG	TG	TG	TT	TG	TT	TG	TT	TT	TG	TG
AX-184591226	T/C	1C	19030029	+	NA	NA	NA	NA	NA	NA	TC	TC	TC	TC	TC	TC	TC	TC	TC	TC	TC	TC	TC	TC	TC	TC	TC	TC	TC	TC	TC	TC	TC	TC	TC	TC	TC	TC	TC	TC	TC	TC	TC	TC	TC	TC	TC	TC	TC
AX-184279209	A/G	1C	19046529	+	NA	NA	NA	NA	NA	NA	AA	AA	AA	AA	AA	AA	AA	AA	AA	AA	AA	AA	AA	AA	AA	AA	AA	AA	AA	AA	AA	AA	AA	AA	AA	AA	AA	AA	AA	AA	AA	AA	AA	AA	AA	AA	AA	AA	AA
AX-184257299	T/C	1C	19114363	+	NA	NA	NA	NA	NA	NA	TC	TC	TC	CC	CC	TC	TC	TC	TC	TC	CC	CC	TC	TC	TC	CC	CC	TC	CC	TC	TC	CC	TC	TC	CC	TC	TC	TC	TC	TC	TC	CC	TC	TC	TC	TC	CC	CC	CC
AX-184669751	T/C	1C	19153548	+	NA	NA	NA	NA	NA	NA	CC	CC	CC	CC	CC	CC	CC	CC	CC	CC	CC	CC	CC	CC	CC	CC	CC	CC	CC	CC	CC	CC	CC	CC	CC	CC	CC	CC	CC	CC	CC	CC	CC	CC	CC	CC	CC	CC	CC
AX-184920704	T/G	1C	19166039	+	NA	NA	NA	NA	NA	NA	TG	GG	GG	TT	TT	TT	TT	TT	TG	TG	TG	TT	TT	TT	TT	TT	TG	TT	TT	TG	TG	TT	TT	TG	TG	TG	TT	TG	TG	TG	TG	TT	TG	TT	TG	TT	TT	TG	TG
AX-184324785	A/C	1C	19229757	+	NA	NA	NA	NA	NA	NA	AA	AC	AA	AA	AA	AA	AA	AA	AA	AA	AA	AA	AA	AA	AA	AA	AA	AA	AA	AA	AA	AA	AA	AA	AA	AA	AA	AA	AA	AA	AA	AA	AA	AA	AA	AA	AA	AA	AA
AX-184434889	T/C	1C	19256796	+	NA	NA	NA	NA	NA	NA	CC	CC	CC	CC	CC	CC	CC	CC	CC	CC	CC	CC	CC	CC	CC	CC	CC	CC	CC	CC	CC	CC	CC	CC	CC	CC	CC	CC	CC	CC	CC	CC	CC	CC	CC	CC	CC	CC	CC
AX-184279216	A/G	1C	19326195	+	NA	NA	NA	NA	NA	NA	GG	GG	GG	GG	GG	GG	GG	GG	GG	GG	GG	GG	GG	GG	GG	GG	GG	GG	GG	GG	GG	GG	GG	GG	GG	GG	GG	GG	GG	GG	GG	GG	GG	GG	GG	GG	GG	GG	GG
AX-184184446	A/G	1C	19342311	+	NA	NA	NA	NA	NA	NA	GG	GG	GG	GG	GG	GG	GG	GG	GG	GG	GG	GG	GG	GG	GG	GG	GG	GG	GG	GG	GG	GG	GG	GG	GG	GG	GG	GG	GG	GG	GG	GG	GG	GG	GG	GG	GG	GG	GG
AX-184665270	T/C	1C	19399341	+	NA	NA	NA	NA	NA	NA	CC	CC	CC	TC	TC	TC	TC	TC	CC	CC	CC	TC	TC	TC	TC	TC	CC	TC	TC	CC	CC	TC	TC	CC	CC	CC	TC	CC	CC	CC	CC	TC	CC	TC	CC	TC	TC	CC	CC
AX-184576912	T/G	1C	19429752	+	NA	NA	NA	NA	NA	NA	TT	TT	TT	TT	TT	TT	TT	TT	TT	TT	TT	TT	TT	TT	TT	TT	TT	TT	TT	TT	TT	TT	TT	TT	TT	TT	TT	TT	TT	TT	TT	TT	TT	TT	TT	TT	TT	TT	TT
AX-184148061	T/G	1C	19446379	+	NA	NA	NA	NA	NA	NA	GG	GG	GG	GG	GG	GG	GG	GG	GG	GG	GG	GG	GG	GG	GG	GG	GG	GG	GG	GG	GG	GG	GG	GG	GG	GG	GG	GG	GG	GG	GG	GG	GG	GG	GG	GG	GG	GG	GG
AX-184786064	T/C	1C	19517893	+	NA	NA	NA	NA	NA	NA	CC	CC	CC	CC	CC	CC	CC	CC	CC	CC	CC	CC	CC	CC	CC	CC	CC	CC	CC	CC	CC	CC	CC	CC	CC	CC	CC	CC	CC	CC	CC	CC	CC	CC	CC	CC	CC	CC	CC
AX-184301789	A/C	1C	19560169	+	NA	NA	NA	NA	NA	NA	CC	CC	CC	CC	CC	CC	CC	CC	CC	CC	CC	CC	CC	CC	CC	CC	CC	CC	CC	CC	CC	CC	CC	CC	CC	CC	CC	CC	CC	CC	CC	CC	CC	CC	CC	CC	CC	CC	CC
AX-184021643	A/C	1C	19586013	+	NA	NA	NA	NA	NA	NA	CC	CC	CC	CC	CC	CC	CC	CC	CC	CC	CC	CC	CC	CC	CC	CC	CC	CC	CC	CC	CC	CC	CC	CC	CC	CC	CC	CC	CC	CC	CC	CC	CC	CC	CC	CC	CC	CC	CC
AX-184475455	T/C	1C	19715530	+	NA	NA	NA	NA	NA	NA	CC	CC	CC	CC	CC	CC	CC	CC	CC	CC	CC	CC	CC	CC	CC	CC	CC	CC	CC	CC	CC	CC	CC	CC	CC	CC	CC	CC	CC	CC	CC	CC	CC	CC	CC	CC	CC	CC	CC
AX-184214543	A/G	1C	19736733	+	NA	NA	NA	NA	NA	NA	GG	GG	GG	GG	GG	GG	GG	GG	GG	GG	GG	GG	GG	GG	GG	GG	GG	GG	GG	GG	GG	GG	GG	GG	GG	GG	GG	GG	GG	GG	GG	GG	GG	GG	GG	GG	GG	GG	GG
AX-184485052	A/C	1C	19818643	+	NA	NA	NA	NA	NA	NA	CC	CC	CC	CC	CC	CC	CC	CC	CC	CC	CC	CC	CC	CC	CC	CC	CC	CC	CC	CC	CC	CC	CC	CC	CC	CC	CC	CC	CC	CC	CC	CC	CC	CC	CC	CC	CC	CC	CC
AX-184475457	T/C	1C	19826136	+	NA	NA	NA	NA	NA	NA	CC	CC	CC	CC	CC	CC	CC	CC	CC	CC	CC	CC	CC	CC	CC	CC	CC	CC	CC	CC	CC	CC	CC	CC	CC	CC	CC	CC	CC	CC	CC	CC	CC	CC	CC	CC	CC	CC	CC
AX-184902917	T/C	1C	19852651	+	NA	NA	NA	NA	NA	NA	CC	CC	CC	CC	CC	CC	CC	CC	CC	CC	CC	CC	CC	CC	CC	CC	CC	CC	CC	CC	CC	CC	CC	CC	CC	CC	CC	CC	CC	CC	CC	CC	CC	CC	CC	CC	CC	CC	CC
AX-184402754	T/G	1C	19882938	+	NA	NA	NA	NA	NA	NA	TG	GG	TG	TG	TG	TG	TG	TG	TG	TG	TG	TG	TG	TG	TG	TG	TG	TG	TG	TG	TG	TG	TG	TG	GG	TG	TG	TG	TG	TG	TG	TG	TG	TG	TG	TG	TG	TG	TG
AX-184920710	A/G	1C	19914547	+	NA	NA	NA	NA	NA	NA	GG	AA	GG	GG	GG	GG	GG	GG	GG	GG	GG	GG	GG	GG	GG	GG	GG	GG	GG	GG	GG	GG	GG	GG	GG	GG	GG	GG	GG	GG	GG	GG	GG	GG	GG	GG	GG	GG	GG
AX-184066197	A/C	1C	20016848	+	NA	NA	NA	NA	NA	NA	CC	CC	CC	CC	CC	CC	CC	CC	CC	CC	CC	CC	CC	CC	CC	CC	CC	CC	CC	CC	CC	CC	CC	CC	CC	CC	CC	CC	CC	CC	CC	CC	CC	CC	CC	CC	CC	CC	CC
AX-184051283	T/C	1C	20060597	+	NA	NA	NA	NA	NA	NA	CC	CC	CC	CC	CC	CC	CC	CC	CC	CC	CC	CC	CC	CC	CC	CC	CC	CC	CC	CC	CC	CC	CC	CC	CC	CC	CC	CC	CC	CC	CC	CC	CC	CC	CC	CC	CC	CC	CC
AX-184156785	A/G	1C	20078596	+	NA	NA	NA	NA	NA	NA	AG	GG	GG	GG	GG	GG	GG	GG	AG	AG	AG	GG	GG	GG	GG	GG	AG	GG	GG	AG	AG	GG	GG	AG	AG	AG	GG	AG	AG	AG	AG	GG	AG	GG	AG	GG	GG	AG	AG
AX-184738526	T/C	1C	20111049	+	NA	NA	NA	NA	NA	NA	TC	CC	CC	CC	CC	CC	CC	CC	TC	TC	TC	CC	CC	CC	CC	CC	TC	CC	CC	TC	TC	CC	CC	TC	TC	TC	CC	TC	TC	TC	TC	CC	TC	CC	TC	CC	CC	TC	TC
AX-184402759	T/C	1C	20235581	+	NA	NA	NA	NA	NA	NA	TC	TT	TT	TT	TT	TT	TT	TT	TC	TC	TC	TT	TT	TT	TT	TT	TC	TT	TT	TC	TC	TT	TT	TC	TC	TC	TT	TC	TC	TC	TC	TT	TC	TT	TC	TT	TT	TC	TC
AX-184032285	T/C	1C	20317891	+	NA	NA	NA	NA	NA	NA	TC	CC	CC	CC	CC	CC	CC	CC	TC	TC	TC	CC	CC	CC	CC	CC	TC	CC	CC	TC	TC	CC	CC	TC	TC	TC	CC	TC	TC	TC	TC	CC	TC	CC	TC	CC	CC	TC	TC
AX-184313305	T/C	1C	20322636	+	NA	NA	NA	NA	NA	NA	TC	TT	TC	CC	CC	CC	CC	CC	TC	TC	TC	CC	CC	CC	CC	CC	TC	CC	CC	TC	TC	CC	CC	TC	TC	TC	CC	TC	TC	TC	TC	CC	TC	CC	TC	CC	CC	TC	TC
AX-184054649	A/G	1C	20351935	+	NA	NA	NA	NA	NA	NA	GG	GG	GG	GG	GG	GG	GG	GG	GG	GG	GG	GG	GG	GG	GG	GG	GG	GG	GG	GG	GG	GG	GG	GG	GG	GG	GG	GG	GG	GG	GG	GG	GG	GG	GG	GG	GG	GG	GG
AX-184313307	T/C	1C	20383128	+	NA	NA	NA	NA	NA	NA	TC	TC	TC	TC	TC	TC	TC	TC	TC	TC	TC	TC	TC	TC	TC	TC	TC	TC	TC	TC	TC	TC	TC	TC	TC	TC	TC	TC	TC	TC	TC	TC	TC	TC	TC	TC	TC	TC	TC
AX-184759554	A/G	1C	20434400	+	NA	NA	NA	NA	NA	NA	AG	GG	GG	GG	GG	GG	GG	GG	AG	AG	AG	GG	GG	GG	GG	GG	AG	GG	GG	AG	AG	GG	GG	AG	AG	AG	GG	AG	AG	AG	AG	GG	AG	GG	AG	GG	GG	AG	AG
AX-184020331	A/C	1C	20465144	+	NA	NA	NA	NA	NA	NA	AC	AA	AA	AA	AA	AA	AA	AA	AC	AC	AC	AA	AA	AA	AA	AA	AC	AA	AA	AC	AC	AA	AA	AC	AC	AC	AA	AC	AC	AC	AC	AA	AC	AA	AC	AA	AA	AC	AC
AX-184194237	T/C	1C	20523892	+	NA	NA	NA	NA	NA	NA	CC	CC	CC	CC	CC	CC	CC	CC	CC	CC	CC	CC	CC	CC	CC	CC	CC	CC	CC	CC	CC	CC	CC	CC	CC	CC	CC	CC	CC	CC	CC	CC	CC	CC	CC	CC	CC	CC	CC
AX-184380816	T/G	1C	20588251	+	NA	NA	NA	NA	NA	NA	GG	GG	GG	GG	GG	GG	GG	GG	GG	GG	GG	GG	GG	GG	GG	GG	GG	GG	GG	GG	GG	GG	GG	GG	GG	GG	GG	GG	GG	GG	GG	GG	GG	GG	GG	GG	GG	GG	GG
AX-184058185	T/C	1C	20592451	+	NA	NA	NA	NA	NA	NA	TC	TC	TC	TC	TC	TC	TC	TC	TC	TC	TC	TC	TC	TC	TC	TC	TC	CC	TC	TC	TC	TC	TC	TC	TC	TC	TC	TC	TC	TC	TC	TC	TC	TC	TC	TC	TC	TC	TC
AX-184944988	A/G	1C	20608229	+	NA	NA	NA	NA	NA	NA	GG	GG	GG	AG	AG	AG	AG	AG	AG	AG	AG	AG	AG	AG	GG	AG	AG	AG	AG	AG	AG	AG	AG	AG	AG	AG	AG	AG	AG	AG	AG	AG	AG	AG	AG	AG	AG	AG	AG
AX-184554021	T/C	1C	20642703	+	NA	NA	NA	NA	NA	NA	CC	CC	CC	CC	CC	CC	CC	CC	CC	CC	CC	CC	CC	CC	CC	CC	CC	CC	CC	CC	CC	CC	CC	CC	CC	CC	CC	CC	CC	CC	CC	CC	CC	CC	CC	CC	CC	CC	CC
AX-184369563	T/C	1C	20754803	+	NA	NA	NA	NA	NA	NA	CC	CC	CC	CC	CC	CC	CC	CC	CC	CC	CC	CC	CC	CC	CC	CC	CC	CC	CC	CC	CC	CC	CC	CC	CC	CC	CC	CC	CC	CC	CC	CC	CC	CC	CC	CC	CC	CC	CC
AX-184214549	T/C	1C	20783915	+	NA	NA	NA	NA	NA	NA	CC	CC	CC	CC	CC	CC	CC	CC	CC	CC	CC	CC	CC	CC	CC	CC	CC	CC	CC	CC	CC	CC	CC	CC	CC	CC	CC	CC	CC	CC	CC	CC	CC	CC	CC	CC	CC	CC	CC
AX-184967728	T/C	1C	20795829	+	NA	NA	NA	NA	NA	NA	TC	CC	TC	TC	TC	TC	TC	TC	TC	TC	TC	TC	TC	TC	TC	TC	TC	TC	TC	TC	TC	TC	TC	TC	TC	TC	TC	TC	TC	TC	TC	TC	TC	TC	TC	TC	TC	TC	TC
AX-184730941	T/C	1C	20819410	+	NA	NA	NA	NA	NA	NA	TC	TT	TC	TC	TC	TC	TC	TC	TC	TC	TC	TC	TC	TC	TC	TC	TC	TC	TC	TC	TC	TC	TC	TC	TC	TC	TC	TC	TC	TC	TC	TC	TC	TC	TC	TC	TC	TC	TC
AX-184737166	A/G	1C	20848596	+	NA	NA	NA	NA	NA	NA	AA	AA	AA	AA	AA	AA	AA	AA	AA	AA	AA	AA	AA	AA	AA	AA	AA	AA	AA	AA	AA	AA	AA	AA	AA	AA	AA	AA	AA	AA	AA	AA	AA	AA	AA	AA	AA	AA	AA
AX-184611273	T/C	1C	20898811	+	NA	NA	NA	NA	NA	NA	CC	CC	CC	CC	CC	CC	CC	CC	CC	CC	CC	CC	CC	CC	CC	CC	CC	CC	CC	CC	CC	CC	CC	CC	CC	CC	CC	CC	CC	CC	CC	CC	CC	CC	CC	CC	CC	CC	CC
AX-184561863	T/G	1C	20927108	+	NA	NA	NA	NA	NA	NA	TG	TG	TG	TG	TG	GG	TG	TG	TG	TG	TG	TG	TG	TG	TG	TG	TG	TG	TG	TG	TG	TG	TG	TG	TG	TG	TG	TG	TG	TG	TG	GG	TG	TG	TG	TG	TG	TG	TG
AX-184132056	T/C	1C	20986724	+	NA	NA	NA	NA	NA	NA	CC	CC	CC	CC	CC	CC	CC	CC	CC	CC	CC	CC	CC	CC	CC	CC	CC	CC	CC	CC	CC	CC	CC	CC	CC	CC	CC	CC	CC	CC	CC	CC	CC	CC	CC	CC	CC	CC	CC
AX-184380824	T/C	1C	20997561	+	NA	NA	NA	NA	NA	NA	TT	TC	TC	TC	TC	TC	TC	TC	TT	TT	TT	TC	TC	TC	TC	TC	TT	TC	TC	TT	TT	TC	TC	TT	TT	TT	TC	TT	TT	TT	TT	TC	TT	TC	TT	TC	TC	TT	TT
AX-184224842	A/G	1C	21042507	+	NA	NA	NA	NA	NA	NA	GG	AG	AG	AG	AG	AG	AG	AG	GG	GG	GG	AG	AG	AG	AG	AG	GG	AG	AG	GG	GG	AG	AG	GG	GG	GG	AG	GG	GG	GG	GG	AG	GG	AG	GG	AG	AG	GG	GG
AX-184445349	A/G	1C	21076073	+	NA	NA	NA	NA	NA	NA	GG	GG	GG	GG	GG	GG	GG	GG	GG	GG	GG	GG	GG	GG	GG	GG	GG	GG	GG	GG	GG	GG	GG	GG	GG	GG	GG	GG	GG	GG	GG	GG	GG	GG	GG	GG	GG	GG	GG
AX-184712020	T/C	1C	21079114	+	NA	NA	NA	NA	NA	NA	TC	TC	TC	TC	TC	TC	TC	TC	TC	TC	TC	TC	TC	TC	TC	TC	TC	TC	TC	TC	TC	TC	TC	TC	TC	TC	TC	TC	TC	TC	TC	TC	TC	TC	TC	TC	TC	TC	TC
AX-184925502	T/C	1C	21119008	+	NA	NA	NA	NA	NA	NA	TC	TC	TT	TC	TC	TC	TC	TC	TC	TC	TC	TC	TC	TC	TC	TC	TC	TC	TC	TC	TC	TC	TC	TC	TC	TC	TC	TC	TC	TC	TC	TC	TC	TC	TC	TC	TC	TC	TC
AX-184702910	A/G	1C	21164966	+	NA	NA	NA	NA	NA	NA	GG	GG	GG	GG	GG	GG	GG	GG	GG	GG	GG	GG	GG	GG	GG	GG	GG	GG	GG	GG	GG	GG	GG	GG	GG	GG	GG	GG	GG	GG	GG	GG	GG	GG	GG	GG	GG	GG	GG
AX-184369569	T/C	1C	21285502	+	NA	NA	NA	NA	NA	NA	TC	TC	CC	TC	TC	TC	TC	TC	TC	TC	TC	TC	TC	TC	TC	TC	TC	TC	TC	TC	TC	TC	TC	TC	TC	TC	TC	TC	TC	TC	TC	TC	TC	TC	TC	TC	TC	TC	TC
AX-184290568	A/G	1C	21312352	+	NA	NA	NA	NA	NA	NA	AG	GG	AG	AG	AG	AG	AG	AG	AG	AG	AG	AG	AG	AG	AG	AG	AG	AG	AG	AG	AG	AG	AG	AG	AG	AG	AG	AG	AG	AG	AG	AG	AG	AG	AG	AG	AG	AG	AG
[truncated: 18,780 more rows]
[truncated: 259 more columns]
