# Supplementary material for: A major QTL region associated with powdery mildew resistance in leaves and fruits of the reconstructed garden strawberry
Source: Theor Appl Genet. 2025 Apr 7;138(4):93. doi: 10.1007/s00122-025-04871-6 (PMC11976356; doi:10.1007/s00122-025-04871-6)
Supplement: Supplementary file 1 — Supplementary datasets: Dataset_S1: Filtered genotype data (HapMap format) and phenotype data (BLUEs) for GWA. Dataset_S2: Trait-associated SNPs, GWA models and approaches per PM QTLs from GWA and test statistics from Bayesian multivariate analysis. Dataset_S3: List of candidate genes on chromosome 3B. 1 (ZIP 15347 KB) [file 122_2025_4871_MOESM1_ESM.zip › Supplementary_datasets/Dataset_S3.xlsx]

## Sheet: RR_3B
Gene Name	Transcript Name	Organism Name	Proteome ID	Organism Acronym	Description	Chromosome Name	Strand	Gene Start (bp)	Gene End (bp)
Fxa3Bg202957	Fxa3Bg202957.1	Fx_ananassa_Royal_Royce_v1.0	701	Fx	(1 of 3) PTHR12542//PTHR12542:SF17 - EXOCYST COMPLEX PROTEIN EXO70 // SUBFAMILY NOT NAMED	chr_3B	-1	24160718	24162487
Fxa3Bg202818	Fxa3Bg202818.1	Fx_ananassa_Royal_Royce_v1.0	701	Fx	(1 of 4) PTHR31942:SF12 - MLO-LIKE PROTEIN 3	chr_3B	1	22942041	22948411
Fxa3Bg203302	Fxa3Bg203302.1	Fx_ananassa_Royal_Royce_v1.0	701	Fx	(1 of 4) PTHR32285:SF14 - PROTEIN PMR5-RELATED	chr_3B	1	27015763	27018829
Fxa3Bg202817	Fxa3Bg202817.1	Fx_ananassa_Royal_Royce_v1.0	701	Fx	(1 of 41) K08472 - mlo protein (MLO)	chr_3B	-1	22900579	22906007
Fxa3Bg203855	Fxa3Bg203855.1	Fx_ananassa_Royal_Royce_v1.0	701	Fx	(1 of 53) PTHR27004//PTHR27004:SF21 - FAMILY NOT NAMED // DISEASE RESISTANCE-LIKE PROTEIN/LRR DOMAIN-CONTAINING PROTEIN	chr_3B	1	30885186	30890078
Fxa3Bg201920	Fxa3Bg201920.1	Fx_ananassa_Royal_Royce_v1.0	701	Fx	(1 of 1) 1.14.13.109//1.14.13.76 - Abieta-7,13-dien-18-ol hydroxylase / CYP720B1 // Taxane 10-beta-hydroxylase / 5-alpha-taxadienol-10-beta-hydroxylase	chr_3B	-1	13602853	13608374
Fxa3Bg201920	Fxa3Bg201920.2	Fx_ananassa_Royal_Royce_v1.0	701	Fx	(1 of 1) 1.14.13.109//1.14.13.76 - Abieta-7,13-dien-18-ol hydroxylase / CYP720B1 // Taxane 10-beta-hydroxylase / 5-alpha-taxadienol-10-beta-hydroxylase	chr_3B	-1	13602853	13608374
Fxa3Bg201920	Fxa3Bg201920.3	Fx_ananassa_Royal_Royce_v1.0	701	Fx	(1 of 1) 1.14.13.109//1.14.13.76 - Abieta-7,13-dien-18-ol hydroxylase / CYP720B1 // Taxane 10-beta-hydroxylase / 5-alpha-taxadienol-10-beta-hydroxylase	chr_3B	-1	13602853	13608374
Fxa3Bg201920	Fxa3Bg201920.4	Fx_ananassa_Royal_Royce_v1.0	701	Fx	(1 of 1) 1.14.13.109//1.14.13.76 - Abieta-7,13-dien-18-ol hydroxylase / CYP720B1 // Taxane 10-beta-hydroxylase / 5-alpha-taxadienol-10-beta-hydroxylase	chr_3B	-1	13602853	13608374
Fxa3Bg200205	Fxa3Bg200205.1	Fx_ananassa_Royal_Royce_v1.0	701	Fx	(1 of 1) 1.3.1.84//1.6.5.5 - Acrylyl-CoA reductase (NADPH) // NADPH:quinone reductase / Zeta-crystallin	chr_3B	-1	950948	955499
Fxa3Bg200205	Fxa3Bg200205.2	Fx_ananassa_Royal_Royce_v1.0	701	Fx	(1 of 1) 1.3.1.84//1.6.5.5 - Acrylyl-CoA reductase (NADPH) // NADPH:quinone reductase / Zeta-crystallin	chr_3B	-1	950948	955499
Fxa3Bg202690	Fxa3Bg202690.1	Fx_ananassa_Royal_Royce_v1.0	701	Fx	(1 of 1) 2.4.1.16 - Chitin synthase / Chitin-UDP acetyl-glucosaminyl transferase	chr_3B	1	21429621	21430180
Fxa3Bg202578	Fxa3Bg202578.1	Fx_ananassa_Royal_Royce_v1.0	701	Fx	(1 of 1) 3.6.3.34//3.6.3.44//4.99.1.1 - Iron-chelate-transporting ATPase // Xenobiotic-transporting ATPase / Steroid-transporting ATPase // Ferrochelatase / Protoheme ferro-lyase	chr_3B	1	20059165	20066441
Fxa3Bg202578	Fxa3Bg202578.2	Fx_ananassa_Royal_Royce_v1.0	701	Fx	(1 of 1) 3.6.3.34//3.6.3.44//4.99.1.1 - Iron-chelate-transporting ATPase // Xenobiotic-transporting ATPase / Steroid-transporting ATPase // Ferrochelatase / Protoheme ferro-lyase	chr_3B	1	20059165	20066441
Fxa3Bg202578	Fxa3Bg202578.3	Fx_ananassa_Royal_Royce_v1.0	701	Fx	(1 of 1) 3.6.3.34//3.6.3.44//4.99.1.1 - Iron-chelate-transporting ATPase // Xenobiotic-transporting ATPase / Steroid-transporting ATPase // Ferrochelatase / Protoheme ferro-lyase	chr_3B	1	20059165	20066441
Fxa3Bg202578	Fxa3Bg202578.4	Fx_ananassa_Royal_Royce_v1.0	701	Fx	(1 of 1) 3.6.3.34//3.6.3.44//4.99.1.1 - Iron-chelate-transporting ATPase // Xenobiotic-transporting ATPase / Steroid-transporting ATPase // Ferrochelatase / Protoheme ferro-lyase	chr_3B	1	20059165	20066441
Fxa3Bg202578	Fxa3Bg202578.5	Fx_ananassa_Royal_Royce_v1.0	701	Fx	(1 of 1) 3.6.3.34//3.6.3.44//4.99.1.1 - Iron-chelate-transporting ATPase // Xenobiotic-transporting ATPase / Steroid-transporting ATPase // Ferrochelatase / Protoheme ferro-lyase	chr_3B	1	20059165	20066441
Fxa3Bg201188	Fxa3Bg201188.1	Fx_ananassa_Royal_Royce_v1.0	701	Fx	(1 of 1) IPR000225//IPR000719//IPR001611//IPR002290//IPR003591//IPR011009//IPR013210//IPR020635 - Armadillo // Protein kinase domain // Leucine-rich repeat // Serine/threonine/dual specificity protein kinase, catalytic domain // Leucine-rich repeat, typical subtype // Protein kinase-like domain // Leucine-rich repeat-containing N-terminal, plant-type // Tyrosine-protein kinase, catalytic domain	chr_3B	-1	7390832	7395007
Fxa3Bg200587	Fxa3Bg200587.1	Fx_ananassa_Royal_Royce_v1.0	701	Fx	(1 of 1) IPR000293//IPR001878//IPR003121//IPR019339 - Channel forming colicin, C-terminal cytotoxic // Zinc finger, CCHC-type // SWIB/MDM2 domain // CBF1-interacting co-repressor CIR, N-terminal domain	chr_3B	-1	3339767	3343760
Fxa3Bg200587	Fxa3Bg200587.2	Fx_ananassa_Royal_Royce_v1.0	701	Fx	(1 of 1) IPR000293//IPR001878//IPR003121//IPR019339 - Channel forming colicin, C-terminal cytotoxic // Zinc finger, CCHC-type // SWIB/MDM2 domain // CBF1-interacting co-repressor CIR, N-terminal domain	chr_3B	-1	3339767	3343760
Fxa3Bg200587	Fxa3Bg200587.3	Fx_ananassa_Royal_Royce_v1.0	701	Fx	(1 of 1) IPR000293//IPR001878//IPR003121//IPR019339 - Channel forming colicin, C-terminal cytotoxic // Zinc finger, CCHC-type // SWIB/MDM2 domain // CBF1-interacting co-repressor CIR, N-terminal domain	chr_3B	-1	3339767	3343760
Fxa3Bg200587	Fxa3Bg200587.4	Fx_ananassa_Royal_Royce_v1.0	701	Fx	(1 of 1) IPR000293//IPR001878//IPR003121//IPR019339 - Channel forming colicin, C-terminal cytotoxic // Zinc finger, CCHC-type // SWIB/MDM2 domain // CBF1-interacting co-repressor CIR, N-terminal domain	chr_3B	-1	3339767	3343760
Fxa3Bg200587	Fxa3Bg200587.5	Fx_ananassa_Royal_Royce_v1.0	701	Fx	(1 of 1) IPR000293//IPR001878//IPR003121//IPR019339 - Channel forming colicin, C-terminal cytotoxic // Zinc finger, CCHC-type // SWIB/MDM2 domain // CBF1-interacting co-repressor CIR, N-terminal domain	chr_3B	-1	3339767	3343760
Fxa3Bg200587	Fxa3Bg200587.6	Fx_ananassa_Royal_Royce_v1.0	701	Fx	(1 of 1) IPR000293//IPR001878//IPR003121//IPR019339 - Channel forming colicin, C-terminal cytotoxic // Zinc finger, CCHC-type // SWIB/MDM2 domain // CBF1-interacting co-repressor CIR, N-terminal domain	chr_3B	-1	3339767	3343760
Fxa3Bg200587	Fxa3Bg200587.7	Fx_ananassa_Royal_Royce_v1.0	701	Fx	(1 of 1) IPR000293//IPR001878//IPR003121//IPR019339 - Channel forming colicin, C-terminal cytotoxic // Zinc finger, CCHC-type // SWIB/MDM2 domain // CBF1-interacting co-repressor CIR, N-terminal domain	chr_3B	-1	3339767	3343760
Fxa3Bg200586	Fxa3Bg200586.1	Fx_ananassa_Royal_Royce_v1.0	701	Fx	(1 of 1) IPR000293//IPR003121 - Channel forming colicin, C-terminal cytotoxic // SWIB/MDM2 domain	chr_3B	-1	3324644	3325161
Fxa3Bg200060	Fxa3Bg200060.1	Fx_ananassa_Royal_Royce_v1.0	701	Fx	(1 of 1) IPR000433//IPR001005//IPR007526//IPR009057//IPR017884//IPR020542 - Zinc finger, ZZ-type // SANT/Myb domain // SWIRM domain // Homeodomain-like // SANT domain // Aspartate carbamoyltransferase regulatory subunit, C-terminal	chr_3B	-1	289272	293891
Fxa3Bg203160	Fxa3Bg203160.1	Fx_ananassa_Royal_Royce_v1.0	701	Fx	(1 of 1) IPR000504//IPR017334//IPR024675 - RNA recognition motif domain // Eukaryotic translation initiation factor 3 subunit G // Eukaryotic translation initiation factor 3 subunit G, N-terminal	chr_3B	-1	25901402	25902510
Fxa3Bg201799	Fxa3Bg201799.1	Fx_ananassa_Royal_Royce_v1.0	701	Fx	(1 of 1) IPR000719//IPR000858//IPR001245//IPR003609//IPR011009 - Protein kinase domain // S-locus glycoprotein domain // Serine-threonine/tyrosine-protein kinase catalytic domain // PAN/Apple domain // Protein kinase-like domain	chr_3B	1	12375118	12381258
Fxa3Bg201810	Fxa3Bg201810.1	Fx_ananassa_Royal_Royce_v1.0	701	Fx	(1 of 1) IPR000719//IPR000858//IPR001245//IPR003609//IPR011009//IPR020635 - Protein kinase domain // S-locus glycoprotein domain // Serine-threonine/tyrosine-protein kinase catalytic domain // PAN/Apple domain // Protein kinase-like domain // Tyrosine-protein kinase, catalytic domain	chr_3B	-1	12477455	12480076
Fxa3Bg201810	Fxa3Bg201810.2	Fx_ananassa_Royal_Royce_v1.0	701	Fx	(1 of 1) IPR000719//IPR000858//IPR001245//IPR003609//IPR011009//IPR020635 - Protein kinase domain // S-locus glycoprotein domain // Serine-threonine/tyrosine-protein kinase catalytic domain // PAN/Apple domain // Protein kinase-like domain // Tyrosine-protein kinase, catalytic domain	chr_3B	-1	12477455	12480076
Fxa3Bg202790	Fxa3Bg202790.1	Fx_ananassa_Royal_Royce_v1.0	701	Fx	(1 of 1) IPR000719//IPR001220//IPR001245//IPR011009//IPR013320 - Protein kinase domain // Legume lectin domain // Serine-threonine/tyrosine-protein kinase catalytic domain // Protein kinase-like domain // Concanavalin A-like lectin/glucanase domain	chr_3B	1	22595747	22598981
Fxa3Bg203330	Fxa3Bg203330.1	Fx_ananassa_Royal_Royce_v1.0	701	Fx	(1 of 1) IPR000719//IPR001220//IPR001245//IPR011009//IPR013320//IPR020635 - Protein kinase domain // Legume lectin domain // Serine-threonine/tyrosine-protein kinase catalytic domain // Protein kinase-like domain // Concanavalin A-like lectin/glucanase domain // Tyrosine-protein kinase, catalytic domain	chr_3B	1	27232730	27234249
Fxa3Bg200591	Fxa3Bg200591.1	Fx_ananassa_Royal_Royce_v1.0	701	Fx	(1 of 1) IPR000719//IPR001245//IPR001611//IPR002290//IPR003591//IPR011009//IPR013320//IPR020635//IPR021720 - Protein kinase domain // Serine-threonine/tyrosine-protein kinase catalytic domain // Leucine-rich repeat // Serine/threonine/dual specificity protein kinase, catalytic domain // Leucine-rich repeat, typical subtype // Protein kinase-like domain // Concanavalin A-like lectin/glucanase doma…	chr_3B	-1	3356584	3371751
Fxa3Bg201466	Fxa3Bg201466.1	Fx_ananassa_Royal_Royce_v1.0	701	Fx	(1 of 1) IPR000719//IPR001245//IPR001611//IPR002290//IPR008979//IPR011009//IPR020635//IPR021720 - Protein kinase domain // Serine-threonine/tyrosine-protein kinase catalytic domain // Leucine-rich repeat // Serine/threonine/dual specificity protein kinase, catalytic domain // Galactose-binding domain-like // Protein kinase-like domain // Tyrosine-protein kinase, catalytic domain // Malectin	chr_3B	-1	9607987	9617830
Fxa3Bg201466	Fxa3Bg201466.2	Fx_ananassa_Royal_Royce_v1.0	701	Fx	(1 of 1) IPR000719//IPR001245//IPR001611//IPR002290//IPR008979//IPR011009//IPR020635//IPR021720 - Protein kinase domain // Serine-threonine/tyrosine-protein kinase catalytic domain // Leucine-rich repeat // Serine/threonine/dual specificity protein kinase, catalytic domain // Galactose-binding domain-like // Protein kinase-like domain // Tyrosine-protein kinase, catalytic domain // Malectin	chr_3B	-1	9607987	9617830
Fxa3Bg201466	Fxa3Bg201466.3	Fx_ananassa_Royal_Royce_v1.0	701	Fx	(1 of 1) IPR000719//IPR001245//IPR001611//IPR002290//IPR008979//IPR011009//IPR020635//IPR021720 - Protein kinase domain // Serine-threonine/tyrosine-protein kinase catalytic domain // Leucine-rich repeat // Serine/threonine/dual specificity protein kinase, catalytic domain // Galactose-binding domain-like // Protein kinase-like domain // Tyrosine-protein kinase, catalytic domain // Malectin	chr_3B	-1	9607987	9617830
Fxa3Bg200608	Fxa3Bg200608.1	Fx_ananassa_Royal_Royce_v1.0	701	Fx	(1 of 1) IPR000719//IPR001245//IPR002290//IPR003591//IPR011009//IPR020635//IPR021720 - Protein kinase domain // Serine-threonine/tyrosine-protein kinase catalytic domain // Serine/threonine/dual specificity protein kinase, catalytic domain // Leucine-rich repeat, typical subtype // Protein kinase-like domain // Tyrosine-protein kinase, catalytic domain // Malectin	chr_3B	-1	3567314	3590866
Fxa3Bg200301	Fxa3Bg200301.1	Fx_ananassa_Royal_Royce_v1.0	701	Fx	(1 of 1) IPR000719//IPR001245//IPR003609//IPR011009//IPR020635 - Protein kinase domain // Serine-threonine/tyrosine-protein kinase catalytic domain // PAN/Apple domain // Protein kinase-like domain // Tyrosine-protein kinase, catalytic domain	chr_3B	-1	1501165	1504002
Fxa3Bg203700	Fxa3Bg203700.1	Fx_ananassa_Royal_Royce_v1.0	701	Fx	(1 of 1) IPR000719//IPR001480//IPR002290//IPR011009//IPR020635 - Protein kinase domain // Bulb-type lectin domain // Serine/threonine/dual specificity protein kinase, catalytic domain // Protein kinase-like domain // Tyrosine-protein kinase, catalytic domain	chr_3B	1	29783547	29796028
Fxa3Bg200655	Fxa3Bg200655.1	Fx_ananassa_Royal_Royce_v1.0	701	Fx	(1 of 1) IPR000719//IPR001611//IPR002290//IPR011009//IPR013210 - Protein kinase domain // Leucine-rich repeat // Serine/threonine/dual specificity protein kinase, catalytic domain // Protein kinase-like domain // Leucine-rich repeat-containing N-terminal, plant-type	chr_3B	-1	3842390	3844687
Fxa3Bg200593	Fxa3Bg200593.1	Fx_ananassa_Royal_Royce_v1.0	701	Fx	(1 of 1) IPR000719//IPR001611//IPR002290//IPR011009//IPR013320//IPR020635//IPR021720 - Protein kinase domain // Leucine-rich repeat // Serine/threonine/dual specificity protein kinase, catalytic domain // Protein kinase-like domain // Concanavalin A-like lectin/glucanase domain // Tyrosine-protein kinase, catalytic domain // Malectin	chr_3B	-1	3378154	3385694
Fxa3Bg200593	Fxa3Bg200593.2	Fx_ananassa_Royal_Royce_v1.0	701	Fx	(1 of 1) IPR000719//IPR001611//IPR002290//IPR011009//IPR013320//IPR020635//IPR021720 - Protein kinase domain // Leucine-rich repeat // Serine/threonine/dual specificity protein kinase, catalytic domain // Protein kinase-like domain // Concanavalin A-like lectin/glucanase domain // Tyrosine-protein kinase, catalytic domain // Malectin	chr_3B	-1	3378154	3385694
Fxa3Bg203066	Fxa3Bg203066.1	Fx_ananassa_Royal_Royce_v1.0	701	Fx	(1 of 1) IPR000719//IPR002290//IPR002848//IPR003613//IPR011009//IPR020635 - Protein kinase domain // Serine/threonine/dual specificity protein kinase, catalytic domain // Translin // U box domain // Protein kinase-like domain // Tyrosine-protein kinase, catalytic domain	chr_3B	1	25071210	25075766
Fxa3Bg200890	Fxa3Bg200890.1	Fx_ananassa_Royal_Royce_v1.0	701	Fx	(1 of 1) IPR000742//IPR013695//IPR025287 - EGF-like domain // Wall-associated receptor kinase // Wall-associated receptor kinase galacturonan-binding domain	chr_3B	-1	5368370	5369354
Fxa3Bg201422	Fxa3Bg201422.1	Fx_ananassa_Royal_Royce_v1.0	701	Fx	(1 of 1) IPR000980//IPR001217//IPR008967//IPR013320 - SH2 domain // Transcription factor STAT // p53-like transcription factor, DNA-binding // Concanavalin A-like lectin/glucanase domain	chr_3B	-1	9302219	9308674
Fxa3Bg201422	Fxa3Bg201422.2	Fx_ananassa_Royal_Royce_v1.0	701	Fx	(1 of 1) IPR000980//IPR001217//IPR008967//IPR013320 - SH2 domain // Transcription factor STAT // p53-like transcription factor, DNA-binding // Concanavalin A-like lectin/glucanase domain	chr_3B	-1	9302219	9308674
Fxa3Bg201103	Fxa3Bg201103.1	Fx_ananassa_Royal_Royce_v1.0	701	Fx	(1 of 1) IPR001077//IPR012967//IPR029063 - O-methyltransferase, family 2 // Plant methyltransferase dimerisation // S-adenosyl-L-methionine-dependent methyltransferase	chr_3B	-1	6726796	6730408
Fxa3Bg203324	Fxa3Bg203324.1	Fx_ananassa_Royal_Royce_v1.0	701	Fx	(1 of 1) IPR001096//IPR011600 - Peptidase C13, legumain // Peptidase C14, caspase domain	chr_3B	-1	27180767	27181955
Fxa3Bg201226	Fxa3Bg201226.1	Fx_ananassa_Royal_Royce_v1.0	701	Fx	(1 of 1) IPR001117//IPR008972//IPR011707//IPR017760 - Multicopper oxidase, type 1 // Cupredoxin // Multicopper oxidase, type 3 // L-ascorbate oxidase, plants	chr_3B	-1	7620684	7623215
Fxa3Bg201226	Fxa3Bg201226.2	Fx_ananassa_Royal_Royce_v1.0	701	Fx	(1 of 1) IPR001117//IPR008972//IPR011707//IPR017760 - Multicopper oxidase, type 1 // Cupredoxin // Multicopper oxidase, type 3 // L-ascorbate oxidase, plants	chr_3B	-1	7620684	7623215
Fxa3Bg202384	Fxa3Bg202384.1	Fx_ananassa_Royal_Royce_v1.0	701	Fx	(1 of 1) IPR001204//IPR020846 - Phosphate transporter // Major facilitator superfamily domain	chr_3B	1	18330315	18333865
Fxa3Bg202384	Fxa3Bg202384.2	Fx_ananassa_Royal_Royce_v1.0	701	Fx	(1 of 1) IPR001204//IPR020846 - Phosphate transporter // Major facilitator superfamily domain	chr_3B	1	18330315	18333865
Fxa3Bg202384	Fxa3Bg202384.3	Fx_ananassa_Royal_Royce_v1.0	701	Fx	(1 of 1) IPR001204//IPR020846 - Phosphate transporter // Major facilitator superfamily domain	chr_3B	1	18330315	18333865
Fxa3Bg202384	Fxa3Bg202384.4	Fx_ananassa_Royal_Royce_v1.0	701	Fx	(1 of 1) IPR001204//IPR020846 - Phosphate transporter // Major facilitator superfamily domain	chr_3B	1	18330315	18333865
Fxa3Bg201595	Fxa3Bg201595.1	Fx_ananassa_Royal_Royce_v1.0	701	Fx	(1 of 1) IPR001220//IPR001245//IPR002290//IPR011009//IPR013320//IPR020635 - Legume lectin domain // Serine-threonine/tyrosine-protein kinase catalytic domain // Serine/threonine/dual specificity protein kinase, catalytic domain // Protein kinase-like domain // Concanavalin A-like lectin/glucanase domain // Tyrosine-protein kinase, catalytic domain	chr_3B	-1	10651938	10653862
Fxa3Bg201703	Fxa3Bg201703.1	Fx_ananassa_Royal_Royce_v1.0	701	Fx	(1 of 1) IPR001258//IPR013017 - NHL repeat // NHL repeat, subgroup	chr_3B	1	11508422	11512139
Fxa3Bg200071	Fxa3Bg200071.1	Fx_ananassa_Royal_Royce_v1.0	701	Fx	(1 of 1) IPR001267//IPR002885//IPR011990//IPR027417 - Thymidine kinase // Pentatricopeptide repeat // Tetratricopeptide-like helical domain // P-loop containing nucleoside triphosphate hydrolase	chr_3B	-1	337559	340890
Fxa3Bg202308	Fxa3Bg202308.1	Fx_ananassa_Royal_Royce_v1.0	701	Fx	(1 of 1) IPR001440//IPR013026//IPR019734//IPR023566 - Tetratricopeptide repeat 1 // Tetratricopeptide repeat-containing domain // Tetratricopeptide repeat // Peptidyl-prolyl cis-trans isomerase, FKBP-type	chr_3B	-1	17305213	17315360
Fxa3Bg202308	Fxa3Bg202308.2	Fx_ananassa_Royal_Royce_v1.0	701	Fx	(1 of 1) IPR001440//IPR013026//IPR019734//IPR023566 - Tetratricopeptide repeat 1 // Tetratricopeptide repeat-containing domain // Tetratricopeptide repeat // Peptidyl-prolyl cis-trans isomerase, FKBP-type	chr_3B	-1	17305213	17315360
Fxa3Bg202308	Fxa3Bg202308.3	Fx_ananassa_Royal_Royce_v1.0	701	Fx	(1 of 1) IPR001440//IPR013026//IPR019734//IPR023566 - Tetratricopeptide repeat 1 // Tetratricopeptide repeat-containing domain // Tetratricopeptide repeat // Peptidyl-prolyl cis-trans isomerase, FKBP-type	chr_3B	-1	17305213	17315360
Fxa3Bg202308	Fxa3Bg202308.4	Fx_ananassa_Royal_Royce_v1.0	701	Fx	(1 of 1) IPR001440//IPR013026//IPR019734//IPR023566 - Tetratricopeptide repeat 1 // Tetratricopeptide repeat-containing domain // Tetratricopeptide repeat // Peptidyl-prolyl cis-trans isomerase, FKBP-type	chr_3B	-1	17305213	17315360
Fxa3Bg202308	Fxa3Bg202308.5	Fx_ananassa_Royal_Royce_v1.0	701	Fx	(1 of 1) IPR001440//IPR013026//IPR019734//IPR023566 - Tetratricopeptide repeat 1 // Tetratricopeptide repeat-containing domain // Tetratricopeptide repeat // Peptidyl-prolyl cis-trans isomerase, FKBP-type	chr_3B	-1	17305213	17315360
Fxa3Bg202308	Fxa3Bg202308.6	Fx_ananassa_Royal_Royce_v1.0	701	Fx	(1 of 1) IPR001440//IPR013026//IPR019734//IPR023566 - Tetratricopeptide repeat 1 // Tetratricopeptide repeat-containing domain // Tetratricopeptide repeat // Peptidyl-prolyl cis-trans isomerase, FKBP-type	chr_3B	-1	17305213	17315360
Fxa3Bg202875	Fxa3Bg202875.1	Fx_ananassa_Royal_Royce_v1.0	701	Fx	(1 of 1) IPR001810//IPR003439//IPR003593//IPR026082//IPR027417 - F-box domain // ABC transporter-like // AAA+ ATPase domain // ABC transporter A, ABCA // P-loop containing nucleoside triphosphate hydrolase	chr_3B	-1	23464537	23472068
Fxa3Bg202875	Fxa3Bg202875.2	Fx_ananassa_Royal_Royce_v1.0	701	Fx	(1 of 1) IPR001810//IPR003439//IPR003593//IPR026082//IPR027417 - F-box domain // ABC transporter-like // AAA+ ATPase domain // ABC transporter A, ABCA // P-loop containing nucleoside triphosphate hydrolase	chr_3B	-1	23464537	23472068
Fxa3Bg202875	Fxa3Bg202875.3	Fx_ananassa_Royal_Royce_v1.0	701	Fx	(1 of 1) IPR001810//IPR003439//IPR003593//IPR026082//IPR027417 - F-box domain // ABC transporter-like // AAA+ ATPase domain // ABC transporter A, ABCA // P-loop containing nucleoside triphosphate hydrolase	chr_3B	-1	23464537	23472068
Fxa3Bg202875	Fxa3Bg202875.4	Fx_ananassa_Royal_Royce_v1.0	701	Fx	(1 of 1) IPR001810//IPR003439//IPR003593//IPR026082//IPR027417 - F-box domain // ABC transporter-like // AAA+ ATPase domain // ABC transporter A, ABCA // P-loop containing nucleoside triphosphate hydrolase	chr_3B	-1	23464537	23472068
Fxa3Bg202875	Fxa3Bg202875.5	Fx_ananassa_Royal_Royce_v1.0	701	Fx	(1 of 1) IPR001810//IPR003439//IPR003593//IPR026082//IPR027417 - F-box domain // ABC transporter-like // AAA+ ATPase domain // ABC transporter A, ABCA // P-loop containing nucleoside triphosphate hydrolase	chr_3B	-1	23464537	23472068
Fxa3Bg201332	Fxa3Bg201332.1	Fx_ananassa_Royal_Royce_v1.0	701	Fx	(1 of 1) IPR001810//IPR003480//IPR004326 - F-box domain // Transferase // Mlo-related protein	chr_3B	1	8496848	8502426
Fxa3Bg203237	Fxa3Bg203237.1	Fx_ananassa_Royal_Royce_v1.0	701	Fx	(1 of 1) IPR001841//IPR008984 - Zinc finger, RING-type // SMAD/FHA domain	chr_3B	1	26541039	26543164
Fxa3Bg203417	Fxa3Bg203417.1	Fx_ananassa_Royal_Royce_v1.0	701	Fx	(1 of 1) IPR001841//IPR011016//IPR016024 - Zinc finger, RING-type // Zinc finger, RING-CH-type // Armadillo-type fold	chr_3B	-1	27875467	27885718
Fxa3Bg203417	Fxa3Bg203417.2	Fx_ananassa_Royal_Royce_v1.0	701	Fx	(1 of 1) IPR001841//IPR011016//IPR016024 - Zinc finger, RING-type // Zinc finger, RING-CH-type // Armadillo-type fold	chr_3B	-1	27875467	27885718
Fxa3Bg201924	Fxa3Bg201924.1	Fx_ananassa_Royal_Royce_v1.0	701	Fx	(1 of 1) IPR001890//IPR005636 - RNA-binding, CRM domain // DTW	chr_3B	1	13634668	13637488
Fxa3Bg200196	Fxa3Bg200196.1	Fx_ananassa_Royal_Royce_v1.0	701	Fx	(1 of 1) IPR002085//IPR011032//IPR020843 - Alcohol dehydrogenase superfamily, zinc-type // GroES-like // Polyketide synthase, enoylreductase domain	chr_3B	-1	917496	919605
Fxa3Bg203886	Fxa3Bg203886.1	Fx_ananassa_Royal_Royce_v1.0	701	Fx	(1 of 1) IPR002172//IPR009011//IPR026874//IPR028146 - Low-density lipoprotein (LDL) receptor class A repeat // Mannose-6-phosphate receptor binding domain // Glucosidase 2 subunit beta // Glucosidase II beta subunit, N-terminal	chr_3B	1	31072183	31077478
Fxa3Bg203886	Fxa3Bg203886.2	Fx_ananassa_Royal_Royce_v1.0	701	Fx	(1 of 1) IPR002172//IPR009011//IPR026874//IPR028146 - Low-density lipoprotein (LDL) receptor class A repeat // Mannose-6-phosphate receptor binding domain // Glucosidase 2 subunit beta // Glucosidase II beta subunit, N-terminal	chr_3B	1	31072183	31077478
Fxa3Bg203886	Fxa3Bg203886.3	Fx_ananassa_Royal_Royce_v1.0	701	Fx	(1 of 1) IPR002172//IPR009011//IPR026874//IPR028146 - Low-density lipoprotein (LDL) receptor class A repeat // Mannose-6-phosphate receptor binding domain // Glucosidase 2 subunit beta // Glucosidase II beta subunit, N-terminal	chr_3B	1	31072183	31077478
Fxa3Bg200147	Fxa3Bg200147.1	Fx_ananassa_Royal_Royce_v1.0	701	Fx	(1 of 1) IPR002300//IPR002302 - Aminoacyl-tRNA synthetase, class Ia // Leucine-tRNA ligase	chr_3B	1	688446	695029
Fxa3Bg201005	Fxa3Bg201005.1	Fx_ananassa_Royal_Royce_v1.0	701	Fx	(1 of 1) IPR002314//IPR002320//IPR004154//IPR006195//IPR018163 - Aminoacyl-tRNA synthetase, class II (G/ P/ S/T) // Threonine-tRNA ligase, class IIa // Anticodon-binding // Aminoacyl-tRNA synthetase, class II // Threonyl/alanyl tRNA synthetase, class II-like, putative editing domain	chr_3B	1	6032985	6035867
Fxa3Bg200053	Fxa3Bg200053.1	Fx_ananassa_Royal_Royce_v1.0	701	Fx	(1 of 1) IPR002625//IPR002885//IPR011990//IPR025322 - Smr domain // Pentatricopeptide repeat // Tetratricopeptide-like helical domain // Protein of unknown function DUF4228, plant	chr_3B	1	258169	261456
Fxa3Bg202833	Fxa3Bg202833.1	Fx_ananassa_Royal_Royce_v1.0	701	Fx	(1 of 1) IPR002885//IPR003100 - Pentatricopeptide repeat // PAZ domain	chr_3B	1	23110763	23111986
Fxa3Bg202011	Fxa3Bg202011.1	Fx_ananassa_Royal_Royce_v1.0	701	Fx	(1 of 1) IPR003309 - SCAN domain	chr_3B	-1	14389338	14391251
Fxa3Bg202011	Fxa3Bg202011.2	Fx_ananassa_Royal_Royce_v1.0	701	Fx	(1 of 1) IPR003309 - SCAN domain	chr_3B	-1	14389338	14391251
Fxa3Bg202369	Fxa3Bg202369.1	Fx_ananassa_Royal_Royce_v1.0	701	Fx	(1 of 1) IPR003500//IPR016090 - Sugar-phosphate isomerase, RpiB/LacA/LacB family // Phospholipase A2 domain	chr_3B	-1	18217510	18218491
Fxa3Bg202203	Fxa3Bg202203.1	Fx_ananassa_Royal_Royce_v1.0	701	Fx	(1 of 1) IPR004252//IPR029480 - Probable transposase, Ptta/En/Spm, plant // Transposase-associated domain	chr_3B	1	16285787	16292695
Fxa3Bg202203	Fxa3Bg202203.2	Fx_ananassa_Royal_Royce_v1.0	701	Fx	(1 of 1) IPR004252//IPR029480 - Probable transposase, Ptta/En/Spm, plant // Transposase-associated domain	chr_3B	1	16285787	16292695
Fxa3Bg202203	Fxa3Bg202203.3	Fx_ananassa_Royal_Royce_v1.0	701	Fx	(1 of 1) IPR004252//IPR029480 - Probable transposase, Ptta/En/Spm, plant // Transposase-associated domain	chr_3B	1	16285787	16292695
Fxa3Bg202203	Fxa3Bg202203.4	Fx_ananassa_Royal_Royce_v1.0	701	Fx	(1 of 1) IPR004252//IPR029480 - Probable transposase, Ptta/En/Spm, plant // Transposase-associated domain	chr_3B	1	16285787	16292695
Fxa3Bg200561	Fxa3Bg200561.1	Fx_ananassa_Royal_Royce_v1.0	701	Fx	(1 of 1) IPR005123//IPR013320//IPR026992 - Oxoglutarate/iron-dependent dioxygenase // Concanavalin A-like lectin/glucanase domain // Non-haem dioxygenase N-terminal domain	chr_3B	1	3167616	3171368
Fxa3Bg203347	Fxa3Bg203347.1	Fx_ananassa_Royal_Royce_v1.0	701	Fx	(1 of 1) IPR005801//IPR015890 - ADC synthase // Chorismate-utilising enzyme, C-terminal	chr_3B	-1	27426486	27427893
Fxa3Bg200713	Fxa3Bg200713.1	Fx_ananassa_Royal_Royce_v1.0	701	Fx	(1 of 1) IPR005818//IPR031059 - Linker histone H1/H5, domain H15 // High mobility group protein HMGA, plant	chr_3B	-1	4163884	4164250
Fxa3Bg203076	Fxa3Bg203076.1	Fx_ananassa_Royal_Royce_v1.0	701	Fx	(1 of 1) IPR006073//IPR006169//IPR014100//IPR024156//IPR027417//IPR031167 - GTP binding domain // GTP1/OBG domain // GTP-binding protein Obg/CgtA // Small GTPase superfamily, ARF type // P-loop containing nucleoside triphosphate hydrolase // OBG-type guanine nucleotide-binding (G) domain	chr_3B	-1	25116955	25118911
Fxa3Bg202499	Fxa3Bg202499.1	Fx_ananassa_Royal_Royce_v1.0	701	Fx	(1 of 1) IPR006073//IPR010674//IPR012973//IPR027417//IPR031167 - GTP binding domain // Nucleolar GTP-binding protein 1, Rossman-fold domain // NOG, C-terminal // P-loop containing nucleoside triphosphate hydrolase // OBG-type guanine nucleotide-binding (G) domain	chr_3B	-1	19365735	19368595
Fxa3Bg200919	Fxa3Bg200919.1	Fx_ananassa_Royal_Royce_v1.0	701	Fx	(1 of 1) IPR006094//IPR016166 - FAD linked oxidase, N-terminal // FAD-binding, type 2	chr_3B	-1	5547936	5548541
Fxa3Bg203457	Fxa3Bg203457.1	Fx_ananassa_Royal_Royce_v1.0	701	Fx	(1 of 1) IPR007502//IPR027417 - Helicase-associated domain // P-loop containing nucleoside triphosphate hydrolase	chr_3B	-1	28149242	28150581
Fxa3Bg200058	Fxa3Bg200058.1	Fx_ananassa_Royal_Royce_v1.0	701	Fx	(1 of 1) IPR008470//IPR023298 - Uncharacterised protein family Ycf33 // P-type ATPase, transmembrane domain	chr_3B	-1	279774	280358
Fxa3Bg200410	Fxa3Bg200410.1	Fx_ananassa_Royal_Royce_v1.0	701	Fx	(1 of 1) IPR008851//IPR011039//IPR013325 - Transcription initiation factor IIF, alpha subunit // Transcription Factor IIF, Rap30/Rap74, interaction // RNA polymerase sigma factor, region 2	chr_3B	-1	2251349	2252896
Fxa3Bg200407	Fxa3Bg200407.1	Fx_ananassa_Royal_Royce_v1.0	701	Fx	(1 of 1) IPR008851//IPR013325 - Transcription initiation factor IIF, alpha subunit // RNA polymerase sigma factor, region 2	chr_3B	-1	2222251	2225454
Fxa3Bg200083	Fxa3Bg200083.1	Fx_ananassa_Royal_Royce_v1.0	701	Fx	(1 of 1) IPR008927//IPR013328//IPR014026 - 6-phosphogluconate dehydrogenase C-terminal domain-like // 6-phosphogluconate dehydrogenase, domain 2 // UDP-glucose/GDP-mannose dehydrogenase, dimerisation	chr_3B	-1	403870	404445
Fxa3Bg201578	Fxa3Bg201578.1	Fx_ananassa_Royal_Royce_v1.0	701	Fx	(1 of 1) IPR009080//IPR024909 - Aminoacyl-tRNA synthetase, class 1a, anticodon-binding // Cysteinyl-tRNA synthetase/mycothiol ligase	chr_3B	-1	10553739	10554918
Fxa3Bg200054	Fxa3Bg200054.1	Fx_ananassa_Royal_Royce_v1.0	701	Fx	(1 of 1) IPR009768//IPR029053 - Microtubule-associated protein 70 // Viral coat protein subunit	chr_3B	-1	261936	265010
Fxa3Bg200054	Fxa3Bg200054.2	Fx_ananassa_Royal_Royce_v1.0	701	Fx	(1 of 1) IPR009768//IPR029053 - Microtubule-associated protein 70 // Viral coat protein subunit	chr_3B	-1	261936	265010
Fxa3Bg201365	Fxa3Bg201365.1	Fx_ananassa_Royal_Royce_v1.0	701	Fx	(1 of 1) IPR010987//IPR025452 - Glutathione S-transferase, C-terminal-like // Domain of unknown function DUF4218	chr_3B	-1	8756177	8757585
Fxa3Bg202502	Fxa3Bg202502.1	Fx_ananassa_Royal_Royce_v1.0	701	Fx	(1 of 1) IPR011057//IPR018490 - Mss4-like // Cyclic nucleotide-binding-like	chr_3B	-1	19385429	19386494
Fxa3Bg200658	Fxa3Bg200658.1	Fx_ananassa_Royal_Royce_v1.0	701	Fx	(1 of 1) IPR012340//IPR015120//IPR018150 - Nucleic acid-binding, OB-fold // Siah interacting protein, N-terminal // Aminoacyl-tRNA synthetase, class II (D/K/N)-like	chr_3B	1	3852181	3853449
Fxa3Bg200068	Fxa3Bg200068.1	Fx_ananassa_Royal_Royce_v1.0	701	Fx	(1 of 1) IPR012345 - STAT transcription factor, DNA-binding, subdomain	chr_3B	1	325798	327027
Fxa3Bg201441	Fxa3Bg201441.1	Fx_ananassa_Royal_Royce_v1.0	701	Fx	(1 of 1) IPR012766 - Alpha,alpha-trehalose-phosphate synthase	chr_3B	-1	9400499	9408121
Fxa3Bg201441	Fxa3Bg201441.2	Fx_ananassa_Royal_Royce_v1.0	701	Fx	(1 of 1) IPR012766 - Alpha,alpha-trehalose-phosphate synthase	chr_3B	-1	9400499	9408121
Fxa3Bg201441	Fxa3Bg201441.3	Fx_ananassa_Royal_Royce_v1.0	701	Fx	(1 of 1) IPR012766 - Alpha,alpha-trehalose-phosphate synthase	chr_3B	-1	9400499	9408121
Fxa3Bg202127	Fxa3Bg202127.1	Fx_ananassa_Royal_Royce_v1.0	701	Fx	(1 of 1) IPR015016//IPR016024 - Splicing factor 3B subunit 1 // Armadillo-type fold	chr_3B	-1	15470816	15473923
Fxa3Bg200867	Fxa3Bg200867.1	Fx_ananassa_Royal_Royce_v1.0	701	Fx	(1 of 1) IPR026506//IPR027417 - GDP-L-galactose/GDP-D-glucose phosphorylase // P-loop containing nucleoside triphosphate hydrolase	chr_3B	-1	5138205	5141000
Fxa3Bg202505	Fxa3Bg202505.1	Fx_ananassa_Royal_Royce_v1.0	701	Fx	(1 of 1) K00106 - xanthine dehydrogenase/oxidase (XDH)	chr_3B	1	19412617	19426837
Fxa3Bg202505	Fxa3Bg202505.2	Fx_ananassa_Royal_Royce_v1.0	701	Fx	(1 of 1) K00106 - xanthine dehydrogenase/oxidase (XDH)	chr_3B	1	19412617	19426837
Fxa3Bg202505	Fxa3Bg202505.3	Fx_ananassa_Royal_Royce_v1.0	701	Fx	(1 of 1) K00106 - xanthine dehydrogenase/oxidase (XDH)	chr_3B	1	19412617	19426837
Fxa3Bg200513	Fxa3Bg200513.1	Fx_ananassa_Royal_Royce_v1.0	701	Fx	(1 of 1) K02201 - pantetheine-phosphate adenylyltransferase (E2.7.7.3B)	chr_3B	1	2902480	2904881
Fxa3Bg202180	Fxa3Bg202180.1	Fx_ananassa_Royal_Royce_v1.0	701	Fx	(1 of 1) K02326 - DNA polymerase epsilon subunit 3 (POLE3)	chr_3B	1	16026655	16027381
Fxa3Bg201507	Fxa3Bg201507.1	Fx_ananassa_Royal_Royce_v1.0	701	Fx	(1 of 1) K02518 - translation initiation factor IF-1 (infA)	chr_3B	1	9932580	9933348
Fxa3Bg201135	Fxa3Bg201135.1	Fx_ananassa_Royal_Royce_v1.0	701	Fx	(1 of 1) K03135 - transcription initiation factor TFIID subunit 11 (TAF11)	chr_3B	1	6954398	6955654
Fxa3Bg202444	Fxa3Bg202444.1	Fx_ananassa_Royal_Royce_v1.0	701	Fx	(1 of 1) K03575 - A/G-specific adenine glycosylase (mutY)	chr_3B	-1	18792918	18798675
Fxa3Bg202444	Fxa3Bg202444.2	Fx_ananassa_Royal_Royce_v1.0	701	Fx	(1 of 1) K03575 - A/G-specific adenine glycosylase (mutY)	chr_3B	-1	18792918	18798675
Fxa3Bg203892	Fxa3Bg203892.1	Fx_ananassa_Royal_Royce_v1.0	701	Fx	(1 of 1) K14317 - nuclear pore complex protein Nup214 (NUP214, CAN)	chr_3B	-1	31131142	31141185
Fxa3Bg201235	Fxa3Bg201235.1	Fx_ananassa_Royal_Royce_v1.0	701	Fx	(1 of 1) KOG0198//KOG3087 - MEKK and related serine/threonine protein kinases // Serine/threonine protein kinase	chr_3B	-1	7708051	7712746
Fxa3Bg201235	Fxa3Bg201235.2	Fx_ananassa_Royal_Royce_v1.0	701	Fx	(1 of 1) KOG0198//KOG3087 - MEKK and related serine/threonine protein kinases // Serine/threonine protein kinase	chr_3B	-1	7708051	7712746
Fxa3Bg201235	Fxa3Bg201235.3	Fx_ananassa_Royal_Royce_v1.0	701	Fx	(1 of 1) KOG0198//KOG3087 - MEKK and related serine/threonine protein kinases // Serine/threonine protein kinase	chr_3B	-1	7708051	7712746
Fxa3Bg200603	Fxa3Bg200603.1	Fx_ananassa_Royal_Royce_v1.0	701	Fx	(1 of 1) KOG0581//KOG0583 - Mitogen-activated protein kinase kinase (MAP2K) // Serine/threonine protein kinase	chr_3B	-1	3508488	3512954
Fxa3Bg201032	Fxa3Bg201032.1	Fx_ananassa_Royal_Royce_v1.0	701	Fx	(1 of 1) KOG0735 - AAA+-type ATPase	chr_3B	1	6223370	6230117
Fxa3Bg201032	Fxa3Bg201032.2	Fx_ananassa_Royal_Royce_v1.0	701	Fx	(1 of 1) KOG0735 - AAA+-type ATPase	chr_3B	1	6223370	6230117
Fxa3Bg200346	Fxa3Bg200346.1	Fx_ananassa_Royal_Royce_v1.0	701	Fx	(1 of 1) KOG1915 - Cell cycle control protein (crooked neck)	chr_3B	-1	1826673	1828456
Fxa3Bg203770	Fxa3Bg203770.1	Fx_ananassa_Royal_Royce_v1.0	701	Fx	(1 of 1) KOG2177//KOG2812 - Predicted E3 ubiquitin ligase // Uncharacterized conserved protein	chr_3B	-1	30359620	30365143
Fxa3Bg203770	Fxa3Bg203770.2	Fx_ananassa_Royal_Royce_v1.0	701	Fx	(1 of 1) KOG2177//KOG2812 - Predicted E3 ubiquitin ligase // Uncharacterized conserved protein	chr_3B	-1	30359620	30365143
Fxa3Bg203770	Fxa3Bg203770.3	Fx_ananassa_Royal_Royce_v1.0	701	Fx	(1 of 1) KOG2177//KOG2812 - Predicted E3 ubiquitin ligase // Uncharacterized conserved protein	chr_3B	-1	30359620	30365143
Fxa3Bg200933	Fxa3Bg200933.1	Fx_ananassa_Royal_Royce_v1.0	701	Fx	(1 of 1) KOG2373 - Predicted mitochondrial DNA helicase twinkle	chr_3B	1	5620998	5630579
Fxa3Bg200933	Fxa3Bg200933.2	Fx_ananassa_Royal_Royce_v1.0	701	Fx	(1 of 1) KOG2373 - Predicted mitochondrial DNA helicase twinkle	chr_3B	1	5620998	5630579
Fxa3Bg200351	Fxa3Bg200351.1	Fx_ananassa_Royal_Royce_v1.0	701	Fx	(1 of 1) KOG2919 - Guanine nucleotide-binding protein	chr_3B	-1	1857827	1862576
Fxa3Bg200351	Fxa3Bg200351.2	Fx_ananassa_Royal_Royce_v1.0	701	Fx	(1 of 1) KOG2919 - Guanine nucleotide-binding protein	chr_3B	-1	1857827	1862576
Fxa3Bg200351	Fxa3Bg200351.3	Fx_ananassa_Royal_Royce_v1.0	701	Fx	(1 of 1) KOG2919 - Guanine nucleotide-binding protein	chr_3B	-1	1857827	1862576
Fxa3Bg200351	Fxa3Bg200351.4	Fx_ananassa_Royal_Royce_v1.0	701	Fx	(1 of 1) KOG2919 - Guanine nucleotide-binding protein	chr_3B	-1	1857827	1862576
Fxa3Bg203666	Fxa3Bg203666.1	Fx_ananassa_Royal_Royce_v1.0	701	Fx	(1 of 1) KOG3839 - Lectin VIP36, involved in the transport of glycoproteins carrying high mannose-type glycans	chr_3B	-1	29467123	29468690
Fxa3Bg200798	Fxa3Bg200798.1	Fx_ananassa_Royal_Royce_v1.0	701	Fx	(1 of 1) PF00004//PF02359//PF02933//PF07724 - ATPase family associated with various cellular activities (AAA) (AAA) // Cell division protein 48 (CDC48), N-terminal domain (CDC48_N) // Cell division protein 48 (CDC48), domain 2 (CDC48_2) // AAA domain (Cdc48 subfamily) (AAA_2)	chr_3B	-1	4680489	4687076
Fxa3Bg200798	Fxa3Bg200798.2	Fx_ananassa_Royal_Royce_v1.0	701	Fx	(1 of 1) PF00004//PF02359//PF02933//PF07724 - ATPase family associated with various cellular activities (AAA) (AAA) // Cell division protein 48 (CDC48), N-terminal domain (CDC48_N) // Cell division protein 48 (CDC48), domain 2 (CDC48_2) // AAA domain (Cdc48 subfamily) (AAA_2)	chr_3B	-1	4680489	4687076
Fxa3Bg200798	Fxa3Bg200798.3	Fx_ananassa_Royal_Royce_v1.0	701	Fx	(1 of 1) PF00004//PF02359//PF02933//PF07724 - ATPase family associated with various cellular activities (AAA) (AAA) // Cell division protein 48 (CDC48), N-terminal domain (CDC48_N) // Cell division protein 48 (CDC48), domain 2 (CDC48_2) // AAA domain (Cdc48 subfamily) (AAA_2)	chr_3B	-1	4680489	4687076
Fxa3Bg200798	Fxa3Bg200798.4	Fx_ananassa_Royal_Royce_v1.0	701	Fx	(1 of 1) PF00004//PF02359//PF02933//PF07724 - ATPase family associated with various cellular activities (AAA) (AAA) // Cell division protein 48 (CDC48), N-terminal domain (CDC48_N) // Cell division protein 48 (CDC48), domain 2 (CDC48_2) // AAA domain (Cdc48 subfamily) (AAA_2)	chr_3B	-1	4680489	4687076
Fxa3Bg201042	Fxa3Bg201042.1	Fx_ananassa_Royal_Royce_v1.0	701	Fx	(1 of 1) PF00004//PF12708//PF14363 - ATPase family associated with various cellular activities (AAA) (AAA) // Pectate lyase superfamily protein (Pectate_lyase_3) // Domain associated at C-terminal with AAA (AAA_assoc)	chr_3B	-1	6271317	6276306
Fxa3Bg201852	Fxa3Bg201852.1	Fx_ananassa_Royal_Royce_v1.0	701	Fx	(1 of 1) PF00010//PF03807//PF14833 - Helix-loop-helix DNA-binding domain (HLH) // NADP oxidoreductase coenzyme F420-dependent (F420_oxidored) // NAD-binding of NADP-dependent 3-hydroxyisobutyrate dehydrogenase (NAD_binding_11)	chr_3B	1	12875151	12881229
Fxa3Bg200869	Fxa3Bg200869.1	Fx_ananassa_Royal_Royce_v1.0	701	Fx	(1 of 1) PF00035//PF08241 - Double-stranded RNA binding motif (dsrm) // Methyltransferase domain (Methyltransf_11)	chr_3B	1	5159484	5164571
Fxa3Bg200869	Fxa3Bg200869.2	Fx_ananassa_Royal_Royce_v1.0	701	Fx	(1 of 1) PF00035//PF08241 - Double-stranded RNA binding motif (dsrm) // Methyltransferase domain (Methyltransf_11)	chr_3B	1	5159484	5164571
Fxa3Bg200869	Fxa3Bg200869.3	Fx_ananassa_Royal_Royce_v1.0	701	Fx	(1 of 1) PF00035//PF08241 - Double-stranded RNA binding motif (dsrm) // Methyltransferase domain (Methyltransf_11)	chr_3B	1	5159484	5164571
Fxa3Bg200869	Fxa3Bg200869.4	Fx_ananassa_Royal_Royce_v1.0	701	Fx	(1 of 1) PF00035//PF08241 - Double-stranded RNA binding motif (dsrm) // Methyltransferase domain (Methyltransf_11)	chr_3B	1	5159484	5164571
Fxa3Bg200601	Fxa3Bg200601.1	Fx_ananassa_Royal_Royce_v1.0	701	Fx	(1 of 1) PF00069//PF00560//PF11721 - Protein kinase domain (Pkinase) // Leucine Rich Repeat (LRR_1) // Di-glucose binding within endoplasmic reticulum (Malectin)	chr_3B	-1	3493432	3500545
Fxa3Bg200601	Fxa3Bg200601.2	Fx_ananassa_Royal_Royce_v1.0	701	Fx	(1 of 1) PF00069//PF00560//PF11721 - Protein kinase domain (Pkinase) // Leucine Rich Repeat (LRR_1) // Di-glucose binding within endoplasmic reticulum (Malectin)	chr_3B	-1	3493432	3500545
Fxa3Bg200601	Fxa3Bg200601.3	Fx_ananassa_Royal_Royce_v1.0	701	Fx	(1 of 1) PF00069//PF00560//PF11721 - Protein kinase domain (Pkinase) // Leucine Rich Repeat (LRR_1) // Di-glucose binding within endoplasmic reticulum (Malectin)	chr_3B	-1	3493432	3500545
Fxa3Bg200601	Fxa3Bg200601.4	Fx_ananassa_Royal_Royce_v1.0	701	Fx	(1 of 1) PF00069//PF00560//PF11721 - Protein kinase domain (Pkinase) // Leucine Rich Repeat (LRR_1) // Di-glucose binding within endoplasmic reticulum (Malectin)	chr_3B	-1	3493432	3500545
Fxa3Bg200601	Fxa3Bg200601.5	Fx_ananassa_Royal_Royce_v1.0	701	Fx	(1 of 1) PF00069//PF00560//PF11721 - Protein kinase domain (Pkinase) // Leucine Rich Repeat (LRR_1) // Di-glucose binding within endoplasmic reticulum (Malectin)	chr_3B	-1	3493432	3500545
Fxa3Bg200601	Fxa3Bg200601.6	Fx_ananassa_Royal_Royce_v1.0	701	Fx	(1 of 1) PF00069//PF00560//PF11721 - Protein kinase domain (Pkinase) // Leucine Rich Repeat (LRR_1) // Di-glucose binding within endoplasmic reticulum (Malectin)	chr_3B	-1	3493432	3500545
Fxa3Bg200601	Fxa3Bg200601.7	Fx_ananassa_Royal_Royce_v1.0	701	Fx	(1 of 1) PF00069//PF00560//PF11721 - Protein kinase domain (Pkinase) // Leucine Rich Repeat (LRR_1) // Di-glucose binding within endoplasmic reticulum (Malectin)	chr_3B	-1	3493432	3500545
Fxa3Bg201509	Fxa3Bg201509.1	Fx_ananassa_Royal_Royce_v1.0	701	Fx	(1 of 1) PF00069//PF00560//PF11721//PF13855 - Protein kinase domain (Pkinase) // Leucine Rich Repeat (LRR_1) // Di-glucose binding within endoplasmic reticulum (Malectin) // Leucine rich repeat (LRR_8)	chr_3B	1	9955014	9962114
Fxa3Bg201509	Fxa3Bg201509.2	Fx_ananassa_Royal_Royce_v1.0	701	Fx	(1 of 1) PF00069//PF00560//PF11721//PF13855 - Protein kinase domain (Pkinase) // Leucine Rich Repeat (LRR_1) // Di-glucose binding within endoplasmic reticulum (Malectin) // Leucine rich repeat (LRR_8)	chr_3B	1	9955014	9962114
Fxa3Bg201509	Fxa3Bg201509.3	Fx_ananassa_Royal_Royce_v1.0	701	Fx	(1 of 1) PF00069//PF00560//PF11721//PF13855 - Protein kinase domain (Pkinase) // Leucine Rich Repeat (LRR_1) // Di-glucose binding within endoplasmic reticulum (Malectin) // Leucine rich repeat (LRR_8)	chr_3B	1	9955014	9962114
Fxa3Bg200311	Fxa3Bg200311.1	Fx_ananassa_Royal_Royce_v1.0	701	Fx	(1 of 1) PF00069//PF00954//PF01453//PF03641//PF07714//PF08276//PF11883//PF12398 - Protein kinase domain (Pkinase) // S-locus glycoprotein domain (S_locus_glycop) // D-mannose binding lectin (B_lectin) // Possible lysine decarboxylase (Lysine_decarbox) // Protein tyrosine kinase (Pkinase_Tyr) // PAN-like domain (PAN_2) // Domain of unknown function (DUF3403) (DUF3403) // Receptor serine/threonine …	chr_3B	-1	1588833	1628770
Fxa3Bg200317	Fxa3Bg200317.1	Fx_ananassa_Royal_Royce_v1.0	701	Fx	(1 of 1) PF00069//PF00954//PF01453//PF08276//PF11883 - Protein kinase domain (Pkinase) // S-locus glycoprotein domain (S_locus_glycop) // D-mannose binding lectin (B_lectin) // PAN-like domain (PAN_2) // Domain of unknown function (DUF3403) (DUF3403)	chr_3B	-1	1666689	1670074
Fxa3Bg202590	Fxa3Bg202590.1	Fx_ananassa_Royal_Royce_v1.0	701	Fx	(1 of 1) PF00069//PF07002 - Protein kinase domain (Pkinase) // Copine (Copine)	chr_3B	-1	20229176	20232495
Fxa3Bg200981	Fxa3Bg200981.1	Fx_ananassa_Royal_Royce_v1.0	701	Fx	(1 of 1) PF00076//PF00092 - RNA recognition motif. (a.k.a. RRM, RBD, or RNP domain) (RRM_1) // von Willebrand factor type A domain (VWA)	chr_3B	1	5897016	5898748
Fxa3Bg202277	Fxa3Bg202277.1	Fx_ananassa_Royal_Royce_v1.0	701	Fx	(1 of 1) PF00078//PF02892//PF05699//PF14372 - Reverse transcriptase (RNA-dependent DNA polymerase) (RVT_1) // BED zinc finger (zf-BED) // hAT family C-terminal dimerisation region (Dimer_Tnp_hAT) // Domain of unknown function (DUF4413) (DUF4413)	chr_3B	1	16967824	16982853
Fxa3Bg200979	Fxa3Bg200979.1	Fx_ananassa_Royal_Royce_v1.0	701	Fx	(1 of 1) PF00092//PF13639//PF14624 - von Willebrand factor type A domain (VWA) // Ring finger domain (zf-RING_2) // VWA / Hh protein intein-like (Vwaint)	chr_3B	1	5882769	5886093
Fxa3Bg203270	Fxa3Bg203270.1	Fx_ananassa_Royal_Royce_v1.0	701	Fx	(1 of 1) PF00168//PF00387//PF00388//PF08263//PF09279 - C2 domain (C2) // Phosphatidylinositol-specific phospholipase C, Y domain (PI-PLC-Y) // Phosphatidylinositol-specific phospholipase C, X domain (PI-PLC-X) // Leucine rich repeat N-terminal domain (LRRNT_2) // Phosphoinositide-specific phospholipase C, efhand-like (EF-hand_like)	chr_3B	1	26731435	26749915
Fxa3Bg200028	Fxa3Bg200028.1	Fx_ananassa_Royal_Royce_v1.0	701	Fx	(1 of 1) PF00168//PF16016 - C2 domain (C2) // Domain of unknown function (DUF4782) (DUF4782)	chr_3B	-1	136678	141310
Fxa3Bg203013	Fxa3Bg203013.1	Fx_ananassa_Royal_Royce_v1.0	701	Fx	(1 of 1) PF00241//PF03876 - Cofilin/tropomyosin-type actin-binding protein (Cofilin_ADF) // SHS2 domain found in N terminus of Rpb7p/Rpc25p/MJ0397 (SHS2_Rpb7-N)	chr_3B	1	24571626	24579008
Fxa3Bg201239	Fxa3Bg201239.1	Fx_ananassa_Royal_Royce_v1.0	701	Fx	(1 of 1) PF00244//PF10354 - 14-3-3 protein (14-3-3) // Domain of unknown function (DUF2431) (DUF2431)	chr_3B	1	7727961	7737913
Fxa3Bg201049	Fxa3Bg201049.1	Fx_ananassa_Royal_Royce_v1.0	701	Fx	(1 of 1) PF00319//PF00573//PF01486 - SRF-type transcription factor (DNA-binding and dimerisation domain) (SRF-TF) // Ribosomal protein L4/L1 family (Ribosomal_L4) // K-box region (K-box)	chr_3B	-1	6303905	6308185
Fxa3Bg201049	Fxa3Bg201049.2	Fx_ananassa_Royal_Royce_v1.0	701	Fx	(1 of 1) PF00319//PF00573//PF01486 - SRF-type transcription factor (DNA-binding and dimerisation domain) (SRF-TF) // Ribosomal protein L4/L1 family (Ribosomal_L4) // K-box region (K-box)	chr_3B	-1	6303905	6308185
Fxa3Bg203568	Fxa3Bg203568.1	Fx_ananassa_Royal_Royce_v1.0	701	Fx	(1 of 1) PF00400//PF12894 - WD domain, G-beta repeat (WD40) // Anaphase-promoting complex subunit 4 WD40 domain (ANAPC4_WD40)	chr_3B	1	28839273	28841887
Fxa3Bg200118	Fxa3Bg200118.1	Fx_ananassa_Royal_Royce_v1.0	701	Fx	(1 of 1) PF00400//PF13920 - WD domain, G-beta repeat (WD40) // Zinc finger, C3HC4 type (RING finger) (zf-C3HC4_3)	chr_3B	1	540853	544105
Fxa3Bg200180	Fxa3Bg200180.1	Fx_ananassa_Royal_Royce_v1.0	701	Fx	(1 of 1) PF00534//PF13579//PF16760 - Glycosyl transferases group 1 (Glycos_transf_1) // Glycosyl transferase 4-like domain (Glyco_trans_4_4) // Starch/carbohydrate-binding module (family 53) (CBM53)	chr_3B	-1	834078	841063
Fxa3Bg200180	Fxa3Bg200180.2	Fx_ananassa_Royal_Royce_v1.0	701	Fx	(1 of 1) PF00534//PF13579//PF16760 - Glycosyl transferases group 1 (Glycos_transf_1) // Glycosyl transferase 4-like domain (Glyco_trans_4_4) // Starch/carbohydrate-binding module (family 53) (CBM53)	chr_3B	-1	834078	841063
Fxa3Bg200868	Fxa3Bg200868.1	Fx_ananassa_Royal_Royce_v1.0	701	Fx	(1 of 1) PF00560//PF01926//PF03807//PF06071//PF07714//PF08263//PF14833 - Leucine Rich Repeat (LRR_1) // 50S ribosome-binding GTPase (MMR_HSR1) // NADP oxidoreductase coenzyme F420-dependent (F420_oxidored) // Protein of unknown function (DUF933) (YchF-GTPase_C) // Protein tyrosine kinase (Pkinase_Tyr) // Leucine rich repeat N-terminal domain (LRRNT_2) // NAD-binding of NADP-dependent 3-hydroxyiso…	chr_3B	1	5142089	5156852
Fxa3Bg200828	Fxa3Bg200828.1	Fx_ananassa_Royal_Royce_v1.0	701	Fx	(1 of 1) PF00646//PF08263//PF13855 - F-box domain (F-box) // Leucine rich repeat N-terminal domain (LRRNT_2) // Leucine rich repeat (LRR_8)	chr_3B	1	4870080	4875120
Fxa3Bg203542	Fxa3Bg203542.1	Fx_ananassa_Royal_Royce_v1.0	701	Fx	(1 of 1) PF00805//PF02214//PF13599//PF13976 - Pentapeptide repeats (8 copies) (Pentapeptide) // BTB/POZ domain (BTB_2) // Pentapeptide repeats (9 copies) (Pentapeptide_4) // GAG-pre-integrase domain (gag_pre-integrs)	chr_3B	1	28696535	28704680
Fxa3Bg202334	Fxa3Bg202334.1	Fx_ananassa_Royal_Royce_v1.0	701	Fx	(1 of 1) PF00917//PF12436//PF13423 - MATH domain (MATH) // ICP0-binding domain of Ubiquitin-specific protease 7 (USP7_ICP0_bdg) // Ubiquitin carboxyl-terminal hydrolase (UCH_1)	chr_3B	1	17554413	17562133
Fxa3Bg202334	Fxa3Bg202334.2	Fx_ananassa_Royal_Royce_v1.0	701	Fx	(1 of 1) PF00917//PF12436//PF13423 - MATH domain (MATH) // ICP0-binding domain of Ubiquitin-specific protease 7 (USP7_ICP0_bdg) // Ubiquitin carboxyl-terminal hydrolase (UCH_1)	chr_3B	1	17554413	17562133
Fxa3Bg202032	Fxa3Bg202032.1	Fx_ananassa_Royal_Royce_v1.0	701	Fx	(1 of 1) PF00917//PF13456 - MATH domain (MATH) // Reverse transcriptase-like (RVT_3)	chr_3B	1	14594039	14596580
Fxa3Bg203054	Fxa3Bg203054.1	Fx_ananassa_Royal_Royce_v1.0	701	Fx	(1 of 1) PF00931//PF00956//PF01535//PF13041//PF13676 - NB-ARC domain (NB-ARC) // Nucleosome assembly protein (NAP) (NAP) // PPR repeat (PPR) // PPR repeat family (PPR_2) // TIR domain (TIR_2)	chr_3B	1	24935060	24941894
Fxa3Bg203489	Fxa3Bg203489.1	Fx_ananassa_Royal_Royce_v1.0	701	Fx	(1 of 1) PF00931//PF01582//PF13855 - NB-ARC domain (NB-ARC) // TIR domain (TIR) // Leucine rich repeat (LRR_8)	chr_3B	1	28326485	28329923
Fxa3Bg200592	Fxa3Bg200592.1	Fx_ananassa_Royal_Royce_v1.0	701	Fx	(1 of 1) PF01357//PF01535//PF03330//PF14432 - Pollen allergen (Pollen_allerg_1) // PPR repeat (PPR) // Rare lipoprotein A (RlpA)-like double-psi beta-barrel (DPBB_1) // DYW family of nucleic acid deaminases (DYW_deaminase)	chr_3B	1	3373599	3375907
Fxa3Bg201029	Fxa3Bg201029.1	Fx_ananassa_Royal_Royce_v1.0	701	Fx	(1 of 1) PF01535//PF13041//PF13409//PF13410 - PPR repeat (PPR) // PPR repeat family (PPR_2) // Glutathione S-transferase, N-terminal domain (GST_N_2) // Glutathione S-transferase, C-terminal domain (GST_C_2)	chr_3B	-1	6204365	6208405
Fxa3Bg203742	Fxa3Bg203742.1	Fx_ananassa_Royal_Royce_v1.0	701	Fx	(1 of 1) PF01582//PF10409//PF13676 - TIR domain (TIR) // C2 domain of PTEN tumour-suppressor protein (PTEN_C2) // TIR domain (TIR_2)	chr_3B	-1	30128114	30147165
Fxa3Bg202926	Fxa3Bg202926.1	Fx_ananassa_Royal_Royce_v1.0	701	Fx	(1 of 1) PF01794//PF08030//PF08414 - Ferric reductase like transmembrane component (Ferric_reduct) // Ferric reductase NAD binding domain (NAD_binding_6) // Respiratory burst NADPH oxidase (NADPH_Ox)	chr_3B	-1	23917964	23922301
Fxa3Bg202926	Fxa3Bg202926.2	Fx_ananassa_Royal_Royce_v1.0	701	Fx	(1 of 1) PF01794//PF08030//PF08414 - Ferric reductase like transmembrane component (Ferric_reduct) // Ferric reductase NAD binding domain (NAD_binding_6) // Respiratory burst NADPH oxidase (NADPH_Ox)	chr_3B	-1	23917964	23922301
Fxa3Bg201781	Fxa3Bg201781.1	Fx_ananassa_Royal_Royce_v1.0	701	Fx	(1 of 1) PF02005//PF09445 - N2,N2-dimethylguanosine tRNA methyltransferase (TRM) // RNA cap guanine-N2 methyltransferase (Methyltransf_15)	chr_3B	1	12247397	12252097
Fxa3Bg201781	Fxa3Bg201781.2	Fx_ananassa_Royal_Royce_v1.0	701	Fx	(1 of 1) PF02005//PF09445 - N2,N2-dimethylguanosine tRNA methyltransferase (TRM) // RNA cap guanine-N2 methyltransferase (Methyltransf_15)	chr_3B	1	12247397	12252097
Fxa3Bg200178	Fxa3Bg200178.1	Fx_ananassa_Royal_Royce_v1.0	701	Fx	(1 of 1) PF02434//PF13334 - Fringe-like (Fringe) // Domain of unknown function (DUF4094) (DUF4094)	chr_3B	-1	819578	822265
Fxa3Bg201399	Fxa3Bg201399.1	Fx_ananassa_Royal_Royce_v1.0	701	Fx	(1 of 1) PF02458//PF02902 - Transferase family (Transferase) // Ulp1 protease family, C-terminal catalytic domain (Peptidase_C48)	chr_3B	-1	9143215	9149650
Fxa3Bg201399	Fxa3Bg201399.2	Fx_ananassa_Royal_Royce_v1.0	701	Fx	(1 of 1) PF02458//PF02902 - Transferase family (Transferase) // Ulp1 protease family, C-terminal catalytic domain (Peptidase_C48)	chr_3B	-1	9143215	9149650
Fxa3Bg201399	Fxa3Bg201399.3	Fx_ananassa_Royal_Royce_v1.0	701	Fx	(1 of 1) PF02458//PF02902 - Transferase family (Transferase) // Ulp1 protease family, C-terminal catalytic domain (Peptidase_C48)	chr_3B	-1	9143215	9149650
Fxa3Bg200665	Fxa3Bg200665.1	Fx_ananassa_Royal_Royce_v1.0	701	Fx	(1 of 1) PF02902//PF03101 - Ulp1 protease family, C-terminal catalytic domain (Peptidase_C48) // FAR1 DNA-binding domain (FAR1)	chr_3B	1	3895069	3897233
Fxa3Bg200876	Fxa3Bg200876.1	Fx_ananassa_Royal_Royce_v1.0	701	Fx	(1 of 1) PF03094//PF07645//PF07714//PF13947 - Mlo family (Mlo) // Calcium-binding EGF domain (EGF_CA) // Protein tyrosine kinase (Pkinase_Tyr) // Wall-associated receptor kinase galacturonan-binding (GUB_WAK_bind)	chr_3B	-1	5191817	5205095
Fxa3Bg203117	Fxa3Bg203117.1	Fx_ananassa_Royal_Royce_v1.0	701	Fx	(1 of 1) PF03514//PF12776 - GRAS domain family (GRAS) // Myb/SANT-like DNA-binding domain (Myb_DNA-bind_3)	chr_3B	1	25479125	25506342
Fxa3Bg200282	Fxa3Bg200282.1	Fx_ananassa_Royal_Royce_v1.0	701	Fx	(1 of 1) PF05699//PF13041//PF14291 - hAT family C-terminal dimerisation region (Dimer_Tnp_hAT) // PPR repeat family (PPR_2) // Domain of unknown function (DUF4371) (DUF4371)	chr_3B	-1	1389779	1393556
Fxa3Bg201696	Fxa3Bg201696.1	Fx_ananassa_Royal_Royce_v1.0	701	Fx	(1 of 1) PF07719//PF12895//PF13414 - Tetratricopeptide repeat (TPR_2) // Anaphase-promoting complex, cyclosome, subunit 3 (ANAPC3) // TPR repeat (TPR_11)	chr_3B	-1	11456701	11463297
Fxa3Bg201696	Fxa3Bg201696.2	Fx_ananassa_Royal_Royce_v1.0	701	Fx	(1 of 1) PF07719//PF12895//PF13414 - Tetratricopeptide repeat (TPR_2) // Anaphase-promoting complex, cyclosome, subunit 3 (ANAPC3) // TPR repeat (TPR_11)	chr_3B	-1	11456701	11463297
Fxa3Bg201357	Fxa3Bg201357.1	Fx_ananassa_Royal_Royce_v1.0	701	Fx	(1 of 1) PF07727//PF12796//PF13962 - Reverse transcriptase (RNA-dependent DNA polymerase) (RVT_2) // Ankyrin repeats (3 copies) (Ank_2) // Domain of unknown function (PGG)	chr_3B	1	8680115	8695307
Fxa3Bg203683	Fxa3Bg203683.1	Fx_ananassa_Royal_Royce_v1.0	701	Fx	(1 of 1) PF09445//PF13847 - RNA cap guanine-N2 methyltransferase (Methyltransf_15) // Methyltransferase domain (Methyltransf_31)	chr_3B	-1	29652140	29654895
Fxa3Bg203683	Fxa3Bg203683.2	Fx_ananassa_Royal_Royce_v1.0	701	Fx	(1 of 1) PF09445//PF13847 - RNA cap guanine-N2 methyltransferase (Methyltransf_15) // Methyltransferase domain (Methyltransf_31)	chr_3B	-1	29652140	29654895
Fxa3Bg202848	Fxa3Bg202848.1	Fx_ananassa_Royal_Royce_v1.0	701	Fx	(1 of 1) PF09810 - Exonuclease V - a 5' deoxyribonuclease (Exo5)	chr_3B	1	23237364	23241456
Fxa3Bg203264	Fxa3Bg203264.1	Fx_ananassa_Royal_Royce_v1.0	701	Fx	(1 of 1) PF13041//PF13920//PF16040//PF16041 - PPR repeat family (PPR_2) // Zinc finger, C3HC4 type (RING finger) (zf-C3HC4_3) // Domain of unknown function (DUF4792) (DUF4792) // Domain of unknown function (DUF4793) (DUF4793)	chr_3B	1	26677374	26687261
Fxa3Bg202935	Fxa3Bg202935.1	Fx_ananassa_Royal_Royce_v1.0	701	Fx	(1 of 1) PTHR10666//PTHR10666:SF90 - UBIQUITIN // PHOSPHATIDYLINOSITOL 4-KINASE GAMMA 4	chr_3B	-1	23960772	23968968
Fxa3Bg203727	Fxa3Bg203727.1	Fx_ananassa_Royal_Royce_v1.0	701	Fx	(1 of 1) PTHR10746:SF6 - 39S RIBOSOMAL PROTEIN L4, MITOCHONDRIAL	chr_3B	-1	29969042	29971219
Fxa3Bg203903	Fxa3Bg203903.1	Fx_ananassa_Royal_Royce_v1.0	701	Fx	(1 of 1) PTHR10799//PTHR10799:SF753//PTHR36498 - SWI/SNF-RELATED MATRIX-ASSOCIATED ACTIN-DEPENDENT REGULATOR OF CHROMATIN SUBFAMILY-RELATED // SUBFAMILY NOT NAMED // FAMILY NOT NAMED	chr_3B	1	31205051	31226706
Fxa3Bg203903	Fxa3Bg203903.2	Fx_ananassa_Royal_Royce_v1.0	701	Fx	(1 of 1) PTHR10799//PTHR10799:SF753//PTHR36498 - SWI/SNF-RELATED MATRIX-ASSOCIATED ACTIN-DEPENDENT REGULATOR OF CHROMATIN SUBFAMILY-RELATED // SUBFAMILY NOT NAMED // FAMILY NOT NAMED	chr_3B	1	31205051	31226706
Fxa3Bg203903	Fxa3Bg203903.3	Fx_ananassa_Royal_Royce_v1.0	701	Fx	(1 of 1) PTHR10799//PTHR10799:SF753//PTHR36498 - SWI/SNF-RELATED MATRIX-ASSOCIATED ACTIN-DEPENDENT REGULATOR OF CHROMATIN SUBFAMILY-RELATED // SUBFAMILY NOT NAMED // FAMILY NOT NAMED	chr_3B	1	31205051	31226706
Fxa3Bg202541	Fxa3Bg202541.1	Fx_ananassa_Royal_Royce_v1.0	701	Fx	(1 of 1) PTHR11003//PTHR11003:SF121//PTHR11003:SF135 - POTASSIUM CHANNEL, SUBFAMILY K // SUBFAMILY NOT NAMED // SUBFAMILY NOT NAMED	chr_3B	-1	19727344	19731823
Fxa3Bg202541	Fxa3Bg202541.2	Fx_ananassa_Royal_Royce_v1.0	701	Fx	(1 of 1) PTHR11003//PTHR11003:SF121//PTHR11003:SF135 - POTASSIUM CHANNEL, SUBFAMILY K // SUBFAMILY NOT NAMED // SUBFAMILY NOT NAMED	chr_3B	-1	19727344	19731823
Fxa3Bg203748	Fxa3Bg203748.1	Fx_ananassa_Royal_Royce_v1.0	701	Fx	(1 of 1) PTHR11017//PTHR11017:SF162//PTHR23155//PTHR23155:SF646 - LEUCINE-RICH REPEAT-CONTAINING PROTEIN // SUBFAMILY NOT NAMED // LEUCINE-RICH REPEAT-CONTAINING PROTEIN // SUBFAMILY NOT NAMED	chr_3B	-1	30220188	30221899
Fxa3Bg203748	Fxa3Bg203748.2	Fx_ananassa_Royal_Royce_v1.0	701	Fx	(1 of 1) PTHR11017//PTHR11017:SF162//PTHR23155//PTHR23155:SF646 - LEUCINE-RICH REPEAT-CONTAINING PROTEIN // SUBFAMILY NOT NAMED // LEUCINE-RICH REPEAT-CONTAINING PROTEIN // SUBFAMILY NOT NAMED	chr_3B	-1	30220188	30221899
Fxa3Bg203885	Fxa3Bg203885.1	Fx_ananassa_Royal_Royce_v1.0	701	Fx	(1 of 1) PTHR11078:SF3 - ANTITERMINATION NUSB DOMAIN-CONTAINING PROTEIN	chr_3B	-1	31068583	31071525
Fxa3Bg203885	Fxa3Bg203885.2	Fx_ananassa_Royal_Royce_v1.0	701	Fx	(1 of 1) PTHR11078:SF3 - ANTITERMINATION NUSB DOMAIN-CONTAINING PROTEIN	chr_3B	-1	31068583	31071525
Fxa3Bg200556	Fxa3Bg200556.1	Fx_ananassa_Royal_Royce_v1.0	701	Fx	(1 of 1) PTHR11081//PTHR11081:SF8 - XP-G/RAD2 DNA REPAIR ENDONUCLEASE FAMILY // EXONUCLEASE 1	chr_3B	-1	3146123	3150939
Fxa3Bg200556	Fxa3Bg200556.2	Fx_ananassa_Royal_Royce_v1.0	701	Fx	(1 of 1) PTHR11081//PTHR11081:SF8 - XP-G/RAD2 DNA REPAIR ENDONUCLEASE FAMILY // EXONUCLEASE 1	chr_3B	-1	3146123	3150939
Fxa3Bg202669	Fxa3Bg202669.1	Fx_ananassa_Royal_Royce_v1.0	701	Fx	(1 of 1) PTHR11246:SF3 - CROOKED NECK-LIKE PROTEIN 1	chr_3B	-1	21138949	21139535
Fxa3Bg200217	Fxa3Bg200217.1	Fx_ananassa_Royal_Royce_v1.0	701	Fx	(1 of 1) PTHR11374//PTHR11374:SF3 - UDP-GLUCOSE DEHYDROGENASE/UDP-MANNAC DEHYDROGENASE // UDP-GLUCOSE 6-DEHYDROGENASE	chr_3B	1	993884	995262
Fxa3Bg203784	Fxa3Bg203784.1	Fx_ananassa_Royal_Royce_v1.0	701	Fx	(1 of 1) PTHR11562//PTHR11562:SF45//PTHR31790 - CATION EFFLUX PROTEIN/ ZINC TRANSPORTER // METAL TOLERANCE PROTEIN C3-RELATED // FAMILY NOT NAMED	chr_3B	1	30462848	30470224
Fxa3Bg203784	Fxa3Bg203784.2	Fx_ananassa_Royal_Royce_v1.0	701	Fx	(1 of 1) PTHR11562//PTHR11562:SF45//PTHR31790 - CATION EFFLUX PROTEIN/ ZINC TRANSPORTER // METAL TOLERANCE PROTEIN C3-RELATED // FAMILY NOT NAMED	chr_3B	1	30462848	30470224
Fxa3Bg203784	Fxa3Bg203784.3	Fx_ananassa_Royal_Royce_v1.0	701	Fx	(1 of 1) PTHR11562//PTHR11562:SF45//PTHR31790 - CATION EFFLUX PROTEIN/ ZINC TRANSPORTER // METAL TOLERANCE PROTEIN C3-RELATED // FAMILY NOT NAMED	chr_3B	1	30462848	30470224
Fxa3Bg201217	Fxa3Bg201217.1	Fx_ananassa_Royal_Royce_v1.0	701	Fx	(1 of 1) PTHR11562//PTHR11562:SF52//PTHR11562:SF60 - CATION EFFLUX PROTEIN/ ZINC TRANSPORTER // SUBFAMILY NOT NAMED // SUBFAMILY NOT NAMED	chr_3B	-1	7556350	7558158
Fxa3Bg201217	Fxa3Bg201217.2	Fx_ananassa_Royal_Royce_v1.0	701	Fx	(1 of 1) PTHR11562//PTHR11562:SF52//PTHR11562:SF60 - CATION EFFLUX PROTEIN/ ZINC TRANSPORTER // SUBFAMILY NOT NAMED // SUBFAMILY NOT NAMED	chr_3B	-1	7556350	7558158
Fxa3Bg201217	Fxa3Bg201217.3	Fx_ananassa_Royal_Royce_v1.0	701	Fx	(1 of 1) PTHR11562//PTHR11562:SF52//PTHR11562:SF60 - CATION EFFLUX PROTEIN/ ZINC TRANSPORTER // SUBFAMILY NOT NAMED // SUBFAMILY NOT NAMED	chr_3B	-1	7556350	7558158
Fxa3Bg202126	Fxa3Bg202126.1	Fx_ananassa_Royal_Royce_v1.0	701	Fx	(1 of 1) PTHR11695:SF451 - SORBITOL DEHYDROGENASE	chr_3B	-1	15464134	15467349
Fxa3Bg200732	Fxa3Bg200732.1	Fx_ananassa_Royal_Royce_v1.0	701	Fx	(1 of 1) PTHR11746//PTHR11746:SF99//PTHR31168//PTHR31168:SF5 - O-METHYLTRANSFERASE // SUBFAMILY NOT NAMED // FAMILY NOT NAMED // EMB|CAB89385.1	chr_3B	1	4256333	4259228
Fxa3Bg200732	Fxa3Bg200732.2	Fx_ananassa_Royal_Royce_v1.0	701	Fx	(1 of 1) PTHR11746//PTHR11746:SF99//PTHR31168//PTHR31168:SF5 - O-METHYLTRANSFERASE // SUBFAMILY NOT NAMED // FAMILY NOT NAMED // EMB|CAB89385.1	chr_3B	1	4256333	4259228
Fxa3Bg200419	Fxa3Bg200419.1	Fx_ananassa_Royal_Royce_v1.0	701	Fx	(1 of 1) PTHR11772//PTHR11772:SF15 - ASPARAGINE SYNTHETASE // SUBFAMILY NOT NAMED	chr_3B	-1	2317404	2318436
Fxa3Bg203371	Fxa3Bg203371.1	Fx_ananassa_Royal_Royce_v1.0	701	Fx	(1 of 1) PTHR11926:SF288 - UDP-GLYCOSYLTRANSFERASE 87A1	chr_3B	1	27612143	27612611
Fxa3Bg200438	Fxa3Bg200438.1	Fx_ananassa_Royal_Royce_v1.0	701	Fx	(1 of 1) PTHR12553//PTHR12553:SF7 - RIBONUCLEASE Z // METALLO-BETA-LACTAMASE DOMAIN-CONTAINING PROTEIN	chr_3B	-1	2424290	2428119
Fxa3Bg200438	Fxa3Bg200438.2	Fx_ananassa_Royal_Royce_v1.0	701	Fx	(1 of 1) PTHR12553//PTHR12553:SF7 - RIBONUCLEASE Z // METALLO-BETA-LACTAMASE DOMAIN-CONTAINING PROTEIN	chr_3B	-1	2424290	2428119
Fxa3Bg201846	Fxa3Bg201846.1	Fx_ananassa_Royal_Royce_v1.0	701	Fx	(1 of 1) PTHR12838:SF0 - U3 SMALL NUCLEOLAR RNA-ASSOCIATED PROTEIN 11-RELATED	chr_3B	-1	12808363	12811285
Fxa3Bg200708	Fxa3Bg200708.1	Fx_ananassa_Royal_Royce_v1.0	701	Fx	(1 of 1) PTHR12992//PTHR12992:SF7//PTHR12992:SF9 - MUTT-NUDIX-RELATED // SUBFAMILY NOT NAMED // NUDIX HYDROLASE 11	chr_3B	-1	4130820	4135888
Fxa3Bg200708	Fxa3Bg200708.2	Fx_ananassa_Royal_Royce_v1.0	701	Fx	(1 of 1) PTHR12992//PTHR12992:SF7//PTHR12992:SF9 - MUTT-NUDIX-RELATED // SUBFAMILY NOT NAMED // NUDIX HYDROLASE 11	chr_3B	-1	4130820	4135888
Fxa3Bg200708	Fxa3Bg200708.3	Fx_ananassa_Royal_Royce_v1.0	701	Fx	(1 of 1) PTHR12992//PTHR12992:SF7//PTHR12992:SF9 - MUTT-NUDIX-RELATED // SUBFAMILY NOT NAMED // NUDIX HYDROLASE 11	chr_3B	-1	4130820	4135888
Fxa3Bg200428	Fxa3Bg200428.1	Fx_ananassa_Royal_Royce_v1.0	701	Fx	(1 of 1) PTHR13269:SF6 - NUCLEOPORIN NDC1	chr_3B	-1	2357074	2360818
Fxa3Bg200428	Fxa3Bg200428.2	Fx_ananassa_Royal_Royce_v1.0	701	Fx	(1 of 1) PTHR13269:SF6 - NUCLEOPORIN NDC1	chr_3B	-1	2357074	2360818
Fxa3Bg203334	Fxa3Bg203334.1	Fx_ananassa_Royal_Royce_v1.0	701	Fx	(1 of 1) PTHR13301//PTHR13301:SF66 - X-BOX TRANSCRIPTION FACTOR-RELATED // SUBFAMILY NOT NAMED	chr_3B	1	27310180	27312643
Fxa3Bg201928	Fxa3Bg201928.1	Fx_ananassa_Royal_Royce_v1.0	701	Fx	(1 of 1) PTHR13500:SF0 - NUCLEOLAR PRE-RIBOSOMAL-ASSOCIATED PROTEIN 1	chr_3B	-1	13655469	13667710
Fxa3Bg202856	Fxa3Bg202856.1	Fx_ananassa_Royal_Royce_v1.0	701	Fx	(1 of 1) PTHR15574//PTHR15574:SF41 - WD REPEAT DOMAIN-CONTAINING FAMILY // SUBFAMILY NOT NAMED	chr_3B	1	23284921	23296150
Fxa3Bg202035	Fxa3Bg202035.1	Fx_ananassa_Royal_Royce_v1.0	701	Fx	(1 of 1) PTHR21237//PTHR21237:SF28 - GRPE PROTEIN // SUBFAMILY NOT NAMED	chr_3B	1	14610923	14618174
Fxa3Bg200514	Fxa3Bg200514.1	Fx_ananassa_Royal_Royce_v1.0	701	Fx	(1 of 1) PTHR22595//PTHR22595:SF48 - CHITINASE-RELATED // SUBFAMILY NOT NAMED	chr_3B	-1	2905493	2905930
Fxa3Bg202111	Fxa3Bg202111.1	Fx_ananassa_Royal_Royce_v1.0	701	Fx	(1 of 1) PTHR22835//PTHR22835:SF189 - ZINC FINGER FYVE DOMAIN CONTAINING PROTEIN // SUBFAMILY NOT NAMED	chr_3B	1	15347971	15350149
Fxa3Bg202393	Fxa3Bg202393.1	Fx_ananassa_Royal_Royce_v1.0	701	Fx	(1 of 1) PTHR22870//PTHR22870:SF166//PTHR22870:SF219 - REGULATOR OF CHROMOSOME CONDENSATION // PROTEIN RCC2 // REGULATOR OF CHROMOSOME CONDENSATION (RCC1) FAMILY PROTEIN-RELATED	chr_3B	1	18384073	18390759
Fxa3Bg202393	Fxa3Bg202393.2	Fx_ananassa_Royal_Royce_v1.0	701	Fx	(1 of 1) PTHR22870//PTHR22870:SF166//PTHR22870:SF219 - REGULATOR OF CHROMOSOME CONDENSATION // PROTEIN RCC2 // REGULATOR OF CHROMOSOME CONDENSATION (RCC1) FAMILY PROTEIN-RELATED	chr_3B	1	18384073	18390759
Fxa3Bg202393	Fxa3Bg202393.3	Fx_ananassa_Royal_Royce_v1.0	701	Fx	(1 of 1) PTHR22870//PTHR22870:SF166//PTHR22870:SF219 - REGULATOR OF CHROMOSOME CONDENSATION // PROTEIN RCC2 // REGULATOR OF CHROMOSOME CONDENSATION (RCC1) FAMILY PROTEIN-RELATED	chr_3B	1	18384073	18390759
Fxa3Bg202393	Fxa3Bg202393.4	Fx_ananassa_Royal_Royce_v1.0	701	Fx	(1 of 1) PTHR22870//PTHR22870:SF166//PTHR22870:SF219 - REGULATOR OF CHROMOSOME CONDENSATION // PROTEIN RCC2 // REGULATOR OF CHROMOSOME CONDENSATION (RCC1) FAMILY PROTEIN-RELATED	chr_3B	1	18384073	18390759
Fxa3Bg202393	Fxa3Bg202393.5	Fx_ananassa_Royal_Royce_v1.0	701	Fx	(1 of 1) PTHR22870//PTHR22870:SF166//PTHR22870:SF219 - REGULATOR OF CHROMOSOME CONDENSATION // PROTEIN RCC2 // REGULATOR OF CHROMOSOME CONDENSATION (RCC1) FAMILY PROTEIN-RELATED	chr_3B	1	18384073	18390759
Fxa3Bg203096	Fxa3Bg203096.1	Fx_ananassa_Royal_Royce_v1.0	701	Fx	(1 of 1) PTHR22936//PTHR22936:SF25 - RHOMBOID-RELATED // PROTEIN RHOMBOID-LIKE 1	chr_3B	-1	25321580	25324995
Fxa3Bg201879	Fxa3Bg201879.1	Fx_ananassa_Royal_Royce_v1.0	701	Fx	(1 of 1) PTHR23115//PTHR23115:SF144 - TRANSLATION FACTOR // SUBFAMILY NOT NAMED	chr_3B	1	13161087	13164248
Fxa3Bg201777	Fxa3Bg201777.1	Fx_ananassa_Royal_Royce_v1.0	701	Fx	(1 of 1) PTHR24006//PTHR24006:SF22 - FAMILY NOT NAMED // BCDNA.LD22910	chr_3B	-1	12191151	12198273
Fxa3Bg201395	Fxa3Bg201395.1	Fx_ananassa_Royal_Royce_v1.0	701	Fx	(1 of 1) PTHR24056:SF39 - CYCLIN-DEPENDENT KINASE 12	chr_3B	1	9089673	9091358
Fxa3Bg201904	Fxa3Bg201904.1	Fx_ananassa_Royal_Royce_v1.0	701	Fx	(1 of 1) PTHR24151//PTHR24151:SF1 - FAMILY NOT NAMED // ANKYRIN REPEAT DOMAIN-CONTAINING PROTEIN 50	chr_3B	-1	13412276	13414657
Fxa3Bg201904	Fxa3Bg201904.2	Fx_ananassa_Royal_Royce_v1.0	701	Fx	(1 of 1) PTHR24151//PTHR24151:SF1 - FAMILY NOT NAMED // ANKYRIN REPEAT DOMAIN-CONTAINING PROTEIN 50	chr_3B	-1	13412276	13414657
Fxa3Bg200882	Fxa3Bg200882.1	Fx_ananassa_Royal_Royce_v1.0	701	Fx	(1 of 1) PTHR27005//PTHR27005:SF32//PTHR27005:SF9 - FAMILY NOT NAMED // F16F4.7 PROTEIN-RELATED // SUBFAMILY NOT NAMED	chr_3B	-1	5237952	5242863
Fxa3Bg200882	Fxa3Bg200882.2	Fx_ananassa_Royal_Royce_v1.0	701	Fx	(1 of 1) PTHR27005//PTHR27005:SF32//PTHR27005:SF9 - FAMILY NOT NAMED // F16F4.7 PROTEIN-RELATED // SUBFAMILY NOT NAMED	chr_3B	-1	5237952	5242863
Fxa3Bg203418	Fxa3Bg203418.1	Fx_ananassa_Royal_Royce_v1.0	701	Fx	(1 of 1) PTHR31087:SF16 - PROTEIN LURP-ONE-RELATED 7	chr_3B	-1	27890558	27891995
Fxa3Bg202230	Fxa3Bg202230.1	Fx_ananassa_Royal_Royce_v1.0	701	Fx	(1 of 1) PTHR31826:SF0 - NICALIN	chr_3B	-1	16542831	16551751
Fxa3Bg202196	Fxa3Bg202196.1	Fx_ananassa_Royal_Royce_v1.0	701	Fx	(1 of 1) PTHR31852//PTHR31852:SF7 - FAMILY NOT NAMED // LATE EMBRYOGENESIS ABUNDANT HYDROXYPROLINE-RICH GLYCOPROTEIN	chr_3B	-1	16227538	16228092
Fxa3Bg200252	Fxa3Bg200252.1	Fx_ananassa_Royal_Royce_v1.0	701	Fx	(1 of 1) PTHR32099//PTHR32099:SF1 - CYSTEINE-RICH REPEAT SECRETORY PROTEIN // CYSTEINE-RICH RECEPTOR-LIKE PROTEIN KINASE 9-RELATED	chr_3B	1	1206328	1207288
Fxa3Bg200544	Fxa3Bg200544.1	Fx_ananassa_Royal_Royce_v1.0	701	Fx	(1 of 1) PTHR32227//PTHR32227:SF127//PTHR32227:SF79 - FAMILY NOT NAMED // CARBOHYDRATE-BINDING X8 DOMAIN-CONTAINING PROTEIN // SUBFAMILY NOT NAMED	chr_3B	1	3063127	3064835
Fxa3Bg200544	Fxa3Bg200544.2	Fx_ananassa_Royal_Royce_v1.0	701	Fx	(1 of 1) PTHR32227//PTHR32227:SF127//PTHR32227:SF79 - FAMILY NOT NAMED // CARBOHYDRATE-BINDING X8 DOMAIN-CONTAINING PROTEIN // SUBFAMILY NOT NAMED	chr_3B	1	3063127	3064835
Fxa3Bg201549	Fxa3Bg201549.1	Fx_ananassa_Royal_Royce_v1.0	701	Fx	(1 of 1) PTHR33227:SF2 - F8L10.2 PROTEIN	chr_3B	-1	10290214	10290681
Fxa3Bg201064	Fxa3Bg201064.1	Fx_ananassa_Royal_Royce_v1.0	701	Fx	(1 of 1) PTHR33643//PTHR33643:SF1 - FAMILY NOT NAMED // UREASE ACCESSORY PROTEIN D	chr_3B	1	6425137	6428485
Fxa3Bg201064	Fxa3Bg201064.2	Fx_ananassa_Royal_Royce_v1.0	701	Fx	(1 of 1) PTHR33643//PTHR33643:SF1 - FAMILY NOT NAMED // UREASE ACCESSORY PROTEIN D	chr_3B	1	6425137	6428485
Fxa3Bg202608	Fxa3Bg202608.1	Fx_ananassa_Royal_Royce_v1.0	701	Fx	(1 of 1) PTHR33962:SF1 - RECQ-MEDIATED GENOME INSTABILITY PROTEIN 2	chr_3B	-1	20521530	20522158
Fxa3Bg200754	Fxa3Bg200754.1	Fx_ananassa_Royal_Royce_v1.0	701	Fx	(1 of 1) PTHR35274:SF2 - EXPRESSED PROTEIN-RELATED	chr_3B	1	4416493	4419129
Fxa3Bg200302	Fxa3Bg200302.1	Fx_ananassa_Royal_Royce_v1.0	701	Fx	(1 of 10) 3.4.21.72 - IgA-specific serine endopeptidase / Immunoglobulin A1 protease	chr_3B	1	1506722	1508577
Fxa3Bg203313	Fxa3Bg203313.1	Fx_ananassa_Royal_Royce_v1.0	701	Fx	(1 of 10) 4.1.1.1 - Pyruvate decarboxylase / Pyruvic decarboxylase	chr_3B	1	27088501	27091154
Fxa3Bg200250	Fxa3Bg200250.1	Fx_ananassa_Royal_Royce_v1.0	701	Fx	(1 of 10) IPR000719//IPR001245//IPR002290//IPR002902//IPR011009//IPR020635 - Protein kinase domain // Serine-threonine/tyrosine-protein kinase catalytic domain // Serine/threonine/dual specificity protein kinase, catalytic domain // Gnk2-homologous domain // Protein kinase-like domain // Tyrosine-protein kinase, catalytic domain	chr_3B	1	1163629	1201756
Fxa3Bg201828	Fxa3Bg201828.1	Fx_ananassa_Royal_Royce_v1.0	701	Fx	(1 of 10) IPR004330//IPR018289//IPR031052 - FAR1 DNA binding domain // MULE transposase domain // FHY3/FAR1 family	chr_3B	-1	12653976	12658612
Fxa3Bg201828	Fxa3Bg201828.2	Fx_ananassa_Royal_Royce_v1.0	701	Fx	(1 of 10) IPR004330//IPR018289//IPR031052 - FAR1 DNA binding domain // MULE transposase domain // FHY3/FAR1 family	chr_3B	-1	12653976	12658612
Fxa3Bg203599	Fxa3Bg203599.1	Fx_ananassa_Royal_Royce_v1.0	701	Fx	(1 of 10) K00876 - uridine kinase (udk, UCK)	chr_3B	-1	29052797	29057757
Fxa3Bg203599	Fxa3Bg203599.2	Fx_ananassa_Royal_Royce_v1.0	701	Fx	(1 of 10) K00876 - uridine kinase (udk, UCK)	chr_3B	-1	29052797	29057757
Fxa3Bg200126	Fxa3Bg200126.1	Fx_ananassa_Royal_Royce_v1.0	701	Fx	(1 of 10) K00895 - pyrophosphate--fructose-6-phosphate 1-phosphotransferase (E2.7.1.90, pfk)	chr_3B	1	574545	579436
Fxa3Bg202192	Fxa3Bg202192.1	Fx_ananassa_Royal_Royce_v1.0	701	Fx	(1 of 10) K02975 - small subunit ribosomal protein S25e (RP-S25e, RPS25)	chr_3B	-1	16192649	16194474
Fxa3Bg202192	Fxa3Bg202192.2	Fx_ananassa_Royal_Royce_v1.0	701	Fx	(1 of 10) K02975 - small subunit ribosomal protein S25e (RP-S25e, RPS25)	chr_3B	-1	16192649	16194474
Fxa3Bg202995	Fxa3Bg202995.1	Fx_ananassa_Royal_Royce_v1.0	701	Fx	(1 of 10) K07901 - Ras-related protein Rab-8A (RAB8A, MEL)	chr_3B	-1	24464832	24468930
Fxa3Bg201207	Fxa3Bg201207.1	Fx_ananassa_Royal_Royce_v1.0	701	Fx	(1 of 10) K09490 - heat shock 70kDa protein 5 (HSPA5, BIP)	chr_3B	1	7499297	7499831
Fxa3Bg202424	Fxa3Bg202424.1	Fx_ananassa_Royal_Royce_v1.0	701	Fx	(1 of 10) K09527 - DnaJ homolog subfamily C member 7 (DNAJC7)	chr_3B	1	18640596	18648518
Fxa3Bg203816	Fxa3Bg203816.1	Fx_ananassa_Royal_Royce_v1.0	701	Fx	(1 of 10) K11594 - ATP-dependent RNA helicase DDX3X (DDX3X, bel)	chr_3B	-1	30678982	30683223
Fxa3Bg200080	Fxa3Bg200080.1	Fx_ananassa_Royal_Royce_v1.0	701	Fx	(1 of 10) K11975 - E3 ubiquitin-protein ligase RNF144 [EC:6.3.2.19] (RNF144)	chr_3B	-1	387146	388186
Fxa3Bg200159	Fxa3Bg200159.1	Fx_ananassa_Royal_Royce_v1.0	701	Fx	(1 of 10) K13347 - peroxisomal membrane protein 2 (PXMP2, PMP22)	chr_3B	-1	744952	747417
Fxa3Bg200214	Fxa3Bg200214.1	Fx_ananassa_Royal_Royce_v1.0	701	Fx	(1 of 10) K13989 - Derlin-2/3 (DERL2_3)	chr_3B	1	983476	985320
Fxa3Bg200839	Fxa3Bg200839.1	Fx_ananassa_Royal_Royce_v1.0	701	Fx	(1 of 10) K16223 - protein FLOWERING LOCUS T (FT)	chr_3B	1	4949832	4950985
Fxa3Bg203211	Fxa3Bg203211.1	Fx_ananassa_Royal_Royce_v1.0	701	Fx	(1 of 10) K17362 - acyl-coenzyme A thioesterase 13 [EC:3.1.2.-] (ACOT13)	chr_3B	-1	26287466	26301646
Fxa3Bg203211	Fxa3Bg203211.2	Fx_ananassa_Royal_Royce_v1.0	701	Fx	(1 of 10) K17362 - acyl-coenzyme A thioesterase 13 [EC:3.1.2.-] (ACOT13)	chr_3B	-1	26287466	26301646
Fxa3Bg203211	Fxa3Bg203211.3	Fx_ananassa_Royal_Royce_v1.0	701	Fx	(1 of 10) K17362 - acyl-coenzyme A thioesterase 13 [EC:3.1.2.-] (ACOT13)	chr_3B	-1	26287466	26301646
Fxa3Bg203211	Fxa3Bg203211.4	Fx_ananassa_Royal_Royce_v1.0	701	Fx	(1 of 10) K17362 - acyl-coenzyme A thioesterase 13 [EC:3.1.2.-] (ACOT13)	chr_3B	-1	26287466	26301646
Fxa3Bg201072	Fxa3Bg201072.1	Fx_ananassa_Royal_Royce_v1.0	701	Fx	(1 of 10) K17686 - Cu+-exporting ATPase (copA, ATP7)	chr_3B	1	6501804	6508167
Fxa3Bg200726	Fxa3Bg200726.1	Fx_ananassa_Royal_Royce_v1.0	701	Fx	(1 of 10) KOG3375 - Phosphoprotein/predicted coiled-coil protein	chr_3B	-1	4234516	4236750
Fxa3Bg201619	Fxa3Bg201619.1	Fx_ananassa_Royal_Royce_v1.0	701	Fx	(1 of 10) KOG3375 - Phosphoprotein/predicted coiled-coil protein	chr_3B	1	10809976	10814226
Fxa3Bg203132	Fxa3Bg203132.1	Fx_ananassa_Royal_Royce_v1.0	701	Fx	(1 of 10) PF00069//PF00560//PF13855 - Protein kinase domain (Pkinase) // Leucine Rich Repeat (LRR_1) // Leucine rich repeat (LRR_8)	chr_3B	1	25651950	25655672
Fxa3Bg202885	Fxa3Bg202885.1	Fx_ananassa_Royal_Royce_v1.0	701	Fx	(1 of 10) PF00168//PF02893//PF16016 - C2 domain (C2) // GRAM domain (GRAM) // Domain of unknown function (DUF4782) (DUF4782)	chr_3B	1	23564048	23573875
Fxa3Bg202885	Fxa3Bg202885.2	Fx_ananassa_Royal_Royce_v1.0	701	Fx	(1 of 10) PF00168//PF02893//PF16016 - C2 domain (C2) // GRAM domain (GRAM) // Domain of unknown function (DUF4782) (DUF4782)	chr_3B	1	23564048	23573875
Fxa3Bg202885	Fxa3Bg202885.3	Fx_ananassa_Royal_Royce_v1.0	701	Fx	(1 of 10) PF00168//PF02893//PF16016 - C2 domain (C2) // GRAM domain (GRAM) // Domain of unknown function (DUF4782) (DUF4782)	chr_3B	1	23564048	23573875
Fxa3Bg202885	Fxa3Bg202885.4	Fx_ananassa_Royal_Royce_v1.0	701	Fx	(1 of 10) PF00168//PF02893//PF16016 - C2 domain (C2) // GRAM domain (GRAM) // Domain of unknown function (DUF4782) (DUF4782)	chr_3B	1	23564048	23573875
Fxa3Bg202885	Fxa3Bg202885.5	Fx_ananassa_Royal_Royce_v1.0	701	Fx	(1 of 10) PF00168//PF02893//PF16016 - C2 domain (C2) // GRAM domain (GRAM) // Domain of unknown function (DUF4782) (DUF4782)	chr_3B	1	23564048	23573875
Fxa3Bg200010	Fxa3Bg200010.1	Fx_ananassa_Royal_Royce_v1.0	701	Fx	(1 of 10) PF01535//PF12854 - PPR repeat (PPR) // PPR repeat (PPR_1)	chr_3B	-1	66567	68528
Fxa3Bg200439	Fxa3Bg200439.1	Fx_ananassa_Royal_Royce_v1.0	701	Fx	(1 of 10) PF01535//PF12854 - PPR repeat (PPR) // PPR repeat (PPR_1)	chr_3B	1	2428345	2436232
Fxa3Bg200439	Fxa3Bg200439.2	Fx_ananassa_Royal_Royce_v1.0	701	Fx	(1 of 10) PF01535//PF12854 - PPR repeat (PPR) // PPR repeat (PPR_1)	chr_3B	1	2428345	2436232
Fxa3Bg200439	Fxa3Bg200439.3	Fx_ananassa_Royal_Royce_v1.0	701	Fx	(1 of 10) PF01535//PF12854 - PPR repeat (PPR) // PPR repeat (PPR_1)	chr_3B	1	2428345	2436232
Fxa3Bg203262	Fxa3Bg203262.1	Fx_ananassa_Royal_Royce_v1.0	701	Fx	(1 of 10) PF01535//PF12854 - PPR repeat (PPR) // PPR repeat (PPR_1)	chr_3B	1	26675785	26676300
Fxa3Bg200766	Fxa3Bg200766.1	Fx_ananassa_Royal_Royce_v1.0	701	Fx	(1 of 10) PF05564 - Dormancy/auxin associated protein (Auxin_repressed)	chr_3B	1	4495346	4495986
Fxa3Bg203756	Fxa3Bg203756.1	Fx_ananassa_Royal_Royce_v1.0	701	Fx	(1 of 10) PF08743 - Nse4 C-terminal (Nse4_C)	chr_3B	1	30265587	30267883
Fxa3Bg203757	Fxa3Bg203757.1	Fx_ananassa_Royal_Royce_v1.0	701	Fx	(1 of 10) PF08743 - Nse4 C-terminal (Nse4_C)	chr_3B	1	30269959	30270661
Fxa3Bg203024	Fxa3Bg203024.1	Fx_ananassa_Royal_Royce_v1.0	701	Fx	(1 of 10) PTHR10366//PTHR10366:SF323 - NAD DEPENDENT EPIMERASE/DEHYDRATASE // SUBFAMILY NOT NAMED	chr_3B	-1	24653777	24658355
Fxa3Bg200171	Fxa3Bg200171.1	Fx_ananassa_Royal_Royce_v1.0	701	Fx	(1 of 10) PTHR10374//PTHR10374:SF17 - LACTOYLGLUTATHIONE LYASE GLYOXALASE I // GLYOXALASE I HOMOLOG	chr_3B	1	788521	790533
Fxa3Bg200171	Fxa3Bg200171.2	Fx_ananassa_Royal_Royce_v1.0	701	Fx	(1 of 10) PTHR10374//PTHR10374:SF17 - LACTOYLGLUTATHIONE LYASE GLYOXALASE I // GLYOXALASE I HOMOLOG	chr_3B	1	788521	790533
Fxa3Bg201975	Fxa3Bg201975.1	Fx_ananassa_Royal_Royce_v1.0	701	Fx	(1 of 10) PTHR10374:SF17 - GLYOXALASE I HOMOLOG	chr_3B	-1	14073185	14074534
Fxa3Bg201975	Fxa3Bg201975.2	Fx_ananassa_Royal_Royce_v1.0	701	Fx	(1 of 10) PTHR10374:SF17 - GLYOXALASE I HOMOLOG	chr_3B	-1	14073185	14074534
Fxa3Bg201975	Fxa3Bg201975.3	Fx_ananassa_Royal_Royce_v1.0	701	Fx	(1 of 10) PTHR10374:SF17 - GLYOXALASE I HOMOLOG	chr_3B	-1	14073185	14074534
Fxa3Bg201975	Fxa3Bg201975.4	Fx_ananassa_Royal_Royce_v1.0	701	Fx	(1 of 10) PTHR10374:SF17 - GLYOXALASE I HOMOLOG	chr_3B	-1	14073185	14074534
Fxa3Bg203689	Fxa3Bg203689.1	Fx_ananassa_Royal_Royce_v1.0	701	Fx	(1 of 10) PTHR10956 - 60S RIBOSOMAL PROTEIN L31	chr_3B	1	29700053	29701375
Fxa3Bg200040	Fxa3Bg200040.1	Fx_ananassa_Royal_Royce_v1.0	701	Fx	(1 of 10) PTHR11064//PTHR11064:SF20 - CCAAT-BINDING TRANSCRIPTION FACTOR-RELATED // NUCLEAR TRANSCRIPTION FACTOR Y SUBUNIT B-6-RELATED	chr_3B	-1	194217	196071
Fxa3Bg200962	Fxa3Bg200962.1	Fx_ananassa_Royal_Royce_v1.0	701	Fx	(1 of 10) PTHR11064:SF20 - NUCLEAR TRANSCRIPTION FACTOR Y SUBUNIT B-6-RELATED	chr_3B	-1	5766744	5767070
Fxa3Bg200995	Fxa3Bg200995.1	Fx_ananassa_Royal_Royce_v1.0	701	Fx	(1 of 10) PTHR11649:SF62 - PROTEIN SEY1 HOMOLOG	chr_3B	-1	5975116	5981452
Fxa3Bg200030	Fxa3Bg200030.1	Fx_ananassa_Royal_Royce_v1.0	701	Fx	(1 of 10) PTHR11655//PTHR11655:SF18 - 60S/50S RIBOSOMAL PROTEIN L6/L9 // SUBFAMILY NOT NAMED	chr_3B	-1	147494	149263
Fxa3Bg202177	Fxa3Bg202177.1	Fx_ananassa_Royal_Royce_v1.0	701	Fx	(1 of 10) PTHR11685//PTHR11685:SF154 - RBR FAMILY RING FINGER AND IBR DOMAIN-CONTAINING // E3 UBIQUITIN-PROTEIN LIGASE ARI5-RELATED	chr_3B	-1	16001248	16002825
Fxa3Bg200800	Fxa3Bg200800.1	Fx_ananassa_Royal_Royce_v1.0	701	Fx	(1 of 10) PTHR11758:SF16 - RIBOSOMAL PROTEIN S15A	chr_3B	1	4698716	4699143
Fxa3Bg203379	Fxa3Bg203379.1	Fx_ananassa_Royal_Royce_v1.0	701	Fx	(1 of 10) PTHR11926//PTHR11926:SF176 - GLUCOSYL/GLUCURONOSYL TRANSFERASES // UDP-GLYCOSYLTRANSFERASE 87A2	chr_3B	-1	27643043	27644851
Fxa3Bg203372	Fxa3Bg203372.1	Fx_ananassa_Royal_Royce_v1.0	701	Fx	(1 of 10) PTHR11926:SF176 - UDP-GLYCOSYLTRANSFERASE 87A2	chr_3B	1	27615233	27615577
Fxa3Bg203373	Fxa3Bg203373.1	Fx_ananassa_Royal_Royce_v1.0	701	Fx	(1 of 10) PTHR11926:SF176 - UDP-GLYCOSYLTRANSFERASE 87A2	chr_3B	1	27619159	27621088
Fxa3Bg203375	Fxa3Bg203375.1	Fx_ananassa_Royal_Royce_v1.0	701	Fx	(1 of 10) PTHR11926:SF176 - UDP-GLYCOSYLTRANSFERASE 87A2	chr_3B	1	27632500	27633935
Fxa3Bg202990	Fxa3Bg202990.1	Fx_ananassa_Royal_Royce_v1.0	701	Fx	(1 of 10) PTHR12396:SF9 - METHYL-CPG-BINDING DOMAIN-CONTAINING PROTEIN 7	chr_3B	-1	24420293	24423674
Fxa3Bg200143	Fxa3Bg200143.1	Fx_ananassa_Royal_Royce_v1.0	701	Fx	(1 of 10) PTHR13018:SF47 - ERD (EARLY-RESPONSIVE TO DEHYDRATION STRESS) FAMILY PROTEIN-RELATED	chr_3B	1	661532	663147
Fxa3Bg200144	Fxa3Bg200144.1	Fx_ananassa_Royal_Royce_v1.0	701	Fx	(1 of 10) PTHR13018:SF47 - ERD (EARLY-RESPONSIVE TO DEHYDRATION STRESS) FAMILY PROTEIN-RELATED	chr_3B	1	667318	677354
Fxa3Bg203552	Fxa3Bg203552.1	Fx_ananassa_Royal_Royce_v1.0	701	Fx	(1 of 10) PTHR13711//PTHR13711:SF202 - SWI/SNF-RELATED CHROMATIN BINDING PROTEIN // HIGH MOBILITY GROUP B PROTEIN 10-RELATED	chr_3B	-1	28760878	28765105
Fxa3Bg200044	Fxa3Bg200044.1	Fx_ananassa_Royal_Royce_v1.0	701	Fx	(1 of 10) PTHR13994//PTHR13994:SF14 - NUDIX HYDROLASE RELATED // NUDIX HYDROLASE 2	chr_3B	1	219299	220616
Fxa3Bg202863	Fxa3Bg202863.1	Fx_ananassa_Royal_Royce_v1.0	701	Fx	(1 of 10) PTHR15574:SF32 - TRANSDUCIN/WD40 DOMAIN-CONTAINING PROTEIN	chr_3B	1	23347682	23349414
Fxa3Bg201645	Fxa3Bg201645.1	Fx_ananassa_Royal_Royce_v1.0	701	Fx	(1 of 10) PTHR20953//PTHR20953:SF2 - KINASE-RELATED // PROTEIN SEEDLING PLASTID DEVELOPMENT 1	chr_3B	1	11115784	11120848
Fxa3Bg201645	Fxa3Bg201645.2	Fx_ananassa_Royal_Royce_v1.0	701	Fx	(1 of 10) PTHR20953//PTHR20953:SF2 - KINASE-RELATED // PROTEIN SEEDLING PLASTID DEVELOPMENT 1	chr_3B	1	11115784	11120848
Fxa3Bg201487	Fxa3Bg201487.1	Fx_ananassa_Royal_Royce_v1.0	701	Fx	(1 of 10) PTHR23327//PTHR23327:SF12 - RING FINGER PROTEIN 127 // ATP-DEPENDENT PROTEASE LA DOMAIN-CONTAINING PROTEIN	chr_3B	-1	9777678	9778394
Fxa3Bg200210	Fxa3Bg200210.1	Fx_ananassa_Royal_Royce_v1.0	701	Fx	(1 of 10) PTHR24012:SF333 - POLYADENYLATE-BINDING PROTEIN RBP45B-RELATED	chr_3B	-1	967217	970454
Fxa3Bg201929	Fxa3Bg201929.1	Fx_ananassa_Royal_Royce_v1.0	701	Fx	(1 of 10) PTHR24012:SF333 - POLYADENYLATE-BINDING PROTEIN RBP45B-RELATED	chr_3B	1	13667992	13671421
Fxa3Bg201993	Fxa3Bg201993.1	Fx_ananassa_Royal_Royce_v1.0	701	Fx	(1 of 10) PTHR24361//PTHR24361:SF380 - MITOGEN-ACTIVATED KINASE KINASE KINASE // MITOGEN-ACTIVATED PROTEIN KINASE KINASE KINASE 17-RELATED	chr_3B	-1	14196025	14197536
Fxa3Bg201334	Fxa3Bg201334.1	Fx_ananassa_Royal_Royce_v1.0	701	Fx	(1 of 10) PTHR27002:SF9 - CYSTEINE-RICH RECEPTOR-LIKE PROTEIN KINASE 27-RELATED	chr_3B	-1	8517935	8521189
Fxa3Bg201337	Fxa3Bg201337.1	Fx_ananassa_Royal_Royce_v1.0	701	Fx	(1 of 10) PTHR27002:SF9 - CYSTEINE-RICH RECEPTOR-LIKE PROTEIN KINASE 27-RELATED	chr_3B	-1	8535160	8539353
Fxa3Bg203025	Fxa3Bg203025.1	Fx_ananassa_Royal_Royce_v1.0	701	Fx	(1 of 10) PTHR30509//PTHR30509:SF7 - P-HYDROXYBENZOIC ACID EFFLUX PUMP SUBUNIT-RELATED // SUBFAMILY NOT NAMED	chr_3B	-1	24660688	24663708
Fxa3Bg201320	Fxa3Bg201320.1	Fx_ananassa_Royal_Royce_v1.0	701	Fx	(1 of 10) PTHR31311:SF3 - GLYCOSYLTRANSFERASE 6-RELATED	chr_3B	1	8446981	8448285
Fxa3Bg201987	Fxa3Bg201987.1	Fx_ananassa_Royal_Royce_v1.0	701	Fx	(1 of 10) PTHR32468//PTHR32468:SF17 - FAMILY NOT NAMED // CATION/H(+) ANTIPORTER 10-RELATED	chr_3B	-1	14150806	14155361
Fxa3Bg200151	Fxa3Bg200151.1	Fx_ananassa_Royal_Royce_v1.0	701	Fx	(1 of 10) PTHR33227:SF4 - F12F1.21 PROTEIN	chr_3B	1	704781	709206
Fxa3Bg202993	Fxa3Bg202993.1	Fx_ananassa_Royal_Royce_v1.0	701	Fx	(1 of 100) PF00560//PF08263//PF13855 - Leucine Rich Repeat (LRR_1) // Leucine rich repeat N-terminal domain (LRRNT_2) // Leucine rich repeat (LRR_8)	chr_3B	-1	24457924	24459024
Fxa3Bg202993	Fxa3Bg202993.2	Fx_ananassa_Royal_Royce_v1.0	701	Fx	(1 of 100) PF00560//PF08263//PF13855 - Leucine Rich Repeat (LRR_1) // Leucine rich repeat N-terminal domain (LRRNT_2) // Leucine rich repeat (LRR_8)	chr_3B	-1	24457924	24459024
Fxa3Bg203494	Fxa3Bg203494.1	Fx_ananassa_Royal_Royce_v1.0	701	Fx	(1 of 100) PF00560//PF08263//PF13855 - Leucine Rich Repeat (LRR_1) // Leucine rich repeat N-terminal domain (LRRNT_2) // Leucine rich repeat (LRR_8)	chr_3B	-1	28366554	28368185
Fxa3Bg202386	Fxa3Bg202386.1	Fx_ananassa_Royal_Royce_v1.0	701	Fx	(1 of 101) PF01344 - Kelch motif (Kelch_1)	chr_3B	1	18351788	18353934
Fxa3Bg203370	Fxa3Bg203370.1	Fx_ananassa_Royal_Royce_v1.0	701	Fx	(1 of 101) PF06203 - CCT motif (CCT)	chr_3B	1	27608179	27609508
Fxa3Bg203370	Fxa3Bg203370.2	Fx_ananassa_Royal_Royce_v1.0	701	Fx	(1 of 101) PF06203 - CCT motif (CCT)	chr_3B	1	27608179	27609508
Fxa3Bg201409	Fxa3Bg201409.1	Fx_ananassa_Royal_Royce_v1.0	701	Fx	(1 of 104) PTHR32212//PTHR32212:SF126 - FAMILY NOT NAMED // EMB|CAB62440.1-RELATED	chr_3B	1	9208813	9210141
Fxa3Bg201524	Fxa3Bg201524.1	Fx_ananassa_Royal_Royce_v1.0	701	Fx	(1 of 104) PTHR32212//PTHR32212:SF126 - FAMILY NOT NAMED // EMB|CAB62440.1-RELATED	chr_3B	-1	10060281	10062311
Fxa3Bg201408	Fxa3Bg201408.1	Fx_ananassa_Royal_Royce_v1.0	701	Fx	(1 of 104) PTHR32212:SF126 - EMB|CAB62440.1-RELATED	chr_3B	1	9204947	9206876
Fxa3Bg201411	Fxa3Bg201411.1	Fx_ananassa_Royal_Royce_v1.0	701	Fx	(1 of 104) PTHR32212:SF126 - EMB|CAB62440.1-RELATED	chr_3B	1	9229555	9231246
Fxa3Bg200330	Fxa3Bg200330.1	Fx_ananassa_Royal_Royce_v1.0	701	Fx	(1 of 105) PF00564 - PB1 domain (PB1)	chr_3B	-1	1739000	1740373
Fxa3Bg202354	Fxa3Bg202354.1	Fx_ananassa_Royal_Royce_v1.0	701	Fx	(1 of 105) PF00564 - PB1 domain (PB1)	chr_3B	-1	18048545	18050041
Fxa3Bg202354	Fxa3Bg202354.2	Fx_ananassa_Royal_Royce_v1.0	701	Fx	(1 of 105) PF00564 - PB1 domain (PB1)	chr_3B	-1	18048545	18050041
Fxa3Bg200926	Fxa3Bg200926.1	Fx_ananassa_Royal_Royce_v1.0	701	Fx	(1 of 108) PF01535//PF12854//PF13041 - PPR repeat (PPR) // PPR repeat (PPR_1) // PPR repeat family (PPR_2)	chr_3B	-1	5589732	5592060
Fxa3Bg202998	Fxa3Bg202998.1	Fx_ananassa_Royal_Royce_v1.0	701	Fx	(1 of 108) PF01535//PF12854//PF13041 - PPR repeat (PPR) // PPR repeat (PPR_1) // PPR repeat family (PPR_2)	chr_3B	-1	24484622	24487457
Fxa3Bg202764	Fxa3Bg202764.1	Fx_ananassa_Royal_Royce_v1.0	701	Fx	(1 of 108) PF04535 - Domain of unknown function (DUF588) (DUF588)	chr_3B	1	22340014	22341484
Fxa3Bg203538	Fxa3Bg203538.1	Fx_ananassa_Royal_Royce_v1.0	701	Fx	(1 of 11) 1.14.11.18 - Phytanoyl-CoA dioxygenase / Phytanoyl-CoA hydroxylase	chr_3B	1	28659628	28660767
Fxa3Bg201105	Fxa3Bg201105.1	Fx_ananassa_Royal_Royce_v1.0	701	Fx	(1 of 11) 2.1.1.117 - (S)-scoulerine 9-O-methyltransferase	chr_3B	-1	6733323	6737063
Fxa3Bg201566	Fxa3Bg201566.1	Fx_ananassa_Royal_Royce_v1.0	701	Fx	(1 of 11) 2.4.1.221 - Peptide-O-fucosyltransferase / GDP-L-fucose:polypeptide fucosyltransferase	chr_3B	-1	10403272	10404592
Fxa3Bg203818	Fxa3Bg203818.1	Fx_ananassa_Royal_Royce_v1.0	701	Fx	(1 of 11) 2.5.1.32 - 15-cis-phytoene synthase / PSase	chr_3B	-1	30692368	30694274
Fxa3Bg201473	Fxa3Bg201473.1	Fx_ananassa_Royal_Royce_v1.0	701	Fx	(1 of 11) 2.7.1.21 - Thymidine kinase	chr_3B	1	9675133	9675761
Fxa3Bg201597	Fxa3Bg201597.1	Fx_ananassa_Royal_Royce_v1.0	701	Fx	(1 of 11) 4.1.3.38 - Aminodeoxychorismate lyase / Enzyme X	chr_3B	1	10663985	10666483
Fxa3Bg203576	Fxa3Bg203576.1	Fx_ananassa_Royal_Royce_v1.0	701	Fx	(1 of 11) IPR003593//IPR003959//IPR005937//IPR027417 - AAA+ ATPase domain // ATPase, AAA-type, core // 26S proteasome subunit P45 // P-loop containing nucleoside triphosphate hydrolase	chr_3B	1	28878996	28880153
Fxa3Bg203338	Fxa3Bg203338.1	Fx_ananassa_Royal_Royce_v1.0	701	Fx	(1 of 11) IPR004252//IPR004264 - Probable transposase, Ptta/En/Spm, plant // Transposase, Tnp1/En/Spm-like	chr_3B	1	27346492	27348153
Fxa3Bg203338	Fxa3Bg203338.2	Fx_ananassa_Royal_Royce_v1.0	701	Fx	(1 of 11) IPR004252//IPR004264 - Probable transposase, Ptta/En/Spm, plant // Transposase, Tnp1/En/Spm-like	chr_3B	1	27346492	27348153
Fxa3Bg202271	Fxa3Bg202271.1	Fx_ananassa_Royal_Royce_v1.0	701	Fx	(1 of 11) IPR007941 - Protein of unknown function DUF726	chr_3B	-1	16893414	16894226
Fxa3Bg203900	Fxa3Bg203900.1	Fx_ananassa_Royal_Royce_v1.0	701	Fx	(1 of 11) K00423 - L-ascorbate oxidase (E1.10.3.3)	chr_3B	1	31180866	31183200
Fxa3Bg202673	Fxa3Bg202673.1	Fx_ananassa_Royal_Royce_v1.0	701	Fx	(1 of 11) K02575 - MFS transporter, NNP family, nitrate/nitrite transporter (NRT, narK, nrtP, nasA)	chr_3B	1	21189395	21201604
Fxa3Bg202256	Fxa3Bg202256.1	Fx_ananassa_Royal_Royce_v1.0	701	Fx	(1 of 11) K06620 - transcription factor E2F3 (E2F3)	chr_3B	-1	16725283	16729588
Fxa3Bg202628	Fxa3Bg202628.1	Fx_ananassa_Royal_Royce_v1.0	701	Fx	(1 of 11) K08832 - serine/threonine-protein kinase SRPK3 [EC:2.7.11.1] (SRPK3, STK23)	chr_3B	-1	20741207	20746173
Fxa3Bg203282	Fxa3Bg203282.1	Fx_ananassa_Royal_Royce_v1.0	701	Fx	(1 of 11) K10257 - omega-3 fatty acid desaturase (delta-15 desaturase) (FAD8, desB)	chr_3B	-1	26871533	26873594
Fxa3Bg200976	Fxa3Bg200976.1	Fx_ananassa_Royal_Royce_v1.0	701	Fx	(1 of 11) K14493 - gibberellin receptor GID1 (GID1)	chr_3B	-1	5857197	5858904
Fxa3Bg203661	Fxa3Bg203661.1	Fx_ananassa_Royal_Royce_v1.0	701	Fx	(1 of 11) K17964 - leucine-rich PPR motif-containing protein, mitochondrial (LRPPRC)	chr_3B	-1	29425219	29428915
Fxa3Bg201240	Fxa3Bg201240.1	Fx_ananassa_Royal_Royce_v1.0	701	Fx	(1 of 11) K19307 - 25S rRNA (uracil2634-N3)-methyltransferase [EC:2.1.1.313] (BMT5)	chr_3B	1	7737947	7739023
Fxa3Bg203524	Fxa3Bg203524.1	Fx_ananassa_Royal_Royce_v1.0	701	Fx	(1 of 11) KOG2966 - Uncharacterized conserved protein	chr_3B	-1	28540608	28544218
Fxa3Bg202367	Fxa3Bg202367.1	Fx_ananassa_Royal_Royce_v1.0	701	Fx	(1 of 11) PF00069//PF13499 - Protein kinase domain (Pkinase) // EF-hand domain pair (EF-hand_7)	chr_3B	-1	18205424	18207942
Fxa3Bg201617	Fxa3Bg201617.1	Fx_ananassa_Royal_Royce_v1.0	701	Fx	(1 of 11) PF05129 - Transcription elongation factor Elf1 like (Elf1)	chr_3B	-1	10803693	10805941
Fxa3Bg201359	Fxa3Bg201359.1	Fx_ananassa_Royal_Royce_v1.0	701	Fx	(1 of 11) PF13952//PF13963 - Domain of unknown function (DUF4216) (DUF4216) // Transposase-associated domain (Transpos_assoc)	chr_3B	1	8700717	8704402
Fxa3Bg201359	Fxa3Bg201359.2	Fx_ananassa_Royal_Royce_v1.0	701	Fx	(1 of 11) PF13952//PF13963 - Domain of unknown function (DUF4216) (DUF4216) // Transposase-associated domain (Transpos_assoc)	chr_3B	1	8700717	8704402
Fxa3Bg201359	Fxa3Bg201359.3	Fx_ananassa_Royal_Royce_v1.0	701	Fx	(1 of 11) PF13952//PF13963 - Domain of unknown function (DUF4216) (DUF4216) // Transposase-associated domain (Transpos_assoc)	chr_3B	1	8700717	8704402
Fxa3Bg201359	Fxa3Bg201359.4	Fx_ananassa_Royal_Royce_v1.0	701	Fx	(1 of 11) PF13952//PF13963 - Domain of unknown function (DUF4216) (DUF4216) // Transposase-associated domain (Transpos_assoc)	chr_3B	1	8700717	8704402
Fxa3Bg201359	Fxa3Bg201359.5	Fx_ananassa_Royal_Royce_v1.0	701	Fx	(1 of 11) PF13952//PF13963 - Domain of unknown function (DUF4216) (DUF4216) // Transposase-associated domain (Transpos_assoc)	chr_3B	1	8700717	8704402
Fxa3Bg201636	Fxa3Bg201636.1	Fx_ananassa_Royal_Royce_v1.0	701	Fx	(1 of 11) PTHR10891//PTHR10891:SF386 - EF-HAND CALCIUM-BINDING DOMAIN CONTAINING PROTEIN // SUBFAMILY NOT NAMED	chr_3B	1	11047860	11050452
Fxa3Bg201636	Fxa3Bg201636.2	Fx_ananassa_Royal_Royce_v1.0	701	Fx	(1 of 11) PTHR10891//PTHR10891:SF386 - EF-HAND CALCIUM-BINDING DOMAIN CONTAINING PROTEIN // SUBFAMILY NOT NAMED	chr_3B	1	11047860	11050452
Fxa3Bg200989	Fxa3Bg200989.1	Fx_ananassa_Royal_Royce_v1.0	701	Fx	(1 of 11) PTHR10891//PTHR10891:SF605 - EF-HAND CALCIUM-BINDING DOMAIN CONTAINING PROTEIN // CALCIUM-BINDING PROTEIN CML25-RELATED	chr_3B	1	5943880	5944392
Fxa3Bg200536	Fxa3Bg200536.1	Fx_ananassa_Royal_Royce_v1.0	701	Fx	(1 of 11) PTHR11043//PTHR11043:SF8 - ZETA-COAT PROTEIN // SUBFAMILY NOT NAMED	chr_3B	1	3026522	3027553
Fxa3Bg200536	Fxa3Bg200536.2	Fx_ananassa_Royal_Royce_v1.0	701	Fx	(1 of 11) PTHR11043//PTHR11043:SF8 - ZETA-COAT PROTEIN // SUBFAMILY NOT NAMED	chr_3B	1	3026522	3027553
Fxa3Bg200539	Fxa3Bg200539.1	Fx_ananassa_Royal_Royce_v1.0	701	Fx	(1 of 11) PTHR11043//PTHR11043:SF8 - ZETA-COAT PROTEIN // SUBFAMILY NOT NAMED	chr_3B	1	3039081	3041647
Fxa3Bg201565	Fxa3Bg201565.1	Fx_ananassa_Royal_Royce_v1.0	701	Fx	(1 of 11) PTHR11206//PTHR11206:SF78 - MULTIDRUG RESISTANCE PROTEIN // MATE EFFLUX FAMILY PROTEIN ALF5-RELATED	chr_3B	-1	10399360	10402451
Fxa3Bg201565	Fxa3Bg201565.2	Fx_ananassa_Royal_Royce_v1.0	701	Fx	(1 of 11) PTHR11206//PTHR11206:SF78 - MULTIDRUG RESISTANCE PROTEIN // MATE EFFLUX FAMILY PROTEIN ALF5-RELATED	chr_3B	-1	10399360	10402451
Fxa3Bg201958	Fxa3Bg201958.1	Fx_ananassa_Royal_Royce_v1.0	701	Fx	(1 of 11) PTHR11693:SF21 - ATP SYNTHASE GAMMA CHAIN 1, CHLOROPLASTIC-RELATED	chr_3B	1	13886351	13887268
Fxa3Bg200954	Fxa3Bg200954.1	Fx_ananassa_Royal_Royce_v1.0	701	Fx	(1 of 11) PTHR11721//PTHR11721:SF6 - 60S RIBOSOMAL PROTEIN L27A // SUBFAMILY NOT NAMED	chr_3B	1	5740410	5740739
Fxa3Bg202664	Fxa3Bg202664.1	Fx_ananassa_Royal_Royce_v1.0	701	Fx	(1 of 11) PTHR12419//PTHR12419:SF19 - OTU DOMAIN CONTAINING PROTEIN // SUBFAMILY NOT NAMED	chr_3B	1	21090578	21096432
Fxa3Bg200901	Fxa3Bg200901.1	Fx_ananassa_Royal_Royce_v1.0	701	Fx	(1 of 11) PTHR12863//PTHR12863:SF3 - FATTY ACID HYDROXYLASE // FATTY ACID 2-HYDROXYLASE 1-RELATED	chr_3B	1	5454288	5456020
Fxa3Bg200901	Fxa3Bg200901.2	Fx_ananassa_Royal_Royce_v1.0	701	Fx	(1 of 11) PTHR12863//PTHR12863:SF3 - FATTY ACID HYDROXYLASE // FATTY ACID 2-HYDROXYLASE 1-RELATED	chr_3B	1	5454288	5456020
Fxa3Bg200901	Fxa3Bg200901.3	Fx_ananassa_Royal_Royce_v1.0	701	Fx	(1 of 11) PTHR12863//PTHR12863:SF3 - FATTY ACID HYDROXYLASE // FATTY ACID 2-HYDROXYLASE 1-RELATED	chr_3B	1	5454288	5456020
Fxa3Bg200421	Fxa3Bg200421.1	Fx_ananassa_Royal_Royce_v1.0	701	Fx	(1 of 11) PTHR13780:SF39 - CBS DOMAIN-CONTAINING PROTEIN-RELATED	chr_3B	1	2331696	2333310
Fxa3Bg201495	Fxa3Bg201495.1	Fx_ananassa_Royal_Royce_v1.0	701	Fx	(1 of 11) PTHR13780:SF39 - CBS DOMAIN-CONTAINING PROTEIN-RELATED	chr_3B	1	9825417	9838492
Fxa3Bg200304	Fxa3Bg200304.1	Fx_ananassa_Royal_Royce_v1.0	701	Fx	(1 of 11) PTHR13878:SF53 - CYTOKININ DEHYDROGENASE 6	chr_3B	-1	1525825	1527943
Fxa3Bg200304	Fxa3Bg200304.2	Fx_ananassa_Royal_Royce_v1.0	701	Fx	(1 of 11) PTHR13878:SF53 - CYTOKININ DEHYDROGENASE 6	chr_3B	-1	1525825	1527943
Fxa3Bg202252	Fxa3Bg202252.1	Fx_ananassa_Royal_Royce_v1.0	701	Fx	(1 of 11) PTHR13931//PTHR13931:SF2 - UBIQUITINATION FACTOR E4 // UBIQUITIN CONJUGATION FACTOR E4 A	chr_3B	-1	16702963	16704513
Fxa3Bg200135	Fxa3Bg200135.1	Fx_ananassa_Royal_Royce_v1.0	701	Fx	(1 of 11) PTHR18034:SF3 - PRE-MRNA-SPLICING FACTOR CWC22 HOMOLOG	chr_3B	-1	631191	633026
Fxa3Bg203016	Fxa3Bg203016.1	Fx_ananassa_Royal_Royce_v1.0	701	Fx	(1 of 11) PTHR22753:SF8 - ESTERASE/LIPASE/THIOESTERASE FAMILY PROTEIN-RELATED	chr_3B	-1	24590945	24596202
Fxa3Bg203532	Fxa3Bg203532.1	Fx_ananassa_Royal_Royce_v1.0	701	Fx	(1 of 11) PTHR24006:SF449 - PROTEIN C48D1.1, ISOFORM A-RELATED	chr_3B	-1	28598470	28600752
Fxa3Bg202075	Fxa3Bg202075.1	Fx_ananassa_Royal_Royce_v1.0	701	Fx	(1 of 11) PTHR24012:SF433 - RNA RECOGNITION MOTIF-CONTAINING PROTEIN	chr_3B	-1	14975603	14977301
Fxa3Bg200549	Fxa3Bg200549.1	Fx_ananassa_Royal_Royce_v1.0	701	Fx	(1 of 11) PTHR24423//PTHR24423:SF563 - TWO-COMPONENT SENSOR HISTIDINE KINASE // PHYTOCHROME E	chr_3B	1	3105549	3109462
Fxa3Bg201278	Fxa3Bg201278.1	Fx_ananassa_Royal_Royce_v1.0	701	Fx	(1 of 11) PTHR27006//PTHR27006:SF44 - FAMILY NOT NAMED // LEUCINE-RICH REPEAT TRANSMEMBRANE PROTEIN KINASE	chr_3B	1	8049211	8049598
Fxa3Bg201279	Fxa3Bg201279.1	Fx_ananassa_Royal_Royce_v1.0	701	Fx	(1 of 11) PTHR27006//PTHR27006:SF44 - FAMILY NOT NAMED // LEUCINE-RICH REPEAT TRANSMEMBRANE PROTEIN KINASE	chr_3B	1	8057173	8067125
Fxa3Bg201279	Fxa3Bg201279.2	Fx_ananassa_Royal_Royce_v1.0	701	Fx	(1 of 11) PTHR27006//PTHR27006:SF44 - FAMILY NOT NAMED // LEUCINE-RICH REPEAT TRANSMEMBRANE PROTEIN KINASE	chr_3B	1	8057173	8067125
Fxa3Bg201280	Fxa3Bg201280.1	Fx_ananassa_Royal_Royce_v1.0	701	Fx	(1 of 11) PTHR27006//PTHR27006:SF44 - FAMILY NOT NAMED // LEUCINE-RICH REPEAT TRANSMEMBRANE PROTEIN KINASE	chr_3B	1	8072681	8082625
Fxa3Bg203502	Fxa3Bg203502.1	Fx_ananassa_Royal_Royce_v1.0	701	Fx	(1 of 11) PTHR27006//PTHR27006:SF44 - FAMILY NOT NAMED // LEUCINE-RICH REPEAT TRANSMEMBRANE PROTEIN KINASE	chr_3B	1	28415417	28425146
Fxa3Bg203502	Fxa3Bg203502.2	Fx_ananassa_Royal_Royce_v1.0	701	Fx	(1 of 11) PTHR27006//PTHR27006:SF44 - FAMILY NOT NAMED // LEUCINE-RICH REPEAT TRANSMEMBRANE PROTEIN KINASE	chr_3B	1	28415417	28425146
Fxa3Bg203502	Fxa3Bg203502.3	Fx_ananassa_Royal_Royce_v1.0	701	Fx	(1 of 11) PTHR27006//PTHR27006:SF44 - FAMILY NOT NAMED // LEUCINE-RICH REPEAT TRANSMEMBRANE PROTEIN KINASE	chr_3B	1	28415417	28425146
Fxa3Bg200166	Fxa3Bg200166.1	Fx_ananassa_Royal_Royce_v1.0	701	Fx	(1 of 11) PTHR28242//PTHR28242:SF5 - FAMILY NOT NAMED // HISTIDINE-CONTAINING PHOSPHOTRANSFER PROTEIN 1	chr_3B	-1	773418	775155
Fxa3Bg200166	Fxa3Bg200166.2	Fx_ananassa_Royal_Royce_v1.0	701	Fx	(1 of 11) PTHR28242//PTHR28242:SF5 - FAMILY NOT NAMED // HISTIDINE-CONTAINING PHOSPHOTRANSFER PROTEIN 1	chr_3B	-1	773418	775155
Fxa3Bg203451	Fxa3Bg203451.1	Fx_ananassa_Royal_Royce_v1.0	701	Fx	(1 of 11) PTHR31867//PTHR31867:SF22 - FAMILY NOT NAMED // EXPANSIN-A8	chr_3B	-1	28106106	28107186
Fxa3Bg200773	Fxa3Bg200773.1	Fx_ananassa_Royal_Royce_v1.0	701	Fx	(1 of 11) PTHR31992//PTHR31992:SF8 - FAMILY NOT NAMED // DOF ZINC FINGER PROTEIN DOF1.1-RELATED	chr_3B	1	4537545	4538858
Fxa3Bg202870	Fxa3Bg202870.1	Fx_ananassa_Royal_Royce_v1.0	701	Fx	(1 of 11) PTHR31992//PTHR31992:SF8 - FAMILY NOT NAMED // DOF ZINC FINGER PROTEIN DOF1.1-RELATED	chr_3B	1	23422017	23423399
Fxa3Bg200470	Fxa3Bg200470.1	Fx_ananassa_Royal_Royce_v1.0	701	Fx	(1 of 11) PTHR33077//PTHR33077:SF17 - FAMILY NOT NAMED // PROTEIN TIFY 5A-RELATED	chr_3B	-1	2588619	2589581
Fxa3Bg200469	Fxa3Bg200469.1	Fx_ananassa_Royal_Royce_v1.0	701	Fx	(1 of 11) PTHR33077:SF17 - PROTEIN TIFY 5A-RELATED	chr_3B	-1	2583922	2584493
Fxa3Bg202291	Fxa3Bg202291.1	Fx_ananassa_Royal_Royce_v1.0	701	Fx	(1 of 11) PTHR33527//PTHR33527:SF4 - FAMILY NOT NAMED // F13F21.27 PROTEIN-RELATED	chr_3B	-1	17146901	17148225
Fxa3Bg201120	Fxa3Bg201120.1	Fx_ananassa_Royal_Royce_v1.0	701	Fx	(1 of 110) 1.6.5.3 - NADH:ubiquinone reductase (H(+)-translocating) / Ubiquinone reductase	chr_3B	-1	6834829	6837418
Fxa3Bg202085	Fxa3Bg202085.1	Fx_ananassa_Royal_Royce_v1.0	701	Fx	(1 of 110) IPR001305 - Heat shock protein DnaJ, cysteine-rich domain	chr_3B	-1	15120649	15121383
Fxa3Bg202085	Fxa3Bg202085.2	Fx_ananassa_Royal_Royce_v1.0	701	Fx	(1 of 110) IPR001305 - Heat shock protein DnaJ, cysteine-rich domain	chr_3B	-1	15120649	15121383
Fxa3Bg202674	Fxa3Bg202674.1	Fx_ananassa_Royal_Royce_v1.0	701	Fx	(1 of 110) IPR001305 - Heat shock protein DnaJ, cysteine-rich domain	chr_3B	-1	21210681	21216325
Fxa3Bg202674	Fxa3Bg202674.2	Fx_ananassa_Royal_Royce_v1.0	701	Fx	(1 of 110) IPR001305 - Heat shock protein DnaJ, cysteine-rich domain	chr_3B	-1	21210681	21216325
Fxa3Bg202674	Fxa3Bg202674.3	Fx_ananassa_Royal_Royce_v1.0	701	Fx	(1 of 110) IPR001305 - Heat shock protein DnaJ, cysteine-rich domain	chr_3B	-1	21210681	21216325
Fxa3Bg202886	Fxa3Bg202886.1	Fx_ananassa_Royal_Royce_v1.0	701	Fx	(1 of 111) 2.7.11.25 - Mitogen-activated protein kinase kinase kinase / MLTK	chr_3B	1	23574701	23576875
Fxa3Bg200937	Fxa3Bg200937.1	Fx_ananassa_Royal_Royce_v1.0	701	Fx	(1 of 112) KOG1947 - Leucine rich repeat proteins, some proteins contain F-box	chr_3B	-1	5646070	5647472
Fxa3Bg202711	Fxa3Bg202711.1	Fx_ananassa_Royal_Royce_v1.0	701	Fx	(1 of 114) PF03140 - Plant protein of unknown function (DUF247)	chr_3B	-1	21671177	21671930
Fxa3Bg200394	Fxa3Bg200394.1	Fx_ananassa_Royal_Royce_v1.0	701	Fx	(1 of 12) 1.10.3.1 - Catechol oxidase / Tyrosinase	chr_3B	-1	2154931	2165118
Fxa3Bg200395	Fxa3Bg200395.1	Fx_ananassa_Royal_Royce_v1.0	701	Fx	(1 of 12) 1.10.3.1 - Catechol oxidase / Tyrosinase	chr_3B	-1	2167066	2168941
Fxa3Bg202142	Fxa3Bg202142.1	Fx_ananassa_Royal_Royce_v1.0	701	Fx	(1 of 12) 1.2.1.50//1.2.1.84 - Long-chain-fatty-acyl-CoA reductase / Acyl-CoA reductase // Alcohol-forming fatty acyl-CoA reductase	chr_3B	-1	15612639	15616443
Fxa3Bg200371	Fxa3Bg200371.1	Fx_ananassa_Royal_Royce_v1.0	701	Fx	(1 of 12) 3.1.30.1 - Aspergillus nuclease S(1) / Single-stranded-nucleate endonuclease	chr_3B	1	1972270	1975244
Fxa3Bg200371	Fxa3Bg200371.2	Fx_ananassa_Royal_Royce_v1.0	701	Fx	(1 of 12) 3.1.30.1 - Aspergillus nuclease S(1) / Single-stranded-nucleate endonuclease	chr_3B	1	1972270	1975244
Fxa3Bg200371	Fxa3Bg200371.3	Fx_ananassa_Royal_Royce_v1.0	701	Fx	(1 of 12) 3.1.30.1 - Aspergillus nuclease S(1) / Single-stranded-nucleate endonuclease	chr_3B	1	1972270	1975244
Fxa3Bg200042	Fxa3Bg200042.1	Fx_ananassa_Royal_Royce_v1.0	701	Fx	(1 of 12) 3.6.1.13//3.6.1.22//3.6.1.53 - ADP-ribose diphosphatase / ADPR-PPase // NAD(+) diphosphatase / NADP pyrophosphatase // Mn(2+)-dependent ADP-ribose/CDP-alcohol diphosphatase / Mn(2+)-dependent ADP-ribose/CDP-alcohol pyrophosphatase	chr_3B	1	199584	201568
Fxa3Bg201144	Fxa3Bg201144.1	Fx_ananassa_Royal_Royce_v1.0	701	Fx	(1 of 12) 6.3.4.2 - CTP synthase (glutamine hydrolyzing) / UTP--ammonia ligase	chr_3B	1	7015857	7020506
Fxa3Bg201148	Fxa3Bg201148.1	Fx_ananassa_Royal_Royce_v1.0	701	Fx	(1 of 12) 6.3.4.2 - CTP synthase (glutamine hydrolyzing) / UTP--ammonia ligase	chr_3B	1	7066737	7071777
Fxa3Bg200880	Fxa3Bg200880.1	Fx_ananassa_Royal_Royce_v1.0	701	Fx	(1 of 12) IPR000719//IPR000742//IPR001245//IPR001881//IPR002290//IPR011009//IPR020635//IPR025287 - Protein kinase domain // EGF-like domain // Serine-threonine/tyrosine-protein kinase catalytic domain // EGF-like calcium-binding domain // Serine/threonine/dual specificity protein kinase, catalytic domain // Protein kinase-like domain // Tyrosine-protein kinase, catalytic domain // Wall-associated…	chr_3B	-1	5222249	5224774
Fxa3Bg200977	Fxa3Bg200977.1	Fx_ananassa_Royal_Royce_v1.0	701	Fx	(1 of 12) IPR000719//IPR000742//IPR001245//IPR001881//IPR002290//IPR011009//IPR020635//IPR025287 - Protein kinase domain // EGF-like domain // Serine-threonine/tyrosine-protein kinase catalytic domain // EGF-like calcium-binding domain // Serine/threonine/dual specificity protein kinase, catalytic domain // Protein kinase-like domain // Tyrosine-protein kinase, catalytic domain // Wall-associated…	chr_3B	-1	5872002	5875223
Fxa3Bg201675	Fxa3Bg201675.1	Fx_ananassa_Royal_Royce_v1.0	701	Fx	(1 of 12) IPR008906//IPR012337//IPR025398 - HAT dimerisation domain, C-terminal // Ribonuclease H-like domain // Domain of unknown function DUF4371	chr_3B	1	11338388	11342256
Fxa3Bg200027	Fxa3Bg200027.1	Fx_ananassa_Royal_Royce_v1.0	701	Fx	(1 of 12) IPR011333//IPR027356 - POZ domain // NPH3 domain	chr_3B	1	133021	135524
Fxa3Bg202997	Fxa3Bg202997.1	Fx_ananassa_Royal_Royce_v1.0	701	Fx	(1 of 12) K02957 - small subunit ribosomal protein S15Ae (RP-S15Ae, RPS15A)	chr_3B	-1	24480839	24481730
Fxa3Bg201123	Fxa3Bg201123.1	Fx_ananassa_Royal_Royce_v1.0	701	Fx	(1 of 12) K02987 - small subunit ribosomal protein S4e (RP-S4e, RPS4)	chr_3B	-1	6859904	6862707
Fxa3Bg203363	Fxa3Bg203363.1	Fx_ananassa_Royal_Royce_v1.0	701	Fx	(1 of 12) K02987 - small subunit ribosomal protein S4e (RP-S4e, RPS4)	chr_3B	1	27537668	27539233
Fxa3Bg203363	Fxa3Bg203363.2	Fx_ananassa_Royal_Royce_v1.0	701	Fx	(1 of 12) K02987 - small subunit ribosomal protein S4e (RP-S4e, RPS4)	chr_3B	1	27537668	27539233
Fxa3Bg203882	Fxa3Bg203882.1	Fx_ananassa_Royal_Royce_v1.0	701	Fx	(1 of 12) K03120 - transcription initiation factor TFIID TATA-box-binding protein (TBP, tbp)	chr_3B	-1	31030556	31032692
Fxa3Bg202832	Fxa3Bg202832.1	Fx_ananassa_Royal_Royce_v1.0	701	Fx	(1 of 12) K03231 - elongation factor 1-alpha (EEF1A)	chr_3B	-1	23104478	23106385
Fxa3Bg202841	Fxa3Bg202841.1	Fx_ananassa_Royal_Royce_v1.0	701	Fx	(1 of 12) K03231 - elongation factor 1-alpha (EEF1A)	chr_3B	-1	23172414	23173893
Fxa3Bg203268	Fxa3Bg203268.1	Fx_ananassa_Royal_Royce_v1.0	701	Fx	(1 of 12) K05857 - phosphatidylinositol phospholipase C, delta (PLCD)	chr_3B	1	26705606	26708680
Fxa3Bg200922	Fxa3Bg200922.1	Fx_ananassa_Royal_Royce_v1.0	701	Fx	(1 of 12) K08790 - serine/threonine kinase 38 [EC:2.7.11.1] (STK38, NDR)	chr_3B	1	5566810	5571229
Fxa3Bg202899	Fxa3Bg202899.1	Fx_ananassa_Royal_Royce_v1.0	701	Fx	(1 of 12) K09284 - AP2-like factor, euAP2 lineage (AP2)	chr_3B	-1	23701165	23704347
Fxa3Bg202899	Fxa3Bg202899.2	Fx_ananassa_Royal_Royce_v1.0	701	Fx	(1 of 12) K09284 - AP2-like factor, euAP2 lineage (AP2)	chr_3B	-1	23701165	23704347
Fxa3Bg201220	Fxa3Bg201220.1	Fx_ananassa_Royal_Royce_v1.0	701	Fx	(1 of 12) K17822 - DCN1-like protein 1/2 (DCUN1D1_2)	chr_3B	1	7575161	7580088
Fxa3Bg201220	Fxa3Bg201220.2	Fx_ananassa_Royal_Royce_v1.0	701	Fx	(1 of 12) K17822 - DCN1-like protein 1/2 (DCUN1D1_2)	chr_3B	1	7575161	7580088
Fxa3Bg200388	Fxa3Bg200388.1	Fx_ananassa_Royal_Royce_v1.0	701	Fx	(1 of 12) KOG1231 - Proteins containing the FAD binding domain	chr_3B	-1	2106352	2108485
Fxa3Bg200612	Fxa3Bg200612.1	Fx_ananassa_Royal_Royce_v1.0	701	Fx	(1 of 12) KOG1605 - TFIIF-interacting CTD phosphatase, including NLI-interacting factor (involved in RNA polymerase II regulation)	chr_3B	1	3612751	3615710
Fxa3Bg203603	Fxa3Bg203603.1	Fx_ananassa_Royal_Royce_v1.0	701	Fx	(1 of 12) KOG2887 - Membrane protein involved in ER to Golgi transport	chr_3B	-1	29091119	29093098
Fxa3Bg203603	Fxa3Bg203603.2	Fx_ananassa_Royal_Royce_v1.0	701	Fx	(1 of 12) KOG2887 - Membrane protein involved in ER to Golgi transport	chr_3B	-1	29091119	29093098
Fxa3Bg203109	Fxa3Bg203109.1	Fx_ananassa_Royal_Royce_v1.0	701	Fx	(1 of 12) KOG3499 - 60S ribosomal protein L38	chr_3B	-1	25385017	25386563
Fxa3Bg203109	Fxa3Bg203109.2	Fx_ananassa_Royal_Royce_v1.0	701	Fx	(1 of 12) KOG3499 - 60S ribosomal protein L38	chr_3B	-1	25385017	25386563
Fxa3Bg203109	Fxa3Bg203109.3	Fx_ananassa_Royal_Royce_v1.0	701	Fx	(1 of 12) KOG3499 - 60S ribosomal protein L38	chr_3B	-1	25385017	25386563
Fxa3Bg203109	Fxa3Bg203109.4	Fx_ananassa_Royal_Royce_v1.0	701	Fx	(1 of 12) KOG3499 - 60S ribosomal protein L38	chr_3B	-1	25385017	25386563
Fxa3Bg200059	Fxa3Bg200059.1	Fx_ananassa_Royal_Royce_v1.0	701	Fx	(1 of 12) PF01426//PF05641 - BAH domain (BAH) // Agenet domain (Agenet)	chr_3B	1	282999	288689
Fxa3Bg202551	Fxa3Bg202551.1	Fx_ananassa_Royal_Royce_v1.0	701	Fx	(1 of 12) PF01426//PF05641 - BAH domain (BAH) // Agenet domain (Agenet)	chr_3B	1	19776799	19782089
Fxa3Bg202551	Fxa3Bg202551.2	Fx_ananassa_Royal_Royce_v1.0	701	Fx	(1 of 12) PF01426//PF05641 - BAH domain (BAH) // Agenet domain (Agenet)	chr_3B	1	19776799	19782089
Fxa3Bg202551	Fxa3Bg202551.3	Fx_ananassa_Royal_Royce_v1.0	701	Fx	(1 of 12) PF01426//PF05641 - BAH domain (BAH) // Agenet domain (Agenet)	chr_3B	1	19776799	19782089
Fxa3Bg203075	Fxa3Bg203075.1	Fx_ananassa_Royal_Royce_v1.0	701	Fx	(1 of 12) PF01439 - Metallothionein (Metallothio_2)	chr_3B	-1	25112726	25114084
Fxa3Bg201469	Fxa3Bg201469.1	Fx_ananassa_Royal_Royce_v1.0	701	Fx	(1 of 12) PF07714//PF11721//PF13855 - Protein tyrosine kinase (Pkinase_Tyr) // Di-glucose binding within endoplasmic reticulum (Malectin) // Leucine rich repeat (LRR_8)	chr_3B	-1	9655236	9662895
Fxa3Bg201469	Fxa3Bg201469.2	Fx_ananassa_Royal_Royce_v1.0	701	Fx	(1 of 12) PF07714//PF11721//PF13855 - Protein tyrosine kinase (Pkinase_Tyr) // Di-glucose binding within endoplasmic reticulum (Malectin) // Leucine rich repeat (LRR_8)	chr_3B	-1	9655236	9662895
Fxa3Bg201469	Fxa3Bg201469.3	Fx_ananassa_Royal_Royce_v1.0	701	Fx	(1 of 12) PF07714//PF11721//PF13855 - Protein tyrosine kinase (Pkinase_Tyr) // Di-glucose binding within endoplasmic reticulum (Malectin) // Leucine rich repeat (LRR_8)	chr_3B	-1	9655236	9662895
Fxa3Bg203158	Fxa3Bg203158.1	Fx_ananassa_Royal_Royce_v1.0	701	Fx	(1 of 12) PF13968 - Domain of unknown function (DUF4220) (DUF4220)	chr_3B	-1	25855725	25857196
Fxa3Bg201229	Fxa3Bg201229.1	Fx_ananassa_Royal_Royce_v1.0	701	Fx	(1 of 12) PTHR10252//PTHR10252:SF49 - HISTONE-LIKE TRANSCRIPTION FACTOR CCAAT-RELATED // SUBFAMILY NOT NAMED	chr_3B	1	7653090	7653836
Fxa3Bg200334	Fxa3Bg200334.1	Fx_ananassa_Royal_Royce_v1.0	701	Fx	(1 of 12) PTHR10566//PTHR10566:SF93 - CHAPERONE-ACTIVITY OF BC1 COMPLEX CABC1 -RELATED // SUBFAMILY NOT NAMED	chr_3B	-1	1768861	1772113
Fxa3Bg201776	Fxa3Bg201776.1	Fx_ananassa_Royal_Royce_v1.0	701	Fx	(1 of 12) PTHR10566//PTHR10566:SF93 - CHAPERONE-ACTIVITY OF BC1 COMPLEX CABC1 -RELATED // SUBFAMILY NOT NAMED	chr_3B	1	12166528	12169155
Fxa3Bg203167	Fxa3Bg203167.1	Fx_ananassa_Royal_Royce_v1.0	701	Fx	(1 of 12) PTHR10795//PTHR10795:SF399 - PROPROTEIN CONVERTASE SUBTILISIN/KEXIN // CUCUMISIN-LIKE-RELATED	chr_3B	1	25937226	25940651
Fxa3Bg200409	Fxa3Bg200409.1	Fx_ananassa_Royal_Royce_v1.0	701	Fx	(1 of 12) PTHR10992//PTHR10992:SF869 - ALPHA/BETA HYDROLASE FOLD-CONTAINING PROTEIN // SUBFAMILY NOT NAMED	chr_3B	1	2251173	2263356
Fxa3Bg200409	Fxa3Bg200409.2	Fx_ananassa_Royal_Royce_v1.0	701	Fx	(1 of 12) PTHR10992//PTHR10992:SF869 - ALPHA/BETA HYDROLASE FOLD-CONTAINING PROTEIN // SUBFAMILY NOT NAMED	chr_3B	1	2251173	2263356
Fxa3Bg200409	Fxa3Bg200409.3	Fx_ananassa_Royal_Royce_v1.0	701	Fx	(1 of 12) PTHR10992//PTHR10992:SF869 - ALPHA/BETA HYDROLASE FOLD-CONTAINING PROTEIN // SUBFAMILY NOT NAMED	chr_3B	1	2251173	2263356
Fxa3Bg200409	Fxa3Bg200409.4	Fx_ananassa_Royal_Royce_v1.0	701	Fx	(1 of 12) PTHR10992//PTHR10992:SF869 - ALPHA/BETA HYDROLASE FOLD-CONTAINING PROTEIN // SUBFAMILY NOT NAMED	chr_3B	1	2251173	2263356
Fxa3Bg200409	Fxa3Bg200409.5	Fx_ananassa_Royal_Royce_v1.0	701	Fx	(1 of 12) PTHR10992//PTHR10992:SF869 - ALPHA/BETA HYDROLASE FOLD-CONTAINING PROTEIN // SUBFAMILY NOT NAMED	chr_3B	1	2251173	2263356
Fxa3Bg200409	Fxa3Bg200409.6	Fx_ananassa_Royal_Royce_v1.0	701	Fx	(1 of 12) PTHR10992//PTHR10992:SF869 - ALPHA/BETA HYDROLASE FOLD-CONTAINING PROTEIN // SUBFAMILY NOT NAMED	chr_3B	1	2251173	2263356
Fxa3Bg201082	Fxa3Bg201082.1	Fx_ananassa_Royal_Royce_v1.0	701	Fx	(1 of 12) PTHR11040//PTHR11040:SF59 - ZINC/IRON TRANSPORTER // SUBFAMILY NOT NAMED	chr_3B	1	6588688	6599811
Fxa3Bg201208	Fxa3Bg201208.1	Fx_ananassa_Royal_Royce_v1.0	701	Fx	(1 of 12) PTHR11040//PTHR11040:SF59 - ZINC/IRON TRANSPORTER // SUBFAMILY NOT NAMED	chr_3B	-1	7500244	7501674
Fxa3Bg203196	Fxa3Bg203196.1	Fx_ananassa_Royal_Royce_v1.0	701	Fx	(1 of 12) PTHR11132//PTHR11132:SF104 - SOLUTE CARRIER FAMILY 35 // SUBFAMILY NOT NAMED	chr_3B	1	26224606	26226914
Fxa3Bg203267	Fxa3Bg203267.1	Fx_ananassa_Royal_Royce_v1.0	701	Fx	(1 of 12) PTHR11527:SF158 - 17.6 KDA CLASS I HEAT SHOCK PROTEIN 1-RELATED	chr_3B	-1	26691778	26692254
Fxa3Bg201242	Fxa3Bg201242.1	Fx_ananassa_Royal_Royce_v1.0	701	Fx	(1 of 12) PTHR11538//PTHR11538:SF42 - PHENYLALANYL-TRNA SYNTHETASE // SUBFAMILY NOT NAMED	chr_3B	1	7747369	7748249
Fxa3Bg201244	Fxa3Bg201244.1	Fx_ananassa_Royal_Royce_v1.0	701	Fx	(1 of 12) PTHR11817:SF5 - PYRUVATE KINASE-RELATED	chr_3B	1	7769396	7771311
Fxa3Bg203887	Fxa3Bg203887.1	Fx_ananassa_Royal_Royce_v1.0	701	Fx	(1 of 12) PTHR11817:SF5 - PYRUVATE KINASE-RELATED	chr_3B	1	31078985	31081332
Fxa3Bg203124	Fxa3Bg203124.1	Fx_ananassa_Royal_Royce_v1.0	701	Fx	(1 of 12) PTHR12555//PTHR12555:SF17 - UBIQUITIN FUSION DEGRADATON PROTEIN 1 // SUBFAMILY NOT NAMED	chr_3B	1	25546442	25548558
Fxa3Bg203124	Fxa3Bg203124.2	Fx_ananassa_Royal_Royce_v1.0	701	Fx	(1 of 12) PTHR12555//PTHR12555:SF17 - UBIQUITIN FUSION DEGRADATON PROTEIN 1 // SUBFAMILY NOT NAMED	chr_3B	1	25546442	25548558
Fxa3Bg203124	Fxa3Bg203124.3	Fx_ananassa_Royal_Royce_v1.0	701	Fx	(1 of 12) PTHR12555//PTHR12555:SF17 - UBIQUITIN FUSION DEGRADATON PROTEIN 1 // SUBFAMILY NOT NAMED	chr_3B	1	25546442	25548558
Fxa3Bg203653	Fxa3Bg203653.1	Fx_ananassa_Royal_Royce_v1.0	701	Fx	(1 of 12) PTHR13301//PTHR13301:SF60 - X-BOX TRANSCRIPTION FACTOR-RELATED // CELLULOSE SYNTHASE-LIKE PROTEIN E1	chr_3B	1	29384995	29388627
Fxa3Bg203654	Fxa3Bg203654.1	Fx_ananassa_Royal_Royce_v1.0	701	Fx	(1 of 12) PTHR13301//PTHR13301:SF60 - X-BOX TRANSCRIPTION FACTOR-RELATED // CELLULOSE SYNTHASE-LIKE PROTEIN E1	chr_3B	-1	29389069	29405742
Fxa3Bg203527	Fxa3Bg203527.1	Fx_ananassa_Royal_Royce_v1.0	701	Fx	(1 of 12) PTHR13832//PTHR13832:SF286 - PROTEIN PHOSPHATASE 2C // PROTEIN PHOSPHATASE 2C 33-RELATED	chr_3B	1	28558715	28562097
Fxa3Bg201800	Fxa3Bg201800.1	Fx_ananassa_Royal_Royce_v1.0	701	Fx	(1 of 12) PTHR15184//PTHR15184:SF45 - ATP SYNTHASE // ATP SYNTHASE SUBUNIT BETA-1, MITOCHONDRIAL-RELATED	chr_3B	-1	12384878	12387654
Fxa3Bg202779	Fxa3Bg202779.1	Fx_ananassa_Royal_Royce_v1.0	701	Fx	(1 of 12) PTHR19139:SF167 - AQUAPORIN PIP2-1-RELATED	chr_3B	1	22500250	22501447
Fxa3Bg202438	Fxa3Bg202438.1	Fx_ananassa_Royal_Royce_v1.0	701	Fx	(1 of 12) PTHR19241//PTHR19241:SF247 - ATP-BINDING CASSETTE TRANSPORTER // SUBFAMILY NOT NAMED	chr_3B	1	18766431	18771162
Fxa3Bg202441	Fxa3Bg202441.1	Fx_ananassa_Royal_Royce_v1.0	701	Fx	(1 of 12) PTHR19241//PTHR19241:SF247 - ATP-BINDING CASSETTE TRANSPORTER // SUBFAMILY NOT NAMED	chr_3B	1	18782818	18786950
Fxa3Bg202457	Fxa3Bg202457.1	Fx_ananassa_Royal_Royce_v1.0	701	Fx	(1 of 12) PTHR23024//PTHR23024:SF174 - MEMBER OF 'GDXG' FAMILY OF LIPOLYTIC ENZYMES // SUBFAMILY NOT NAMED	chr_3B	-1	18960002	18960994
Fxa3Bg203448	Fxa3Bg203448.1	Fx_ananassa_Royal_Royce_v1.0	701	Fx	(1 of 12) PTHR23092//PTHR23092:SF30 - TOPOISOMERASE-RELATED PROTEIN // NUCLEOTIDYLTRANSFERASE FAMILY PROTEIN-RELATED	chr_3B	-1	28090463	28094974
Fxa3Bg203448	Fxa3Bg203448.2	Fx_ananassa_Royal_Royce_v1.0	701	Fx	(1 of 12) PTHR23092//PTHR23092:SF30 - TOPOISOMERASE-RELATED PROTEIN // NUCLEOTIDYLTRANSFERASE FAMILY PROTEIN-RELATED	chr_3B	-1	28090463	28094974
Fxa3Bg203448	Fxa3Bg203448.3	Fx_ananassa_Royal_Royce_v1.0	701	Fx	(1 of 12) PTHR23092//PTHR23092:SF30 - TOPOISOMERASE-RELATED PROTEIN // NUCLEOTIDYLTRANSFERASE FAMILY PROTEIN-RELATED	chr_3B	-1	28090463	28094974
Fxa3Bg202602	Fxa3Bg202602.1	Fx_ananassa_Royal_Royce_v1.0	701	Fx	(1 of 12) PTHR24067//PTHR24067:SF97 - UBIQUITIN-CONJUGATING ENZYME E2 // UBIQUITIN-CONJUGATING ENZYME E2 24-RELATED	chr_3B	-1	20382888	20386224
Fxa3Bg202602	Fxa3Bg202602.2	Fx_ananassa_Royal_Royce_v1.0	701	Fx	(1 of 12) PTHR24067//PTHR24067:SF97 - UBIQUITIN-CONJUGATING ENZYME E2 // UBIQUITIN-CONJUGATING ENZYME E2 24-RELATED	chr_3B	-1	20382888	20386224
Fxa3Bg203767	Fxa3Bg203767.1	Fx_ananassa_Royal_Royce_v1.0	701	Fx	(1 of 12) PTHR24223//PTHR24223:SF192 - FAMILY NOT NAMED // ABC TRANSPORTER C FAMILY MEMBER 10	chr_3B	-1	30315336	30320794
Fxa3Bg203767	Fxa3Bg203767.2	Fx_ananassa_Royal_Royce_v1.0	701	Fx	(1 of 12) PTHR24223//PTHR24223:SF192 - FAMILY NOT NAMED // ABC TRANSPORTER C FAMILY MEMBER 10	chr_3B	-1	30315336	30320794
Fxa3Bg203767	Fxa3Bg203767.3	Fx_ananassa_Royal_Royce_v1.0	701	Fx	(1 of 12) PTHR24223//PTHR24223:SF192 - FAMILY NOT NAMED // ABC TRANSPORTER C FAMILY MEMBER 10	chr_3B	-1	30315336	30320794
Fxa3Bg201948	Fxa3Bg201948.1	Fx_ananassa_Royal_Royce_v1.0	701	Fx	(1 of 12) PTHR24349//PTHR24349:SF89 - SERINE/THREONINE-PROTEIN KINASE // CALCIUM-DEPENDENT PROTEIN KINASE 29	chr_3B	1	13792190	13796538
Fxa3Bg202066	Fxa3Bg202066.1	Fx_ananassa_Royal_Royce_v1.0	701	Fx	(1 of 12) PTHR27003:SF15 - LEUCINE-RICH REPEAT PROTEIN KINASE-LIKE PROTEIN	chr_3B	-1	14860812	14866019
Fxa3Bg200792	Fxa3Bg200792.1	Fx_ananassa_Royal_Royce_v1.0	701	Fx	(1 of 12) PTHR27007//PTHR27007:SF9 - FAMILY NOT NAMED // L-TYPE LECTIN-DOMAIN CONTAINING RECEPTOR KINASE VII.1-RELATED	chr_3B	-1	4657501	4658319
Fxa3Bg200520	Fxa3Bg200520.1	Fx_ananassa_Royal_Royce_v1.0	701	Fx	(1 of 12) PTHR31044:SF19 - CARBOHYDRATE-BINDING X8 DOMAIN-CONTAINING PROTEIN-RELATED	chr_3B	-1	2938070	2938739
Fxa3Bg200520	Fxa3Bg200520.2	Fx_ananassa_Royal_Royce_v1.0	701	Fx	(1 of 12) PTHR31044:SF19 - CARBOHYDRATE-BINDING X8 DOMAIN-CONTAINING PROTEIN-RELATED	chr_3B	-1	2938070	2938739
Fxa3Bg201313	Fxa3Bg201313.1	Fx_ananassa_Royal_Royce_v1.0	701	Fx	(1 of 12) PTHR31062//PTHR31062:SF20 - FAMILY NOT NAMED // XYLOGLUCAN ENDOTRANSGLUCOSYLASE/HYDROLASE PROTEIN 14-RELATED	chr_3B	-1	8392988	8395330
Fxa3Bg202835	Fxa3Bg202835.1	Fx_ananassa_Royal_Royce_v1.0	701	Fx	(1 of 12) PTHR31189//PTHR31189:SF2 - FAMILY NOT NAMED // CUPIN DOMAIN-CONTAINING PROTEIN	chr_3B	1	23130647	23132605
Fxa3Bg202844	Fxa3Bg202844.1	Fx_ananassa_Royal_Royce_v1.0	701	Fx	(1 of 12) PTHR31189//PTHR31189:SF2 - FAMILY NOT NAMED // CUPIN DOMAIN-CONTAINING PROTEIN	chr_3B	-1	23220336	23222119
Fxa3Bg202973	Fxa3Bg202973.1	Fx_ananassa_Royal_Royce_v1.0	701	Fx	(1 of 12) PTHR31189//PTHR31189:SF8 - FAMILY NOT NAMED // CUPIN FAMILY PROTEIN	chr_3B	1	24292466	24294412
Fxa3Bg202836	Fxa3Bg202836.1	Fx_ananassa_Royal_Royce_v1.0	701	Fx	(1 of 12) PTHR31189:SF2 - CUPIN DOMAIN-CONTAINING PROTEIN	chr_3B	1	23147998	23150661
Fxa3Bg202972	Fxa3Bg202972.1	Fx_ananassa_Royal_Royce_v1.0	701	Fx	(1 of 12) PTHR31189:SF8 - CUPIN FAMILY PROTEIN	chr_3B	-1	24272852	24274594
Fxa3Bg202972	Fxa3Bg202972.2	Fx_ananassa_Royal_Royce_v1.0	701	Fx	(1 of 12) PTHR31189:SF8 - CUPIN FAMILY PROTEIN	chr_3B	-1	24272852	24274594
Fxa3Bg200150	Fxa3Bg200150.1	Fx_ananassa_Royal_Royce_v1.0	701	Fx	(1 of 12) PTHR31375//PTHR31375:SF10 - FAMILY NOT NAMED // GLYCOSIDE HYDROLASE FAMILY 28 PROTEIN-RELATED	chr_3B	-1	702454	703298
Fxa3Bg201380	Fxa3Bg201380.1	Fx_ananassa_Royal_Royce_v1.0	701	Fx	(1 of 12) PTHR31375//PTHR31375:SF10 - FAMILY NOT NAMED // GLYCOSIDE HYDROLASE FAMILY 28 PROTEIN-RELATED	chr_3B	1	8863015	8864946
Fxa3Bg202762	Fxa3Bg202762.1	Fx_ananassa_Royal_Royce_v1.0	701	Fx	(1 of 12) PTHR31384:SF27 - AUXIN RESPONSE FACTOR 10-RELATED	chr_3B	1	22297081	22300189
Fxa3Bg200253	Fxa3Bg200253.1	Fx_ananassa_Royal_Royce_v1.0	701	Fx	(1 of 12) PTHR32099//PTHR32099:SF4 - CYSTEINE-RICH REPEAT SECRETORY PROTEIN // CYSTEINE-RICH REPEAT SECRETORY PROTEIN 1-RELATED	chr_3B	1	1223968	1226544
Fxa3Bg200254	Fxa3Bg200254.1	Fx_ananassa_Royal_Royce_v1.0	701	Fx	(1 of 12) PTHR32099//PTHR32099:SF4 - CYSTEINE-RICH REPEAT SECRETORY PROTEIN // CYSTEINE-RICH REPEAT SECRETORY PROTEIN 1-RELATED	chr_3B	1	1227431	1230655
Fxa3Bg200481	Fxa3Bg200481.1	Fx_ananassa_Royal_Royce_v1.0	701	Fx	(1 of 12) PTHR32227//PTHR32227:SF85 - FAMILY NOT NAMED // GLYCOSYL HYDROLASES FAMILY PROTEIN	chr_3B	1	2674174	2675585
Fxa3Bg200857	Fxa3Bg200857.1	Fx_ananassa_Royal_Royce_v1.0	701	Fx	(1 of 120) PF00069//PF08263//PF13855 - Protein kinase domain (Pkinase) // Leucine rich repeat N-terminal domain (LRRNT_2) // Leucine rich repeat (LRR_8)	chr_3B	-1	5085262	5089069
Fxa3Bg203602	Fxa3Bg203602.1	Fx_ananassa_Royal_Royce_v1.0	701	Fx	(1 of 120) PF00069//PF08263//PF13855 - Protein kinase domain (Pkinase) // Leucine rich repeat N-terminal domain (LRRNT_2) // Leucine rich repeat (LRR_8)	chr_3B	-1	29081260	29084692
Fxa3Bg203168	Fxa3Bg203168.1	Fx_ananassa_Royal_Royce_v1.0	701	Fx	(1 of 122) 2.7.7.49//2.7.7.7//3.1.26.4 - RNA-directed DNA polymerase / Revertase // DNA-directed DNA polymerase / DNA-dependent DNA polymerase // Ribonuclease H / RNase H	chr_3B	-1	25940608	25941126
Fxa3Bg203585	Fxa3Bg203585.1	Fx_ananassa_Royal_Royce_v1.0	701	Fx	(1 of 122) 2.7.7.49//2.7.7.7//3.1.26.4 - RNA-directed DNA polymerase / Revertase // DNA-directed DNA polymerase / DNA-dependent DNA polymerase // Ribonuclease H / RNase H	chr_3B	1	28930660	28931573
Fxa3Bg200936	Fxa3Bg200936.1	Fx_ananassa_Royal_Royce_v1.0	701	Fx	(1 of 128) PF12776 - Myb/SANT-like DNA-binding domain (Myb_DNA-bind_3)	chr_3B	1	5637510	5638486
Fxa3Bg202445	Fxa3Bg202445.1	Fx_ananassa_Royal_Royce_v1.0	701	Fx	(1 of 128) PF12776 - Myb/SANT-like DNA-binding domain (Myb_DNA-bind_3)	chr_3B	1	18802929	18805385
Fxa3Bg203041	Fxa3Bg203041.1	Fx_ananassa_Royal_Royce_v1.0	701	Fx	(1 of 128) PF12776 - Myb/SANT-like DNA-binding domain (Myb_DNA-bind_3)	chr_3B	1	24790471	24795901
Fxa3Bg203797	Fxa3Bg203797.1	Fx_ananassa_Royal_Royce_v1.0	701	Fx	(1 of 128) PF12776 - Myb/SANT-like DNA-binding domain (Myb_DNA-bind_3)	chr_3B	1	30571975	30572932
Fxa3Bg200402	Fxa3Bg200402.1	Fx_ananassa_Royal_Royce_v1.0	701	Fx	(1 of 129) PF13966 - zinc-binding in reverse transcriptase (zf-RVT)	chr_3B	1	2195563	2196026
Fxa3Bg200846	Fxa3Bg200846.1	Fx_ananassa_Royal_Royce_v1.0	701	Fx	(1 of 129) PF13966 - zinc-binding in reverse transcriptase (zf-RVT)	chr_3B	1	5006455	5007261
Fxa3Bg200878	Fxa3Bg200878.1	Fx_ananassa_Royal_Royce_v1.0	701	Fx	(1 of 129) PF13966 - zinc-binding in reverse transcriptase (zf-RVT)	chr_3B	1	5213526	5213989
Fxa3Bg202917	Fxa3Bg202917.1	Fx_ananassa_Royal_Royce_v1.0	701	Fx	(1 of 129) PF13966 - zinc-binding in reverse transcriptase (zf-RVT)	chr_3B	1	23839790	23840253
Fxa3Bg202849	Fxa3Bg202849.1	Fx_ananassa_Royal_Royce_v1.0	701	Fx	(1 of 13) 4.2.1.119 - Enoyl-CoA hydratase 2 / ECH2	chr_3B	1	23243066	23243758
Fxa3Bg203088	Fxa3Bg203088.1	Fx_ananassa_Royal_Royce_v1.0	701	Fx	(1 of 13) 5.3.1.1 - Triose-phosphate isomerase / Triosephosphate mutase	chr_3B	1	25226822	25229873
Fxa3Bg203088	Fxa3Bg203088.2	Fx_ananassa_Royal_Royce_v1.0	701	Fx	(1 of 13) 5.3.1.1 - Triose-phosphate isomerase / Triosephosphate mutase	chr_3B	1	25226822	25229873
Fxa3Bg203522	Fxa3Bg203522.1	Fx_ananassa_Royal_Royce_v1.0	701	Fx	(1 of 13) IPR000157//IPR002182//IPR003591//IPR027417 - Toll/interleukin-1 receptor homology (TIR) domain // NB-ARC // Leucine-rich repeat, typical subtype // P-loop containing nucleoside triphosphate hydrolase	chr_3B	-1	28520050	28524726
Fxa3Bg201751	Fxa3Bg201751.1	Fx_ananassa_Royal_Royce_v1.0	701	Fx	(1 of 13) IPR001878//IPR006564//IPR007527 - Zinc finger, CCHC-type // Zinc finger, PMZ-type // Zinc finger, SWIM-type	chr_3B	1	11951413	11952168
Fxa3Bg202121	Fxa3Bg202121.1	Fx_ananassa_Royal_Royce_v1.0	701	Fx	(1 of 13) IPR008928//IPR024746 - Six-hairpin glycosidase-like // Glycosyl hydrolase family 100	chr_3B	-1	15410214	15415023
Fxa3Bg201674	Fxa3Bg201674.1	Fx_ananassa_Royal_Royce_v1.0	701	Fx	(1 of 13) K01595 - phosphoenolpyruvate carboxylase (ppc)	chr_3B	-1	11321965	11327327
Fxa3Bg202672	Fxa3Bg202672.1	Fx_ananassa_Royal_Royce_v1.0	701	Fx	(1 of 13) K07199 - 5'-AMP-activated protein kinase, regulatory beta subunit (PRKAB)	chr_3B	1	21178443	21185691
Fxa3Bg202672	Fxa3Bg202672.2	Fx_ananassa_Royal_Royce_v1.0	701	Fx	(1 of 13) K07199 - 5'-AMP-activated protein kinase, regulatory beta subunit (PRKAB)	chr_3B	1	21178443	21185691
Fxa3Bg202672	Fxa3Bg202672.3	Fx_ananassa_Royal_Royce_v1.0	701	Fx	(1 of 13) K07199 - 5'-AMP-activated protein kinase, regulatory beta subunit (PRKAB)	chr_3B	1	21178443	21185691
Fxa3Bg201746	Fxa3Bg201746.1	Fx_ananassa_Royal_Royce_v1.0	701	Fx	(1 of 13) K08232 - monodehydroascorbate reductase (NADH) (E1.6.5.4)	chr_3B	-1	11911517	11915504
Fxa3Bg200524	Fxa3Bg200524.1	Fx_ananassa_Royal_Royce_v1.0	701	Fx	(1 of 13) K08912 - light-harvesting complex II chlorophyll a/b binding protein 1 (LHCB1)	chr_3B	-1	2958488	2960294
Fxa3Bg202293	Fxa3Bg202293.1	Fx_ananassa_Royal_Royce_v1.0	701	Fx	(1 of 13) K09503 - DnaJ homolog subfamily A member 2 (DNAJA2)	chr_3B	-1	17161052	17163050
Fxa3Bg202293	Fxa3Bg202293.2	Fx_ananassa_Royal_Royce_v1.0	701	Fx	(1 of 13) K09503 - DnaJ homolog subfamily A member 2 (DNAJA2)	chr_3B	-1	17161052	17163050
Fxa3Bg202293	Fxa3Bg202293.3	Fx_ananassa_Royal_Royce_v1.0	701	Fx	(1 of 13) K09503 - DnaJ homolog subfamily A member 2 (DNAJA2)	chr_3B	-1	17161052	17163050
Fxa3Bg202295	Fxa3Bg202295.1	Fx_ananassa_Royal_Royce_v1.0	701	Fx	(1 of 13) K09503 - DnaJ homolog subfamily A member 2 (DNAJA2)	chr_3B	-1	17176767	17178695
Fxa3Bg200466	Fxa3Bg200466.1	Fx_ananassa_Royal_Royce_v1.0	701	Fx	(1 of 13) K11517 - (S)-2-hydroxy-acid oxidase (HAO)	chr_3B	1	2576085	2578542
Fxa3Bg201369	Fxa3Bg201369.1	Fx_ananassa_Royal_Royce_v1.0	701	Fx	(1 of 13) K11517 - (S)-2-hydroxy-acid oxidase (HAO)	chr_3B	1	8783281	8786843
Fxa3Bg202019	Fxa3Bg202019.1	Fx_ananassa_Royal_Royce_v1.0	701	Fx	(1 of 13) K12160 - small ubiquitin-related modifier (SUMO, SMT3)	chr_3B	-1	14425812	14426597
Fxa3Bg200157	Fxa3Bg200157.1	Fx_ananassa_Royal_Royce_v1.0	701	Fx	(1 of 13) K14009 - B-cell receptor-associated protein 31 (BCAP31, BAP31)	chr_3B	-1	738554	740854
Fxa3Bg200157	Fxa3Bg200157.2	Fx_ananassa_Royal_Royce_v1.0	701	Fx	(1 of 13) K14009 - B-cell receptor-associated protein 31 (BCAP31, BAP31)	chr_3B	-1	738554	740854
Fxa3Bg200157	Fxa3Bg200157.3	Fx_ananassa_Royal_Royce_v1.0	701	Fx	(1 of 13) K14009 - B-cell receptor-associated protein 31 (BCAP31, BAP31)	chr_3B	-1	738554	740854
Fxa3Bg202509	Fxa3Bg202509.1	Fx_ananassa_Royal_Royce_v1.0	701	Fx	(1 of 13) K19045 - E3 ubiquitin-protein ligase BIG BROTHER and related proteins [EC:6.3.2.19] (BB)	chr_3B	-1	19449966	19454874
Fxa3Bg202509	Fxa3Bg202509.2	Fx_ananassa_Royal_Royce_v1.0	701	Fx	(1 of 13) K19045 - E3 ubiquitin-protein ligase BIG BROTHER and related proteins [EC:6.3.2.19] (BB)	chr_3B	-1	19449966	19454874
Fxa3Bg200298	Fxa3Bg200298.1	Fx_ananassa_Royal_Royce_v1.0	701	Fx	(1 of 13) PF00069//PF00954//PF01453//PF07714//PF08276 - Protein kinase domain (Pkinase) // S-locus glycoprotein domain (S_locus_glycop) // D-mannose binding lectin (B_lectin) // Protein tyrosine kinase (Pkinase_Tyr) // PAN-like domain (PAN_2)	chr_3B	-1	1467890	1490822
Fxa3Bg202710	Fxa3Bg202710.1	Fx_ananassa_Royal_Royce_v1.0	701	Fx	(1 of 13) PF06136 - Domain of unknown function (DUF966) (DUF966)	chr_3B	1	21666380	21669645
Fxa3Bg202985	Fxa3Bg202985.1	Fx_ananassa_Royal_Royce_v1.0	701	Fx	(1 of 13) PF06136 - Domain of unknown function (DUF966) (DUF966)	chr_3B	1	24381433	24383738
Fxa3Bg200160	Fxa3Bg200160.1	Fx_ananassa_Royal_Royce_v1.0	701	Fx	(1 of 13) PF14476 - Petal formation-expressed (Chloroplast_duf)	chr_3B	1	749261	750547
Fxa3Bg203696	Fxa3Bg203696.1	Fx_ananassa_Royal_Royce_v1.0	701	Fx	(1 of 13) PTHR10177//PTHR10177:SF253 - CYCLINE // CYCLIN-B1-4	chr_3B	-1	29775428	29777308
Fxa3Bg203703	Fxa3Bg203703.1	Fx_ananassa_Royal_Royce_v1.0	701	Fx	(1 of 13) PTHR10177//PTHR10177:SF253 - CYCLINE // CYCLIN-B1-4	chr_3B	1	29806125	29807941
Fxa3Bg203703	Fxa3Bg203703.2	Fx_ananassa_Royal_Royce_v1.0	701	Fx	(1 of 13) PTHR10177//PTHR10177:SF253 - CYCLINE // CYCLIN-B1-4	chr_3B	1	29806125	29807941
Fxa3Bg202064	Fxa3Bg202064.1	Fx_ananassa_Royal_Royce_v1.0	701	Fx	(1 of 13) PTHR10394 - 40S RIBOSOMAL PROTEIN S8	chr_3B	-1	14843699	14845076
Fxa3Bg202728	Fxa3Bg202728.1	Fx_ananassa_Royal_Royce_v1.0	701	Fx	(1 of 13) PTHR10593//PTHR10593:SF41 - SERINE/THREONINE-PROTEIN KINASE RIO // SUBFAMILY NOT NAMED	chr_3B	1	21812171	21813137
Fxa3Bg201051	Fxa3Bg201051.1	Fx_ananassa_Royal_Royce_v1.0	701	Fx	(1 of 13) PTHR10593:SF23 - SERINE/THREONINE-PROTEIN KINASE RIO1	chr_3B	-1	6324717	6325788
Fxa3Bg200017	Fxa3Bg200017.1	Fx_ananassa_Royal_Royce_v1.0	701	Fx	(1 of 13) PTHR10887:SF358 - P-LOOP CONTAINING NUCLEOSIDE TRIPHOSPHATE HYDROLASES SUPERFAMILY PROTEIN	chr_3B	1	90337	90984
Fxa3Bg203185	Fxa3Bg203185.1	Fx_ananassa_Royal_Royce_v1.0	701	Fx	(1 of 13) PTHR11588//PTHR11588:SF97 - TUBULIN // TUBULIN BETA-4 CHAIN-RELATED	chr_3B	-1	26103662	26106171
Fxa3Bg200897	Fxa3Bg200897.1	Fx_ananassa_Royal_Royce_v1.0	701	Fx	(1 of 13) PTHR11588:SF97 - TUBULIN BETA-4 CHAIN-RELATED	chr_3B	-1	5426677	5428987
Fxa3Bg202888	Fxa3Bg202888.1	Fx_ananassa_Royal_Royce_v1.0	701	Fx	(1 of 13) PTHR11654//PTHR11654:SF19 - OLIGOPEPTIDE TRANSPORTER-RELATED // PROTEIN NRT1/ PTR FAMILY 2.1-RELATED	chr_3B	-1	23605378	23612018
Fxa3Bg202892	Fxa3Bg202892.1	Fx_ananassa_Royal_Royce_v1.0	701	Fx	(1 of 13) PTHR11654//PTHR11654:SF19 - OLIGOPEPTIDE TRANSPORTER-RELATED // PROTEIN NRT1/ PTR FAMILY 2.1-RELATED	chr_3B	-1	23642987	23646174
Fxa3Bg200369	Fxa3Bg200369.1	Fx_ananassa_Royal_Royce_v1.0	701	Fx	(1 of 13) PTHR11695//PTHR11695:SF610 - ALCOHOL DEHYDROGENASE RELATED // QUINONE OXIDOREDUCTASE PIG3	chr_3B	-1	1964406	1966127
Fxa3Bg200370	Fxa3Bg200370.1	Fx_ananassa_Royal_Royce_v1.0	701	Fx	(1 of 13) PTHR11695//PTHR11695:SF610 - ALCOHOL DEHYDROGENASE RELATED // QUINONE OXIDOREDUCTASE PIG3	chr_3B	-1	1969379	1971233
Fxa3Bg200370	Fxa3Bg200370.2	Fx_ananassa_Royal_Royce_v1.0	701	Fx	(1 of 13) PTHR11695//PTHR11695:SF610 - ALCOHOL DEHYDROGENASE RELATED // QUINONE OXIDOREDUCTASE PIG3	chr_3B	-1	1969379	1971233
Fxa3Bg200503	Fxa3Bg200503.1	Fx_ananassa_Royal_Royce_v1.0	701	Fx	(1 of 13) PTHR11926//PTHR11926:SF310 - GLUCOSYL/GLUCURONOSYL TRANSFERASES // SUBFAMILY NOT NAMED	chr_3B	1	2846622	2848043
Fxa3Bg203038	Fxa3Bg203038.1	Fx_ananassa_Royal_Royce_v1.0	701	Fx	(1 of 13) PTHR14950//PTHR14950:SF19 - HELICASE-RELATED // ENDORIBONUCLEASE DICER HOMOLOG 2	chr_3B	-1	24758226	24759202
Fxa3Bg203395	Fxa3Bg203395.1	Fx_ananassa_Royal_Royce_v1.0	701	Fx	(1 of 13) PTHR19317:SF9 - PRA1 FAMILY PROTEIN B1-RELATED	chr_3B	-1	27739577	27740203
Fxa3Bg202183	Fxa3Bg202183.1	Fx_ananassa_Royal_Royce_v1.0	701	Fx	(1 of 13) PTHR21596//PTHR21596:SF23 - RIBONUCLEASE P SUBUNIT P38 // SUBFAMILY NOT NAMED	chr_3B	1	16054480	16057424
Fxa3Bg202183	Fxa3Bg202183.2	Fx_ananassa_Royal_Royce_v1.0	701	Fx	(1 of 13) PTHR21596//PTHR21596:SF23 - RIBONUCLEASE P SUBUNIT P38 // SUBFAMILY NOT NAMED	chr_3B	1	16054480	16057424
Fxa3Bg201952	Fxa3Bg201952.1	Fx_ananassa_Royal_Royce_v1.0	701	Fx	(1 of 13) PTHR23315:SF111 - U-BOX DOMAIN-CONTAINING PROTEIN 14	chr_3B	1	13823732	13824167
Fxa3Bg200344	Fxa3Bg200344.1	Fx_ananassa_Royal_Royce_v1.0	701	Fx	(1 of 13) PTHR23500:SF55 - SUGAR TRANSPORT PROTEIN 1-RELATED	chr_3B	-1	1818819	1821289
Fxa3Bg200344	Fxa3Bg200344.2	Fx_ananassa_Royal_Royce_v1.0	701	Fx	(1 of 13) PTHR23500:SF55 - SUGAR TRANSPORT PROTEIN 1-RELATED	chr_3B	-1	1818819	1821289
Fxa3Bg203069	Fxa3Bg203069.1	Fx_ananassa_Royal_Royce_v1.0	701	Fx	(1 of 13) PTHR23500:SF55 - SUGAR TRANSPORT PROTEIN 1-RELATED	chr_3B	-1	25083511	25084956
Fxa3Bg203283	Fxa3Bg203283.1	Fx_ananassa_Royal_Royce_v1.0	701	Fx	(1 of 13) PTHR23500:SF55 - SUGAR TRANSPORT PROTEIN 1-RELATED	chr_3B	1	26876170	26876930
Fxa3Bg201655	Fxa3Bg201655.1	Fx_ananassa_Royal_Royce_v1.0	701	Fx	(1 of 13) PTHR24012:SF490 - UBP1-ASSOCIATED PROTEIN 2C	chr_3B	-1	11172638	11176778
Fxa3Bg201861	Fxa3Bg201861.1	Fx_ananassa_Royal_Royce_v1.0	701	Fx	(1 of 13) PTHR24078//PTHR24078:SF242 - DNAJ HOMOLOG SUBFAMILY C MEMBER // CHAPERONE PROTEIN DNAJ 16-RELATED	chr_3B	-1	12984586	12986131
Fxa3Bg201861	Fxa3Bg201861.2	Fx_ananassa_Royal_Royce_v1.0	701	Fx	(1 of 13) PTHR24078//PTHR24078:SF242 - DNAJ HOMOLOG SUBFAMILY C MEMBER // CHAPERONE PROTEIN DNAJ 16-RELATED	chr_3B	-1	12984586	12986131
Fxa3Bg202565	Fxa3Bg202565.1	Fx_ananassa_Royal_Royce_v1.0	701	Fx	(1 of 13) PTHR24078:SF242 - CHAPERONE PROTEIN DNAJ 16-RELATED	chr_3B	1	19902700	19904265
Fxa3Bg202565	Fxa3Bg202565.2	Fx_ananassa_Royal_Royce_v1.0	701	Fx	(1 of 13) PTHR24078:SF242 - CHAPERONE PROTEIN DNAJ 16-RELATED	chr_3B	1	19902700	19904265
Fxa3Bg201356	Fxa3Bg201356.1	Fx_ananassa_Royal_Royce_v1.0	701	Fx	(1 of 13) PTHR24115:SF339 - DI-GLUCOSE BINDING PROTEIN WITH KINESIN MOTOR DOMAIN	chr_3B	1	8665690	8670736
Fxa3Bg201356	Fxa3Bg201356.2	Fx_ananassa_Royal_Royce_v1.0	701	Fx	(1 of 13) PTHR24115:SF339 - DI-GLUCOSE BINDING PROTEIN WITH KINESIN MOTOR DOMAIN	chr_3B	1	8665690	8670736
Fxa3Bg203513	Fxa3Bg203513.1	Fx_ananassa_Royal_Royce_v1.0	701	Fx	(1 of 13) PTHR24282//PTHR24282:SF11 - CYTOCHROME P450 FAMILY MEMBER // SUBFAMILY NOT NAMED	chr_3B	-1	28484685	28487052
Fxa3Bg203514	Fxa3Bg203514.1	Fx_ananassa_Royal_Royce_v1.0	701	Fx	(1 of 13) PTHR24282//PTHR24282:SF11 - CYTOCHROME P450 FAMILY MEMBER // SUBFAMILY NOT NAMED	chr_3B	1	28490979	28493084
Fxa3Bg202316	Fxa3Bg202316.1	Fx_ananassa_Royal_Royce_v1.0	701	Fx	(1 of 13) PTHR24298//PTHR24298:SF45 - FAMILY NOT NAMED // CYTOCHROME P450 89A2-RELATED	chr_3B	-1	17378512	17382126
Fxa3Bg201431	Fxa3Bg201431.1	Fx_ananassa_Royal_Royce_v1.0	701	Fx	(1 of 13) PTHR24298//PTHR24298:SF86 - FAMILY NOT NAMED // CYTOCHROME P450 71B21-RELATED	chr_3B	-1	9353904	9357141
Fxa3Bg200094	Fxa3Bg200094.1	Fx_ananassa_Royal_Royce_v1.0	701	Fx	(1 of 13) PTHR31595:SF13 - ACYL-COA--STEROL O-ACYLTRANSFERASE 1	chr_3B	1	449798	453585
Fxa3Bg201665	Fxa3Bg201665.1	Fx_ananassa_Royal_Royce_v1.0	701	Fx	(1 of 13) PTHR31614//PTHR31614:SF2 - FAMILY NOT NAMED // F28N24.16 PROTEIN	chr_3B	-1	11301261	11302069
Fxa3Bg200681	Fxa3Bg200681.1	Fx_ananassa_Royal_Royce_v1.0	701	Fx	(1 of 13) PTHR31614:SF2 - F28N24.16 PROTEIN	chr_3B	-1	3986087	3986681
Fxa3Bg201667	Fxa3Bg201667.1	Fx_ananassa_Royal_Royce_v1.0	701	Fx	(1 of 13) PTHR31614:SF2 - F28N24.16 PROTEIN	chr_3B	-1	11307093	11307723
Fxa3Bg200629	Fxa3Bg200629.1	Fx_ananassa_Royal_Royce_v1.0	701	Fx	(1 of 13) PTHR31773:SF11 - METACASPASE-2	chr_3B	1	3704324	3705376
Fxa3Bg202978	Fxa3Bg202978.1	Fx_ananassa_Royal_Royce_v1.0	701	Fx	(1 of 13) PTHR33431:SF2 - GB|AAD24366.1	chr_3B	-1	24315205	24317097
Fxa3Bg201871	Fxa3Bg201871.1	Fx_ananassa_Royal_Royce_v1.0	701	Fx	(1 of 130) PF00005//PF00664 - ABC transporter (ABC_tran) // ABC transporter transmembrane region (ABC_membrane)	chr_3B	1	13108889	13113493
Fxa3Bg200579	Fxa3Bg200579.1	Fx_ananassa_Royal_Royce_v1.0	701	Fx	(1 of 132) PF00098 - Zinc knuckle (zf-CCHC)	chr_3B	1	3264428	3265832
Fxa3Bg203699	Fxa3Bg203699.1	Fx_ananassa_Royal_Royce_v1.0	701	Fx	(1 of 132) PF00098 - Zinc knuckle (zf-CCHC)	chr_3B	1	29782311	29783117
Fxa3Bg200426	Fxa3Bg200426.1	Fx_ananassa_Royal_Royce_v1.0	701	Fx	(1 of 134) PF03195 - Protein of unknown function DUF260 (DUF260)	chr_3B	1	2351234	2352511
Fxa3Bg201004	Fxa3Bg201004.1	Fx_ananassa_Royal_Royce_v1.0	701	Fx	(1 of 1346) IPR016024 - Armadillo-type fold	chr_3B	1	6026334	6030012
Fxa3Bg203760	Fxa3Bg203760.1	Fx_ananassa_Royal_Royce_v1.0	701	Fx	(1 of 1346) IPR016024 - Armadillo-type fold	chr_3B	1	30278244	30279375
Fxa3Bg200208	Fxa3Bg200208.1	Fx_ananassa_Royal_Royce_v1.0	701	Fx	(1 of 135) 3.4.25.1 - Proteasome endopeptidase complex / Proteasome	chr_3B	1	963969	964869
Fxa3Bg201290	Fxa3Bg201290.1	Fx_ananassa_Royal_Royce_v1.0	701	Fx	(1 of 139) IPR030184 - WAT1-related protein	chr_3B	1	8150324	8153577
Fxa3Bg203266	Fxa3Bg203266.1	Fx_ananassa_Royal_Royce_v1.0	701	Fx	(1 of 14) 2.4.2.26 - Protein xylosyltransferase / Uridine diphosphoxylose-protein xylosyltransferase	chr_3B	1	26688846	26691330
Fxa3Bg202076	Fxa3Bg202076.1	Fx_ananassa_Royal_Royce_v1.0	701	Fx	(1 of 14) IPR000719//IPR001611//IPR002290//IPR011009//IPR020635 - Protein kinase domain // Leucine-rich repeat // Serine/threonine/dual specificity protein kinase, catalytic domain // Protein kinase-like domain // Tyrosine-protein kinase, catalytic domain	chr_3B	-1	15012257	15014426
Fxa3Bg200323	Fxa3Bg200323.1	Fx_ananassa_Royal_Royce_v1.0	701	Fx	(1 of 14) IPR006015//IPR006016 - Universal stress protein A // UspA	chr_3B	-1	1708346	1709002
Fxa3Bg201782	Fxa3Bg201782.1	Fx_ananassa_Royal_Royce_v1.0	701	Fx	(1 of 14) IPR006015//IPR006016 - Universal stress protein A // UspA	chr_3B	1	12253368	12254153
Fxa3Bg203172	Fxa3Bg203172.1	Fx_ananassa_Royal_Royce_v1.0	701	Fx	(1 of 14) IPR006015//IPR006016 - Universal stress protein A // UspA	chr_3B	-1	25977258	25980685
Fxa3Bg201651	Fxa3Bg201651.1	Fx_ananassa_Royal_Royce_v1.0	701	Fx	(1 of 14) K00026 - malate dehydrogenase (MDH2)	chr_3B	-1	11148532	11150966
Fxa3Bg203763	Fxa3Bg203763.1	Fx_ananassa_Royal_Royce_v1.0	701	Fx	(1 of 14) K09287 - RAV-like factor (RAV)	chr_3B	-1	30297607	30298584
Fxa3Bg203508	Fxa3Bg203508.1	Fx_ananassa_Royal_Royce_v1.0	701	Fx	(1 of 14) K11723 - bromodomain-containing protein 7/9 (BRD7_9)	chr_3B	-1	28452175	28456242
Fxa3Bg203508	Fxa3Bg203508.2	Fx_ananassa_Royal_Royce_v1.0	701	Fx	(1 of 14) K11723 - bromodomain-containing protein 7/9 (BRD7_9)	chr_3B	-1	28452175	28456242
Fxa3Bg203564	Fxa3Bg203564.1	Fx_ananassa_Royal_Royce_v1.0	701	Fx	(1 of 14) K14945 - protein quaking (QKI)	chr_3B	-1	28815512	28819689
Fxa3Bg201018	Fxa3Bg201018.1	Fx_ananassa_Royal_Royce_v1.0	701	Fx	(1 of 14) KOG2215 - Exocyst complex subunit	chr_3B	1	6143810	6148762
Fxa3Bg202429	Fxa3Bg202429.1	Fx_ananassa_Royal_Royce_v1.0	701	Fx	(1 of 14) PF00076//PF00642 - RNA recognition motif. (a.k.a. RRM, RBD, or RNP domain) (RRM_1) // Zinc finger C-x8-C-x5-C-x3-H type (and similar) (zf-CCCH)	chr_3B	-1	18689067	18692563
Fxa3Bg202430	Fxa3Bg202430.1	Fx_ananassa_Royal_Royce_v1.0	701	Fx	(1 of 14) PF00076//PF00642 - RNA recognition motif. (a.k.a. RRM, RBD, or RNP domain) (RRM_1) // Zinc finger C-x8-C-x5-C-x3-H type (and similar) (zf-CCCH)	chr_3B	-1	18698374	18700909
Fxa3Bg201902	Fxa3Bg201902.1	Fx_ananassa_Royal_Royce_v1.0	701	Fx	(1 of 14) PF02902//PF03004 - Ulp1 protease family, C-terminal catalytic domain (Peptidase_C48) // Plant transposase (Ptta/En/Spm family) (Transposase_24)	chr_3B	-1	13366444	13370337
Fxa3Bg201902	Fxa3Bg201902.2	Fx_ananassa_Royal_Royce_v1.0	701	Fx	(1 of 14) PF02902//PF03004 - Ulp1 protease family, C-terminal catalytic domain (Peptidase_C48) // Plant transposase (Ptta/En/Spm family) (Transposase_24)	chr_3B	-1	13366444	13370337
Fxa3Bg201902	Fxa3Bg201902.3	Fx_ananassa_Royal_Royce_v1.0	701	Fx	(1 of 14) PF02902//PF03004 - Ulp1 protease family, C-terminal catalytic domain (Peptidase_C48) // Plant transposase (Ptta/En/Spm family) (Transposase_24)	chr_3B	-1	13366444	13370337
Fxa3Bg201902	Fxa3Bg201902.4	Fx_ananassa_Royal_Royce_v1.0	701	Fx	(1 of 14) PF02902//PF03004 - Ulp1 protease family, C-terminal catalytic domain (Peptidase_C48) // Plant transposase (Ptta/En/Spm family) (Transposase_24)	chr_3B	-1	13366444	13370337
Fxa3Bg201902	Fxa3Bg201902.5	Fx_ananassa_Royal_Royce_v1.0	701	Fx	(1 of 14) PF02902//PF03004 - Ulp1 protease family, C-terminal catalytic domain (Peptidase_C48) // Plant transposase (Ptta/En/Spm family) (Transposase_24)	chr_3B	-1	13366444	13370337
Fxa3Bg203413	Fxa3Bg203413.1	Fx_ananassa_Royal_Royce_v1.0	701	Fx	(1 of 14) PF07107 - Wound-induced protein WI12 (WI12)	chr_3B	1	27859061	27859504
Fxa3Bg203414	Fxa3Bg203414.1	Fx_ananassa_Royal_Royce_v1.0	701	Fx	(1 of 14) PF07107 - Wound-induced protein WI12 (WI12)	chr_3B	-1	27862360	27863128
Fxa3Bg202918	Fxa3Bg202918.1	Fx_ananassa_Royal_Royce_v1.0	701	Fx	(1 of 14) PF12776//PF13359 - Myb/SANT-like DNA-binding domain (Myb_DNA-bind_3) // DDE superfamily endonuclease (DDE_Tnp_4)	chr_3B	-1	23841369	23844981
Fxa3Bg202918	Fxa3Bg202918.2	Fx_ananassa_Royal_Royce_v1.0	701	Fx	(1 of 14) PF12776//PF13359 - Myb/SANT-like DNA-binding domain (Myb_DNA-bind_3) // DDE superfamily endonuclease (DDE_Tnp_4)	chr_3B	-1	23841369	23844981
Fxa3Bg202918	Fxa3Bg202918.3	Fx_ananassa_Royal_Royce_v1.0	701	Fx	(1 of 14) PF12776//PF13359 - Myb/SANT-like DNA-binding domain (Myb_DNA-bind_3) // DDE superfamily endonuclease (DDE_Tnp_4)	chr_3B	-1	23841369	23844981
Fxa3Bg203743	Fxa3Bg203743.1	Fx_ananassa_Royal_Royce_v1.0	701	Fx	(1 of 14) PF12776//PF13359 - Myb/SANT-like DNA-binding domain (Myb_DNA-bind_3) // DDE superfamily endonuclease (DDE_Tnp_4)	chr_3B	1	30149554	30152816
Fxa3Bg203743	Fxa3Bg203743.2	Fx_ananassa_Royal_Royce_v1.0	701	Fx	(1 of 14) PF12776//PF13359 - Myb/SANT-like DNA-binding domain (Myb_DNA-bind_3) // DDE superfamily endonuclease (DDE_Tnp_4)	chr_3B	1	30149554	30152816
Fxa3Bg200974	Fxa3Bg200974.1	Fx_ananassa_Royal_Royce_v1.0	701	Fx	(1 of 14) PTHR10579//PTHR10579:SF62 - CALCIUM-ACTIVATED CHLORIDE CHANNEL REGULATOR // SUBFAMILY NOT NAMED	chr_3B	1	5848101	5850872
Fxa3Bg203680	Fxa3Bg203680.1	Fx_ananassa_Royal_Royce_v1.0	701	Fx	(1 of 14) PTHR10634//PTHR10634:SF32 - AN1-TYPE ZINC FINGER PROTEIN // SUBFAMILY NOT NAMED	chr_3B	1	29602525	29604191
Fxa3Bg200303	Fxa3Bg200303.1	Fx_ananassa_Royal_Royce_v1.0	701	Fx	(1 of 14) PTHR11246//PTHR11246:SF14 - PRE-MRNA SPLICING FACTOR // SUBFAMILY NOT NAMED	chr_3B	-1	1519955	1522054
Fxa3Bg201589	Fxa3Bg201589.1	Fx_ananassa_Royal_Royce_v1.0	701	Fx	(1 of 14) PTHR11926//PTHR11926:SF366 - GLUCOSYL/GLUCURONOSYL TRANSFERASES // SUBFAMILY NOT NAMED	chr_3B	-1	10617773	10619136
Fxa3Bg202810	Fxa3Bg202810.1	Fx_ananassa_Royal_Royce_v1.0	701	Fx	(1 of 14) PTHR19957:SF129 - SYNTAXIN-71-RELATED	chr_3B	-1	22798681	22799813
Fxa3Bg201621	Fxa3Bg201621.1	Fx_ananassa_Royal_Royce_v1.0	701	Fx	(1 of 14) PTHR31189//PTHR31189:SF1 - FAMILY NOT NAMED // 12S SEED STORAGE PROTEIN CRA1-RELATED	chr_3B	1	10833840	10835222
Fxa3Bg202901	Fxa3Bg202901.1	Fx_ananassa_Royal_Royce_v1.0	701	Fx	(1 of 14) PTHR31867//PTHR31867:SF33 - FAMILY NOT NAMED // EXPANSIN-A21-RELATED	chr_3B	1	23723638	23724570
Fxa3Bg202112	Fxa3Bg202112.1	Fx_ananassa_Royal_Royce_v1.0	701	Fx	(1 of 14) PTHR33137//PTHR33137:SF4 - FAMILY NOT NAMED // F7H2.13 PROTEIN-RELATED	chr_3B	1	15358480	15359315
Fxa3Bg203622	Fxa3Bg203622.1	Fx_ananassa_Royal_Royce_v1.0	701	Fx	(1 of 14) PTHR33137//PTHR33137:SF4 - FAMILY NOT NAMED // F7H2.13 PROTEIN-RELATED	chr_3B	1	29202377	29208879
Fxa3Bg203622	Fxa3Bg203622.2	Fx_ananassa_Royal_Royce_v1.0	701	Fx	(1 of 14) PTHR33137//PTHR33137:SF4 - FAMILY NOT NAMED // F7H2.13 PROTEIN-RELATED	chr_3B	1	29202377	29208879
Fxa3Bg203622	Fxa3Bg203622.3	Fx_ananassa_Royal_Royce_v1.0	701	Fx	(1 of 14) PTHR33137//PTHR33137:SF4 - FAMILY NOT NAMED // F7H2.13 PROTEIN-RELATED	chr_3B	1	29202377	29208879
Fxa3Bg203884	Fxa3Bg203884.1	Fx_ananassa_Royal_Royce_v1.0	701	Fx	(1 of 141) PF14303 - No apical meristem-associated C-terminal domain (NAM-associated)	chr_3B	-1	31059956	31060797
Fxa3Bg201236	Fxa3Bg201236.1	Fx_ananassa_Royal_Royce_v1.0	701	Fx	(1 of 142) 2.7.10.1//2.7.11.1 - Receptor protein-tyrosine kinase / Receptor protein tyrosine kinase // Non-specific serine/threonine protein kinase / Threonine-specific protein kinase	chr_3B	1	7716172	7716744
Fxa3Bg201238	Fxa3Bg201238.1	Fx_ananassa_Royal_Royce_v1.0	701	Fx	(1 of 142) 2.7.10.1//2.7.11.1 - Receptor protein-tyrosine kinase / Receptor protein tyrosine kinase // Non-specific serine/threonine protein kinase / Threonine-specific protein kinase	chr_3B	-1	7725316	7725906
Fxa3Bg201477	Fxa3Bg201477.1	Fx_ananassa_Royal_Royce_v1.0	701	Fx	(1 of 142) 2.7.10.1//2.7.11.1 - Receptor protein-tyrosine kinase / Receptor protein tyrosine kinase // Non-specific serine/threonine protein kinase / Threonine-specific protein kinase	chr_3B	-1	9700119	9700652
Fxa3Bg201735	Fxa3Bg201735.1	Fx_ananassa_Royal_Royce_v1.0	701	Fx	(1 of 143) PF05699 - hAT family C-terminal dimerisation region (Dimer_Tnp_hAT)	chr_3B	1	11821471	11827147
Fxa3Bg200765	Fxa3Bg200765.1	Fx_ananassa_Royal_Royce_v1.0	701	Fx	(1 of 146) PF00642 - Zinc finger C-x8-C-x5-C-x3-H type (and similar) (zf-CCCH)	chr_3B	1	4479659	4482846
Fxa3Bg200765	Fxa3Bg200765.2	Fx_ananassa_Royal_Royce_v1.0	701	Fx	(1 of 146) PF00642 - Zinc finger C-x8-C-x5-C-x3-H type (and similar) (zf-CCCH)	chr_3B	1	4479659	4482846
Fxa3Bg200765	Fxa3Bg200765.3	Fx_ananassa_Royal_Royce_v1.0	701	Fx	(1 of 146) PF00642 - Zinc finger C-x8-C-x5-C-x3-H type (and similar) (zf-CCCH)	chr_3B	1	4479659	4482846
Fxa3Bg202471	Fxa3Bg202471.1	Fx_ananassa_Royal_Royce_v1.0	701	Fx	(1 of 1470) PF01535 - PPR repeat (PPR)	chr_3B	-1	19060876	19063183
Fxa3Bg202471	Fxa3Bg202471.2	Fx_ananassa_Royal_Royce_v1.0	701	Fx	(1 of 1470) PF01535 - PPR repeat (PPR)	chr_3B	-1	19060876	19063183
Fxa3Bg203682	Fxa3Bg203682.1	Fx_ananassa_Royal_Royce_v1.0	701	Fx	(1 of 1470) PF01535 - PPR repeat (PPR)	chr_3B	-1	29641190	29651052
Fxa3Bg200234	Fxa3Bg200234.1	Fx_ananassa_Royal_Royce_v1.0	701	Fx	(1 of 1474) IPR001810 - F-box domain	chr_3B	-1	1073886	1076553
Fxa3Bg201038	Fxa3Bg201038.1	Fx_ananassa_Royal_Royce_v1.0	701	Fx	(1 of 1474) IPR001810 - F-box domain	chr_3B	-1	6254188	6258845
Fxa3Bg201333	Fxa3Bg201333.1	Fx_ananassa_Royal_Royce_v1.0	701	Fx	(1 of 1474) IPR001810 - F-box domain	chr_3B	-1	8502948	8504463
Fxa3Bg201336	Fxa3Bg201336.1	Fx_ananassa_Royal_Royce_v1.0	701	Fx	(1 of 1474) IPR001810 - F-box domain	chr_3B	-1	8532544	8534321
Fxa3Bg201870	Fxa3Bg201870.1	Fx_ananassa_Royal_Royce_v1.0	701	Fx	(1 of 1474) IPR001810 - F-box domain	chr_3B	1	13105123	13106578
Fxa3Bg201870	Fxa3Bg201870.2	Fx_ananassa_Royal_Royce_v1.0	701	Fx	(1 of 1474) IPR001810 - F-box domain	chr_3B	1	13105123	13106578
Fxa3Bg202237	Fxa3Bg202237.1	Fx_ananassa_Royal_Royce_v1.0	701	Fx	(1 of 1474) IPR001810 - F-box domain	chr_3B	1	16591141	16592151
Fxa3Bg202883	Fxa3Bg202883.1	Fx_ananassa_Royal_Royce_v1.0	701	Fx	(1 of 1474) IPR001810 - F-box domain	chr_3B	-1	23551974	23553397
Fxa3Bg202979	Fxa3Bg202979.1	Fx_ananassa_Royal_Royce_v1.0	701	Fx	(1 of 1474) IPR001810 - F-box domain	chr_3B	1	24338678	24339265
Fxa3Bg203575	Fxa3Bg203575.1	Fx_ananassa_Royal_Royce_v1.0	701	Fx	(1 of 1474) IPR001810 - F-box domain	chr_3B	-1	28871728	28872716
Fxa3Bg203783	Fxa3Bg203783.1	Fx_ananassa_Royal_Royce_v1.0	701	Fx	(1 of 15) 1.14.13.39 - Nitric-oxide synthase (NADPH) / NO synthase	chr_3B	1	30457172	30460138
Fxa3Bg201371	Fxa3Bg201371.1	Fx_ananassa_Royal_Royce_v1.0	701	Fx	(1 of 15) 2.6.99.4 - Transferred entry: 2.3.1.234	chr_3B	1	8795208	8796703
Fxa3Bg202947	Fxa3Bg202947.1	Fx_ananassa_Royal_Royce_v1.0	701	Fx	(1 of 15) 6.1.1.4 - Leucine--tRNA ligase / Leucyl-tRNA synthetase	chr_3B	-1	24029597	24035667
Fxa3Bg203328	Fxa3Bg203328.1	Fx_ananassa_Royal_Royce_v1.0	701	Fx	(1 of 15) 6.3.5.7 - Glutaminyl-tRNA synthase (glutamine-hydrolyzing) / Glutamyl-tRNA(Gln) amidotransferase	chr_3B	1	27214373	27215065
Fxa3Bg203560	Fxa3Bg203560.1	Fx_ananassa_Royal_Royce_v1.0	701	Fx	(1 of 15) IPR000743//IPR011050 - Glycoside hydrolase, family 28 // Pectin lyase fold/virulence factor	chr_3B	1	28803097	28806682
Fxa3Bg203560	Fxa3Bg203560.2	Fx_ananassa_Royal_Royce_v1.0	701	Fx	(1 of 15) IPR000743//IPR011050 - Glycoside hydrolase, family 28 // Pectin lyase fold/virulence factor	chr_3B	1	28803097	28806682
Fxa3Bg202448	Fxa3Bg202448.1	Fx_ananassa_Royal_Royce_v1.0	701	Fx	(1 of 15) IPR003653//IPR004264 - Ulp1 protease family, C-terminal catalytic domain // Transposase, Tnp1/En/Spm-like	chr_3B	1	18859973	18863645
Fxa3Bg202448	Fxa3Bg202448.2	Fx_ananassa_Royal_Royce_v1.0	701	Fx	(1 of 15) IPR003653//IPR004264 - Ulp1 protease family, C-terminal catalytic domain // Transposase, Tnp1/En/Spm-like	chr_3B	1	18859973	18863645
Fxa3Bg202448	Fxa3Bg202448.3	Fx_ananassa_Royal_Royce_v1.0	701	Fx	(1 of 15) IPR003653//IPR004264 - Ulp1 protease family, C-terminal catalytic domain // Transposase, Tnp1/En/Spm-like	chr_3B	1	18859973	18863645
Fxa3Bg202448	Fxa3Bg202448.4	Fx_ananassa_Royal_Royce_v1.0	701	Fx	(1 of 15) IPR003653//IPR004264 - Ulp1 protease family, C-terminal catalytic domain // Transposase, Tnp1/En/Spm-like	chr_3B	1	18859973	18863645
Fxa3Bg202448	Fxa3Bg202448.5	Fx_ananassa_Royal_Royce_v1.0	701	Fx	(1 of 15) IPR003653//IPR004264 - Ulp1 protease family, C-terminal catalytic domain // Transposase, Tnp1/En/Spm-like	chr_3B	1	18859973	18863645
Fxa3Bg202448	Fxa3Bg202448.6	Fx_ananassa_Royal_Royce_v1.0	701	Fx	(1 of 15) IPR003653//IPR004264 - Ulp1 protease family, C-terminal catalytic domain // Transposase, Tnp1/En/Spm-like	chr_3B	1	18859973	18863645
Fxa3Bg202448	Fxa3Bg202448.7	Fx_ananassa_Royal_Royce_v1.0	701	Fx	(1 of 15) IPR003653//IPR004264 - Ulp1 protease family, C-terminal catalytic domain // Transposase, Tnp1/En/Spm-like	chr_3B	1	18859973	18863645
Fxa3Bg202448	Fxa3Bg202448.8	Fx_ananassa_Royal_Royce_v1.0	701	Fx	(1 of 15) IPR003653//IPR004264 - Ulp1 protease family, C-terminal catalytic domain // Transposase, Tnp1/En/Spm-like	chr_3B	1	18859973	18863645
Fxa3Bg201036	Fxa3Bg201036.1	Fx_ananassa_Royal_Royce_v1.0	701	Fx	(1 of 15) K02943 - large subunit ribosomal protein LP2 (RP-LP2, RPLP2)	chr_3B	1	6247850	6249113
Fxa3Bg201876	Fxa3Bg201876.1	Fx_ananassa_Royal_Royce_v1.0	701	Fx	(1 of 15) K03113 - translation initiation factor 1 (EIF1, SUI1)	chr_3B	1	13151414	13153702
Fxa3Bg202329	Fxa3Bg202329.1	Fx_ananassa_Royal_Royce_v1.0	701	Fx	(1 of 15) K05349 - beta-glucosidase (bglX)	chr_3B	1	17513472	17521703
Fxa3Bg202329	Fxa3Bg202329.2	Fx_ananassa_Royal_Royce_v1.0	701	Fx	(1 of 15) K05349 - beta-glucosidase (bglX)	chr_3B	1	17513472	17521703
Fxa3Bg201994	Fxa3Bg201994.1	Fx_ananassa_Royal_Royce_v1.0	701	Fx	(1 of 15) K08245 - phytepsin [EC:3.4.23.40] (E3.4.23.40)	chr_3B	-1	14201009	14204543
Fxa3Bg202298	Fxa3Bg202298.1	Fx_ananassa_Royal_Royce_v1.0	701	Fx	(1 of 15) K11835 - ubiquitin carboxyl-terminal hydrolase 4/11/15 [EC:3.4.19.12] (USP4_11_15, UBP12)	chr_3B	1	17197068	17208032
Fxa3Bg202298	Fxa3Bg202298.2	Fx_ananassa_Royal_Royce_v1.0	701	Fx	(1 of 15) K11835 - ubiquitin carboxyl-terminal hydrolase 4/11/15 [EC:3.4.19.12] (USP4_11_15, UBP12)	chr_3B	1	17197068	17208032
Fxa3Bg200321	Fxa3Bg200321.1	Fx_ananassa_Royal_Royce_v1.0	701	Fx	(1 of 15) K14489 - arabidopsis histidine kinase 2/3/4 (cytokinin receptor) (AHK2_3_4)	chr_3B	1	1690166	1698098
Fxa3Bg200321	Fxa3Bg200321.2	Fx_ananassa_Royal_Royce_v1.0	701	Fx	(1 of 15) K14489 - arabidopsis histidine kinase 2/3/4 (cytokinin receptor) (AHK2_3_4)	chr_3B	1	1690166	1698098
Fxa3Bg201339	Fxa3Bg201339.1	Fx_ananassa_Royal_Royce_v1.0	701	Fx	(1 of 15) K17710 - pentatricopeptide repeat domain-containing protein 1 (PTCD1)	chr_3B	1	8540714	8542414
Fxa3Bg201471	Fxa3Bg201471.1	Fx_ananassa_Royal_Royce_v1.0	701	Fx	(1 of 15) KOG0984 - Mitogen-activated protein kinase (MAPK) kinase MKK3/MKK6	chr_3B	-1	9669347	9673300
Fxa3Bg201941	Fxa3Bg201941.1	Fx_ananassa_Royal_Royce_v1.0	701	Fx	(1 of 15) PF02160 - Cauliflower mosaic virus peptidase (A3) (Peptidase_A3)	chr_3B	-1	13756620	13758722
Fxa3Bg201941	Fxa3Bg201941.2	Fx_ananassa_Royal_Royce_v1.0	701	Fx	(1 of 15) PF02160 - Cauliflower mosaic virus peptidase (A3) (Peptidase_A3)	chr_3B	-1	13756620	13758722
Fxa3Bg201792	Fxa3Bg201792.1	Fx_ananassa_Royal_Royce_v1.0	701	Fx	(1 of 15) PF02902//PF10536 - Ulp1 protease family, C-terminal catalytic domain (Peptidase_C48) // Plant mobile domain (PMD)	chr_3B	1	12314293	12318280
Fxa3Bg201792	Fxa3Bg201792.2	Fx_ananassa_Royal_Royce_v1.0	701	Fx	(1 of 15) PF02902//PF10536 - Ulp1 protease family, C-terminal catalytic domain (Peptidase_C48) // Plant mobile domain (PMD)	chr_3B	1	12314293	12318280
Fxa3Bg201792	Fxa3Bg201792.3	Fx_ananassa_Royal_Royce_v1.0	701	Fx	(1 of 15) PF02902//PF10536 - Ulp1 protease family, C-terminal catalytic domain (Peptidase_C48) // Plant mobile domain (PMD)	chr_3B	1	12314293	12318280
Fxa3Bg201792	Fxa3Bg201792.4	Fx_ananassa_Royal_Royce_v1.0	701	Fx	(1 of 15) PF02902//PF10536 - Ulp1 protease family, C-terminal catalytic domain (Peptidase_C48) // Plant mobile domain (PMD)	chr_3B	1	12314293	12318280
Fxa3Bg201078	Fxa3Bg201078.1	Fx_ananassa_Royal_Royce_v1.0	701	Fx	(1 of 15) PF02987 - Late embryogenesis abundant protein (LEA_4)	chr_3B	1	6569048	6570292
Fxa3Bg203779	Fxa3Bg203779.1	Fx_ananassa_Royal_Royce_v1.0	701	Fx	(1 of 15) PF04003 - Dip2/Utp12 Family (Utp12)	chr_3B	1	30437158	30439636
Fxa3Bg203779	Fxa3Bg203779.2	Fx_ananassa_Royal_Royce_v1.0	701	Fx	(1 of 15) PF04003 - Dip2/Utp12 Family (Utp12)	chr_3B	1	30437158	30439636
Fxa3Bg203238	Fxa3Bg203238.1	Fx_ananassa_Royal_Royce_v1.0	701	Fx	(1 of 15) PF07173 - Protein of unknown function (DUF1399) (DUF1399)	chr_3B	1	26544705	26546651
Fxa3Bg201448	Fxa3Bg201448.1	Fx_ananassa_Royal_Royce_v1.0	701	Fx	(1 of 15) PTHR10169:SF38 - DNA TOPOISOMERASE 2	chr_3B	1	9456756	9457477
Fxa3Bg201092	Fxa3Bg201092.1	Fx_ananassa_Royal_Royce_v1.0	701	Fx	(1 of 15) PTHR11926//PTHR11926:SF292 - GLUCOSYL/GLUCURONOSYL TRANSFERASES // UDP-GLYCOSYLTRANSFERASE 78D1-RELATED	chr_3B	1	6649609	6651058
Fxa3Bg200403	Fxa3Bg200403.1	Fx_ananassa_Royal_Royce_v1.0	701	Fx	(1 of 15) PTHR12042//PTHR12042:SF18 - LACTOSYLCERAMIDE 4-ALPHA-GALACTOSYLTRANSFERASE ALPHA- 1,4-GALACTOSYLTRANSFERASE // ALPHA 1,4-GLYCOSYLTRANSFERASE-LIKE PROTEIN	chr_3B	-1	2200035	2201459
Fxa3Bg201075	Fxa3Bg201075.1	Fx_ananassa_Royal_Royce_v1.0	701	Fx	(1 of 15) PTHR14155:SF74 - RING-H2 FINGER PROTEIN ATL45-RELATED	chr_3B	-1	6541913	6545249
Fxa3Bg202528	Fxa3Bg202528.1	Fx_ananassa_Royal_Royce_v1.0	701	Fx	(1 of 15) PTHR22844//PTHR22844:SF178 - F-BOX AND WD40 DOMAIN PROTEIN // ZINC FINGER CCCH DOMAIN-CONTAINING PROTEIN 48-RELATED	chr_3B	1	19655549	19656571
Fxa3Bg201043	Fxa3Bg201043.1	Fx_ananassa_Royal_Royce_v1.0	701	Fx	(1 of 15) PTHR23070:SF35 - AAA DOMAIN-CONTAINING PROTEIN-RELATED	chr_3B	-1	6276316	6276753
Fxa3Bg203058	Fxa3Bg203058.1	Fx_ananassa_Royal_Royce_v1.0	701	Fx	(1 of 15) PTHR23244:SF249 - MANNOSE-BINDING LECTIN SUPERFAMILY PROTEIN	chr_3B	1	24961982	24962598
Fxa3Bg203113	Fxa3Bg203113.1	Fx_ananassa_Royal_Royce_v1.0	701	Fx	(1 of 15) PTHR31636//PTHR31636:SF54 - FAMILY NOT NAMED // SCARECROW-LIKE PROTEIN 14-RELATED	chr_3B	1	25459679	25468572
Fxa3Bg200990	Fxa3Bg200990.1	Fx_ananassa_Royal_Royce_v1.0	701	Fx	(1 of 15) PTHR31719//PTHR31719:SF5 - FAMILY NOT NAMED // NAC DOMAIN-CONTAINING PROTEIN 6-RELATED	chr_3B	-1	5945633	5946577
Fxa3Bg200992	Fxa3Bg200992.1	Fx_ananassa_Royal_Royce_v1.0	701	Fx	(1 of 15) PTHR31719//PTHR31719:SF5 - FAMILY NOT NAMED // NAC DOMAIN-CONTAINING PROTEIN 6-RELATED	chr_3B	-1	5961539	5962210
Fxa3Bg201301	Fxa3Bg201301.1	Fx_ananassa_Royal_Royce_v1.0	701	Fx	(1 of 15) PTHR31719:SF5 - NAC DOMAIN-CONTAINING PROTEIN 6-RELATED	chr_3B	1	8246952	8248746
Fxa3Bg201347	Fxa3Bg201347.1	Fx_ananassa_Royal_Royce_v1.0	701	Fx	(1 of 150) PF03108 - MuDR family transposase (DBD_Tnp_Mut)	chr_3B	-1	8599197	8603232
Fxa3Bg201347	Fxa3Bg201347.2	Fx_ananassa_Royal_Royce_v1.0	701	Fx	(1 of 150) PF03108 - MuDR family transposase (DBD_Tnp_Mut)	chr_3B	-1	8599197	8603232
Fxa3Bg201771	Fxa3Bg201771.1	Fx_ananassa_Royal_Royce_v1.0	701	Fx	(1 of 150) PF03108 - MuDR family transposase (DBD_Tnp_Mut)	chr_3B	1	12096698	12097381
Fxa3Bg203065	Fxa3Bg203065.1	Fx_ananassa_Royal_Royce_v1.0	701	Fx	(1 of 150) PF03108 - MuDR family transposase (DBD_Tnp_Mut)	chr_3B	-1	25065934	25068449
Fxa3Bg203065	Fxa3Bg203065.2	Fx_ananassa_Royal_Royce_v1.0	701	Fx	(1 of 150) PF03108 - MuDR family transposase (DBD_Tnp_Mut)	chr_3B	-1	25065934	25068449
Fxa3Bg201166	Fxa3Bg201166.1	Fx_ananassa_Royal_Royce_v1.0	701	Fx	(1 of 153) K00430 - peroxidase (E1.11.1.7)	chr_3B	1	7201347	7202563
Fxa3Bg201262	Fxa3Bg201262.1	Fx_ananassa_Royal_Royce_v1.0	701	Fx	(1 of 153) K00430 - peroxidase (E1.11.1.7)	chr_3B	1	7908297	7911084
Fxa3Bg201264	Fxa3Bg201264.1	Fx_ananassa_Royal_Royce_v1.0	701	Fx	(1 of 153) K00430 - peroxidase (E1.11.1.7)	chr_3B	-1	7914109	7916341
Fxa3Bg203430	Fxa3Bg203430.1	Fx_ananassa_Royal_Royce_v1.0	701	Fx	(1 of 153) K00430 - peroxidase (E1.11.1.7)	chr_3B	1	27970936	27972106
Fxa3Bg203432	Fxa3Bg203432.1	Fx_ananassa_Royal_Royce_v1.0	701	Fx	(1 of 153) K00430 - peroxidase (E1.11.1.7)	chr_3B	1	27986314	27988692
Fxa3Bg202435	Fxa3Bg202435.1	Fx_ananassa_Royal_Royce_v1.0	701	Fx	(1 of 154) PF03101 - FAR1 DNA-binding domain (FAR1)	chr_3B	-1	18757980	18758581
Fxa3Bg200965	Fxa3Bg200965.1	Fx_ananassa_Royal_Royce_v1.0	701	Fx	(1 of 159) IPR001128//IPR002397//IPR002401//IPR002403 - Cytochrome P450 // Cytochrome P450, B-class // Cytochrome P450, E-class, group I // Cytochrome P450, E-class, group IV	chr_3B	-1	5784685	5786302
Fxa3Bg202093	Fxa3Bg202093.1	Fx_ananassa_Royal_Royce_v1.0	701	Fx	(1 of 159) KOG1603 - Copper chaperone	chr_3B	1	15186555	15187199
Fxa3Bg200248	Fxa3Bg200248.1	Fx_ananassa_Royal_Royce_v1.0	701	Fx	(1 of 159) PF03168 - Late embryogenesis abundant protein (LEA_2)	chr_3B	1	1157760	1158591
Fxa3Bg203596	Fxa3Bg203596.1	Fx_ananassa_Royal_Royce_v1.0	701	Fx	(1 of 159) PF03168 - Late embryogenesis abundant protein (LEA_2)	chr_3B	1	29043272	29044935
Fxa3Bg203150	Fxa3Bg203150.1	Fx_ananassa_Royal_Royce_v1.0	701	Fx	(1 of 16) 1.1.1.206//1.1.1.236 - Tropinone reductase I / Tropinone reductase // Tropinone reductase II / Tropinone reductase	chr_3B	1	25784907	25786306
Fxa3Bg202968	Fxa3Bg202968.1	Fx_ananassa_Royal_Royce_v1.0	701	Fx	(1 of 16) 1.14.13.87 - Licodione synthase / (2S)-flavanone 2-hydroxylase	chr_3B	-1	24242930	24244756
Fxa3Bg202853	Fxa3Bg202853.1	Fx_ananassa_Royal_Royce_v1.0	701	Fx	(1 of 16) 3.6.3.26 - Nitrate-transporting ATPase	chr_3B	1	23258715	23260593
Fxa3Bg202887	Fxa3Bg202887.1	Fx_ananassa_Royal_Royce_v1.0	701	Fx	(1 of 16) 3.6.3.26 - Nitrate-transporting ATPase	chr_3B	-1	23590474	23592878
Fxa3Bg200589	Fxa3Bg200589.1	Fx_ananassa_Royal_Royce_v1.0	701	Fx	(1 of 16) IPR003882 - Pistil-specific extensin-like protein	chr_3B	1	3351358	3353541
Fxa3Bg202556	Fxa3Bg202556.1	Fx_ananassa_Royal_Royce_v1.0	701	Fx	(1 of 16) IPR006917//IPR011256 - SOUL haem-binding protein // Regulatory factor, effector binding domain	chr_3B	-1	19814623	19815654
Fxa3Bg203720	Fxa3Bg203720.1	Fx_ananassa_Royal_Royce_v1.0	701	Fx	(1 of 16) IPR009012 - GrpE nucleotide exchange factor, head	chr_3B	-1	29948181	29950425
Fxa3Bg201287	Fxa3Bg201287.1	Fx_ananassa_Royal_Royce_v1.0	701	Fx	(1 of 16) K15188 - cyclin T (CCNT)	chr_3B	1	8133047	8137122
Fxa3Bg201288	Fxa3Bg201288.1	Fx_ananassa_Royal_Royce_v1.0	701	Fx	(1 of 16) K15188 - cyclin T (CCNT)	chr_3B	1	8139913	8144020
Fxa3Bg203141	Fxa3Bg203141.1	Fx_ananassa_Royal_Royce_v1.0	701	Fx	(1 of 16) KOG0651 - 26S proteasome regulatory complex, ATPase RPT4	chr_3B	-1	25715598	25718055
Fxa3Bg200553	Fxa3Bg200553.1	Fx_ananassa_Royal_Royce_v1.0	701	Fx	(1 of 16) PF05512 - AWPM-19-like family (AWPM-19)	chr_3B	1	3126935	3127691
Fxa3Bg202668	Fxa3Bg202668.1	Fx_ananassa_Royal_Royce_v1.0	701	Fx	(1 of 16) PF13207 - AAA domain (AAA_17)	chr_3B	1	21131315	21136638
Fxa3Bg201212	Fxa3Bg201212.1	Fx_ananassa_Royal_Royce_v1.0	701	Fx	(1 of 16) PTHR11945:SF185 - AGAMOUS-LIKE MADS-BOX PROTEIN AGL62	chr_3B	1	7523555	7524341
Fxa3Bg200714	Fxa3Bg200714.1	Fx_ananassa_Royal_Royce_v1.0	701	Fx	(1 of 16) PTHR18966//PTHR18966:SF233 - IONOTROPIC GLUTAMATE RECEPTOR // SUBFAMILY NOT NAMED	chr_3B	1	4167416	4175100
Fxa3Bg202826	Fxa3Bg202826.1	Fx_ananassa_Royal_Royce_v1.0	701	Fx	(1 of 16) PTHR18966//PTHR18966:SF233 - IONOTROPIC GLUTAMATE RECEPTOR // SUBFAMILY NOT NAMED	chr_3B	1	23062839	23066052
Fxa3Bg202827	Fxa3Bg202827.1	Fx_ananassa_Royal_Royce_v1.0	701	Fx	(1 of 16) PTHR18966//PTHR18966:SF233 - IONOTROPIC GLUTAMATE RECEPTOR // SUBFAMILY NOT NAMED	chr_3B	1	23078126	23078586
Fxa3Bg202828	Fxa3Bg202828.1	Fx_ananassa_Royal_Royce_v1.0	701	Fx	(1 of 16) PTHR18966//PTHR18966:SF233 - IONOTROPIC GLUTAMATE RECEPTOR // SUBFAMILY NOT NAMED	chr_3B	1	23078672	23080498
Fxa3Bg202828	Fxa3Bg202828.2	Fx_ananassa_Royal_Royce_v1.0	701	Fx	(1 of 16) PTHR18966//PTHR18966:SF233 - IONOTROPIC GLUTAMATE RECEPTOR // SUBFAMILY NOT NAMED	chr_3B	1	23078672	23080498
Fxa3Bg200610	Fxa3Bg200610.1	Fx_ananassa_Royal_Royce_v1.0	701	Fx	(1 of 16) PTHR19139:SF144 - AQUAPORIN NIP1-1-RELATED	chr_3B	-1	3597511	3603717
Fxa3Bg200611	Fxa3Bg200611.1	Fx_ananassa_Royal_Royce_v1.0	701	Fx	(1 of 16) PTHR19139:SF144 - AQUAPORIN NIP1-1-RELATED	chr_3B	1	3604567	3605183
Fxa3Bg200611	Fxa3Bg200611.2	Fx_ananassa_Royal_Royce_v1.0	701	Fx	(1 of 16) PTHR19139:SF144 - AQUAPORIN NIP1-1-RELATED	chr_3B	1	3604567	3605183
Fxa3Bg202021	Fxa3Bg202021.1	Fx_ananassa_Royal_Royce_v1.0	701	Fx	(1 of 16) PTHR21576//PTHR21576:SF44 - UNCHARACTERIZED NODULIN-LIKE PROTEIN // MAJOR FACILITATOR PROTEIN	chr_3B	-1	14440507	14442374
Fxa3Bg202950	Fxa3Bg202950.1	Fx_ananassa_Royal_Royce_v1.0	701	Fx	(1 of 16) PTHR27003:SF13 - LEUCINE-RICH REPEAT PROTEIN KINASE-LIKE PROTEIN	chr_3B	1	24058597	24068359
Fxa3Bg203162	Fxa3Bg203162.1	Fx_ananassa_Royal_Royce_v1.0	701	Fx	(1 of 16) PTHR31642//PTHR31642:SF11 - FAMILY NOT NAMED // SHIKIMATE O-HYDROXYCINNAMOYLTRANSFERASE	chr_3B	1	25903330	25904207
Fxa3Bg203161	Fxa3Bg203161.1	Fx_ananassa_Royal_Royce_v1.0	701	Fx	(1 of 16) PTHR31642:SF11 - SHIKIMATE O-HYDROXYCINNAMOYLTRANSFERASE	chr_3B	1	25903093	25903326
Fxa3Bg200285	Fxa3Bg200285.1	Fx_ananassa_Royal_Royce_v1.0	701	Fx	(1 of 1607) PF13041 - PPR repeat family (PPR_2)	chr_3B	-1	1402054	1402866
Fxa3Bg200703	Fxa3Bg200703.1	Fx_ananassa_Royal_Royce_v1.0	701	Fx	(1 of 1607) PF13041 - PPR repeat family (PPR_2)	chr_3B	-1	4090760	4091664
Fxa3Bg202222	Fxa3Bg202222.1	Fx_ananassa_Royal_Royce_v1.0	701	Fx	(1 of 1607) PF13041 - PPR repeat family (PPR_2)	chr_3B	-1	16463500	16465582
Fxa3Bg203014	Fxa3Bg203014.1	Fx_ananassa_Royal_Royce_v1.0	701	Fx	(1 of 1607) PF13041 - PPR repeat family (PPR_2)	chr_3B	-1	24580563	24583346
Fxa3Bg203086	Fxa3Bg203086.1	Fx_ananassa_Royal_Royce_v1.0	701	Fx	(1 of 1607) PF13041 - PPR repeat family (PPR_2)	chr_3B	-1	25218364	25220136
Fxa3Bg203086	Fxa3Bg203086.2	Fx_ananassa_Royal_Royce_v1.0	701	Fx	(1 of 1607) PF13041 - PPR repeat family (PPR_2)	chr_3B	-1	25218364	25220136
Fxa3Bg203169	Fxa3Bg203169.1	Fx_ananassa_Royal_Royce_v1.0	701	Fx	(1 of 1607) PF13041 - PPR repeat family (PPR_2)	chr_3B	1	25946664	25948938
Fxa3Bg203187	Fxa3Bg203187.1	Fx_ananassa_Royal_Royce_v1.0	701	Fx	(1 of 1607) PF13041 - PPR repeat family (PPR_2)	chr_3B	1	26120182	26120676
Fxa3Bg203249	Fxa3Bg203249.1	Fx_ananassa_Royal_Royce_v1.0	701	Fx	(1 of 1607) PF13041 - PPR repeat family (PPR_2)	chr_3B	-1	26589917	26590339
Fxa3Bg203252	Fxa3Bg203252.1	Fx_ananassa_Royal_Royce_v1.0	701	Fx	(1 of 1607) PF13041 - PPR repeat family (PPR_2)	chr_3B	-1	26602617	26603273
Fxa3Bg203263	Fxa3Bg203263.1	Fx_ananassa_Royal_Royce_v1.0	701	Fx	(1 of 1607) PF13041 - PPR repeat family (PPR_2)	chr_3B	1	26676323	26677351
Fxa3Bg203301	Fxa3Bg203301.1	Fx_ananassa_Royal_Royce_v1.0	701	Fx	(1 of 1607) PF13041 - PPR repeat family (PPR_2)	chr_3B	1	27010355	27011919
Fxa3Bg203376	Fxa3Bg203376.1	Fx_ananassa_Royal_Royce_v1.0	701	Fx	(1 of 1607) PF13041 - PPR repeat family (PPR_2)	chr_3B	-1	27637484	27642078
Fxa3Bg203409	Fxa3Bg203409.1	Fx_ananassa_Royal_Royce_v1.0	701	Fx	(1 of 1607) PF13041 - PPR repeat family (PPR_2)	chr_3B	-1	27847675	27849117
Fxa3Bg203416	Fxa3Bg203416.1	Fx_ananassa_Royal_Royce_v1.0	701	Fx	(1 of 1607) PF13041 - PPR repeat family (PPR_2)	chr_3B	-1	27871855	27873601
Fxa3Bg203428	Fxa3Bg203428.1	Fx_ananassa_Royal_Royce_v1.0	701	Fx	(1 of 1607) PF13041 - PPR repeat family (PPR_2)	chr_3B	-1	27962149	27963333
Fxa3Bg203529	Fxa3Bg203529.1	Fx_ananassa_Royal_Royce_v1.0	701	Fx	(1 of 1607) PF13041 - PPR repeat family (PPR_2)	chr_3B	-1	28579692	28580151
Fxa3Bg203571	Fxa3Bg203571.1	Fx_ananassa_Royal_Royce_v1.0	701	Fx	(1 of 1607) PF13041 - PPR repeat family (PPR_2)	chr_3B	1	28846833	28849140
Fxa3Bg200893	Fxa3Bg200893.1	Fx_ananassa_Royal_Royce_v1.0	701	Fx	(1 of 161) PF13947 - Wall-associated receptor kinase galacturonan-binding (GUB_WAK_bind)	chr_3B	-1	5388464	5389283
Fxa3Bg200742	Fxa3Bg200742.1	Fx_ananassa_Royal_Royce_v1.0	701	Fx	(1 of 162) PF14111 - Domain of unknown function (DUF4283) (DUF4283)	chr_3B	1	4313718	4314821
Fxa3Bg200742	Fxa3Bg200742.2	Fx_ananassa_Royal_Royce_v1.0	701	Fx	(1 of 162) PF14111 - Domain of unknown function (DUF4283) (DUF4283)	chr_3B	1	4313718	4314821
Fxa3Bg200829	Fxa3Bg200829.1	Fx_ananassa_Royal_Royce_v1.0	701	Fx	(1 of 162) PF14111 - Domain of unknown function (DUF4283) (DUF4283)	chr_3B	-1	4888003	4888794
Fxa3Bg202787	Fxa3Bg202787.1	Fx_ananassa_Royal_Royce_v1.0	701	Fx	(1 of 162) PF14111 - Domain of unknown function (DUF4283) (DUF4283)	chr_3B	1	22585585	22586691
Fxa3Bg202929	Fxa3Bg202929.1	Fx_ananassa_Royal_Royce_v1.0	701	Fx	(1 of 162) PF14111 - Domain of unknown function (DUF4283) (DUF4283)	chr_3B	1	23924280	23924784
Fxa3Bg202933	Fxa3Bg202933.1	Fx_ananassa_Royal_Royce_v1.0	701	Fx	(1 of 162) PF14111 - Domain of unknown function (DUF4283) (DUF4283)	chr_3B	-1	23951196	23951826
Fxa3Bg203127	Fxa3Bg203127.1	Fx_ananassa_Royal_Royce_v1.0	701	Fx	(1 of 162) PF14111 - Domain of unknown function (DUF4283) (DUF4283)	chr_3B	1	25563457	25565053
Fxa3Bg203127	Fxa3Bg203127.2	Fx_ananassa_Royal_Royce_v1.0	701	Fx	(1 of 162) PF14111 - Domain of unknown function (DUF4283) (DUF4283)	chr_3B	1	25563457	25565053
Fxa3Bg203127	Fxa3Bg203127.3	Fx_ananassa_Royal_Royce_v1.0	701	Fx	(1 of 162) PF14111 - Domain of unknown function (DUF4283) (DUF4283)	chr_3B	1	25563457	25565053
Fxa3Bg201295	Fxa3Bg201295.1	Fx_ananassa_Royal_Royce_v1.0	701	Fx	(1 of 167) PF13952//PF13960 - Domain of unknown function (DUF4216) (DUF4216) // Domain of unknown function (DUF4218) (DUF4218)	chr_3B	1	8186393	8188181
Fxa3Bg201598	Fxa3Bg201598.1	Fx_ananassa_Royal_Royce_v1.0	701	Fx	(1 of 167) PF13952//PF13960 - Domain of unknown function (DUF4216) (DUF4216) // Domain of unknown function (DUF4218) (DUF4218)	chr_3B	1	10674318	10675872
Fxa3Bg201830	Fxa3Bg201830.1	Fx_ananassa_Royal_Royce_v1.0	701	Fx	(1 of 167) PF13952//PF13960 - Domain of unknown function (DUF4216) (DUF4216) // Domain of unknown function (DUF4218) (DUF4218)	chr_3B	1	12666086	12669510
Fxa3Bg201830	Fxa3Bg201830.2	Fx_ananassa_Royal_Royce_v1.0	701	Fx	(1 of 167) PF13952//PF13960 - Domain of unknown function (DUF4216) (DUF4216) // Domain of unknown function (DUF4218) (DUF4218)	chr_3B	1	12666086	12669510
Fxa3Bg201830	Fxa3Bg201830.3	Fx_ananassa_Royal_Royce_v1.0	701	Fx	(1 of 167) PF13952//PF13960 - Domain of unknown function (DUF4216) (DUF4216) // Domain of unknown function (DUF4218) (DUF4218)	chr_3B	1	12666086	12669510
Fxa3Bg201830	Fxa3Bg201830.4	Fx_ananassa_Royal_Royce_v1.0	701	Fx	(1 of 167) PF13952//PF13960 - Domain of unknown function (DUF4216) (DUF4216) // Domain of unknown function (DUF4218) (DUF4218)	chr_3B	1	12666086	12669510
Fxa3Bg201965	Fxa3Bg201965.1	Fx_ananassa_Royal_Royce_v1.0	701	Fx	(1 of 167) PF13952//PF13960 - Domain of unknown function (DUF4216) (DUF4216) // Domain of unknown function (DUF4218) (DUF4218)	chr_3B	-1	13937062	13938722
Fxa3Bg202281	Fxa3Bg202281.1	Fx_ananassa_Royal_Royce_v1.0	701	Fx	(1 of 167) PF13952//PF13960 - Domain of unknown function (DUF4216) (DUF4216) // Domain of unknown function (DUF4218) (DUF4218)	chr_3B	1	17034037	17044919
Fxa3Bg202339	Fxa3Bg202339.1	Fx_ananassa_Royal_Royce_v1.0	701	Fx	(1 of 167) PF13952//PF13960 - Domain of unknown function (DUF4216) (DUF4216) // Domain of unknown function (DUF4218) (DUF4218)	chr_3B	-1	17624999	17628532
Fxa3Bg203159	Fxa3Bg203159.1	Fx_ananassa_Royal_Royce_v1.0	701	Fx	(1 of 167) PF13952//PF13960 - Domain of unknown function (DUF4216) (DUF4216) // Domain of unknown function (DUF4218) (DUF4218)	chr_3B	-1	25891351	25895824
Fxa3Bg203159	Fxa3Bg203159.2	Fx_ananassa_Royal_Royce_v1.0	701	Fx	(1 of 167) PF13952//PF13960 - Domain of unknown function (DUF4216) (DUF4216) // Domain of unknown function (DUF4218) (DUF4218)	chr_3B	-1	25891351	25895824
Fxa3Bg200948	Fxa3Bg200948.1	Fx_ananassa_Royal_Royce_v1.0	701	Fx	(1 of 17) 2.4.1.118 - Cytokinin 7-beta-glucosyltransferase / Uridine diphosphoglucose-zeatin 7-glucosyltransferase	chr_3B	1	5710616	5712488
Fxa3Bg200588	Fxa3Bg200588.1	Fx_ananassa_Royal_Royce_v1.0	701	Fx	(1 of 17) 2.4.1.18 - 1,4-alpha-glucan branching enzyme / Glycogen branching enzyme	chr_3B	1	3345746	3346256
Fxa3Bg201432	Fxa3Bg201432.1	Fx_ananassa_Royal_Royce_v1.0	701	Fx	(1 of 17) 2.4.1.85 - Cyanohydrin beta-glucosyltransferase / Uridine diphosphoglucose:aldehyde cyanohydrin beta-glucosyltransferase	chr_3B	1	9358801	9360408
Fxa3Bg202676	Fxa3Bg202676.1	Fx_ananassa_Royal_Royce_v1.0	701	Fx	(1 of 17) 2.4.1.85 - Cyanohydrin beta-glucosyltransferase / Uridine diphosphoglucose:aldehyde cyanohydrin beta-glucosyltransferase	chr_3B	-1	21251212	21252749
Fxa3Bg202563	Fxa3Bg202563.1	Fx_ananassa_Royal_Royce_v1.0	701	Fx	(1 of 17) 3.6.3.34 - Iron-chelate-transporting ATPase	chr_3B	1	19860767	19868249
Fxa3Bg202576	Fxa3Bg202576.1	Fx_ananassa_Royal_Royce_v1.0	701	Fx	(1 of 17) 3.6.3.34 - Iron-chelate-transporting ATPase	chr_3B	1	20010509	20017140
Fxa3Bg203028	Fxa3Bg203028.1	Fx_ananassa_Royal_Royce_v1.0	701	Fx	(1 of 17) IPR000157//IPR001611//IPR002182//IPR003591//IPR027417 - Toll/interleukin-1 receptor homology (TIR) domain // Leucine-rich repeat // NB-ARC // Leucine-rich repeat, typical subtype // P-loop containing nucleoside triphosphate hydrolase	chr_3B	-1	24685515	24694752
Fxa3Bg201164	Fxa3Bg201164.1	Fx_ananassa_Royal_Royce_v1.0	701	Fx	(1 of 17) K01246 - DNA-3-methyladenine glycosylase I (tag)	chr_3B	-1	7193465	7195317
Fxa3Bg201829	Fxa3Bg201829.1	Fx_ananassa_Royal_Royce_v1.0	701	Fx	(1 of 17) K15803 - (-)-germacrene D synthase (GERD)	chr_3B	-1	12660710	12663242
Fxa3Bg200623	Fxa3Bg200623.1	Fx_ananassa_Royal_Royce_v1.0	701	Fx	(1 of 17) PF04827 - Plant transposon protein (Plant_tran)	chr_3B	1	3675190	3675771
Fxa3Bg202988	Fxa3Bg202988.1	Fx_ananassa_Royal_Royce_v1.0	701	Fx	(1 of 17) PF04827 - Plant transposon protein (Plant_tran)	chr_3B	1	24411224	24414783
Fxa3Bg202784	Fxa3Bg202784.1	Fx_ananassa_Royal_Royce_v1.0	701	Fx	(1 of 17) PTHR10126 - TATA-BOX BINDING PROTEIN	chr_3B	-1	22572393	22572978
Fxa3Bg200667	Fxa3Bg200667.1	Fx_ananassa_Royal_Royce_v1.0	701	Fx	(1 of 17) PTHR11527:SF173 - 26.5 KDA HEAT SHOCK PROTEIN, MITOCHONDRIAL	chr_3B	-1	3897657	3898037
Fxa3Bg202197	Fxa3Bg202197.1	Fx_ananassa_Royal_Royce_v1.0	701	Fx	(1 of 17) PTHR13140//PTHR13140:SF384 - MYOSIN // MYOSIN-2	chr_3B	-1	16229078	16235842
Fxa3Bg203321	Fxa3Bg203321.1	Fx_ananassa_Royal_Royce_v1.0	701	Fx	(1 of 17) PTHR13140:SF384 - MYOSIN-2	chr_3B	1	27153632	27154504
Fxa3Bg203043	Fxa3Bg203043.1	Fx_ananassa_Royal_Royce_v1.0	701	Fx	(1 of 17) PTHR19375//PTHR19375:SF164 - HEAT SHOCK PROTEIN 70KDA // HEAT SHOCK 70 KDA PROTEIN 3	chr_3B	-1	24799615	24802162
Fxa3Bg200299	Fxa3Bg200299.1	Fx_ananassa_Royal_Royce_v1.0	701	Fx	(1 of 17) PTHR27002//PTHR27002:SF100 - FAMILY NOT NAMED // G-TYPE LECTIN S-RECEPTOR-LIKE SERINE/THREONINE-PROTEIN KINASE RKS1	chr_3B	-1	1491395	1491757
Fxa3Bg200310	Fxa3Bg200310.1	Fx_ananassa_Royal_Royce_v1.0	701	Fx	(1 of 17) PTHR27002//PTHR27002:SF100 - FAMILY NOT NAMED // G-TYPE LECTIN S-RECEPTOR-LIKE SERINE/THREONINE-PROTEIN KINASE RKS1	chr_3B	1	1571180	1587109
Fxa3Bg203578	Fxa3Bg203578.1	Fx_ananassa_Royal_Royce_v1.0	701	Fx	(1 of 17) PTHR31752//PTHR31752:SF4 - FAMILY NOT NAMED // AUXIN EFFLUX CARRIER COMPONENT 2	chr_3B	-1	28887630	28888661
Fxa3Bg203578	Fxa3Bg203578.2	Fx_ananassa_Royal_Royce_v1.0	701	Fx	(1 of 17) PTHR31752//PTHR31752:SF4 - FAMILY NOT NAMED // AUXIN EFFLUX CARRIER COMPONENT 2	chr_3B	-1	28887630	28888661
Fxa3Bg203460	Fxa3Bg203460.1	Fx_ananassa_Royal_Royce_v1.0	701	Fx	(1 of 170) PF00170 - bZIP transcription factor (bZIP_1)	chr_3B	-1	28170557	28172820
Fxa3Bg203460	Fxa3Bg203460.2	Fx_ananassa_Royal_Royce_v1.0	701	Fx	(1 of 170) PF00170 - bZIP transcription factor (bZIP_1)	chr_3B	-1	28170557	28172820
Fxa3Bg200149	Fxa3Bg200149.1	Fx_ananassa_Royal_Royce_v1.0	701	Fx	(1 of 171) PF01535//PF13041//PF13812 - PPR repeat (PPR) // PPR repeat family (PPR_2) // Pentatricopeptide repeat domain (PPR_3)	chr_3B	-1	699690	701939
Fxa3Bg200942	Fxa3Bg200942.1	Fx_ananassa_Royal_Royce_v1.0	701	Fx	(1 of 171) PF01535//PF13041//PF13812 - PPR repeat (PPR) // PPR repeat family (PPR_2) // Pentatricopeptide repeat domain (PPR_3)	chr_3B	1	5682660	5688055
Fxa3Bg201205	Fxa3Bg201205.1	Fx_ananassa_Royal_Royce_v1.0	701	Fx	(1 of 171) PF01535//PF13041//PF13812 - PPR repeat (PPR) // PPR repeat family (PPR_2) // Pentatricopeptide repeat domain (PPR_3)	chr_3B	1	7488565	7491092
Fxa3Bg201396	Fxa3Bg201396.1	Fx_ananassa_Royal_Royce_v1.0	701	Fx	(1 of 171) PF01535//PF13041//PF13812 - PPR repeat (PPR) // PPR repeat family (PPR_2) // Pentatricopeptide repeat domain (PPR_3)	chr_3B	-1	9103091	9105130
Fxa3Bg202449	Fxa3Bg202449.1	Fx_ananassa_Royal_Royce_v1.0	701	Fx	(1 of 171) PF01535//PF13041//PF13812 - PPR repeat (PPR) // PPR repeat family (PPR_2) // Pentatricopeptide repeat domain (PPR_3)	chr_3B	1	18895692	18897794
Fxa3Bg202966	Fxa3Bg202966.1	Fx_ananassa_Royal_Royce_v1.0	701	Fx	(1 of 171) PF01535//PF13041//PF13812 - PPR repeat (PPR) // PPR repeat family (PPR_2) // Pentatricopeptide repeat domain (PPR_3)	chr_3B	-1	24238483	24240037
Fxa3Bg203070	Fxa3Bg203070.1	Fx_ananassa_Royal_Royce_v1.0	701	Fx	(1 of 171) PF01535//PF13041//PF13812 - PPR repeat (PPR) // PPR repeat family (PPR_2) // Pentatricopeptide repeat domain (PPR_3)	chr_3B	-1	25086465	25088799
Fxa3Bg202098	Fxa3Bg202098.1	Fx_ananassa_Royal_Royce_v1.0	701	Fx	(1 of 172) KOG0156 - Cytochrome P450 CYP2 subfamily	chr_3B	-1	15231763	15234106
Fxa3Bg202098	Fxa3Bg202098.2	Fx_ananassa_Royal_Royce_v1.0	701	Fx	(1 of 172) KOG0156 - Cytochrome P450 CYP2 subfamily	chr_3B	-1	15231763	15234106
Fxa3Bg200836	Fxa3Bg200836.1	Fx_ananassa_Royal_Royce_v1.0	701	Fx	(1 of 173) 3.6.3.44 - Xenobiotic-transporting ATPase / Steroid-transporting ATPase	chr_3B	1	4941200	4942034
Fxa3Bg200956	Fxa3Bg200956.1	Fx_ananassa_Royal_Royce_v1.0	701	Fx	(1 of 173) IPR002182//IPR027417 - NB-ARC // P-loop containing nucleoside triphosphate hydrolase	chr_3B	1	5741483	5744448
Fxa3Bg201609	Fxa3Bg201609.1	Fx_ananassa_Royal_Royce_v1.0	701	Fx	(1 of 173) PF03478 - Protein of unknown function (DUF295) (DUF295)	chr_3B	-1	10749597	10751590
Fxa3Bg201228	Fxa3Bg201228.1	Fx_ananassa_Royal_Royce_v1.0	701	Fx	(1 of 173) PF03514 - GRAS domain family (GRAS)	chr_3B	-1	7643504	7645127
Fxa3Bg201412	Fxa3Bg201412.1	Fx_ananassa_Royal_Royce_v1.0	701	Fx	(1 of 179) PF08387 - FBD (FBD)	chr_3B	1	9232089	9232859
Fxa3Bg202206	Fxa3Bg202206.1	Fx_ananassa_Royal_Royce_v1.0	701	Fx	(1 of 18) 2.1.1.112 - Glucuronoxylan 4-O-methyltransferase	chr_3B	1	16330220	16331062
Fxa3Bg200014	Fxa3Bg200014.1	Fx_ananassa_Royal_Royce_v1.0	701	Fx	(1 of 18) 2.4.1.82 - Galactinol--sucrose galactosyltransferase / Raffinose synthase	chr_3B	-1	82615	87662
Fxa3Bg200905	Fxa3Bg200905.1	Fx_ananassa_Royal_Royce_v1.0	701	Fx	(1 of 18) IPR006094//IPR012951//IPR016166 - FAD linked oxidase, N-terminal // Berberine/berberine-like // FAD-binding, type 2	chr_3B	1	5473406	5474696
Fxa3Bg203711	Fxa3Bg203711.1	Fx_ananassa_Royal_Royce_v1.0	701	Fx	(1 of 18) K00454 - lipoxygenase (LOX2S)	chr_3B	-1	29852897	29865700
Fxa3Bg200292	Fxa3Bg200292.1	Fx_ananassa_Royal_Royce_v1.0	701	Fx	(1 of 18) K03809 - NAD(P)H dehydrogenase (quinone) (wrbA)	chr_3B	-1	1443085	1444515
Fxa3Bg201812	Fxa3Bg201812.1	Fx_ananassa_Royal_Royce_v1.0	701	Fx	(1 of 18) K03809 - NAD(P)H dehydrogenase (quinone) (wrbA)	chr_3B	1	12508285	12511765
Fxa3Bg203800	Fxa3Bg203800.1	Fx_ananassa_Royal_Royce_v1.0	701	Fx	(1 of 18) K12818 - ATP-dependent RNA helicase DHX8/PRP22 (DHX8, PRP22)	chr_3B	1	30591505	30595212
Fxa3Bg201265	Fxa3Bg201265.1	Fx_ananassa_Royal_Royce_v1.0	701	Fx	(1 of 18) K15639 - PHYB activation tagged suppressor 1 (CYP734A1, BAS1)	chr_3B	1	7919148	7921354
Fxa3Bg201265	Fxa3Bg201265.2	Fx_ananassa_Royal_Royce_v1.0	701	Fx	(1 of 18) K15639 - PHYB activation tagged suppressor 1 (CYP734A1, BAS1)	chr_3B	1	7919148	7921354
Fxa3Bg201265	Fxa3Bg201265.3	Fx_ananassa_Royal_Royce_v1.0	701	Fx	(1 of 18) K15639 - PHYB activation tagged suppressor 1 (CYP734A1, BAS1)	chr_3B	1	7919148	7921354
Fxa3Bg203134	Fxa3Bg203134.1	Fx_ananassa_Royal_Royce_v1.0	701	Fx	(1 of 18) K17943 - pumilio RNA-binding family (PUM)	chr_3B	1	25679136	25685936
Fxa3Bg200493	Fxa3Bg200493.1	Fx_ananassa_Royal_Royce_v1.0	701	Fx	(1 of 18) PF04862 - Protein of unknown function (DUF642) (DUF642)	chr_3B	1	2736324	2739766
Fxa3Bg202195	Fxa3Bg202195.1	Fx_ananassa_Royal_Royce_v1.0	701	Fx	(1 of 18) PF11250 - Fantastic Four meristem regulator (FAF)	chr_3B	-1	16214212	16217819
Fxa3Bg202195	Fxa3Bg202195.2	Fx_ananassa_Royal_Royce_v1.0	701	Fx	(1 of 18) PF11250 - Fantastic Four meristem regulator (FAF)	chr_3B	-1	16214212	16217819
Fxa3Bg202752	Fxa3Bg202752.1	Fx_ananassa_Royal_Royce_v1.0	701	Fx	(1 of 18) PTHR10209//PTHR10209:SF123 - OXIDOREDUCTASE, 2OG-FE II OXYGENASE FAMILY PROTEIN // SUBFAMILY NOT NAMED	chr_3B	-1	22191279	22192570
Fxa3Bg202158	Fxa3Bg202158.1	Fx_ananassa_Royal_Royce_v1.0	701	Fx	(1 of 18) PTHR10593//PTHR10593:SF27 - SERINE/THREONINE-PROTEIN KINASE RIO // SUBFAMILY NOT NAMED	chr_3B	-1	15781017	15783631
Fxa3Bg203676	Fxa3Bg203676.1	Fx_ananassa_Royal_Royce_v1.0	701	Fx	(1 of 18) PTHR10593//PTHR10593:SF27 - SERINE/THREONINE-PROTEIN KINASE RIO // SUBFAMILY NOT NAMED	chr_3B	1	29553760	29555981
Fxa3Bg203051	Fxa3Bg203051.1	Fx_ananassa_Royal_Royce_v1.0	701	Fx	(1 of 18) PTHR10666//PTHR10666:SF134 - UBIQUITIN // PHOSPHATIDYLINOSITOL 4-KINASE GAMMA 2	chr_3B	1	24926094	24926657
Fxa3Bg202936	Fxa3Bg202936.1	Fx_ananassa_Royal_Royce_v1.0	701	Fx	(1 of 18) PTHR10666:SF134 - PHOSPHATIDYLINOSITOL 4-KINASE GAMMA 2	chr_3B	-1	23969277	23971689
Fxa3Bg201060	Fxa3Bg201060.1	Fx_ananassa_Royal_Royce_v1.0	701	Fx	(1 of 18) PTHR19446//PTHR19446:SF340 - REVERSE TRANSCRIPTASES // REVERSE TRANSCRIPTASE-RELATED	chr_3B	-1	6383386	6384486
Fxa3Bg202244	Fxa3Bg202244.1	Fx_ananassa_Royal_Royce_v1.0	701	Fx	(1 of 18) PTHR19446//PTHR19446:SF340 - REVERSE TRANSCRIPTASES // REVERSE TRANSCRIPTASE-RELATED	chr_3B	-1	16665203	16667320
Fxa3Bg202244	Fxa3Bg202244.2	Fx_ananassa_Royal_Royce_v1.0	701	Fx	(1 of 18) PTHR19446//PTHR19446:SF340 - REVERSE TRANSCRIPTASES // REVERSE TRANSCRIPTASE-RELATED	chr_3B	-1	16665203	16667320
Fxa3Bg202244	Fxa3Bg202244.3	Fx_ananassa_Royal_Royce_v1.0	701	Fx	(1 of 18) PTHR19446//PTHR19446:SF340 - REVERSE TRANSCRIPTASES // REVERSE TRANSCRIPTASE-RELATED	chr_3B	-1	16665203	16667320
Fxa3Bg200468	Fxa3Bg200468.1	Fx_ananassa_Royal_Royce_v1.0	701	Fx	(1 of 18) PTHR27001//PTHR27001:SF1 - FAMILY NOT NAMED // BRASSINOSTEROID INSENSITIVE 1-ASSOCIATED RECEPTOR KINASE 1-RELATED	chr_3B	-1	2581476	2582219
Fxa3Bg203831	Fxa3Bg203831.1	Fx_ananassa_Royal_Royce_v1.0	701	Fx	(1 of 180) PF00179 - Ubiquitin-conjugating enzyme (UQ_con)	chr_3B	-1	30761548	30763429
Fxa3Bg202231	Fxa3Bg202231.1	Fx_ananassa_Royal_Royce_v1.0	701	Fx	(1 of 184) IPR003340//IPR015300 - B3 DNA binding domain // DNA-binding pseudobarrel domain	chr_3B	-1	16556037	16557967
Fxa3Bg202965	Fxa3Bg202965.1	Fx_ananassa_Royal_Royce_v1.0	701	Fx	(1 of 184) IPR003340//IPR015300 - B3 DNA binding domain // DNA-binding pseudobarrel domain	chr_3B	1	24235499	24237119
Fxa3Bg203497	Fxa3Bg203497.1	Fx_ananassa_Royal_Royce_v1.0	701	Fx	(1 of 184) IPR003340//IPR015300 - B3 DNA binding domain // DNA-binding pseudobarrel domain	chr_3B	-1	28399206	28401833
Fxa3Bg201138	Fxa3Bg201138.1	Fx_ananassa_Royal_Royce_v1.0	701	Fx	(1 of 19) 2.4.1.297 - Anthocyanidin 3-O-glucoside 2''-O-glucosyltransferase	chr_3B	-1	6964331	6965094
Fxa3Bg202768	Fxa3Bg202768.1	Fx_ananassa_Royal_Royce_v1.0	701	Fx	(1 of 19) IPR001356//IPR002913//IPR009057 - Homeobox domain // START domain // Homeodomain-like	chr_3B	-1	22368917	22375454
Fxa3Bg200164	Fxa3Bg200164.1	Fx_ananassa_Royal_Royce_v1.0	701	Fx	(1 of 19) K18195 - rhamnogalacturonan endolyase (RGL4, rhiE)	chr_3B	1	764946	768368
Fxa3Bg201361	Fxa3Bg201361.1	Fx_ananassa_Royal_Royce_v1.0	701	Fx	(1 of 19) KOG0610 - Putative serine/threonine protein kinase	chr_3B	1	8713924	8715399
Fxa3Bg203685	Fxa3Bg203685.1	Fx_ananassa_Royal_Royce_v1.0	701	Fx	(1 of 19) KOG0610 - Putative serine/threonine protein kinase	chr_3B	1	29668910	29670133
Fxa3Bg200069	Fxa3Bg200069.1	Fx_ananassa_Royal_Royce_v1.0	701	Fx	(1 of 19) KOG1488 - Translational repressor Pumilio/PUF3 and related RNA-binding proteins (Puf superfamily)	chr_3B	1	329002	330803
Fxa3Bg203868	Fxa3Bg203868.1	Fx_ananassa_Royal_Royce_v1.0	701	Fx	(1 of 19) PF03080//PF14365 - Domain of unknown function (DUF239) (DUF239) // Domain of unknown function (DUF4409) (DUF4409)	chr_3B	-1	30953215	30955944
Fxa3Bg203868	Fxa3Bg203868.2	Fx_ananassa_Royal_Royce_v1.0	701	Fx	(1 of 19) PF03080//PF14365 - Domain of unknown function (DUF239) (DUF239) // Domain of unknown function (DUF4409) (DUF4409)	chr_3B	-1	30953215	30955944
Fxa3Bg202080	Fxa3Bg202080.1	Fx_ananassa_Royal_Royce_v1.0	701	Fx	(1 of 19) PTHR12542//PTHR12542:SF15 - EXOCYST COMPLEX PROTEIN EXO70 // EXOCYST SUBUNIT EXO70 FAMILY PROTEIN C1-RELATED	chr_3B	1	15049727	15050360
Fxa3Bg200525	Fxa3Bg200525.1	Fx_ananassa_Royal_Royce_v1.0	701	Fx	(1 of 19) PTHR21649//PTHR21649:SF26 - CHLOROPHYLL A/B BINDING PROTEIN // CHLOROPHYLL A-B BINDING PROTEIN 1, CHLOROPLASTIC-RELATED	chr_3B	1	2961620	2962407
Fxa3Bg203192	Fxa3Bg203192.1	Fx_ananassa_Royal_Royce_v1.0	701	Fx	(1 of 19) PTHR21649//PTHR21649:SF26 - CHLOROPHYLL A/B BINDING PROTEIN // CHLOROPHYLL A-B BINDING PROTEIN 1, CHLOROPLASTIC-RELATED	chr_3B	-1	26191861	26193066
Fxa3Bg200564	Fxa3Bg200564.1	Fx_ananassa_Royal_Royce_v1.0	701	Fx	(1 of 19) PTHR24078//PTHR24078:SF264 - DNAJ HOMOLOG SUBFAMILY C MEMBER // SUBFAMILY NOT NAMED	chr_3B	1	3181520	3182257
Fxa3Bg203217	Fxa3Bg203217.1	Fx_ananassa_Royal_Royce_v1.0	701	Fx	(1 of 19) PTHR24078//PTHR24078:SF279 - DNAJ HOMOLOG SUBFAMILY C MEMBER // DUPLICATED SANT DNA-BINDING DOMAIN-CONTAINING PROTEIN	chr_3B	1	26356720	26357828
Fxa3Bg203459	Fxa3Bg203459.1	Fx_ananassa_Royal_Royce_v1.0	701	Fx	(1 of 194) IPR016140 - Bifunctional inhibitor/plant lipid transfer protein/seed storage helical domain	chr_3B	1	28161902	28162247
Fxa3Bg201077	Fxa3Bg201077.1	Fx_ananassa_Royal_Royce_v1.0	701	Fx	(1 of 198) 3.2.1.15 - Polygalacturonase / Pectinase	chr_3B	-1	6562264	6565394
Fxa3Bg201867	Fxa3Bg201867.1	Fx_ananassa_Royal_Royce_v1.0	701	Fx	(1 of 198) 3.2.1.15 - Polygalacturonase / Pectinase	chr_3B	1	13046471	13047230
Fxa3Bg202632	Fxa3Bg202632.1	Fx_ananassa_Royal_Royce_v1.0	701	Fx	(1 of 199) 2.5.1.18 - Glutathione transferase / S-(hydroxyalkyl)glutathione lyase	chr_3B	-1	20760078	20760854
Fxa3Bg202632	Fxa3Bg202632.2	Fx_ananassa_Royal_Royce_v1.0	701	Fx	(1 of 199) 2.5.1.18 - Glutathione transferase / S-(hydroxyalkyl)glutathione lyase	chr_3B	-1	20760078	20760854
Fxa3Bg203758	Fxa3Bg203758.1	Fx_ananassa_Royal_Royce_v1.0	701	Fx	(1 of 199) 2.5.1.18 - Glutathione transferase / S-(hydroxyalkyl)glutathione lyase	chr_3B	-1	30271462	30272931
Fxa3Bg202229	Fxa3Bg202229.1	Fx_ananassa_Royal_Royce_v1.0	701	Fx	(1 of 2) 1.1.1.198 - (+)-borneol dehydrogenase	chr_3B	-1	16539650	16540156
Fxa3Bg202462	Fxa3Bg202462.1	Fx_ananassa_Royal_Royce_v1.0	701	Fx	(1 of 2) 1.1.1.319 - Isoeugenol synthase / T-anol/isoeugenol synthase 1	chr_3B	1	18991318	18991941
Fxa3Bg201919	Fxa3Bg201919.1	Fx_ananassa_Royal_Royce_v1.0	701	Fx	(1 of 2) 1.14.13.76 - Taxane 10-beta-hydroxylase / 5-alpha-taxadienol-10-beta-hydroxylase	chr_3B	-1	13587319	13589356
Fxa3Bg201919	Fxa3Bg201919.2	Fx_ananassa_Royal_Royce_v1.0	701	Fx	(1 of 2) 1.14.13.76 - Taxane 10-beta-hydroxylase / 5-alpha-taxadienol-10-beta-hydroxylase	chr_3B	-1	13587319	13589356
Fxa3Bg201887	Fxa3Bg201887.1	Fx_ananassa_Royal_Royce_v1.0	701	Fx	(1 of 2) 1.3.1.95 - Acryloyl-CoA reductase (NADH)	chr_3B	1	13242343	13247733
Fxa3Bg202825	Fxa3Bg202825.1	Fx_ananassa_Royal_Royce_v1.0	701	Fx	(1 of 2) 1.3.99.12 - 2-methylacyl-CoA dehydrogenase / Branched-chain acyl-CoA dehydrogenase	chr_3B	-1	23051925	23056708
Fxa3Bg203688	Fxa3Bg203688.1	Fx_ananassa_Royal_Royce_v1.0	701	Fx	(1 of 2) 3.2.1.185 - Non-reducing end beta-L-arabinofuranosidase	chr_3B	1	29693820	29699020
Fxa3Bg202540	Fxa3Bg202540.1	Fx_ananassa_Royal_Royce_v1.0	701	Fx	(1 of 2) 4.2.1.22 - Cystathionine beta-synthase / Serine sulfhydrase	chr_3B	-1	19714876	19717689
Fxa3Bg203337	Fxa3Bg203337.1	Fx_ananassa_Royal_Royce_v1.0	701	Fx	(1 of 2) IPR000073//IPR002123//IPR007130//IPR029058 - Alpha/beta hydrolase fold-1 // Phospholipid/glycerol acyltransferase // Diacylglycerol acyltransferase // Alpha/Beta hydrolase fold	chr_3B	-1	27340075	27344348
Fxa3Bg203337	Fxa3Bg203337.2	Fx_ananassa_Royal_Royce_v1.0	701	Fx	(1 of 2) IPR000073//IPR002123//IPR007130//IPR029058 - Alpha/beta hydrolase fold-1 // Phospholipid/glycerol acyltransferase // Diacylglycerol acyltransferase // Alpha/Beta hydrolase fold	chr_3B	-1	27340075	27344348
Fxa3Bg202522	Fxa3Bg202522.1	Fx_ananassa_Royal_Royce_v1.0	701	Fx	(1 of 2) IPR000086//IPR003293//IPR009051//IPR015797//IPR020476 - NUDIX hydrolase domain // Nudix hydrolase 6-like // Alpha-helical ferredoxin // NUDIX hydrolase domain-like // NUDIX hydrolase	chr_3B	-1	19568496	19579314
Fxa3Bg202522	Fxa3Bg202522.2	Fx_ananassa_Royal_Royce_v1.0	701	Fx	(1 of 2) IPR000086//IPR003293//IPR009051//IPR015797//IPR020476 - NUDIX hydrolase domain // Nudix hydrolase 6-like // Alpha-helical ferredoxin // NUDIX hydrolase domain-like // NUDIX hydrolase	chr_3B	-1	19568496	19579314
Fxa3Bg201673	Fxa3Bg201673.1	Fx_ananassa_Royal_Royce_v1.0	701	Fx	(1 of 2) IPR000114//IPR016180//IPR020971 - Ribosomal protein L16 // Ribosomal protein L10e/L16 // ATP synthase, F1 beta subunit	chr_3B	1	11318847	11320959
Fxa3Bg203718	Fxa3Bg203718.1	Fx_ananassa_Royal_Royce_v1.0	701	Fx	(1 of 2) IPR000157//IPR001611//IPR002182//IPR003591//IPR003593//IPR027417 - Toll/interleukin-1 receptor homology (TIR) domain // Leucine-rich repeat // NB-ARC // Leucine-rich repeat, typical subtype // AAA+ ATPase domain // P-loop containing nucleoside triphosphate hydrolase	chr_3B	-1	29929381	29942947
Fxa3Bg201660	Fxa3Bg201660.1	Fx_ananassa_Royal_Royce_v1.0	701	Fx	(1 of 2) IPR000182//IPR001965//IPR011011//IPR016181//IPR019787//IPR031086 - GNAT domain // Zinc finger, PHD-type // Zinc finger, FYVE/PHD-type // Acyl-CoA N-acyltransferase // Zinc finger, PHD-finger // Increased DNA methylation 1	chr_3B	1	11220239	11231329
Fxa3Bg201660	Fxa3Bg201660.2	Fx_ananassa_Royal_Royce_v1.0	701	Fx	(1 of 2) IPR000182//IPR001965//IPR011011//IPR016181//IPR019787//IPR031086 - GNAT domain // Zinc finger, PHD-type // Zinc finger, FYVE/PHD-type // Acyl-CoA N-acyltransferase // Zinc finger, PHD-finger // Increased DNA methylation 1	chr_3B	1	11220239	11231329
Fxa3Bg202415	Fxa3Bg202415.1	Fx_ananassa_Royal_Royce_v1.0	701	Fx	(1 of 2) IPR000268//IPR023580 - DNA-directed RNA polymerase, subunit N/Rpb10 // RNA polymerase subunit RPB10	chr_3B	1	18576855	18577365
Fxa3Bg201056	Fxa3Bg201056.1	Fx_ananassa_Royal_Royce_v1.0	701	Fx	(1 of 2) IPR000340//IPR000387//IPR001339//IPR012340//IPR013846//IPR029021 - Dual specificity phosphatase, catalytic domain // Tyrosine specific protein phosphatases domain // mRNA capping enzyme, catalytic domain // Nucleic acid-binding, OB-fold // mRNA capping enzyme, C-terminal // Protein-tyrosine phosphatase-like	chr_3B	-1	6364551	6366275
Fxa3Bg203050	Fxa3Bg203050.1	Fx_ananassa_Royal_Royce_v1.0	701	Fx	(1 of 2) IPR000477//IPR001584//IPR012337 - Reverse transcriptase domain // Integrase, catalytic core // Ribonuclease H-like domain	chr_3B	-1	24915196	24918201
Fxa3Bg202647	Fxa3Bg202647.1	Fx_ananassa_Royal_Royce_v1.0	701	Fx	(1 of 2) IPR000547//IPR001680//IPR016902//IPR017986 - Clathrin, heavy chain/VPS, 7-fold repeat // WD40 repeat // Vacuolar protein sorting-associated protein 41 // WD40-repeat-containing domain	chr_3B	-1	20871940	20882128
Fxa3Bg202647	Fxa3Bg202647.2	Fx_ananassa_Royal_Royce_v1.0	701	Fx	(1 of 2) IPR000547//IPR001680//IPR016902//IPR017986 - Clathrin, heavy chain/VPS, 7-fold repeat // WD40 repeat // Vacuolar protein sorting-associated protein 41 // WD40-repeat-containing domain	chr_3B	-1	20871940	20882128
Fxa3Bg203291	Fxa3Bg203291.1	Fx_ananassa_Royal_Royce_v1.0	701	Fx	(1 of 2) IPR000572//IPR008335 - Oxidoreductase, molybdopterin-binding domain // Eukaryotic molybdopterin oxidoreductase	chr_3B	1	26939895	26942023
Fxa3Bg200875	Fxa3Bg200875.1	Fx_ananassa_Royal_Royce_v1.0	701	Fx	(1 of 2) IPR000719//IPR000742//IPR002290//IPR011009//IPR020635//IPR025287 - Protein kinase domain // EGF-like domain // Serine/threonine/dual specificity protein kinase, catalytic domain // Protein kinase-like domain // Tyrosine-protein kinase, catalytic domain // Wall-associated receptor kinase galacturonan-binding domain	chr_3B	-1	5186895	5191750
Fxa3Bg201256	Fxa3Bg201256.1	Fx_ananassa_Royal_Royce_v1.0	701	Fx	(1 of 2) IPR000719//IPR001245//IPR001480//IPR002290//IPR011009//IPR020635//IPR024171 - Protein kinase domain // Serine-threonine/tyrosine-protein kinase catalytic domain // Bulb-type lectin domain // Serine/threonine/dual specificity protein kinase, catalytic domain // Protein kinase-like domain // Tyrosine-protein kinase, catalytic domain // S-receptor-like serine/threonine-protein kinase	chr_3B	1	7870920	7873946
Fxa3Bg200596	Fxa3Bg200596.1	Fx_ananassa_Royal_Royce_v1.0	701	Fx	(1 of 2) IPR000719//IPR001245//IPR001611//IPR002290//IPR011009//IPR013320//IPR020635//IPR021720 - Protein kinase domain // Serine-threonine/tyrosine-protein kinase catalytic domain // Leucine-rich repeat // Serine/threonine/dual specificity protein kinase, catalytic domain // Protein kinase-like domain // Concanavalin A-like lectin/glucanase domain // Tyrosine-protein kinase, catalytic domain // …	chr_3B	-1	3433449	3454704
Fxa3Bg200596	Fxa3Bg200596.2	Fx_ananassa_Royal_Royce_v1.0	701	Fx	(1 of 2) IPR000719//IPR001245//IPR001611//IPR002290//IPR011009//IPR013320//IPR020635//IPR021720 - Protein kinase domain // Serine-threonine/tyrosine-protein kinase catalytic domain // Leucine-rich repeat // Serine/threonine/dual specificity protein kinase, catalytic domain // Protein kinase-like domain // Concanavalin A-like lectin/glucanase domain // Tyrosine-protein kinase, catalytic domain // …	chr_3B	-1	3433449	3454704
Fxa3Bg200596	Fxa3Bg200596.3	Fx_ananassa_Royal_Royce_v1.0	701	Fx	(1 of 2) IPR000719//IPR001245//IPR001611//IPR002290//IPR011009//IPR013320//IPR020635//IPR021720 - Protein kinase domain // Serine-threonine/tyrosine-protein kinase catalytic domain // Leucine-rich repeat // Serine/threonine/dual specificity protein kinase, catalytic domain // Protein kinase-like domain // Concanavalin A-like lectin/glucanase domain // Tyrosine-protein kinase, catalytic domain // …	chr_3B	-1	3433449	3454704
Fxa3Bg200596	Fxa3Bg200596.4	Fx_ananassa_Royal_Royce_v1.0	701	Fx	(1 of 2) IPR000719//IPR001245//IPR001611//IPR002290//IPR011009//IPR013320//IPR020635//IPR021720 - Protein kinase domain // Serine-threonine/tyrosine-protein kinase catalytic domain // Leucine-rich repeat // Serine/threonine/dual specificity protein kinase, catalytic domain // Protein kinase-like domain // Concanavalin A-like lectin/glucanase domain // Tyrosine-protein kinase, catalytic domain // …	chr_3B	-1	3433449	3454704
Fxa3Bg200596	Fxa3Bg200596.5	Fx_ananassa_Royal_Royce_v1.0	701	Fx	(1 of 2) IPR000719//IPR001245//IPR001611//IPR002290//IPR011009//IPR013320//IPR020635//IPR021720 - Protein kinase domain // Serine-threonine/tyrosine-protein kinase catalytic domain // Leucine-rich repeat // Serine/threonine/dual specificity protein kinase, catalytic domain // Protein kinase-like domain // Concanavalin A-like lectin/glucanase domain // Tyrosine-protein kinase, catalytic domain // …	chr_3B	-1	3433449	3454704
Fxa3Bg200596	Fxa3Bg200596.6	Fx_ananassa_Royal_Royce_v1.0	701	Fx	(1 of 2) IPR000719//IPR001245//IPR001611//IPR002290//IPR011009//IPR013320//IPR020635//IPR021720 - Protein kinase domain // Serine-threonine/tyrosine-protein kinase catalytic domain // Leucine-rich repeat // Serine/threonine/dual specificity protein kinase, catalytic domain // Protein kinase-like domain // Concanavalin A-like lectin/glucanase domain // Tyrosine-protein kinase, catalytic domain // …	chr_3B	-1	3433449	3454704
Fxa3Bg200596	Fxa3Bg200596.7	Fx_ananassa_Royal_Royce_v1.0	701	Fx	(1 of 2) IPR000719//IPR001245//IPR001611//IPR002290//IPR011009//IPR013320//IPR020635//IPR021720 - Protein kinase domain // Serine-threonine/tyrosine-protein kinase catalytic domain // Leucine-rich repeat // Serine/threonine/dual specificity protein kinase, catalytic domain // Protein kinase-like domain // Concanavalin A-like lectin/glucanase domain // Tyrosine-protein kinase, catalytic domain // …	chr_3B	-1	3433449	3454704
Fxa3Bg200596	Fxa3Bg200596.8	Fx_ananassa_Royal_Royce_v1.0	701	Fx	(1 of 2) IPR000719//IPR001245//IPR001611//IPR002290//IPR011009//IPR013320//IPR020635//IPR021720 - Protein kinase domain // Serine-threonine/tyrosine-protein kinase catalytic domain // Leucine-rich repeat // Serine/threonine/dual specificity protein kinase, catalytic domain // Protein kinase-like domain // Concanavalin A-like lectin/glucanase domain // Tyrosine-protein kinase, catalytic domain // …	chr_3B	-1	3433449	3454704
Fxa3Bg200306	Fxa3Bg200306.1	Fx_ananassa_Royal_Royce_v1.0	701	Fx	(1 of 2) IPR000719//IPR001245//IPR002290//IPR003609//IPR011009//IPR020635 - Protein kinase domain // Serine-threonine/tyrosine-protein kinase catalytic domain // Serine/threonine/dual specificity protein kinase, catalytic domain // PAN/Apple domain // Protein kinase-like domain // Tyrosine-protein kinase, catalytic domain	chr_3B	-1	1533005	1535774
Fxa3Bg201465	Fxa3Bg201465.1	Fx_ananassa_Royal_Royce_v1.0	701	Fx	(1 of 2) IPR000719//IPR001245//IPR002290//IPR008979//IPR011009//IPR020635//IPR021720 - Protein kinase domain // Serine-threonine/tyrosine-protein kinase catalytic domain // Serine/threonine/dual specificity protein kinase, catalytic domain // Galactose-binding domain-like // Protein kinase-like domain // Tyrosine-protein kinase, catalytic domain // Malectin	chr_3B	-1	9581755	9595785
Fxa3Bg201465	Fxa3Bg201465.2	Fx_ananassa_Royal_Royce_v1.0	701	Fx	(1 of 2) IPR000719//IPR001245//IPR002290//IPR008979//IPR011009//IPR020635//IPR021720 - Protein kinase domain // Serine-threonine/tyrosine-protein kinase catalytic domain // Serine/threonine/dual specificity protein kinase, catalytic domain // Galactose-binding domain-like // Protein kinase-like domain // Tyrosine-protein kinase, catalytic domain // Malectin	chr_3B	-1	9581755	9595785
Fxa3Bg202084	Fxa3Bg202084.1	Fx_ananassa_Royal_Royce_v1.0	701	Fx	(1 of 2) IPR000719//IPR002290//IPR011009//IPR013695//IPR020635//IPR025287 - Protein kinase domain // Serine/threonine/dual specificity protein kinase, catalytic domain // Protein kinase-like domain // Wall-associated receptor kinase // Tyrosine-protein kinase, catalytic domain // Wall-associated receptor kinase galacturonan-binding domain	chr_3B	-1	15117252	15119541
Fxa3Bg201455	Fxa3Bg201455.1	Fx_ananassa_Royal_Royce_v1.0	701	Fx	(1 of 2) IPR001128//IPR002401//IPR021109 - Cytochrome P450 // Cytochrome P450, E-class, group I // Aspartic peptidase domain	chr_3B	1	9497912	9499940
Fxa3Bg201455	Fxa3Bg201455.2	Fx_ananassa_Royal_Royce_v1.0	701	Fx	(1 of 2) IPR001128//IPR002401//IPR021109 - Cytochrome P450 // Cytochrome P450, E-class, group I // Aspartic peptidase domain	chr_3B	1	9497912	9499940
Fxa3Bg201455	Fxa3Bg201455.3	Fx_ananassa_Royal_Royce_v1.0	701	Fx	(1 of 2) IPR001128//IPR002401//IPR021109 - Cytochrome P450 // Cytochrome P450, E-class, group I // Aspartic peptidase domain	chr_3B	1	9497912	9499940
Fxa3Bg201245	Fxa3Bg201245.1	Fx_ananassa_Royal_Royce_v1.0	701	Fx	(1 of 2) IPR001251//IPR009038 - CRAL-TRIO lipid binding domain // GOLD domain	chr_3B	-1	7771903	7774680
Fxa3Bg203005	Fxa3Bg203005.1	Fx_ananassa_Royal_Royce_v1.0	701	Fx	(1 of 2) IPR001951//IPR004823//IPR009072 - Histone H4 // TATA box binding protein associated factor (TAF) // Histone-fold	chr_3B	1	24525766	24534999
Fxa3Bg202055	Fxa3Bg202055.1	Fx_ananassa_Royal_Royce_v1.0	701	Fx	(1 of 2) IPR001965//IPR011011//IPR029063 - Zinc finger, PHD-type // Zinc finger, FYVE/PHD-type // S-adenosyl-L-methionine-dependent methyltransferase	chr_3B	-1	14769812	14783311
Fxa3Bg202055	Fxa3Bg202055.2	Fx_ananassa_Royal_Royce_v1.0	701	Fx	(1 of 2) IPR001965//IPR011011//IPR029063 - Zinc finger, PHD-type // Zinc finger, FYVE/PHD-type // S-adenosyl-L-methionine-dependent methyltransferase	chr_3B	-1	14769812	14783311
Fxa3Bg202175	Fxa3Bg202175.1	Fx_ananassa_Royal_Royce_v1.0	701	Fx	(1 of 2) IPR002048//IPR011992//IPR016024 - EF-hand domain // EF-hand domain pair // Armadillo-type fold	chr_3B	-1	15994881	15996733
Fxa3Bg202175	Fxa3Bg202175.2	Fx_ananassa_Royal_Royce_v1.0	701	Fx	(1 of 2) IPR002048//IPR011992//IPR016024 - EF-hand domain // EF-hand domain pair // Armadillo-type fold	chr_3B	-1	15994881	15996733
Fxa3Bg203084	Fxa3Bg203084.1	Fx_ananassa_Royal_Royce_v1.0	701	Fx	(1 of 2) IPR002182//IPR003593//IPR027417 - NB-ARC // AAA+ ATPase domain // P-loop containing nucleoside triphosphate hydrolase	chr_3B	1	25190098	25193375
Fxa3Bg201439	Fxa3Bg201439.1	Fx_ananassa_Royal_Royce_v1.0	701	Fx	(1 of 2) IPR002225//IPR029903 - 3-beta hydroxysteroid dehydrogenase/isomerase // RmlD-like substrate binding domain	chr_3B	1	9392648	9395140
Fxa3Bg201995	Fxa3Bg201995.1	Fx_ananassa_Royal_Royce_v1.0	701	Fx	(1 of 2) IPR003657//IPR010989 - WRKY domain // t-SNARE	chr_3B	-1	14217346	14220192
Fxa3Bg200838	Fxa3Bg200838.1	Fx_ananassa_Royal_Royce_v1.0	701	Fx	(1 of 2) IPR006867//IPR016024 - Domain of unknown function DUF632 // Armadillo-type fold	chr_3B	-1	4944790	4947247
Fxa3Bg203854	Fxa3Bg203854.1	Fx_ananassa_Royal_Royce_v1.0	701	Fx	(1 of 2) IPR007527//IPR020835 - Zinc finger, SWIM-type // Catalase-like domain	chr_3B	-1	30879126	30883698
Fxa3Bg203854	Fxa3Bg203854.2	Fx_ananassa_Royal_Royce_v1.0	701	Fx	(1 of 2) IPR007527//IPR020835 - Zinc finger, SWIM-type // Catalase-like domain	chr_3B	-1	30879126	30883698
Fxa3Bg201826	Fxa3Bg201826.1	Fx_ananassa_Royal_Royce_v1.0	701	Fx	(1 of 2) IPR009071//IPR015410 - High mobility group box domain // Domain of unknown function DUF1985	chr_3B	1	12642479	12647464
Fxa3Bg201826	Fxa3Bg201826.2	Fx_ananassa_Royal_Royce_v1.0	701	Fx	(1 of 2) IPR009071//IPR015410 - High mobility group box domain // Domain of unknown function DUF1985	chr_3B	1	12642479	12647464
Fxa3Bg201826	Fxa3Bg201826.3	Fx_ananassa_Royal_Royce_v1.0	701	Fx	(1 of 2) IPR009071//IPR015410 - High mobility group box domain // Domain of unknown function DUF1985	chr_3B	1	12642479	12647464
Fxa3Bg201826	Fxa3Bg201826.4	Fx_ananassa_Royal_Royce_v1.0	701	Fx	(1 of 2) IPR009071//IPR015410 - High mobility group box domain // Domain of unknown function DUF1985	chr_3B	1	12642479	12647464
Fxa3Bg201769	Fxa3Bg201769.1	Fx_ananassa_Royal_Royce_v1.0	701	Fx	(1 of 2) IPR010634//IPR012336 - Protein of unknown function DUF1223 // Thioredoxin-like fold	chr_3B	1	12090707	12091956
Fxa3Bg203881	Fxa3Bg203881.1	Fx_ananassa_Royal_Royce_v1.0	701	Fx	(1 of 2) K00167 - 2-oxoisovalerate dehydrogenase E1 component beta subunit (BCKDHB, bkdA2)	chr_3B	1	31027095	31029865
Fxa3Bg203881	Fxa3Bg203881.2	Fx_ananassa_Royal_Royce_v1.0	701	Fx	(1 of 2) K00167 - 2-oxoisovalerate dehydrogenase E1 component beta subunit (BCKDHB, bkdA2)	chr_3B	1	31027095	31029865
Fxa3Bg203317	Fxa3Bg203317.1	Fx_ananassa_Royal_Royce_v1.0	701	Fx	(1 of 2) K01103 - 6-phosphofructo-2-kinase / fructose-2,6-biphosphatase 3&#160 (PFKFB3)	chr_3B	1	27104008	27113063
Fxa3Bg202365	Fxa3Bg202365.1	Fx_ananassa_Royal_Royce_v1.0	701	Fx	(1 of 2) K01464 - dihydropyrimidinase (DPYS, dht, hydA)	chr_3B	-1	18186718	18194043
Fxa3Bg200816	Fxa3Bg200816.1	Fx_ananassa_Royal_Royce_v1.0	701	Fx	(1 of 2) K01466 - allantoinase (allB)	chr_3B	-1	4806278	4810200
Fxa3Bg200816	Fxa3Bg200816.2	Fx_ananassa_Royal_Royce_v1.0	701	Fx	(1 of 2) K01466 - allantoinase (allB)	chr_3B	-1	4806278	4810200
Fxa3Bg200967	Fxa3Bg200967.1	Fx_ananassa_Royal_Royce_v1.0	701	Fx	(1 of 2) K01514 - exopolyphosphatase (PRUNE, PPX1)	chr_3B	-1	5800487	5804958
Fxa3Bg203449	Fxa3Bg203449.1	Fx_ananassa_Royal_Royce_v1.0	701	Fx	(1 of 2) K02976 - small subunit ribosomal protein S26e (RP-S26e, RPS26)	chr_3B	-1	28095912	28097784
Fxa3Bg203449	Fxa3Bg203449.2	Fx_ananassa_Royal_Royce_v1.0	701	Fx	(1 of 2) K02976 - small subunit ribosomal protein S26e (RP-S26e, RPS26)	chr_3B	-1	28095912	28097784
Fxa3Bg202920	Fxa3Bg202920.1	Fx_ananassa_Royal_Royce_v1.0	701	Fx	(1 of 2) K03018 - DNA-directed RNA polymerase III subunit RPC1 (RPC1, POLR3A)	chr_3B	-1	23853062	23866548
Fxa3Bg202920	Fxa3Bg202920.2	Fx_ananassa_Royal_Royce_v1.0	701	Fx	(1 of 2) K03018 - DNA-directed RNA polymerase III subunit RPC1 (RPC1, POLR3A)	chr_3B	-1	23853062	23866548
Fxa3Bg202044	Fxa3Bg202044.1	Fx_ananassa_Royal_Royce_v1.0	701	Fx	(1 of 2) K05399 - lipopolysaccharide-binding protein (LBP)	chr_3B	-1	14722329	14726357
Fxa3Bg201587	Fxa3Bg201587.1	Fx_ananassa_Royal_Royce_v1.0	701	Fx	(1 of 2) K06692 - 26S proteasome non-ATPase regulatory subunit 5 (PSMD5)	chr_3B	-1	10601975	10608733
Fxa3Bg201587	Fxa3Bg201587.2	Fx_ananassa_Royal_Royce_v1.0	701	Fx	(1 of 2) K06692 - 26S proteasome non-ATPase regulatory subunit 5 (PSMD5)	chr_3B	-1	10601975	10608733
Fxa3Bg201577	Fxa3Bg201577.1	Fx_ananassa_Royal_Royce_v1.0	701	Fx	(1 of 2) K08838 - serine/threonine-protein kinase 24/25/MST4 [EC:2.7.11.1] (STK24_25_MST4)	chr_3B	1	10543123	10552521
Fxa3Bg202649	Fxa3Bg202649.1	Fx_ananassa_Royal_Royce_v1.0	701	Fx	(1 of 2) K09646 - serine carboxypeptidase 1 [EC:3.4.16.-] (SCPEP1)	chr_3B	-1	20919206	20924040
Fxa3Bg200497	Fxa3Bg200497.1	Fx_ananassa_Royal_Royce_v1.0	701	Fx	(1 of 2) K09832 - cytochrome P450, family 710, subfamily A (CYP710A)	chr_3B	1	2776996	2778507
Fxa3Bg203254	Fxa3Bg203254.1	Fx_ananassa_Royal_Royce_v1.0	701	Fx	(1 of 2) K10140 - DNA damage-binding protein 2 (DDB2)	chr_3B	1	26607155	26612063
Fxa3Bg202971	Fxa3Bg202971.1	Fx_ananassa_Royal_Royce_v1.0	701	Fx	(1 of 2) K10871 - RAD51-like protein 3 (RAD51L3, RAD51D)	chr_3B	-1	24268945	24271496
Fxa3Bg201862	Fxa3Bg201862.1	Fx_ananassa_Royal_Royce_v1.0	701	Fx	(1 of 2) K11462 - polycomb protein EED (EED)	chr_3B	-1	13008971	13012962
Fxa3Bg202741	Fxa3Bg202741.1	Fx_ananassa_Royal_Royce_v1.0	701	Fx	(1 of 2) K11643 - chromodomain-helicase-DNA-binding protein 4 (CHD4, MI2B)	chr_3B	1	22042829	22062014
Fxa3Bg202741	Fxa3Bg202741.2	Fx_ananassa_Royal_Royce_v1.0	701	Fx	(1 of 2) K11643 - chromodomain-helicase-DNA-binding protein 4 (CHD4, MI2B)	chr_3B	1	22042829	22062014
Fxa3Bg202741	Fxa3Bg202741.3	Fx_ananassa_Royal_Royce_v1.0	701	Fx	(1 of 2) K11643 - chromodomain-helicase-DNA-binding protein 4 (CHD4, MI2B)	chr_3B	1	22042829	22062014
Fxa3Bg202741	Fxa3Bg202741.4	Fx_ananassa_Royal_Royce_v1.0	701	Fx	(1 of 2) K11643 - chromodomain-helicase-DNA-binding protein 4 (CHD4, MI2B)	chr_3B	1	22042829	22062014
Fxa3Bg202741	Fxa3Bg202741.5	Fx_ananassa_Royal_Royce_v1.0	701	Fx	(1 of 2) K11643 - chromodomain-helicase-DNA-binding protein 4 (CHD4, MI2B)	chr_3B	1	22042829	22062014
Fxa3Bg201913	Fxa3Bg201913.1	Fx_ananassa_Royal_Royce_v1.0	701	Fx	(1 of 2) K12188 - ESCRT-II complex subunit VPS22 (SNF8, EAP30)	chr_3B	1	13509141	13511945
Fxa3Bg201913	Fxa3Bg201913.2	Fx_ananassa_Royal_Royce_v1.0	701	Fx	(1 of 2) K12188 - ESCRT-II complex subunit VPS22 (SNF8, EAP30)	chr_3B	1	13509141	13511945
Fxa3Bg202194	Fxa3Bg202194.1	Fx_ananassa_Royal_Royce_v1.0	701	Fx	(1 of 2) K12251 - N-carbamoylputrescine amidase (aguB)	chr_3B	1	16210585	16217073
Fxa3Bg202194	Fxa3Bg202194.2	Fx_ananassa_Royal_Royce_v1.0	701	Fx	(1 of 2) K12251 - N-carbamoylputrescine amidase (aguB)	chr_3B	1	16210585	16217073
Fxa3Bg203223	Fxa3Bg203223.1	Fx_ananassa_Royal_Royce_v1.0	701	Fx	(1 of 2) K12599 - antiviral helicase SKI2 (SKI2, SKIV2L)	chr_3B	-1	26412939	26426890
Fxa3Bg203223	Fxa3Bg203223.2	Fx_ananassa_Royal_Royce_v1.0	701	Fx	(1 of 2) K12599 - antiviral helicase SKI2 (SKI2, SKIV2L)	chr_3B	-1	26412939	26426890
Fxa3Bg203223	Fxa3Bg203223.3	Fx_ananassa_Royal_Royce_v1.0	701	Fx	(1 of 2) K12599 - antiviral helicase SKI2 (SKI2, SKIV2L)	chr_3B	-1	26412939	26426890
Fxa3Bg203223	Fxa3Bg203223.4	Fx_ananassa_Royal_Royce_v1.0	701	Fx	(1 of 2) K12599 - antiviral helicase SKI2 (SKI2, SKIV2L)	chr_3B	-1	26412939	26426890
Fxa3Bg203223	Fxa3Bg203223.5	Fx_ananassa_Royal_Royce_v1.0	701	Fx	(1 of 2) K12599 - antiviral helicase SKI2 (SKI2, SKIV2L)	chr_3B	-1	26412939	26426890
Fxa3Bg200236	Fxa3Bg200236.1	Fx_ananassa_Royal_Royce_v1.0	701	Fx	(1 of 2) K12669 - oligosaccharyltransferase complex subunit gamma (OST3, OST6)	chr_3B	-1	1088708	1089754
Fxa3Bg201289	Fxa3Bg201289.1	Fx_ananassa_Royal_Royce_v1.0	701	Fx	(1 of 2) K12735 - peptidyl-prolyl cis-trans isomerase-like 4 [EC:5.2.1.8] (PPIL4)	chr_3B	-1	8144775	8150051
Fxa3Bg201314	Fxa3Bg201314.1	Fx_ananassa_Royal_Royce_v1.0	701	Fx	(1 of 2) K14325 - RNA-binding protein with serine-rich domain 1 (RNPS1)	chr_3B	-1	8397211	8406176
Fxa3Bg200184	Fxa3Bg200184.1	Fx_ananassa_Royal_Royce_v1.0	701	Fx	(1 of 2) K15450 - tRNA wybutosine-synthesizing protein 3 [EC:2.1.1.282] (TYW3)	chr_3B	1	862814	867687
Fxa3Bg203332	Fxa3Bg203332.1	Fx_ananassa_Royal_Royce_v1.0	701	Fx	(1 of 2) K15892 - farnesol kinase (FOLK)	chr_3B	-1	27252585	27257706
Fxa3Bg203332	Fxa3Bg203332.2	Fx_ananassa_Royal_Royce_v1.0	701	Fx	(1 of 2) K15892 - farnesol kinase (FOLK)	chr_3B	-1	27252585	27257706
Fxa3Bg203332	Fxa3Bg203332.3	Fx_ananassa_Royal_Royce_v1.0	701	Fx	(1 of 2) K15892 - farnesol kinase (FOLK)	chr_3B	-1	27252585	27257706
Fxa3Bg200927	Fxa3Bg200927.1	Fx_ananassa_Royal_Royce_v1.0	701	Fx	(1 of 2) K16219 - protein N-terminal methyltransferase (METTL11, NTM1)	chr_3B	1	5592070	5594374
Fxa3Bg200927	Fxa3Bg200927.2	Fx_ananassa_Royal_Royce_v1.0	701	Fx	(1 of 2) K16219 - protein N-terminal methyltransferase (METTL11, NTM1)	chr_3B	1	5592070	5594374
Fxa3Bg202638	Fxa3Bg202638.1	Fx_ananassa_Royal_Royce_v1.0	701	Fx	(1 of 2) K18192 - mitochondrial ATPase complex subunit ATP10 (ATP10)	chr_3B	-1	20811885	20815035
Fxa3Bg202638	Fxa3Bg202638.2	Fx_ananassa_Royal_Royce_v1.0	701	Fx	(1 of 2) K18192 - mitochondrial ATPase complex subunit ATP10 (ATP10)	chr_3B	-1	20811885	20815035
Fxa3Bg200242	Fxa3Bg200242.1	Fx_ananassa_Royal_Royce_v1.0	701	Fx	(1 of 2) K19371 - DnaJ homolog subfamily C member 25 (DNAJC25)	chr_3B	-1	1104943	1113935
Fxa3Bg200242	Fxa3Bg200242.2	Fx_ananassa_Royal_Royce_v1.0	701	Fx	(1 of 2) K19371 - DnaJ homolog subfamily C member 25 (DNAJC25)	chr_3B	-1	1104943	1113935
Fxa3Bg200242	Fxa3Bg200242.3	Fx_ananassa_Royal_Royce_v1.0	701	Fx	(1 of 2) K19371 - DnaJ homolog subfamily C member 25 (DNAJC25)	chr_3B	-1	1104943	1113935
Fxa3Bg200242	Fxa3Bg200242.4	Fx_ananassa_Royal_Royce_v1.0	701	Fx	(1 of 2) K19371 - DnaJ homolog subfamily C member 25 (DNAJC25)	chr_3B	-1	1104943	1113935
Fxa3Bg202333	Fxa3Bg202333.1	Fx_ananassa_Royal_Royce_v1.0	701	Fx	(1 of 2) KOG0198//KOG0580//KOG0594//KOG1151 - MEKK and related serine/threonine protein kinases // Serine/threonine protein kinase // Protein kinase PCTAIRE and related kinases // Tousled-like protein kinase	chr_3B	-1	17543640	17550972
Fxa3Bg202333	Fxa3Bg202333.2	Fx_ananassa_Royal_Royce_v1.0	701	Fx	(1 of 2) KOG0198//KOG0580//KOG0594//KOG1151 - MEKK and related serine/threonine protein kinases // Serine/threonine protein kinase // Protein kinase PCTAIRE and related kinases // Tousled-like protein kinase	chr_3B	-1	17543640	17550972
Fxa3Bg202333	Fxa3Bg202333.3	Fx_ananassa_Royal_Royce_v1.0	701	Fx	(1 of 2) KOG0198//KOG0580//KOG0594//KOG1151 - MEKK and related serine/threonine protein kinases // Serine/threonine protein kinase // Protein kinase PCTAIRE and related kinases // Tousled-like protein kinase	chr_3B	-1	17543640	17550972
Fxa3Bg202333	Fxa3Bg202333.4	Fx_ananassa_Royal_Royce_v1.0	701	Fx	(1 of 2) KOG0198//KOG0580//KOG0594//KOG1151 - MEKK and related serine/threonine protein kinases // Serine/threonine protein kinase // Protein kinase PCTAIRE and related kinases // Tousled-like protein kinase	chr_3B	-1	17543640	17550972
Fxa3Bg202333	Fxa3Bg202333.5	Fx_ananassa_Royal_Royce_v1.0	701	Fx	(1 of 2) KOG0198//KOG0580//KOG0594//KOG1151 - MEKK and related serine/threonine protein kinases // Serine/threonine protein kinase // Protein kinase PCTAIRE and related kinases // Tousled-like protein kinase	chr_3B	-1	17543640	17550972
Fxa3Bg202345	Fxa3Bg202345.1	Fx_ananassa_Royal_Royce_v1.0	701	Fx	(1 of 2) KOG0278//KOG0316 - Serine/threonine kinase receptor-associated protein // Conserved WD40 repeat-containing protein	chr_3B	-1	17699576	17701240
Fxa3Bg202873	Fxa3Bg202873.1	Fx_ananassa_Royal_Royce_v1.0	701	Fx	(1 of 2) KOG0963//KOG0978 - Transcription factor/CCAAT displacement protein CDP1 // E3 ubiquitin ligase involved in syntaxin degradation	chr_3B	-1	23451224	23453664
Fxa3Bg202014	Fxa3Bg202014.1	Fx_ananassa_Royal_Royce_v1.0	701	Fx	(1 of 2) KOG2017 - Molybdopterin synthase sulfurylase	chr_3B	1	14399225	14402853
Fxa3Bg203627	Fxa3Bg203627.1	Fx_ananassa_Royal_Royce_v1.0	701	Fx	(1 of 2) KOG2365 - Uncharacterized membrane protein	chr_3B	-1	29227370	29229760
Fxa3Bg200606	Fxa3Bg200606.1	Fx_ananassa_Royal_Royce_v1.0	701	Fx	(1 of 2) PF00069//PF11721//PF13855 - Protein kinase domain (Pkinase) // Di-glucose binding within endoplasmic reticulum (Malectin) // Leucine rich repeat (LRR_8)	chr_3B	-1	3537482	3545884
Fxa3Bg200606	Fxa3Bg200606.2	Fx_ananassa_Royal_Royce_v1.0	701	Fx	(1 of 2) PF00069//PF11721//PF13855 - Protein kinase domain (Pkinase) // Di-glucose binding within endoplasmic reticulum (Malectin) // Leucine rich repeat (LRR_8)	chr_3B	-1	3537482	3545884
Fxa3Bg201623	Fxa3Bg201623.1	Fx_ananassa_Royal_Royce_v1.0	701	Fx	(1 of 2) PF00071//PF08477 - Ras family (Ras) // Ras of Complex, Roc, domain of DAPkinase (Roc)	chr_3B	-1	10838806	10840188
Fxa3Bg201073	Fxa3Bg201073.1	Fx_ananassa_Royal_Royce_v1.0	701	Fx	(1 of 2) PF00076//PF00560//PF08263//PF13855 - RNA recognition motif. (a.k.a. RRM, RBD, or RNP domain) (RRM_1) // Leucine Rich Repeat (LRR_1) // Leucine rich repeat N-terminal domain (LRRNT_2) // Leucine rich repeat (LRR_8)	chr_3B	1	6531300	6536497
Fxa3Bg201009	Fxa3Bg201009.1	Fx_ananassa_Royal_Royce_v1.0	701	Fx	(1 of 2) PF00097//PF01485//PF13456 - Zinc finger, C3HC4 type (RING finger) (zf-C3HC4) // IBR domain, a half RING-finger domain (IBR) // Reverse transcriptase-like (RVT_3)	chr_3B	-1	6050597	6053216
Fxa3Bg201009	Fxa3Bg201009.2	Fx_ananassa_Royal_Royce_v1.0	701	Fx	(1 of 2) PF00097//PF01485//PF13456 - Zinc finger, C3HC4 type (RING finger) (zf-C3HC4) // IBR domain, a half RING-finger domain (IBR) // Reverse transcriptase-like (RVT_3)	chr_3B	-1	6050597	6053216
Fxa3Bg203020	Fxa3Bg203020.1	Fx_ananassa_Royal_Royce_v1.0	701	Fx	(1 of 2) PF00468//PF15511 - Ribosomal protein L34 (Ribosomal_L34) // Centromere kinetochore component CENP-T histone fold (CENP-T_C)	chr_3B	-1	24621294	24630506
Fxa3Bg201631	Fxa3Bg201631.1	Fx_ananassa_Royal_Royce_v1.0	701	Fx	(1 of 2) PF00646//PF07734//PF08268 - F-box domain (F-box) // F-box associated (FBA_1) // F-box associated domain (FBA_3)	chr_3B	-1	10946718	10954654
Fxa3Bg201631	Fxa3Bg201631.2	Fx_ananassa_Royal_Royce_v1.0	701	Fx	(1 of 2) PF00646//PF07734//PF08268 - F-box domain (F-box) // F-box associated (FBA_1) // F-box associated domain (FBA_3)	chr_3B	-1	10946718	10954654
Fxa3Bg201808	Fxa3Bg201808.1	Fx_ananassa_Royal_Royce_v1.0	701	Fx	(1 of 2) PF00954//PF07714//PF08276//PF11883 - S-locus glycoprotein domain (S_locus_glycop) // Protein tyrosine kinase (Pkinase_Tyr) // PAN-like domain (PAN_2) // Domain of unknown function (DUF3403) (DUF3403)	chr_3B	1	12468702	12471680
Fxa3Bg203116	Fxa3Bg203116.1	Fx_ananassa_Royal_Royce_v1.0	701	Fx	(1 of 2) PF01535//PF03514//PF13041//PF14432 - PPR repeat (PPR) // GRAS domain family (GRAS) // PPR repeat family (PPR_2) // DYW family of nucleic acid deaminases (DYW_deaminase)	chr_3B	1	25473544	25479123
Fxa3Bg201363	Fxa3Bg201363.1	Fx_ananassa_Royal_Royce_v1.0	701	Fx	(1 of 2) PF02798//PF14497 - Glutathione S-transferase, N-terminal domain (GST_N) // Glutathione S-transferase, C-terminal domain (GST_C_3)	chr_3B	1	8744341	8745517
Fxa3Bg203501	Fxa3Bg203501.1	Fx_ananassa_Royal_Royce_v1.0	701	Fx	(1 of 2) PF02939 - UcrQ family (UcrQ)	chr_3B	-1	28412633	28414543
Fxa3Bg202227	Fxa3Bg202227.1	Fx_ananassa_Royal_Royce_v1.0	701	Fx	(1 of 2) PF05365//PF06027 - Ubiquinol-cytochrome C reductase, UQCRX/QCR9 like (UCR_UQCRX_QCR9) // Solute carrier family 35 (SLC35F)	chr_3B	1	16512815	16515037
Fxa3Bg203205	Fxa3Bg203205.1	Fx_ananassa_Royal_Royce_v1.0	701	Fx	(1 of 2) PF08148//PF13234 - DSHCT (NUC185) domain (DSHCT) // rRNA-processing arch domain (rRNA_proc-arch)	chr_3B	-1	26247167	26249139
Fxa3Bg203675	Fxa3Bg203675.1	Fx_ananassa_Royal_Royce_v1.0	701	Fx	(1 of 2) PF08479 - POTRA domain, ShlB-type (POTRA_2)	chr_3B	1	29540371	29546311
Fxa3Bg203675	Fxa3Bg203675.2	Fx_ananassa_Royal_Royce_v1.0	701	Fx	(1 of 2) PF08479 - POTRA domain, ShlB-type (POTRA_2)	chr_3B	1	29540371	29546311
Fxa3Bg200627	Fxa3Bg200627.1	Fx_ananassa_Royal_Royce_v1.0	701	Fx	(1 of 2) PF10369//PF13710 - Small subunit of acetolactate synthase (ALS_ss_C) // ACT domain (ACT_5)	chr_3B	1	3696159	3701280
Fxa3Bg203516	Fxa3Bg203516.1	Fx_ananassa_Royal_Royce_v1.0	701	Fx	(1 of 2) PF10674 - Protein of unknown function (DUF2488) (Ycf54)	chr_3B	-1	28499534	28501034
Fxa3Bg203305	Fxa3Bg203305.1	Fx_ananassa_Royal_Royce_v1.0	701	Fx	(1 of 2) PF11779 - Protein of unknown function (DUF3317) (DUF3317)	chr_3B	1	27034538	27036765
Fxa3Bg200482	Fxa3Bg200482.1	Fx_ananassa_Royal_Royce_v1.0	701	Fx	(1 of 2) PF12507 - Human Cytomegalovirus UL139 protein (HCMV_UL139)	chr_3B	1	2679877	2680883
Fxa3Bg202443	Fxa3Bg202443.1	Fx_ananassa_Royal_Royce_v1.0	701	Fx	(1 of 2) PTHR10598:SF0 - SET1/ASH2 HISTONE METHYLTRANSFERASE COMPLEX SUBUNIT ASH2	chr_3B	-1	18789382	18791464
Fxa3Bg202267	Fxa3Bg202267.1	Fx_ananassa_Royal_Royce_v1.0	701	Fx	(1 of 2) PTHR10625//PTHR10625:SF121 - HISTONE DEACETYLASE // HISTONE DEACETYLASE 8	chr_3B	-1	16841164	16842935
Fxa3Bg201639	Fxa3Bg201639.1	Fx_ananassa_Royal_Royce_v1.0	701	Fx	(1 of 2) PTHR10891//PTHR10891:SF386//PTHR10891:SF633 - EF-HAND CALCIUM-BINDING DOMAIN CONTAINING PROTEIN // SUBFAMILY NOT NAMED // SUBFAMILY NOT NAMED	chr_3B	1	11067134	11071365
Fxa3Bg201639	Fxa3Bg201639.2	Fx_ananassa_Royal_Royce_v1.0	701	Fx	(1 of 2) PTHR10891//PTHR10891:SF386//PTHR10891:SF633 - EF-HAND CALCIUM-BINDING DOMAIN CONTAINING PROTEIN // SUBFAMILY NOT NAMED // SUBFAMILY NOT NAMED	chr_3B	1	11067134	11071365
Fxa3Bg201642	Fxa3Bg201642.1	Fx_ananassa_Royal_Royce_v1.0	701	Fx	(1 of 2) PTHR10891//PTHR10891:SF386//PTHR10891:SF633 - EF-HAND CALCIUM-BINDING DOMAIN CONTAINING PROTEIN // SUBFAMILY NOT NAMED // SUBFAMILY NOT NAMED	chr_3B	1	11074633	11077442
Fxa3Bg201642	Fxa3Bg201642.2	Fx_ananassa_Royal_Royce_v1.0	701	Fx	(1 of 2) PTHR10891//PTHR10891:SF386//PTHR10891:SF633 - EF-HAND CALCIUM-BINDING DOMAIN CONTAINING PROTEIN // SUBFAMILY NOT NAMED // SUBFAMILY NOT NAMED	chr_3B	1	11074633	11077442
Fxa3Bg203478	Fxa3Bg203478.1	Fx_ananassa_Royal_Royce_v1.0	701	Fx	(1 of 2) PTHR10992//PTHR10992:SF780 - ALPHA/BETA HYDROLASE FOLD-CONTAINING PROTEIN // SUBFAMILY NOT NAMED	chr_3B	1	28266569	28267766
Fxa3Bg200747	Fxa3Bg200747.1	Fx_ananassa_Royal_Royce_v1.0	701	Fx	(1 of 2) PTHR11132//PTHR11132:SF102 - SOLUTE CARRIER FAMILY 35 // SUBFAMILY NOT NAMED	chr_3B	1	4366475	4369283
Fxa3Bg200112	Fxa3Bg200112.1	Fx_ananassa_Royal_Royce_v1.0	701	Fx	(1 of 2) PTHR11216//PTHR11216:SF76 - EH DOMAIN // SUBFAMILY NOT NAMED	chr_3B	-1	524411	528159
Fxa3Bg200112	Fxa3Bg200112.2	Fx_ananassa_Royal_Royce_v1.0	701	Fx	(1 of 2) PTHR11216//PTHR11216:SF76 - EH DOMAIN // SUBFAMILY NOT NAMED	chr_3B	-1	524411	528159
Fxa3Bg200221	Fxa3Bg200221.1	Fx_ananassa_Royal_Royce_v1.0	701	Fx	(1 of 2) PTHR11638//PTHR11638:SF100//PTHR33156//PTHR33156:SF10 - ATP-DEPENDENT CLP PROTEASE // SUBFAMILY NOT NAMED // FAMILY NOT NAMED // SUBFAMILY NOT NAMED	chr_3B	-1	1002617	1010158
Fxa3Bg200221	Fxa3Bg200221.2	Fx_ananassa_Royal_Royce_v1.0	701	Fx	(1 of 2) PTHR11638//PTHR11638:SF100//PTHR33156//PTHR33156:SF10 - ATP-DEPENDENT CLP PROTEASE // SUBFAMILY NOT NAMED // FAMILY NOT NAMED // SUBFAMILY NOT NAMED	chr_3B	-1	1002617	1010158
Fxa3Bg201605	Fxa3Bg201605.1	Fx_ananassa_Royal_Royce_v1.0	701	Fx	(1 of 2) PTHR11652//PTHR11652:SF17 - 30S RIBOSOMAL PROTEIN S12 FAMILY MEMBER // SUBFAMILY NOT NAMED	chr_3B	1	10731086	10731322
Fxa3Bg200795	Fxa3Bg200795.1	Fx_ananassa_Royal_Royce_v1.0	701	Fx	(1 of 2) PTHR11771//PTHR11771:SF57 - LIPOXYGENASE // SUBFAMILY NOT NAMED	chr_3B	-1	4675597	4676698
Fxa3Bg200796	Fxa3Bg200796.1	Fx_ananassa_Royal_Royce_v1.0	701	Fx	(1 of 2) PTHR11771//PTHR11771:SF57 - LIPOXYGENASE // SUBFAMILY NOT NAMED	chr_3B	-1	4677120	4678286
Fxa3Bg202737	Fxa3Bg202737.1	Fx_ananassa_Royal_Royce_v1.0	701	Fx	(1 of 2) PTHR11850//PTHR11850:SF125 - HOMEOBOX PROTEIN TRANSCRIPTION FACTORS // SUBFAMILY NOT NAMED	chr_3B	1	21946204	21953170
Fxa3Bg200727	Fxa3Bg200727.1	Fx_ananassa_Royal_Royce_v1.0	701	Fx	(1 of 2) PTHR11926//PTHR11926:SF356//PTHR35694//PTHR35694:SF1 - GLUCOSYL/GLUCURONOSYL TRANSFERASES // SUBFAMILY NOT NAMED // FAMILY NOT NAMED // SUBFAMILY NOT NAMED	chr_3B	-1	4237626	4243949
Fxa3Bg200727	Fxa3Bg200727.2	Fx_ananassa_Royal_Royce_v1.0	701	Fx	(1 of 2) PTHR11926//PTHR11926:SF356//PTHR35694//PTHR35694:SF1 - GLUCOSYL/GLUCURONOSYL TRANSFERASES // SUBFAMILY NOT NAMED // FAMILY NOT NAMED // SUBFAMILY NOT NAMED	chr_3B	-1	4237626	4243949
Fxa3Bg200727	Fxa3Bg200727.3	Fx_ananassa_Royal_Royce_v1.0	701	Fx	(1 of 2) PTHR11926//PTHR11926:SF356//PTHR35694//PTHR35694:SF1 - GLUCOSYL/GLUCURONOSYL TRANSFERASES // SUBFAMILY NOT NAMED // FAMILY NOT NAMED // SUBFAMILY NOT NAMED	chr_3B	-1	4237626	4243949
Fxa3Bg200727	Fxa3Bg200727.4	Fx_ananassa_Royal_Royce_v1.0	701	Fx	(1 of 2) PTHR11926//PTHR11926:SF356//PTHR35694//PTHR35694:SF1 - GLUCOSYL/GLUCURONOSYL TRANSFERASES // SUBFAMILY NOT NAMED // FAMILY NOT NAMED // SUBFAMILY NOT NAMED	chr_3B	-1	4237626	4243949
Fxa3Bg201410	Fxa3Bg201410.1	Fx_ananassa_Royal_Royce_v1.0	701	Fx	(1 of 2) PTHR11932//PTHR11932:SF92 - CULLIN // SUBFAMILY NOT NAMED	chr_3B	-1	9210528	9214374
Fxa3Bg201410	Fxa3Bg201410.2	Fx_ananassa_Royal_Royce_v1.0	701	Fx	(1 of 2) PTHR11932//PTHR11932:SF92 - CULLIN // SUBFAMILY NOT NAMED	chr_3B	-1	9210528	9214374
Fxa3Bg200511	Fxa3Bg200511.1	Fx_ananassa_Royal_Royce_v1.0	701	Fx	(1 of 2) PTHR11945:SF229 - F23H11.23 PROTEIN-RELATED	chr_3B	-1	2892542	2893090
Fxa3Bg201484	Fxa3Bg201484.1	Fx_ananassa_Royal_Royce_v1.0	701	Fx	(1 of 2) PTHR12161//PTHR12161:SF20 - UNCHARACTERIZED DUF292 // SUBFAMILY NOT NAMED	chr_3B	-1	9749510	9750049
Fxa3Bg201522	Fxa3Bg201522.1	Fx_ananassa_Royal_Royce_v1.0	701	Fx	(1 of 2) PTHR12313//PTHR12313:SF2 - RNF5 // E3 UBIQUITIN-PROTEIN LIGASE RMA3	chr_3B	1	10049726	10054790
Fxa3Bg200133	Fxa3Bg200133.1	Fx_ananassa_Royal_Royce_v1.0	701	Fx	(1 of 2) PTHR12505//PTHR12505:SF27 - PHD FINGER TRANSCRIPTION FACTOR // SUBFAMILY NOT NAMED	chr_3B	1	624355	626001
Fxa3Bg201251	Fxa3Bg201251.1	Fx_ananassa_Royal_Royce_v1.0	701	Fx	(1 of 2) PTHR13068//PTHR13068:SF21//PTHR24015//PTHR24015:SF660 - CGI-12 PROTEIN-RELATED // MITOCHONDRIAL TRANSCRIPTION TERMINATION FACTOR FAMILY PROTEIN // FAMILY NOT NAMED // SUBFAMILY NOT NAMED	chr_3B	-1	7833101	7840695
Fxa3Bg201251	Fxa3Bg201251.2	Fx_ananassa_Royal_Royce_v1.0	701	Fx	(1 of 2) PTHR13068//PTHR13068:SF21//PTHR24015//PTHR24015:SF660 - CGI-12 PROTEIN-RELATED // MITOCHONDRIAL TRANSCRIPTION TERMINATION FACTOR FAMILY PROTEIN // FAMILY NOT NAMED // SUBFAMILY NOT NAMED	chr_3B	-1	7833101	7840695
Fxa3Bg201251	Fxa3Bg201251.3	Fx_ananassa_Royal_Royce_v1.0	701	Fx	(1 of 2) PTHR13068//PTHR13068:SF21//PTHR24015//PTHR24015:SF660 - CGI-12 PROTEIN-RELATED // MITOCHONDRIAL TRANSCRIPTION TERMINATION FACTOR FAMILY PROTEIN // FAMILY NOT NAMED // SUBFAMILY NOT NAMED	chr_3B	-1	7833101	7840695
Fxa3Bg203335	Fxa3Bg203335.1	Fx_ananassa_Royal_Royce_v1.0	701	Fx	(1 of 2) PTHR13301//PTHR13301:SF52 - X-BOX TRANSCRIPTION FACTOR-RELATED // SUBFAMILY NOT NAMED	chr_3B	1	27313728	27316097
Fxa3Bg202031	Fxa3Bg202031.1	Fx_ananassa_Royal_Royce_v1.0	701	Fx	(1 of 2) PTHR13844//PTHR13844:SF9 - BRG-1 ASSOCIATED FACTOR 60 BAF60 // SUBFAMILY NOT NAMED	chr_3B	-1	14585762	14586785
Fxa3Bg202681	Fxa3Bg202681.1	Fx_ananassa_Royal_Royce_v1.0	701	Fx	(1 of 2) PTHR14614:SF30 - S-ADENOSYL-L-METHIONINE-DEPENDENT METHYLTRANSFERASES SUPERFAMILY PROTEIN	chr_3B	1	21332958	21338202
Fxa3Bg202013	Fxa3Bg202013.1	Fx_ananassa_Royal_Royce_v1.0	701	Fx	(1 of 2) PTHR20957//PTHR20957:SF0 - UNCHARACTERIZED // RNA-BINDING PROTEIN 48	chr_3B	-1	14397110	14398711
Fxa3Bg202609	Fxa3Bg202609.1	Fx_ananassa_Royal_Royce_v1.0	701	Fx	(1 of 2) PTHR22835//PTHR22835:SF191 - ZINC FINGER FYVE DOMAIN CONTAINING PROTEIN // SUBFAMILY NOT NAMED	chr_3B	-1	20537175	20546924
Fxa3Bg202280	Fxa3Bg202280.1	Fx_ananassa_Royal_Royce_v1.0	701	Fx	(1 of 2) PTHR22849//PTHR22849:SF11 - WDSAM1 PROTEIN // SUBFAMILY NOT NAMED	chr_3B	-1	17015923	17016675
Fxa3Bg202519	Fxa3Bg202519.1	Fx_ananassa_Royal_Royce_v1.0	701	Fx	(1 of 2) PTHR22958//PTHR22958:SF9 - RELATED TO MULTIFUNCTIONAL CYCLIN-DEPENDENT KINASE-RELATED // SUBFAMILY NOT NAMED	chr_3B	-1	19537956	19538684
Fxa3Bg203780	Fxa3Bg203780.1	Fx_ananassa_Royal_Royce_v1.0	701	Fx	(1 of 2) PTHR23241//PTHR23241:SF44 - LATE EMBRYOGENESIS ABUNDANT PLANTS LEA-RELATED // LATE EMBRYOGENESIS ABUNDANT DOMAIN-CONTAINING PROTEIN	chr_3B	-1	30440499	30441226
Fxa3Bg202692	Fxa3Bg202692.1	Fx_ananassa_Royal_Royce_v1.0	701	Fx	(1 of 2) PTHR23273//PTHR23273:SF11 - REPLICATION FACTOR A 1, RFA1 // SUBFAMILY NOT NAMED	chr_3B	1	21441754	21442752
Fxa3Bg200827	Fxa3Bg200827.1	Fx_ananassa_Royal_Royce_v1.0	701	Fx	(1 of 2) PTHR24006//PTHR24006:SF122 - FAMILY NOT NAMED // UBIQUITIN CARBOXYL-TERMINAL HYDROLASE	chr_3B	1	4867564	4869120
Fxa3Bg202418	Fxa3Bg202418.1	Fx_ananassa_Royal_Royce_v1.0	701	Fx	(1 of 2) PTHR24067//PTHR24067:SF121//PTHR24067:SF44 - UBIQUITIN-CONJUGATING ENZYME E2 // SUBFAMILY NOT NAMED // UBIQUITIN-CONJUGATING ENZYME E2 C	chr_3B	1	18618923	18619955
Fxa3Bg202418	Fxa3Bg202418.2	Fx_ananassa_Royal_Royce_v1.0	701	Fx	(1 of 2) PTHR24067//PTHR24067:SF121//PTHR24067:SF44 - UBIQUITIN-CONJUGATING ENZYME E2 // SUBFAMILY NOT NAMED // UBIQUITIN-CONJUGATING ENZYME E2 C	chr_3B	1	18618923	18619955
Fxa3Bg203042	Fxa3Bg203042.1	Fx_ananassa_Royal_Royce_v1.0	701	Fx	(1 of 2) PTHR28066//PTHR28066:SF1 - FAMILY NOT NAMED // 37S RIBOSOMAL PROTEIN MRP10, MITOCHONDRIAL	chr_3B	1	24797120	24798771
Fxa3Bg200366	Fxa3Bg200366.1	Fx_ananassa_Royal_Royce_v1.0	701	Fx	(1 of 2) PTHR31223//PTHR31223:SF14 - FAMILY NOT NAMED // CYTOKININ RIBOSIDE 5'-MONOPHOSPHATE PHOSPHORIBOHYDROLASE LOG5	chr_3B	1	1949301	1950910
Fxa3Bg203483	Fxa3Bg203483.1	Fx_ananassa_Royal_Royce_v1.0	701	Fx	(1 of 2) PTHR31234//PTHR31234:SF7 - FAMILY NOT NAMED // LATE EMBRYOGENESIS ABUNDANT HYDROXYPROLINE-RICH GLYCOPROTEIN	chr_3B	-1	28288751	28290299
Fxa3Bg202677	Fxa3Bg202677.1	Fx_ananassa_Royal_Royce_v1.0	701	Fx	(1 of 2) PTHR31374:SF16 - AUXIN-RESPONSIVE FAMILY PROTEIN	chr_3B	1	21269964	21273541
Fxa3Bg202286	Fxa3Bg202286.1	Fx_ananassa_Royal_Royce_v1.0	701	Fx	(1 of 2) PTHR31576//PTHR31576:SF2 - FAMILY NOT NAMED // TATA BOX-BINDING PROTEIN-ASSOCIATED FACTOR RNA POLYMERASE I SUBUNIT B	chr_3B	-1	17104756	17107912
Fxa3Bg202373	Fxa3Bg202373.1	Fx_ananassa_Royal_Royce_v1.0	701	Fx	(1 of 2) PTHR31956:SF10 - NON-SPECIFIC PHOSPHOLIPASE C2	chr_3B	1	18258023	18260865
Fxa3Bg203079	Fxa3Bg203079.1	Fx_ananassa_Royal_Royce_v1.0	701	Fx	(1 of 2) PTHR32382//PTHR32382:SF0 - FAMILY NOT NAMED // FASCICLIN-LIKE ARABINOGALACTAN PROTEIN 4	chr_3B	1	25158097	25160148
Fxa3Bg202643	Fxa3Bg202643.1	Fx_ananassa_Royal_Royce_v1.0	701	Fx	(1 of 2) PTHR33122:SF4 - BIFUNCTIONAL INHIBITOR/LIPID-TRANSFER PROTEIN/SEED STORAGE 2S ALBUMIN-LIKE PROTEIN	chr_3B	-1	20838101	20838532
Fxa3Bg203021	Fxa3Bg203021.1	Fx_ananassa_Royal_Royce_v1.0	701	Fx	(1 of 2) PTHR34565//PTHR34565:SF1 - FAMILY NOT NAMED // TRANSMEMBRANE PROTEIN	chr_3B	1	24643447	24652848
Fxa3Bg203426	Fxa3Bg203426.1	Fx_ananassa_Royal_Royce_v1.0	701	Fx	(1 of 2) PTHR34935:SF1 - PROTEIN TIC110, CHLOROPLASTIC	chr_3B	1	27943579	27952165
Fxa3Bg203426	Fxa3Bg203426.2	Fx_ananassa_Royal_Royce_v1.0	701	Fx	(1 of 2) PTHR34935:SF1 - PROTEIN TIC110, CHLOROPLASTIC	chr_3B	1	27943579	27952165
Fxa3Bg202469	Fxa3Bg202469.1	Fx_ananassa_Royal_Royce_v1.0	701	Fx	(1 of 2) PTHR34940:SF1 - PHOTOSYSTEM II 5 KDA PROTEIN, CHLOROPLASTIC	chr_3B	1	19050946	19052481
Fxa3Bg200418	Fxa3Bg200418.1	Fx_ananassa_Royal_Royce_v1.0	701	Fx	(1 of 2) PTHR35130//PTHR35130:SF1 - FAMILY NOT NAMED // MEDIATOR OF RNA POLYMERASE II TRANSCRIPTION SUBUNIT 16	chr_3B	1	2303385	2316745
Fxa3Bg202233	Fxa3Bg202233.1	Fx_ananassa_Royal_Royce_v1.0	701	Fx	(1 of 2) PTHR36311//PTHR36311:SF1 - FAMILY NOT NAMED // PHOTOSYSTEM I SUBUNIT O	chr_3B	-1	16559013	16560589
Fxa3Bg202233	Fxa3Bg202233.2	Fx_ananassa_Royal_Royce_v1.0	701	Fx	(1 of 2) PTHR36311//PTHR36311:SF1 - FAMILY NOT NAMED // PHOTOSYSTEM I SUBUNIT O	chr_3B	-1	16559013	16560589
Fxa3Bg201803	Fxa3Bg201803.1	Fx_ananassa_Royal_Royce_v1.0	701	Fx	(1 of 20) 4.2.3.119 - (-)-alpha-pinene synthase / (-)-alpha-pinene/(-)-camphene synthase	chr_3B	1	12423279	12428768
Fxa3Bg201447	Fxa3Bg201447.1	Fx_ananassa_Royal_Royce_v1.0	701	Fx	(1 of 20) IPR006580//IPR008906//IPR012337//IPR025398 - Zinc finger, TTF-type // HAT dimerisation domain, C-terminal // Ribonuclease H-like domain // Domain of unknown function DUF4371	chr_3B	1	9451765	9454333
Fxa3Bg202170	Fxa3Bg202170.1	Fx_ananassa_Royal_Royce_v1.0	701	Fx	(1 of 20) IPR006580//IPR008906//IPR012337//IPR025398 - Zinc finger, TTF-type // HAT dimerisation domain, C-terminal // Ribonuclease H-like domain // Domain of unknown function DUF4371	chr_3B	-1	15941602	15944016
Fxa3Bg200115	Fxa3Bg200115.1	Fx_ananassa_Royal_Royce_v1.0	701	Fx	(1 of 20) PF00234 - Protease inhibitor/seed storage/LTP family (Tryp_alpha_amyl)	chr_3B	1	533372	533850
Fxa3Bg200215	Fxa3Bg200215.1	Fx_ananassa_Royal_Royce_v1.0	701	Fx	(1 of 20) PF06454 - Protein of unknown function (DUF1084) (DUF1084)	chr_3B	-1	986391	989546
Fxa3Bg200515	Fxa3Bg200515.1	Fx_ananassa_Royal_Royce_v1.0	701	Fx	(1 of 20) PF06454 - Protein of unknown function (DUF1084) (DUF1084)	chr_3B	1	2908882	2914585
Fxa3Bg200116	Fxa3Bg200116.1	Fx_ananassa_Royal_Royce_v1.0	701	Fx	(1 of 20) PF12056 - Protein of unknown function (DUF3537) (DUF3537)	chr_3B	-1	534139	535963
Fxa3Bg203621	Fxa3Bg203621.1	Fx_ananassa_Royal_Royce_v1.0	701	Fx	(1 of 20) PF16987 - KIX domain (KIX_2)	chr_3B	1	29194536	29199399
Fxa3Bg203111	Fxa3Bg203111.1	Fx_ananassa_Royal_Royce_v1.0	701	Fx	(1 of 20) PTHR10209//PTHR10209:SF174 - OXIDOREDUCTASE, 2OG-FE II OXYGENASE FAMILY PROTEIN // 2-OXOGLUTARATE (2OG) AND FE(II)-DEPENDENT OXYGENASE SUPERFAMILY PROTEIN-RELATED	chr_3B	1	25397715	25398732
Fxa3Bg200806	Fxa3Bg200806.1	Fx_ananassa_Royal_Royce_v1.0	701	Fx	(1 of 20) PTHR11017//PTHR11017:SF155 - LEUCINE-RICH REPEAT-CONTAINING PROTEIN // SUBFAMILY NOT NAMED	chr_3B	-1	4752786	4754187
Fxa3Bg201190	Fxa3Bg201190.1	Fx_ananassa_Royal_Royce_v1.0	701	Fx	(1 of 20) PTHR11697//PTHR11697:SF137 - GENERAL TRANSCRIPTION FACTOR 2-RELATED ZINC FINGER PROTEIN // SUBFAMILY NOT NAMED	chr_3B	1	7417581	7420237
Fxa3Bg201604	Fxa3Bg201604.1	Fx_ananassa_Royal_Royce_v1.0	701	Fx	(1 of 20) PTHR22835//PTHR22835:SF268 - ZINC FINGER FYVE DOMAIN CONTAINING PROTEIN // SUBFAMILY NOT NAMED	chr_3B	-1	10718747	10719092
Fxa3Bg200263	Fxa3Bg200263.1	Fx_ananassa_Royal_Royce_v1.0	701	Fx	(1 of 20) PTHR22950:SF235 - LYSINE HISTIDINE TRANSPORTER 1-RELATED	chr_3B	1	1300675	1302900
Fxa3Bg200263	Fxa3Bg200263.2	Fx_ananassa_Royal_Royce_v1.0	701	Fx	(1 of 20) PTHR22950:SF235 - LYSINE HISTIDINE TRANSPORTER 1-RELATED	chr_3B	1	1300675	1302900
Fxa3Bg201698	Fxa3Bg201698.1	Fx_ananassa_Royal_Royce_v1.0	701	Fx	(1 of 20) PTHR31636//PTHR31636:SF46 - FAMILY NOT NAMED // SCARECROW-LIKE PROTEIN 11-RELATED	chr_3B	-1	11479262	11479790
Fxa3Bg203119	Fxa3Bg203119.1	Fx_ananassa_Royal_Royce_v1.0	701	Fx	(1 of 20) PTHR31636:SF46 - SCARECROW-LIKE PROTEIN 11-RELATED	chr_3B	-1	25507363	25508862
Fxa3Bg203121	Fxa3Bg203121.1	Fx_ananassa_Royal_Royce_v1.0	701	Fx	(1 of 20) PTHR31636:SF46 - SCARECROW-LIKE PROTEIN 11-RELATED	chr_3B	1	25517434	25519224
Fxa3Bg203122	Fxa3Bg203122.1	Fx_ananassa_Royal_Royce_v1.0	701	Fx	(1 of 20) PTHR31636:SF46 - SCARECROW-LIKE PROTEIN 11-RELATED	chr_3B	1	25530892	25533176
Fxa3Bg200012	Fxa3Bg200012.1	Fx_ananassa_Royal_Royce_v1.0	701	Fx	(1 of 201) PF01535//PF13041//PF14432 - PPR repeat (PPR) // PPR repeat family (PPR_2) // DYW family of nucleic acid deaminases (DYW_deaminase)	chr_3B	-1	75500	79819
Fxa3Bg200824	Fxa3Bg200824.1	Fx_ananassa_Royal_Royce_v1.0	701	Fx	(1 of 201) PF01535//PF13041//PF14432 - PPR repeat (PPR) // PPR repeat family (PPR_2) // DYW family of nucleic acid deaminases (DYW_deaminase)	chr_3B	1	4855121	4856956
Fxa3Bg201335	Fxa3Bg201335.1	Fx_ananassa_Royal_Royce_v1.0	701	Fx	(1 of 201) PF01535//PF13041//PF14432 - PPR repeat (PPR) // PPR repeat family (PPR_2) // DYW family of nucleic acid deaminases (DYW_deaminase)	chr_3B	1	8522329	8527597
Fxa3Bg202147	Fxa3Bg202147.1	Fx_ananassa_Royal_Royce_v1.0	701	Fx	(1 of 201) PF01535//PF13041//PF14432 - PPR repeat (PPR) // PPR repeat family (PPR_2) // DYW family of nucleic acid deaminases (DYW_deaminase)	chr_3B	1	15679822	15680877
Fxa3Bg202147	Fxa3Bg202147.2	Fx_ananassa_Royal_Royce_v1.0	701	Fx	(1 of 201) PF01535//PF13041//PF14432 - PPR repeat (PPR) // PPR repeat family (PPR_2) // DYW family of nucleic acid deaminases (DYW_deaminase)	chr_3B	1	15679822	15680877
Fxa3Bg202160	Fxa3Bg202160.1	Fx_ananassa_Royal_Royce_v1.0	701	Fx	(1 of 201) PF01535//PF13041//PF14432 - PPR repeat (PPR) // PPR repeat family (PPR_2) // DYW family of nucleic acid deaminases (DYW_deaminase)	chr_3B	1	15841735	15843687
Fxa3Bg202199	Fxa3Bg202199.1	Fx_ananassa_Royal_Royce_v1.0	701	Fx	(1 of 201) PF01535//PF13041//PF14432 - PPR repeat (PPR) // PPR repeat family (PPR_2) // DYW family of nucleic acid deaminases (DYW_deaminase)	chr_3B	1	16251161	16254489
Fxa3Bg202510	Fxa3Bg202510.1	Fx_ananassa_Royal_Royce_v1.0	701	Fx	(1 of 201) PF01535//PF13041//PF14432 - PPR repeat (PPR) // PPR repeat family (PPR_2) // DYW family of nucleic acid deaminases (DYW_deaminase)	chr_3B	1	19475803	19477845
Fxa3Bg203115	Fxa3Bg203115.1	Fx_ananassa_Royal_Royce_v1.0	701	Fx	(1 of 201) PF01535//PF13041//PF14432 - PPR repeat (PPR) // PPR repeat family (PPR_2) // DYW family of nucleic acid deaminases (DYW_deaminase)	chr_3B	1	25469184	25471799
Fxa3Bg203243	Fxa3Bg203243.1	Fx_ananassa_Royal_Royce_v1.0	701	Fx	(1 of 201) PF01535//PF13041//PF14432 - PPR repeat (PPR) // PPR repeat family (PPR_2) // DYW family of nucleic acid deaminases (DYW_deaminase)	chr_3B	1	26560292	26563422
Fxa3Bg200459	Fxa3Bg200459.1	Fx_ananassa_Royal_Royce_v1.0	701	Fx	(1 of 201) PF12937 - F-box-like (F-box-like)	chr_3B	-1	2533991	2536003
Fxa3Bg203836	Fxa3Bg203836.1	Fx_ananassa_Royal_Royce_v1.0	701	Fx	(1 of 21) 1.14.12.20 - Pheophorbide a oxygenase / Pheide a oxygenase	chr_3B	1	30792602	30796036
Fxa3Bg203839	Fxa3Bg203839.1	Fx_ananassa_Royal_Royce_v1.0	701	Fx	(1 of 21) 1.14.12.20 - Pheophorbide a oxygenase / Pheide a oxygenase	chr_3B	1	30807724	30810614
Fxa3Bg202122	Fxa3Bg202122.1	Fx_ananassa_Royal_Royce_v1.0	701	Fx	(1 of 21) 1.14.13.184 - Protopanaxadiol 6-hydroxylase / Protopanaxatriol synthase	chr_3B	-1	15424238	15426103
Fxa3Bg200600	Fxa3Bg200600.1	Fx_ananassa_Royal_Royce_v1.0	701	Fx	(1 of 21) IPR001245//IPR011009 - Serine-threonine/tyrosine-protein kinase catalytic domain // Protein kinase-like domain	chr_3B	-1	3489214	3489811
Fxa3Bg200607	Fxa3Bg200607.1	Fx_ananassa_Royal_Royce_v1.0	701	Fx	(1 of 21) IPR001245//IPR011009 - Serine-threonine/tyrosine-protein kinase catalytic domain // Protein kinase-like domain	chr_3B	-1	3564153	3564742
Fxa3Bg201071	Fxa3Bg201071.1	Fx_ananassa_Royal_Royce_v1.0	701	Fx	(1 of 21) IPR001245//IPR011009 - Serine-threonine/tyrosine-protein kinase catalytic domain // Protein kinase-like domain	chr_3B	-1	6498191	6499408
Fxa3Bg203200	Fxa3Bg203200.1	Fx_ananassa_Royal_Royce_v1.0	701	Fx	(1 of 21) IPR001245//IPR011009 - Serine-threonine/tyrosine-protein kinase catalytic domain // Protein kinase-like domain	chr_3B	-1	26236637	26237332
Fxa3Bg203642	Fxa3Bg203642.1	Fx_ananassa_Royal_Royce_v1.0	701	Fx	(1 of 21) IPR001810//IPR011043 - F-box domain // Galactose oxidase/kelch, beta-propeller	chr_3B	1	29312138	29313353
Fxa3Bg201630	Fxa3Bg201630.1	Fx_ananassa_Royal_Royce_v1.0	701	Fx	(1 of 21) IPR001810//IPR013187//IPR017451 - F-box domain // F-box associated domain, type 3 // F-box associated interaction domain	chr_3B	-1	10929866	10931204
Fxa3Bg200401	Fxa3Bg200401.1	Fx_ananassa_Royal_Royce_v1.0	701	Fx	(1 of 21) IPR003663//IPR005828//IPR020846 - Sugar/inositol transporter // Major facilitator, sugar transporter-like // Major facilitator superfamily domain	chr_3B	1	2187955	2190148
Fxa3Bg202511	Fxa3Bg202511.1	Fx_ananassa_Royal_Royce_v1.0	701	Fx	(1 of 21) K05863 - solute carrier family 25 (mitochondrial adenine nucleotide translocator), member 4/5/6/31 (SLC25A4S, ANT)	chr_3B	-1	19484139	19485727
Fxa3Bg203257	Fxa3Bg203257.1	Fx_ananassa_Royal_Royce_v1.0	701	Fx	(1 of 21) K07300 - Ca2+:H+ antiporter (chaA, CAX)	chr_3B	-1	26634390	26638040
Fxa3Bg203178	Fxa3Bg203178.1	Fx_ananassa_Royal_Royce_v1.0	701	Fx	(1 of 21) K14500 - BR-signaling kinase (BSK)	chr_3B	1	26069977	26073415
Fxa3Bg201136	Fxa3Bg201136.1	Fx_ananassa_Royal_Royce_v1.0	701	Fx	(1 of 21) PF07797 - Protein of unknown function (DUF1639) (DUF1639)	chr_3B	1	6958997	6961844
Fxa3Bg201136	Fxa3Bg201136.2	Fx_ananassa_Royal_Royce_v1.0	701	Fx	(1 of 21) PF07797 - Protein of unknown function (DUF1639) (DUF1639)	chr_3B	1	6958997	6961844
Fxa3Bg203864	Fxa3Bg203864.1	Fx_ananassa_Royal_Royce_v1.0	701	Fx	(1 of 21) PF07797 - Protein of unknown function (DUF1639) (DUF1639)	chr_3B	1	30920897	30922056
Fxa3Bg203864	Fxa3Bg203864.2	Fx_ananassa_Royal_Royce_v1.0	701	Fx	(1 of 21) PF07797 - Protein of unknown function (DUF1639) (DUF1639)	chr_3B	1	30920897	30922056
Fxa3Bg200872	Fxa3Bg200872.1	Fx_ananassa_Royal_Royce_v1.0	701	Fx	(1 of 21) PF14559 - Tetratricopeptide repeat (TPR_19)	chr_3B	1	5171672	5175045
Fxa3Bg201384	Fxa3Bg201384.1	Fx_ananassa_Royal_Royce_v1.0	701	Fx	(1 of 21) PTHR11452//PTHR11452:SF14 - ALPHA-GALACTOSIDASE/ALPHA-N-ACETYLGALACTOSAMINIDASE // ALPHA-GALACTOSIDASE A	chr_3B	1	8920742	8921075
Fxa3Bg201089	Fxa3Bg201089.1	Fx_ananassa_Royal_Royce_v1.0	701	Fx	(1 of 21) PTHR11926//PTHR11926:SF242 - GLUCOSYL/GLUCURONOSYL TRANSFERASES // UDP-GLYCOSYLTRANSFERASE 71B2-RELATED	chr_3B	1	6631779	6633676
Fxa3Bg201090	Fxa3Bg201090.1	Fx_ananassa_Royal_Royce_v1.0	701	Fx	(1 of 21) PTHR11926//PTHR11926:SF242 - GLUCOSYL/GLUCURONOSYL TRANSFERASES // UDP-GLYCOSYLTRANSFERASE 71B2-RELATED	chr_3B	-1	6633899	6635350
Fxa3Bg203242	Fxa3Bg203242.1	Fx_ananassa_Royal_Royce_v1.0	701	Fx	(1 of 21) PTHR11926//PTHR11926:SF242 - GLUCOSYL/GLUCURONOSYL TRANSFERASES // UDP-GLYCOSYLTRANSFERASE 71B2-RELATED	chr_3B	1	26552969	26554405
Fxa3Bg201329	Fxa3Bg201329.1	Fx_ananassa_Royal_Royce_v1.0	701	Fx	(1 of 21) PTHR31623//PTHR31623:SF15 - FAMILY NOT NAMED // ACETYL-COA:BENZYLALCOHOL ACETYLTRANFERASE-LIKE PROTEIN-RELATED	chr_3B	1	8487035	8488363
Fxa3Bg201401	Fxa3Bg201401.1	Fx_ananassa_Royal_Royce_v1.0	701	Fx	(1 of 21) PTHR31623:SF15 - ACETYL-COA:BENZYLALCOHOL ACETYLTRANFERASE-LIKE PROTEIN-RELATED	chr_3B	-1	9162394	9163203
Fxa3Bg200100	Fxa3Bg200100.1	Fx_ananassa_Royal_Royce_v1.0	701	Fx	(1 of 212) PF02298 - Plastocyanin-like domain (Cu_bind_like)	chr_3B	-1	470236	471009
Fxa3Bg201884	Fxa3Bg201884.1	Fx_ananassa_Royal_Royce_v1.0	701	Fx	(1 of 212) PF02298 - Plastocyanin-like domain (Cu_bind_like)	chr_3B	1	13209544	13210535
Fxa3Bg203356	Fxa3Bg203356.1	Fx_ananassa_Royal_Royce_v1.0	701	Fx	(1 of 212) PF02298 - Plastocyanin-like domain (Cu_bind_like)	chr_3B	-1	27490723	27495445
Fxa3Bg202128	Fxa3Bg202128.1	Fx_ananassa_Royal_Royce_v1.0	701	Fx	(1 of 212) PF10551 - MULE transposase domain (MULE)	chr_3B	-1	15476534	15477193
Fxa3Bg202114	Fxa3Bg202114.1	Fx_ananassa_Royal_Royce_v1.0	701	Fx	(1 of 219) IPR006553 - Leucine-rich repeat, cysteine-containing subtype	chr_3B	-1	15371410	15372223
Fxa3Bg202114	Fxa3Bg202114.2	Fx_ananassa_Royal_Royce_v1.0	701	Fx	(1 of 219) IPR006553 - Leucine-rich repeat, cysteine-containing subtype	chr_3B	-1	15371410	15372223
Fxa3Bg203477	Fxa3Bg203477.1	Fx_ananassa_Royal_Royce_v1.0	701	Fx	(1 of 219) IPR006553 - Leucine-rich repeat, cysteine-containing subtype	chr_3B	-1	28265179	28266630
Fxa3Bg200373	Fxa3Bg200373.1	Fx_ananassa_Royal_Royce_v1.0	701	Fx	(1 of 22) 1.6.5.9 - NADH:ubiquinone reductase (non-electrogenic) / Ubiquinone reductase	chr_3B	1	1982535	1985491
Fxa3Bg202312	Fxa3Bg202312.1	Fx_ananassa_Royal_Royce_v1.0	701	Fx	(1 of 22) 3.4.24.56 - Insulysin / Insulinase	chr_3B	1	17347062	17348167
Fxa3Bg203454	Fxa3Bg203454.1	Fx_ananassa_Royal_Royce_v1.0	701	Fx	(1 of 22) 3.4.24.56 - Insulysin / Insulinase	chr_3B	-1	28140359	28140889
Fxa3Bg200492	Fxa3Bg200492.1	Fx_ananassa_Royal_Royce_v1.0	701	Fx	(1 of 22) IPR013187//IPR017451 - F-box associated domain, type 3 // F-box associated interaction domain	chr_3B	-1	2730556	2731891
Fxa3Bg201752	Fxa3Bg201752.1	Fx_ananassa_Royal_Royce_v1.0	701	Fx	(1 of 22) IPR016082 - Ribosomal protein L30, ferredoxin-like fold domain	chr_3B	-1	11953757	11954142
Fxa3Bg201827	Fxa3Bg201827.1	Fx_ananassa_Royal_Royce_v1.0	701	Fx	(1 of 22) IPR016082 - Ribosomal protein L30, ferredoxin-like fold domain	chr_3B	1	12651894	12652279
Fxa3Bg200043	Fxa3Bg200043.1	Fx_ananassa_Royal_Royce_v1.0	701	Fx	(1 of 22) K00507 - stearoyl-CoA desaturase (delta-9 desaturase) (SCD, desC)	chr_3B	-1	201862	203202
Fxa3Bg200855	Fxa3Bg200855.1	Fx_ananassa_Royal_Royce_v1.0	701	Fx	(1 of 22) K08064 - nuclear transcription factor Y, alpha (NFYA)	chr_3B	-1	5062989	5066028
Fxa3Bg201392	Fxa3Bg201392.1	Fx_ananassa_Royal_Royce_v1.0	701	Fx	(1 of 22) K11855 - ubiquitin carboxyl-terminal hydrolase 36/42 [EC:3.4.19.12] (USP36_42)	chr_3B	1	9057077	9062564
Fxa3Bg201440	Fxa3Bg201440.1	Fx_ananassa_Royal_Royce_v1.0	701	Fx	(1 of 22) PTHR31415:SF4 - HARPIN-INDUCED PROTEIN-LIKE-RELATED	chr_3B	1	9395925	9396608
Fxa3Bg202839	Fxa3Bg202839.1	Fx_ananassa_Royal_Royce_v1.0	701	Fx	(1 of 223) PF00319 - SRF-type transcription factor (DNA-binding and dimerisation domain) (SRF-TF)	chr_3B	1	23166557	23168586
Fxa3Bg200246	Fxa3Bg200246.1	Fx_ananassa_Royal_Royce_v1.0	701	Fx	(1 of 228) 1.11.1.7 - Peroxidase / Lactoperoxidase	chr_3B	1	1148074	1150115
Fxa3Bg203429	Fxa3Bg203429.1	Fx_ananassa_Royal_Royce_v1.0	701	Fx	(1 of 228) 1.11.1.7 - Peroxidase / Lactoperoxidase	chr_3B	1	27967347	27968663
Fxa3Bg200273	Fxa3Bg200273.1	Fx_ananassa_Royal_Royce_v1.0	701	Fx	(1 of 23) 2.7.11.7 - [Myosin heavy-chain] kinase / Myosin II heavy-chain kinase	chr_3B	-1	1338089	1339439
Fxa3Bg201307	Fxa3Bg201307.1	Fx_ananassa_Royal_Royce_v1.0	701	Fx	(1 of 23) IPR000719//IPR000858//IPR001245//IPR001480//IPR002290//IPR003609//IPR011009//IPR020635//IPR024171 - Protein kinase domain // S-locus glycoprotein domain // Serine-threonine/tyrosine-protein kinase catalytic domain // Bulb-type lectin domain // Serine/threonine/dual specificity protein kinase, catalytic domain // PAN/Apple domain // Protein kinase-like domain // Tyrosine-protein kinase, …	chr_3B	1	8333615	8337219
Fxa3Bg201805	Fxa3Bg201805.1	Fx_ananassa_Royal_Royce_v1.0	701	Fx	(1 of 23) IPR000719//IPR000858//IPR001245//IPR001480//IPR002290//IPR003609//IPR011009//IPR020635//IPR024171 - Protein kinase domain // S-locus glycoprotein domain // Serine-threonine/tyrosine-protein kinase catalytic domain // Bulb-type lectin domain // Serine/threonine/dual specificity protein kinase, catalytic domain // PAN/Apple domain // Protein kinase-like domain // Tyrosine-protein kinase, …	chr_3B	1	12440977	12444095
Fxa3Bg200479	Fxa3Bg200479.1	Fx_ananassa_Royal_Royce_v1.0	701	Fx	(1 of 23) IPR001810//IPR006652 - F-box domain // Kelch repeat type 1	chr_3B	1	2657803	2659020
Fxa3Bg202797	Fxa3Bg202797.1	Fx_ananassa_Royal_Royce_v1.0	701	Fx	(1 of 23) IPR001810//IPR006652 - F-box domain // Kelch repeat type 1	chr_3B	-1	22650362	22651450
Fxa3Bg203815	Fxa3Bg203815.1	Fx_ananassa_Royal_Royce_v1.0	701	Fx	(1 of 23) IPR001810//IPR006652 - F-box domain // Kelch repeat type 1	chr_3B	-1	30672680	30675903
Fxa3Bg201198	Fxa3Bg201198.1	Fx_ananassa_Royal_Royce_v1.0	701	Fx	(1 of 23) IPR006564//IPR007527 - Zinc finger, PMZ-type // Zinc finger, SWIM-type	chr_3B	-1	7449930	7457724
Fxa3Bg202065	Fxa3Bg202065.1	Fx_ananassa_Royal_Royce_v1.0	701	Fx	(1 of 23) K06966 - uncharacterized protein (K06966)	chr_3B	1	14858708	14860453
Fxa3Bg201768	Fxa3Bg201768.1	Fx_ananassa_Royal_Royce_v1.0	701	Fx	(1 of 23) K10418 - dynein light chain LC8-type (DYNLL)	chr_3B	-1	12079436	12079859
Fxa3Bg202708	Fxa3Bg202708.1	Fx_ananassa_Royal_Royce_v1.0	701	Fx	(1 of 23) PF07795 - Protein of unknown function (DUF1635) (DUF1635)	chr_3B	1	21639263	21640468
Fxa3Bg201911	Fxa3Bg201911.1	Fx_ananassa_Royal_Royce_v1.0	701	Fx	(1 of 23) PTHR23500//PTHR23500:SF62 - FAMILY NOT NAMED // SUGAR TRANSPORTER ERD6-LIKE 14-RELATED	chr_3B	-1	13487587	13491439
Fxa3Bg201571	Fxa3Bg201571.1	Fx_ananassa_Royal_Royce_v1.0	701	Fx	(1 of 234) 3.4.22.68 - Ulp1 peptidase / Ulp1 protease	chr_3B	1	10427535	10429288
Fxa3Bg201571	Fxa3Bg201571.2	Fx_ananassa_Royal_Royce_v1.0	701	Fx	(1 of 234) 3.4.22.68 - Ulp1 peptidase / Ulp1 protease	chr_3B	1	10427535	10429288
Fxa3Bg201571	Fxa3Bg201571.3	Fx_ananassa_Royal_Royce_v1.0	701	Fx	(1 of 234) 3.4.22.68 - Ulp1 peptidase / Ulp1 protease	chr_3B	1	10427535	10429288
Fxa3Bg201571	Fxa3Bg201571.4	Fx_ananassa_Royal_Royce_v1.0	701	Fx	(1 of 234) 3.4.22.68 - Ulp1 peptidase / Ulp1 protease	chr_3B	1	10427535	10429288
Fxa3Bg201571	Fxa3Bg201571.5	Fx_ananassa_Royal_Royce_v1.0	701	Fx	(1 of 234) 3.4.22.68 - Ulp1 peptidase / Ulp1 protease	chr_3B	1	10427535	10429288
Fxa3Bg201917	Fxa3Bg201917.1	Fx_ananassa_Royal_Royce_v1.0	701	Fx	(1 of 234) 3.4.22.68 - Ulp1 peptidase / Ulp1 protease	chr_3B	-1	13563574	13569856
Fxa3Bg202815	Fxa3Bg202815.1	Fx_ananassa_Royal_Royce_v1.0	701	Fx	(1 of 234) 3.4.22.68 - Ulp1 peptidase / Ulp1 protease	chr_3B	1	22868343	22870318
Fxa3Bg202815	Fxa3Bg202815.2	Fx_ananassa_Royal_Royce_v1.0	701	Fx	(1 of 234) 3.4.22.68 - Ulp1 peptidase / Ulp1 protease	chr_3B	1	22868343	22870318
Fxa3Bg202815	Fxa3Bg202815.3	Fx_ananassa_Royal_Royce_v1.0	701	Fx	(1 of 234) 3.4.22.68 - Ulp1 peptidase / Ulp1 protease	chr_3B	1	22868343	22870318
Fxa3Bg202986	Fxa3Bg202986.1	Fx_ananassa_Royal_Royce_v1.0	701	Fx	(1 of 234) 3.4.23.12 - Nepenthesin / Nepenthes aspartic proteinase	chr_3B	-1	24403247	24405442
Fxa3Bg200154	Fxa3Bg200154.1	Fx_ananassa_Royal_Royce_v1.0	701	Fx	(1 of 238) PF03106 - WRKY DNA -binding domain (WRKY)	chr_3B	1	721843	724161
Fxa3Bg203875	Fxa3Bg203875.1	Fx_ananassa_Royal_Royce_v1.0	701	Fx	(1 of 238) PF03106 - WRKY DNA -binding domain (WRKY)	chr_3B	-1	30999315	30999822
Fxa3Bg200018	Fxa3Bg200018.1	Fx_ananassa_Royal_Royce_v1.0	701	Fx	(1 of 24) 3.6.4.12//3.6.4.13 - DNA helicase // RNA helicase	chr_3B	1	102471	109028
Fxa3Bg200018	Fxa3Bg200018.2	Fx_ananassa_Royal_Royce_v1.0	701	Fx	(1 of 24) 3.6.4.12//3.6.4.13 - DNA helicase // RNA helicase	chr_3B	1	102471	109028
Fxa3Bg200018	Fxa3Bg200018.3	Fx_ananassa_Royal_Royce_v1.0	701	Fx	(1 of 24) 3.6.4.12//3.6.4.13 - DNA helicase // RNA helicase	chr_3B	1	102471	109028
Fxa3Bg202425	Fxa3Bg202425.1	Fx_ananassa_Royal_Royce_v1.0	701	Fx	(1 of 24) IPR000490//IPR017853 - Glycoside hydrolase, family 17 // Glycoside hydrolase superfamily	chr_3B	1	18653138	18654269
Fxa3Bg202427	Fxa3Bg202427.1	Fx_ananassa_Royal_Royce_v1.0	701	Fx	(1 of 24) IPR000490//IPR017853 - Glycoside hydrolase, family 17 // Glycoside hydrolase superfamily	chr_3B	1	18668307	18669593
Fxa3Bg203491	Fxa3Bg203491.1	Fx_ananassa_Royal_Royce_v1.0	701	Fx	(1 of 24) IPR000719//IPR001245//IPR001611//IPR002290//IPR011009//IPR013210//IPR020635 - Protein kinase domain // Serine-threonine/tyrosine-protein kinase catalytic domain // Leucine-rich repeat // Serine/threonine/dual specificity protein kinase, catalytic domain // Protein kinase-like domain // Leucine-rich repeat-containing N-terminal, plant-type // Tyrosine-protein kinase, catalytic domain	chr_3B	-1	28335970	28338306
Fxa3Bg203421	Fxa3Bg203421.1	Fx_ananassa_Royal_Royce_v1.0	701	Fx	(1 of 24) IPR006527//IPR017451 - F-box associated domain, type 1 // F-box associated interaction domain	chr_3B	-1	27906448	27907602
Fxa3Bg203850	Fxa3Bg203850.1	Fx_ananassa_Royal_Royce_v1.0	701	Fx	(1 of 24) K07374 - tubulin alpha (TUBA)	chr_3B	-1	30863481	30866114
Fxa3Bg200228	Fxa3Bg200228.1	Fx_ananassa_Royal_Royce_v1.0	701	Fx	(1 of 24) KOG0484 - Transcription factor PHOX2/ARIX, contains HOX domain	chr_3B	-1	1051475	1054879
Fxa3Bg200264	Fxa3Bg200264.1	Fx_ananassa_Royal_Royce_v1.0	701	Fx	(1 of 24) KOG1756 - Histone 2A	chr_3B	1	1303541	1305712
Fxa3Bg201451	Fxa3Bg201451.1	Fx_ananassa_Royal_Royce_v1.0	701	Fx	(1 of 24) PF16719 - SAWADEE domain (SAWADEE)	chr_3B	1	9474957	9477378
Fxa3Bg201451	Fxa3Bg201451.2	Fx_ananassa_Royal_Royce_v1.0	701	Fx	(1 of 24) PF16719 - SAWADEE domain (SAWADEE)	chr_3B	1	9474957	9477378
Fxa3Bg201499	Fxa3Bg201499.1	Fx_ananassa_Royal_Royce_v1.0	701	Fx	(1 of 24) PF16719 - SAWADEE domain (SAWADEE)	chr_3B	1	9883060	9885248
Fxa3Bg200272	Fxa3Bg200272.1	Fx_ananassa_Royal_Royce_v1.0	701	Fx	(1 of 24) PTHR11685//PTHR11685:SF149 - RBR FAMILY RING FINGER AND IBR DOMAIN-CONTAINING // SUBFAMILY NOT NAMED	chr_3B	1	1335681	1336862
Fxa3Bg200720	Fxa3Bg200720.1	Fx_ananassa_Royal_Royce_v1.0	701	Fx	(1 of 248) IPR001471//IPR016177 - AP2/ERF domain // DNA-binding domain	chr_3B	-1	4205062	4205592
Fxa3Bg200763	Fxa3Bg200763.1	Fx_ananassa_Royal_Royce_v1.0	701	Fx	(1 of 248) IPR001471//IPR016177 - AP2/ERF domain // DNA-binding domain	chr_3B	-1	4470228	4470734
Fxa3Bg203304	Fxa3Bg203304.1	Fx_ananassa_Royal_Royce_v1.0	701	Fx	(1 of 248) IPR001471//IPR016177 - AP2/ERF domain // DNA-binding domain	chr_3B	-1	27026858	27027981
Fxa3Bg201248	Fxa3Bg201248.1	Fx_ananassa_Royal_Royce_v1.0	701	Fx	(1 of 249) IPR002048//IPR011992 - EF-hand domain // EF-hand domain pair	chr_3B	-1	7804495	7804992
Fxa3Bg200866	Fxa3Bg200866.1	Fx_ananassa_Royal_Royce_v1.0	701	Fx	(1 of 25) IPR000719//IPR001245//IPR002290//IPR011009//IPR020635//IPR021720 - Protein kinase domain // Serine-threonine/tyrosine-protein kinase catalytic domain // Serine/threonine/dual specificity protein kinase, catalytic domain // Protein kinase-like domain // Tyrosine-protein kinase, catalytic domain // Malectin	chr_3B	1	5134972	5137527
Fxa3Bg200176	Fxa3Bg200176.1	Fx_ananassa_Royal_Royce_v1.0	701	Fx	(1 of 25) K08341 - GABA(A) receptor-associated protein (GABARAP, ATG8, LC3)	chr_3B	-1	808960	810107
Fxa3Bg201966	Fxa3Bg201966.1	Fx_ananassa_Royal_Royce_v1.0	701	Fx	(1 of 25) K08341 - GABA(A) receptor-associated protein (GABARAP, ATG8, LC3)	chr_3B	1	13942553	13944958
Fxa3Bg201966	Fxa3Bg201966.2	Fx_ananassa_Royal_Royce_v1.0	701	Fx	(1 of 25) K08341 - GABA(A) receptor-associated protein (GABARAP, ATG8, LC3)	chr_3B	1	13942553	13944958
Fxa3Bg201761	Fxa3Bg201761.1	Fx_ananassa_Royal_Royce_v1.0	701	Fx	(1 of 25) K10357 - myosin V (MYO5)	chr_3B	1	12016601	12026810
Fxa3Bg201761	Fxa3Bg201761.2	Fx_ananassa_Royal_Royce_v1.0	701	Fx	(1 of 25) K10357 - myosin V (MYO5)	chr_3B	1	12016601	12026810
Fxa3Bg201761	Fxa3Bg201761.3	Fx_ananassa_Royal_Royce_v1.0	701	Fx	(1 of 25) K10357 - myosin V (MYO5)	chr_3B	1	12016601	12026810
Fxa3Bg201761	Fxa3Bg201761.4	Fx_ananassa_Royal_Royce_v1.0	701	Fx	(1 of 25) K10357 - myosin V (MYO5)	chr_3B	1	12016601	12026810
Fxa3Bg201761	Fxa3Bg201761.5	Fx_ananassa_Royal_Royce_v1.0	701	Fx	(1 of 25) K10357 - myosin V (MYO5)	chr_3B	1	12016601	12026810
Fxa3Bg201761	Fxa3Bg201761.6	Fx_ananassa_Royal_Royce_v1.0	701	Fx	(1 of 25) K10357 - myosin V (MYO5)	chr_3B	1	12016601	12026810
Fxa3Bg200780	Fxa3Bg200780.1	Fx_ananassa_Royal_Royce_v1.0	701	Fx	(1 of 25) PF05498 - Rapid ALkalinization Factor (RALF) (RALF)	chr_3B	1	4574952	4577431
Fxa3Bg200641	Fxa3Bg200641.1	Fx_ananassa_Royal_Royce_v1.0	701	Fx	(1 of 25) PF07939 - Protein of unknown function (DUF1685) (DUF1685)	chr_3B	1	3780590	3781611
Fxa3Bg203055	Fxa3Bg203055.1	Fx_ananassa_Royal_Royce_v1.0	701	Fx	(1 of 25) PTHR23155//PTHR23155:SF646 - LEUCINE-RICH REPEAT-CONTAINING PROTEIN // SUBFAMILY NOT NAMED	chr_3B	1	24944689	24948102
Fxa3Bg203484	Fxa3Bg203484.1	Fx_ananassa_Royal_Royce_v1.0	701	Fx	(1 of 25) PTHR23155//PTHR23155:SF646 - LEUCINE-RICH REPEAT-CONTAINING PROTEIN // SUBFAMILY NOT NAMED	chr_3B	1	28290895	28293397
Fxa3Bg203745	Fxa3Bg203745.1	Fx_ananassa_Royal_Royce_v1.0	701	Fx	(1 of 25) PTHR23155//PTHR23155:SF646 - LEUCINE-RICH REPEAT-CONTAINING PROTEIN // SUBFAMILY NOT NAMED	chr_3B	-1	30194092	30197799
Fxa3Bg202706	Fxa3Bg202706.1	Fx_ananassa_Royal_Royce_v1.0	701	Fx	(1 of 250) IPR001480 - Bulb-type lectin domain	chr_3B	1	21623584	21626753
Fxa3Bg201083	Fxa3Bg201083.1	Fx_ananassa_Royal_Royce_v1.0	701	Fx	(1 of 251) IPR011043 - Galactose oxidase/kelch, beta-propeller	chr_3B	1	6602103	6602890
Fxa3Bg203630	Fxa3Bg203630.1	Fx_ananassa_Royal_Royce_v1.0	701	Fx	(1 of 251) IPR011043 - Galactose oxidase/kelch, beta-propeller	chr_3B	-1	29238225	29240029
Fxa3Bg203592	Fxa3Bg203592.1	Fx_ananassa_Royal_Royce_v1.0	701	Fx	(1 of 26) K10523 - speckle-type POZ protein (SPOP)	chr_3B	-1	28991614	28993423
Fxa3Bg202940	Fxa3Bg202940.1	Fx_ananassa_Royal_Royce_v1.0	701	Fx	(1 of 26) K11254 - histone H4 (H4)	chr_3B	1	24001882	24002580
Fxa3Bg200072	Fxa3Bg200072.1	Fx_ananassa_Royal_Royce_v1.0	701	Fx	(1 of 26) KOG3399 - Predicted Yippee-type zinc-binding protein	chr_3B	-1	341803	343035
Fxa3Bg200761	Fxa3Bg200761.1	Fx_ananassa_Royal_Royce_v1.0	701	Fx	(1 of 26) PF03226 - Yippee zinc-binding/DNA-binding /Mis18, centromere assembly (Yippee-Mis18)	chr_3B	1	4460352	4464400
Fxa3Bg202364	Fxa3Bg202364.1	Fx_ananassa_Royal_Royce_v1.0	701	Fx	(1 of 26) PF05627 - Cleavage site for pathogenic type III effector avirulence factor Avr (AvrRpt-cleavage)	chr_3B	1	18181188	18182903
Fxa3Bg202364	Fxa3Bg202364.2	Fx_ananassa_Royal_Royce_v1.0	701	Fx	(1 of 26) PF05627 - Cleavage site for pathogenic type III effector avirulence factor Avr (AvrRpt-cleavage)	chr_3B	1	18181188	18182903
Fxa3Bg202364	Fxa3Bg202364.3	Fx_ananassa_Royal_Royce_v1.0	701	Fx	(1 of 26) PF05627 - Cleavage site for pathogenic type III effector avirulence factor Avr (AvrRpt-cleavage)	chr_3B	1	18181188	18182903
Fxa3Bg203660	Fxa3Bg203660.1	Fx_ananassa_Royal_Royce_v1.0	701	Fx	(1 of 26) PF05627 - Cleavage site for pathogenic type III effector avirulence factor Avr (AvrRpt-cleavage)	chr_3B	-1	29420997	29423297
Fxa3Bg200521	Fxa3Bg200521.1	Fx_ananassa_Royal_Royce_v1.0	701	Fx	(1 of 26) PTHR11875//PTHR11875:SF63 - TESTIS-SPECIFIC Y-ENCODED PROTEIN // NUCLEOSOME ASSEMBLY PROTEIN 1,4	chr_3B	-1	2941940	2943279
Fxa3Bg201949	Fxa3Bg201949.1	Fx_ananassa_Royal_Royce_v1.0	701	Fx	(1 of 263) PF13456 - Reverse transcriptase-like (RVT_3)	chr_3B	-1	13797274	13798441
Fxa3Bg202118	Fxa3Bg202118.1	Fx_ananassa_Royal_Royce_v1.0	701	Fx	(1 of 263) PF13456 - Reverse transcriptase-like (RVT_3)	chr_3B	-1	15401442	15401972
Fxa3Bg202465	Fxa3Bg202465.1	Fx_ananassa_Royal_Royce_v1.0	701	Fx	(1 of 263) PF13456 - Reverse transcriptase-like (RVT_3)	chr_3B	-1	19019969	19020796
Fxa3Bg202465	Fxa3Bg202465.2	Fx_ananassa_Royal_Royce_v1.0	701	Fx	(1 of 263) PF13456 - Reverse transcriptase-like (RVT_3)	chr_3B	-1	19019969	19020796
Fxa3Bg202536	Fxa3Bg202536.1	Fx_ananassa_Royal_Royce_v1.0	701	Fx	(1 of 263) PF13456 - Reverse transcriptase-like (RVT_3)	chr_3B	1	19696514	19696942
Fxa3Bg202580	Fxa3Bg202580.1	Fx_ananassa_Royal_Royce_v1.0	701	Fx	(1 of 263) PF13456 - Reverse transcriptase-like (RVT_3)	chr_3B	-1	20080806	20081208
Fxa3Bg202956	Fxa3Bg202956.1	Fx_ananassa_Royal_Royce_v1.0	701	Fx	(1 of 263) PF13456 - Reverse transcriptase-like (RVT_3)	chr_3B	-1	24150142	24151221
Fxa3Bg202662	Fxa3Bg202662.1	Fx_ananassa_Royal_Royce_v1.0	701	Fx	(1 of 27) PF04784//PF14389 - Protein of unknown function, DUF547 (DUF547) // Leucine-zipper of ternary complex factor MIP1 (Lzipper-MIP1)	chr_3B	-1	21060720	21065248
Fxa3Bg201701	Fxa3Bg201701.1	Fx_ananassa_Royal_Royce_v1.0	701	Fx	(1 of 27) PF04859 - Plant protein of unknown function (DUF641) (DUF641)	chr_3B	-1	11491481	11494609
Fxa3Bg203203	Fxa3Bg203203.1	Fx_ananassa_Royal_Royce_v1.0	701	Fx	(1 of 27) PF04859 - Plant protein of unknown function (DUF641) (DUF641)	chr_3B	-1	26242779	26244300
Fxa3Bg203667	Fxa3Bg203667.1	Fx_ananassa_Royal_Royce_v1.0	701	Fx	(1 of 27) PF16845 - Aspartic acid proteinase inhibitor (SQAPI)	chr_3B	-1	29472203	29477967
Fxa3Bg202571	Fxa3Bg202571.1	Fx_ananassa_Royal_Royce_v1.0	701	Fx	(1 of 27) PTHR19241//PTHR19241:SF261 - ATP-BINDING CASSETTE TRANSPORTER // SUBFAMILY NOT NAMED	chr_3B	1	19990530	19997372
Fxa3Bg200573	Fxa3Bg200573.1	Fx_ananassa_Royal_Royce_v1.0	701	Fx	(1 of 270) PF03004 - Plant transposase (Ptta/En/Spm family) (Transposase_24)	chr_3B	-1	3238160	3241901
Fxa3Bg200573	Fxa3Bg200573.2	Fx_ananassa_Royal_Royce_v1.0	701	Fx	(1 of 270) PF03004 - Plant transposase (Ptta/En/Spm family) (Transposase_24)	chr_3B	-1	3238160	3241901
Fxa3Bg200573	Fxa3Bg200573.3	Fx_ananassa_Royal_Royce_v1.0	701	Fx	(1 of 270) PF03004 - Plant transposase (Ptta/En/Spm family) (Transposase_24)	chr_3B	-1	3238160	3241901
Fxa3Bg200573	Fxa3Bg200573.4	Fx_ananassa_Royal_Royce_v1.0	701	Fx	(1 of 270) PF03004 - Plant transposase (Ptta/En/Spm family) (Transposase_24)	chr_3B	-1	3238160	3241901
Fxa3Bg200573	Fxa3Bg200573.5	Fx_ananassa_Royal_Royce_v1.0	701	Fx	(1 of 270) PF03004 - Plant transposase (Ptta/En/Spm family) (Transposase_24)	chr_3B	-1	3238160	3241901
Fxa3Bg200573	Fxa3Bg200573.6	Fx_ananassa_Royal_Royce_v1.0	701	Fx	(1 of 270) PF03004 - Plant transposase (Ptta/En/Spm family) (Transposase_24)	chr_3B	-1	3238160	3241901
Fxa3Bg200725	Fxa3Bg200725.1	Fx_ananassa_Royal_Royce_v1.0	701	Fx	(1 of 270) PF03004 - Plant transposase (Ptta/En/Spm family) (Transposase_24)	chr_3B	-1	4228005	4232080
Fxa3Bg200725	Fxa3Bg200725.2	Fx_ananassa_Royal_Royce_v1.0	701	Fx	(1 of 270) PF03004 - Plant transposase (Ptta/En/Spm family) (Transposase_24)	chr_3B	-1	4228005	4232080
Fxa3Bg200725	Fxa3Bg200725.3	Fx_ananassa_Royal_Royce_v1.0	701	Fx	(1 of 270) PF03004 - Plant transposase (Ptta/En/Spm family) (Transposase_24)	chr_3B	-1	4228005	4232080
Fxa3Bg200725	Fxa3Bg200725.4	Fx_ananassa_Royal_Royce_v1.0	701	Fx	(1 of 270) PF03004 - Plant transposase (Ptta/En/Spm family) (Transposase_24)	chr_3B	-1	4228005	4232080
Fxa3Bg200725	Fxa3Bg200725.5	Fx_ananassa_Royal_Royce_v1.0	701	Fx	(1 of 270) PF03004 - Plant transposase (Ptta/En/Spm family) (Transposase_24)	chr_3B	-1	4228005	4232080
Fxa3Bg201350	Fxa3Bg201350.1	Fx_ananassa_Royal_Royce_v1.0	701	Fx	(1 of 270) PF03004 - Plant transposase (Ptta/En/Spm family) (Transposase_24)	chr_3B	1	8632811	8637418
Fxa3Bg201350	Fxa3Bg201350.2	Fx_ananassa_Royal_Royce_v1.0	701	Fx	(1 of 270) PF03004 - Plant transposase (Ptta/En/Spm family) (Transposase_24)	chr_3B	1	8632811	8637418
Fxa3Bg201350	Fxa3Bg201350.3	Fx_ananassa_Royal_Royce_v1.0	701	Fx	(1 of 270) PF03004 - Plant transposase (Ptta/En/Spm family) (Transposase_24)	chr_3B	1	8632811	8637418
Fxa3Bg201350	Fxa3Bg201350.4	Fx_ananassa_Royal_Royce_v1.0	701	Fx	(1 of 270) PF03004 - Plant transposase (Ptta/En/Spm family) (Transposase_24)	chr_3B	1	8632811	8637418
Fxa3Bg201360	Fxa3Bg201360.1	Fx_ananassa_Royal_Royce_v1.0	701	Fx	(1 of 270) PF03004 - Plant transposase (Ptta/En/Spm family) (Transposase_24)	chr_3B	1	8705369	8707819
Fxa3Bg201722	Fxa3Bg201722.1	Fx_ananassa_Royal_Royce_v1.0	701	Fx	(1 of 270) PF03004 - Plant transposase (Ptta/En/Spm family) (Transposase_24)	chr_3B	1	11655968	11658357
Fxa3Bg201726	Fxa3Bg201726.1	Fx_ananassa_Royal_Royce_v1.0	701	Fx	(1 of 270) PF03004 - Plant transposase (Ptta/En/Spm family) (Transposase_24)	chr_3B	-1	11699159	11703096
Fxa3Bg201726	Fxa3Bg201726.2	Fx_ananassa_Royal_Royce_v1.0	701	Fx	(1 of 270) PF03004 - Plant transposase (Ptta/En/Spm family) (Transposase_24)	chr_3B	-1	11699159	11703096
Fxa3Bg201726	Fxa3Bg201726.3	Fx_ananassa_Royal_Royce_v1.0	701	Fx	(1 of 270) PF03004 - Plant transposase (Ptta/En/Spm family) (Transposase_24)	chr_3B	-1	11699159	11703096
Fxa3Bg201726	Fxa3Bg201726.4	Fx_ananassa_Royal_Royce_v1.0	701	Fx	(1 of 270) PF03004 - Plant transposase (Ptta/En/Spm family) (Transposase_24)	chr_3B	-1	11699159	11703096
Fxa3Bg201956	Fxa3Bg201956.1	Fx_ananassa_Royal_Royce_v1.0	701	Fx	(1 of 270) PF03004 - Plant transposase (Ptta/En/Spm family) (Transposase_24)	chr_3B	1	13869258	13871505
Fxa3Bg201956	Fxa3Bg201956.2	Fx_ananassa_Royal_Royce_v1.0	701	Fx	(1 of 270) PF03004 - Plant transposase (Ptta/En/Spm family) (Transposase_24)	chr_3B	1	13869258	13871505
Fxa3Bg202069	Fxa3Bg202069.1	Fx_ananassa_Royal_Royce_v1.0	701	Fx	(1 of 270) PF03004 - Plant transposase (Ptta/En/Spm family) (Transposase_24)	chr_3B	-1	14918055	14922285
Fxa3Bg202069	Fxa3Bg202069.2	Fx_ananassa_Royal_Royce_v1.0	701	Fx	(1 of 270) PF03004 - Plant transposase (Ptta/En/Spm family) (Transposase_24)	chr_3B	-1	14918055	14922285
Fxa3Bg202069	Fxa3Bg202069.3	Fx_ananassa_Royal_Royce_v1.0	701	Fx	(1 of 270) PF03004 - Plant transposase (Ptta/En/Spm family) (Transposase_24)	chr_3B	-1	14918055	14922285
Fxa3Bg202069	Fxa3Bg202069.4	Fx_ananassa_Royal_Royce_v1.0	701	Fx	(1 of 270) PF03004 - Plant transposase (Ptta/En/Spm family) (Transposase_24)	chr_3B	-1	14918055	14922285
Fxa3Bg202069	Fxa3Bg202069.5	Fx_ananassa_Royal_Royce_v1.0	701	Fx	(1 of 270) PF03004 - Plant transposase (Ptta/En/Spm family) (Transposase_24)	chr_3B	-1	14918055	14922285
Fxa3Bg202167	Fxa3Bg202167.1	Fx_ananassa_Royal_Royce_v1.0	701	Fx	(1 of 270) PF03004 - Plant transposase (Ptta/En/Spm family) (Transposase_24)	chr_3B	1	15910731	15913554
Fxa3Bg202167	Fxa3Bg202167.2	Fx_ananassa_Royal_Royce_v1.0	701	Fx	(1 of 270) PF03004 - Plant transposase (Ptta/En/Spm family) (Transposase_24)	chr_3B	1	15910731	15913554
Fxa3Bg202167	Fxa3Bg202167.3	Fx_ananassa_Royal_Royce_v1.0	701	Fx	(1 of 270) PF03004 - Plant transposase (Ptta/En/Spm family) (Transposase_24)	chr_3B	1	15910731	15913554
Fxa3Bg202282	Fxa3Bg202282.1	Fx_ananassa_Royal_Royce_v1.0	701	Fx	(1 of 270) PF03004 - Plant transposase (Ptta/En/Spm family) (Transposase_24)	chr_3B	-1	17064608	17066398
Fxa3Bg202282	Fxa3Bg202282.2	Fx_ananassa_Royal_Royce_v1.0	701	Fx	(1 of 270) PF03004 - Plant transposase (Ptta/En/Spm family) (Transposase_24)	chr_3B	-1	17064608	17066398
Fxa3Bg202282	Fxa3Bg202282.3	Fx_ananassa_Royal_Royce_v1.0	701	Fx	(1 of 270) PF03004 - Plant transposase (Ptta/En/Spm family) (Transposase_24)	chr_3B	-1	17064608	17066398
Fxa3Bg202483	Fxa3Bg202483.1	Fx_ananassa_Royal_Royce_v1.0	701	Fx	(1 of 270) PF03004 - Plant transposase (Ptta/En/Spm family) (Transposase_24)	chr_3B	1	19172064	19174684
Fxa3Bg202822	Fxa3Bg202822.1	Fx_ananassa_Royal_Royce_v1.0	701	Fx	(1 of 270) PF03004 - Plant transposase (Ptta/En/Spm family) (Transposase_24)	chr_3B	-1	22985236	22985805
Fxa3Bg202843	Fxa3Bg202843.1	Fx_ananassa_Royal_Royce_v1.0	701	Fx	(1 of 270) PF03004 - Plant transposase (Ptta/En/Spm family) (Transposase_24)	chr_3B	-1	23212229	23214676
Fxa3Bg202843	Fxa3Bg202843.2	Fx_ananassa_Royal_Royce_v1.0	701	Fx	(1 of 270) PF03004 - Plant transposase (Ptta/En/Spm family) (Transposase_24)	chr_3B	-1	23212229	23214676
Fxa3Bg202843	Fxa3Bg202843.3	Fx_ananassa_Royal_Royce_v1.0	701	Fx	(1 of 270) PF03004 - Plant transposase (Ptta/En/Spm family) (Transposase_24)	chr_3B	-1	23212229	23214676
Fxa3Bg202843	Fxa3Bg202843.4	Fx_ananassa_Royal_Royce_v1.0	701	Fx	(1 of 270) PF03004 - Plant transposase (Ptta/En/Spm family) (Transposase_24)	chr_3B	-1	23212229	23214676
Fxa3Bg202860	Fxa3Bg202860.1	Fx_ananassa_Royal_Royce_v1.0	701	Fx	(1 of 270) PF03004 - Plant transposase (Ptta/En/Spm family) (Transposase_24)	chr_3B	-1	23326608	23330930
Fxa3Bg202860	Fxa3Bg202860.2	Fx_ananassa_Royal_Royce_v1.0	701	Fx	(1 of 270) PF03004 - Plant transposase (Ptta/En/Spm family) (Transposase_24)	chr_3B	-1	23326608	23330930
Fxa3Bg202860	Fxa3Bg202860.3	Fx_ananassa_Royal_Royce_v1.0	701	Fx	(1 of 270) PF03004 - Plant transposase (Ptta/En/Spm family) (Transposase_24)	chr_3B	-1	23326608	23330930
Fxa3Bg202860	Fxa3Bg202860.4	Fx_ananassa_Royal_Royce_v1.0	701	Fx	(1 of 270) PF03004 - Plant transposase (Ptta/En/Spm family) (Transposase_24)	chr_3B	-1	23326608	23330930
Fxa3Bg202860	Fxa3Bg202860.5	Fx_ananassa_Royal_Royce_v1.0	701	Fx	(1 of 270) PF03004 - Plant transposase (Ptta/En/Spm family) (Transposase_24)	chr_3B	-1	23326608	23330930
Fxa3Bg203351	Fxa3Bg203351.1	Fx_ananassa_Royal_Royce_v1.0	701	Fx	(1 of 270) PF03004 - Plant transposase (Ptta/En/Spm family) (Transposase_24)	chr_3B	-1	27459057	27460847
Fxa3Bg203842	Fxa3Bg203842.1	Fx_ananassa_Royal_Royce_v1.0	701	Fx	(1 of 270) PF03004 - Plant transposase (Ptta/En/Spm family) (Transposase_24)	chr_3B	-1	30827020	30829330
Fxa3Bg203842	Fxa3Bg203842.2	Fx_ananassa_Royal_Royce_v1.0	701	Fx	(1 of 270) PF03004 - Plant transposase (Ptta/En/Spm family) (Transposase_24)	chr_3B	-1	30827020	30829330
Fxa3Bg203842	Fxa3Bg203842.3	Fx_ananassa_Royal_Royce_v1.0	701	Fx	(1 of 270) PF03004 - Plant transposase (Ptta/En/Spm family) (Transposase_24)	chr_3B	-1	30827020	30829330
Fxa3Bg203842	Fxa3Bg203842.4	Fx_ananassa_Royal_Royce_v1.0	701	Fx	(1 of 270) PF03004 - Plant transposase (Ptta/En/Spm family) (Transposase_24)	chr_3B	-1	30827020	30829330
Fxa3Bg203842	Fxa3Bg203842.5	Fx_ananassa_Royal_Royce_v1.0	701	Fx	(1 of 270) PF03004 - Plant transposase (Ptta/En/Spm family) (Transposase_24)	chr_3B	-1	30827020	30829330
Fxa3Bg203852	Fxa3Bg203852.1	Fx_ananassa_Royal_Royce_v1.0	701	Fx	(1 of 272) IPR023395 - Mitochondrial carrier domain	chr_3B	1	30873981	30875379
Fxa3Bg203852	Fxa3Bg203852.2	Fx_ananassa_Royal_Royce_v1.0	701	Fx	(1 of 272) IPR023395 - Mitochondrial carrier domain	chr_3B	1	30873981	30875379
Fxa3Bg202033	Fxa3Bg202033.1	Fx_ananassa_Royal_Royce_v1.0	701	Fx	(1 of 273) 3.4.19.12 - Ubiquitinyl hydrolase 1 / Ubiquitin thiolesterase	chr_3B	1	14599564	14602251
Fxa3Bg200462	Fxa3Bg200462.1	Fx_ananassa_Royal_Royce_v1.0	701	Fx	(1 of 28) IPR001163//IPR010920 - LSM domain, eukaryotic/archaea-type // LSM domain	chr_3B	1	2556896	2559949
Fxa3Bg202299	Fxa3Bg202299.1	Fx_ananassa_Royal_Royce_v1.0	701	Fx	(1 of 28) PTHR10891//PTHR10891:SF586 - EF-HAND CALCIUM-BINDING DOMAIN CONTAINING PROTEIN // CALMODULIN-LIKE PROTEIN 6-RELATED	chr_3B	-1	17216683	17217524
Fxa3Bg200904	Fxa3Bg200904.1	Fx_ananassa_Royal_Royce_v1.0	701	Fx	(1 of 29) 1.3.3.8 - Tetrahydroberberine oxidase / THB oxidase	chr_3B	-1	5468382	5488507
Fxa3Bg200907	Fxa3Bg200907.1	Fx_ananassa_Royal_Royce_v1.0	701	Fx	(1 of 29) 1.3.3.8 - Tetrahydroberberine oxidase / THB oxidase	chr_3B	-1	5497630	5499210
Fxa3Bg200908	Fxa3Bg200908.1	Fx_ananassa_Royal_Royce_v1.0	701	Fx	(1 of 29) 1.3.3.8 - Tetrahydroberberine oxidase / THB oxidase	chr_3B	-1	5503340	5508964
Fxa3Bg200917	Fxa3Bg200917.1	Fx_ananassa_Royal_Royce_v1.0	701	Fx	(1 of 29) 1.3.3.8 - Tetrahydroberberine oxidase / THB oxidase	chr_3B	-1	5537337	5539019
Fxa3Bg200940	Fxa3Bg200940.1	Fx_ananassa_Royal_Royce_v1.0	701	Fx	(1 of 29) 1.3.3.8 - Tetrahydroberberine oxidase / THB oxidase	chr_3B	1	5666530	5668134
Fxa3Bg203706	Fxa3Bg203706.1	Fx_ananassa_Royal_Royce_v1.0	701	Fx	(1 of 29) 3.2.1.117//3.2.1.21 - Amygdalin beta-glucosidase // Beta-glucosidase / Gentobiase	chr_3B	1	29818723	29822913
Fxa3Bg203706	Fxa3Bg203706.2	Fx_ananassa_Royal_Royce_v1.0	701	Fx	(1 of 29) 3.2.1.117//3.2.1.21 - Amygdalin beta-glucosidase // Beta-glucosidase / Gentobiase	chr_3B	1	29818723	29822913
Fxa3Bg203707	Fxa3Bg203707.1	Fx_ananassa_Royal_Royce_v1.0	701	Fx	(1 of 29) 3.2.1.117//3.2.1.21 - Amygdalin beta-glucosidase // Beta-glucosidase / Gentobiase	chr_3B	1	29823808	29828384
Fxa3Bg203708	Fxa3Bg203708.1	Fx_ananassa_Royal_Royce_v1.0	701	Fx	(1 of 29) 3.2.1.117//3.2.1.21 - Amygdalin beta-glucosidase // Beta-glucosidase / Gentobiase	chr_3B	1	29830772	29835218
Fxa3Bg203709	Fxa3Bg203709.1	Fx_ananassa_Royal_Royce_v1.0	701	Fx	(1 of 29) 3.2.1.117//3.2.1.21 - Amygdalin beta-glucosidase // Beta-glucosidase / Gentobiase	chr_3B	1	29842106	29845329
Fxa3Bg203709	Fxa3Bg203709.2	Fx_ananassa_Royal_Royce_v1.0	701	Fx	(1 of 29) 3.2.1.117//3.2.1.21 - Amygdalin beta-glucosidase // Beta-glucosidase / Gentobiase	chr_3B	1	29842106	29845329
Fxa3Bg203709	Fxa3Bg203709.3	Fx_ananassa_Royal_Royce_v1.0	701	Fx	(1 of 29) 3.2.1.117//3.2.1.21 - Amygdalin beta-glucosidase // Beta-glucosidase / Gentobiase	chr_3B	1	29842106	29845329
Fxa3Bg203709	Fxa3Bg203709.4	Fx_ananassa_Royal_Royce_v1.0	701	Fx	(1 of 29) 3.2.1.117//3.2.1.21 - Amygdalin beta-glucosidase // Beta-glucosidase / Gentobiase	chr_3B	1	29842106	29845329
Fxa3Bg203709	Fxa3Bg203709.5	Fx_ananassa_Royal_Royce_v1.0	701	Fx	(1 of 29) 3.2.1.117//3.2.1.21 - Amygdalin beta-glucosidase // Beta-glucosidase / Gentobiase	chr_3B	1	29842106	29845329
Fxa3Bg200527	Fxa3Bg200527.1	Fx_ananassa_Royal_Royce_v1.0	701	Fx	(1 of 29) IPR001929//IPR006045//IPR011051//IPR013096 - Germin // Cupin 1 // RmlC-like cupin domain // Cupin 2, conserved barrel	chr_3B	1	2972107	2972730
Fxa3Bg200870	Fxa3Bg200870.1	Fx_ananassa_Royal_Royce_v1.0	701	Fx	(1 of 29) IPR001929//IPR006045//IPR011051//IPR013096 - Germin // Cupin 1 // RmlC-like cupin domain // Cupin 2, conserved barrel	chr_3B	1	5165595	5166421
Fxa3Bg200894	Fxa3Bg200894.1	Fx_ananassa_Royal_Royce_v1.0	701	Fx	(1 of 29) IPR001929//IPR006045//IPR011051//IPR013096 - Germin // Cupin 1 // RmlC-like cupin domain // Cupin 2, conserved barrel	chr_3B	-1	5396039	5398534
Fxa3Bg200895	Fxa3Bg200895.1	Fx_ananassa_Royal_Royce_v1.0	701	Fx	(1 of 29) IPR001929//IPR006045//IPR011051//IPR013096 - Germin // Cupin 1 // RmlC-like cupin domain // Cupin 2, conserved barrel	chr_3B	-1	5419733	5425582
Fxa3Bg200896	Fxa3Bg200896.1	Fx_ananassa_Royal_Royce_v1.0	701	Fx	(1 of 29) IPR001929//IPR006045//IPR011051//IPR013096 - Germin // Cupin 1 // RmlC-like cupin domain // Cupin 2, conserved barrel	chr_3B	1	5422752	5423483
Fxa3Bg200899	Fxa3Bg200899.1	Fx_ananassa_Royal_Royce_v1.0	701	Fx	(1 of 29) IPR001929//IPR006045//IPR011051//IPR013096 - Germin // Cupin 1 // RmlC-like cupin domain // Cupin 2, conserved barrel	chr_3B	-1	5442503	5443251
Fxa3Bg202451	Fxa3Bg202451.1	Fx_ananassa_Royal_Royce_v1.0	701	Fx	(1 of 29) PF11891 - Domain of unknown function (DUF3411) (DUF3411)	chr_3B	-1	18909757	18913490
Fxa3Bg202451	Fxa3Bg202451.2	Fx_ananassa_Royal_Royce_v1.0	701	Fx	(1 of 29) PF11891 - Domain of unknown function (DUF3411) (DUF3411)	chr_3B	-1	18909757	18913490
Fxa3Bg202618	Fxa3Bg202618.1	Fx_ananassa_Royal_Royce_v1.0	701	Fx	(1 of 29) PF11891 - Domain of unknown function (DUF3411) (DUF3411)	chr_3B	1	20663919	20667340
Fxa3Bg200312	Fxa3Bg200312.1	Fx_ananassa_Royal_Royce_v1.0	701	Fx	(1 of 29) PTHR27002//PTHR27002:SF84 - FAMILY NOT NAMED // ATP BINDING / PROTEIN KINASE-RELATED	chr_3B	1	1597833	1601033
Fxa3Bg200314	Fxa3Bg200314.1	Fx_ananassa_Royal_Royce_v1.0	701	Fx	(1 of 29) PTHR27002//PTHR27002:SF84 - FAMILY NOT NAMED // ATP BINDING / PROTEIN KINASE-RELATED	chr_3B	-1	1640431	1656263
Fxa3Bg202072	Fxa3Bg202072.1	Fx_ananassa_Royal_Royce_v1.0	701	Fx	(1 of 292) PF00168 - C2 domain (C2)	chr_3B	1	14967099	14968394
Fxa3Bg202377	Fxa3Bg202377.1	Fx_ananassa_Royal_Royce_v1.0	701	Fx	(1 of 292) PF00168 - C2 domain (C2)	chr_3B	-1	18297919	18299753
Fxa3Bg200924	Fxa3Bg200924.1	Fx_ananassa_Royal_Royce_v1.0	701	Fx	(1 of 3) 1.1.1.184//1.1.1.300//1.1.1.320 - Carbonyl reductase (NADPH) / Xenobiotic ketone reductase // NADP-retinol dehydrogenase / Retinol dehydrogenase (NADP(+)) // Benzil reductase ((S)-benzoin forming)	chr_3B	1	5585043	5588506
Fxa3Bg200924	Fxa3Bg200924.2	Fx_ananassa_Royal_Royce_v1.0	701	Fx	(1 of 3) 1.1.1.184//1.1.1.300//1.1.1.320 - Carbonyl reductase (NADPH) / Xenobiotic ketone reductase // NADP-retinol dehydrogenase / Retinol dehydrogenase (NADP(+)) // Benzil reductase ((S)-benzoin forming)	chr_3B	1	5585043	5588506
Fxa3Bg200724	Fxa3Bg200724.1	Fx_ananassa_Royal_Royce_v1.0	701	Fx	(1 of 3) 1.1.2.6//1.1.3.30 - Polyvinyl alcohol dehydrogenase (cytochrome) / PVADH // Polyvinyl-alcohol oxidase / PVA oxidase	chr_3B	-1	4224422	4225833
Fxa3Bg203713	Fxa3Bg203713.1	Fx_ananassa_Royal_Royce_v1.0	701	Fx	(1 of 3) 1.1.99.28 - Glucose-fructose oxidoreductase	chr_3B	1	29875666	29879196
Fxa3Bg201923	Fxa3Bg201923.1	Fx_ananassa_Royal_Royce_v1.0	701	Fx	(1 of 3) 1.14.13.109//1.14.99.37 - Abieta-7,13-dien-18-ol hydroxylase / CYP720B1 // Taxadiene 5-alpha-hydroxylase	chr_3B	-1	13625750	13634792
Fxa3Bg201923	Fxa3Bg201923.2	Fx_ananassa_Royal_Royce_v1.0	701	Fx	(1 of 3) 1.14.13.109//1.14.99.37 - Abieta-7,13-dien-18-ol hydroxylase / CYP720B1 // Taxadiene 5-alpha-hydroxylase	chr_3B	-1	13625750	13634792
Fxa3Bg202785	Fxa3Bg202785.1	Fx_ananassa_Royal_Royce_v1.0	701	Fx	(1 of 3) 1.17.7.1 - (E)-4-hydroxy-3-methylbut-2-enyl-diphosphate synthase (ferredoxin) / 4-hydroxy-3-methylbut-2-en-1-yl diphosphate synthase	chr_3B	-1	22574119	22579979
Fxa3Bg201115	Fxa3Bg201115.1	Fx_ananassa_Royal_Royce_v1.0	701	Fx	(1 of 3) 2.1.1.158 - 7-methylxanthosine synthase / XRS1	chr_3B	-1	6766349	6769094
Fxa3Bg202289	Fxa3Bg202289.1	Fx_ananassa_Royal_Royce_v1.0	701	Fx	(1 of 3) 2.10.1.1 - Molybdopterin molybdotransferase	chr_3B	1	17132724	17140180
Fxa3Bg201661	Fxa3Bg201661.1	Fx_ananassa_Royal_Royce_v1.0	701	Fx	(1 of 3) 2.4.1.206 - Lactosylceramide 1,3-N-acetyl-beta-D-glucosaminyltransferase	chr_3B	1	11232167	11238010
Fxa3Bg201661	Fxa3Bg201661.2	Fx_ananassa_Royal_Royce_v1.0	701	Fx	(1 of 3) 2.4.1.206 - Lactosylceramide 1,3-N-acetyl-beta-D-glucosaminyltransferase	chr_3B	1	11232167	11238010
Fxa3Bg202062	Fxa3Bg202062.1	Fx_ananassa_Royal_Royce_v1.0	701	Fx	(1 of 3) 2.4.2.38 - Glycoprotein 2-beta-D-xylosyltransferase / Beta-1,2-xylosyltransferase	chr_3B	1	14835422	14837806
Fxa3Bg200078	Fxa3Bg200078.1	Fx_ananassa_Royal_Royce_v1.0	701	Fx	(1 of 3) 3.1.3.25//3.1.3.93 - Inositol-phosphate phosphatase / Myo-inositol-1-phosphatase // L-galactose 1-phosphate phosphatase	chr_3B	-1	372748	379520
Fxa3Bg200078	Fxa3Bg200078.2	Fx_ananassa_Royal_Royce_v1.0	701	Fx	(1 of 3) 3.1.3.25//3.1.3.93 - Inositol-phosphate phosphatase / Myo-inositol-1-phosphatase // L-galactose 1-phosphate phosphatase	chr_3B	-1	372748	379520
Fxa3Bg200078	Fxa3Bg200078.3	Fx_ananassa_Royal_Royce_v1.0	701	Fx	(1 of 3) 3.1.3.25//3.1.3.93 - Inositol-phosphate phosphatase / Myo-inositol-1-phosphatase // L-galactose 1-phosphate phosphatase	chr_3B	-1	372748	379520
Fxa3Bg200078	Fxa3Bg200078.4	Fx_ananassa_Royal_Royce_v1.0	701	Fx	(1 of 3) 3.1.3.25//3.1.3.93 - Inositol-phosphate phosphatase / Myo-inositol-1-phosphatase // L-galactose 1-phosphate phosphatase	chr_3B	-1	372748	379520
Fxa3Bg202100	Fxa3Bg202100.1	Fx_ananassa_Royal_Royce_v1.0	701	Fx	(1 of 3) 3.1.3.63 - 2-carboxy-D-arabinitol-1-phosphatase	chr_3B	-1	15260444	15265039
Fxa3Bg203867	Fxa3Bg203867.1	Fx_ananassa_Royal_Royce_v1.0	701	Fx	(1 of 3) 3.4.22.52//3.4.22.54 - Calpain-1 / Mu-calpain // Calpain-3 / Muscle-specific calcium-activated neutral protease 3	chr_3B	-1	30934055	30950807
Fxa3Bg203867	Fxa3Bg203867.2	Fx_ananassa_Royal_Royce_v1.0	701	Fx	(1 of 3) 3.4.22.52//3.4.22.54 - Calpain-1 / Mu-calpain // Calpain-3 / Muscle-specific calcium-activated neutral protease 3	chr_3B	-1	30934055	30950807
Fxa3Bg201080	Fxa3Bg201080.1	Fx_ananassa_Royal_Royce_v1.0	701	Fx	(1 of 3) 3.5.3.9 - Allantoate deiminase	chr_3B	1	6579728	6583174
Fxa3Bg201945	Fxa3Bg201945.1	Fx_ananassa_Royal_Royce_v1.0	701	Fx	(1 of 3) 3.5.99.10 - 2-iminobutanoate/2-iminopropanoate deaminase / Enamine/imine deaminase	chr_3B	1	13778317	13780300
Fxa3Bg202663	Fxa3Bg202663.1	Fx_ananassa_Royal_Royce_v1.0	701	Fx	(1 of 3) 3.6.3.17//3.6.3.25 - Monosaccharide-transporting ATPase // Sulfate-transporting ATPase	chr_3B	-1	21067157	21078762
Fxa3Bg202663	Fxa3Bg202663.2	Fx_ananassa_Royal_Royce_v1.0	701	Fx	(1 of 3) 3.6.3.17//3.6.3.25 - Monosaccharide-transporting ATPase // Sulfate-transporting ATPase	chr_3B	-1	21067157	21078762
Fxa3Bg202663	Fxa3Bg202663.3	Fx_ananassa_Royal_Royce_v1.0	701	Fx	(1 of 3) 3.6.3.17//3.6.3.25 - Monosaccharide-transporting ATPase // Sulfate-transporting ATPase	chr_3B	-1	21067157	21078762
Fxa3Bg200096	Fxa3Bg200096.1	Fx_ananassa_Royal_Royce_v1.0	701	Fx	(1 of 3) 3.7.1.2 - Fumarylacetoacetase / Fumarylacetoacetate hydrolase	chr_3B	-1	457494	461662
Fxa3Bg200137	Fxa3Bg200137.1	Fx_ananassa_Royal_Royce_v1.0	701	Fx	(1 of 3) 4.1.1.9 - Malonyl-CoA decarboxylase / Malonyl-CoA carboxy-lyase	chr_3B	1	642646	646590
Fxa3Bg200271	Fxa3Bg200271.1	Fx_ananassa_Royal_Royce_v1.0	701	Fx	(1 of 3) 4.2.3.46 - Alpha-farnesene synthase / AFS1	chr_3B	1	1331670	1334811
Fxa3Bg201322	Fxa3Bg201322.1	Fx_ananassa_Royal_Royce_v1.0	701	Fx	(1 of 3) IPR000210//IPR011333//IPR016024 - BTB/POZ domain // POZ domain // Armadillo-type fold	chr_3B	-1	8453346	8459403
Fxa3Bg201322	Fxa3Bg201322.2	Fx_ananassa_Royal_Royce_v1.0	701	Fx	(1 of 3) IPR000210//IPR011333//IPR016024 - BTB/POZ domain // POZ domain // Armadillo-type fold	chr_3B	-1	8453346	8459403
Fxa3Bg201322	Fxa3Bg201322.3	Fx_ananassa_Royal_Royce_v1.0	701	Fx	(1 of 3) IPR000210//IPR011333//IPR016024 - BTB/POZ domain // POZ domain // Armadillo-type fold	chr_3B	-1	8453346	8459403
Fxa3Bg201474	Fxa3Bg201474.1	Fx_ananassa_Royal_Royce_v1.0	701	Fx	(1 of 3) IPR000225//IPR000719//IPR001245//IPR001611//IPR002290//IPR003591//IPR011009//IPR020635//IPR021720 - Armadillo // Protein kinase domain // Serine-threonine/tyrosine-protein kinase catalytic domain // Leucine-rich repeat // Serine/threonine/dual specificity protein kinase, catalytic domain // Leucine-rich repeat, typical subtype // Protein kinase-like domain // Tyrosine-protein kinase, cat…	chr_3B	1	9678588	9687649
Fxa3Bg202368	Fxa3Bg202368.1	Fx_ananassa_Royal_Royce_v1.0	701	Fx	(1 of 3) IPR000297//IPR001763 - Peptidyl-prolyl cis-trans isomerase, PpiC-type // Rhodanese-like domain	chr_3B	-1	18208511	18215223
Fxa3Bg200420	Fxa3Bg200420.1	Fx_ananassa_Royal_Royce_v1.0	701	Fx	(1 of 3) IPR000504//IPR006529 - RNA recognition motif domain // U2 snRNP auxilliary factor, large subunit, splicing factor	chr_3B	-1	2320229	2325154
Fxa3Bg203343	Fxa3Bg203343.1	Fx_ananassa_Royal_Royce_v1.0	701	Fx	(1 of 3) IPR000626//IPR001611//IPR003591//IPR029071 - Ubiquitin domain // Leucine-rich repeat // Leucine-rich repeat, typical subtype // Ubiquitin-related domain	chr_3B	1	27388941	27392167
Fxa3Bg203343	Fxa3Bg203343.2	Fx_ananassa_Royal_Royce_v1.0	701	Fx	(1 of 3) IPR000626//IPR001611//IPR003591//IPR029071 - Ubiquitin domain // Leucine-rich repeat // Leucine-rich repeat, typical subtype // Ubiquitin-related domain	chr_3B	1	27388941	27392167
Fxa3Bg203343	Fxa3Bg203343.3	Fx_ananassa_Royal_Royce_v1.0	701	Fx	(1 of 3) IPR000626//IPR001611//IPR003591//IPR029071 - Ubiquitin domain // Leucine-rich repeat // Leucine-rich repeat, typical subtype // Ubiquitin-related domain	chr_3B	1	27388941	27392167
Fxa3Bg203343	Fxa3Bg203343.4	Fx_ananassa_Royal_Royce_v1.0	701	Fx	(1 of 3) IPR000626//IPR001611//IPR003591//IPR029071 - Ubiquitin domain // Leucine-rich repeat // Leucine-rich repeat, typical subtype // Ubiquitin-related domain	chr_3B	1	27388941	27392167
Fxa3Bg200307	Fxa3Bg200307.1	Fx_ananassa_Royal_Royce_v1.0	701	Fx	(1 of 3) IPR000858//IPR001480 - S-locus glycoprotein domain // Bulb-type lectin domain	chr_3B	-1	1546251	1547165
Fxa3Bg202591	Fxa3Bg202591.1	Fx_ananassa_Royal_Royce_v1.0	701	Fx	(1 of 3) IPR000953//IPR016197//IPR023780 - Chromo/chromo shadow domain // Chromo domain-like // Chromo domain	chr_3B	1	20236953	20240346
Fxa3Bg201539	Fxa3Bg201539.1	Fx_ananassa_Royal_Royce_v1.0	701	Fx	(1 of 3) IPR001220//IPR013320//IPR016363 - Legume lectin domain // Concanavalin A-like lectin/glucanase domain // Lectin	chr_3B	1	10198665	10199465
Fxa3Bg203186	Fxa3Bg203186.1	Fx_ananassa_Royal_Royce_v1.0	701	Fx	(1 of 3) IPR001841//IPR008974 - Zinc finger, RING-type // TRAF-like	chr_3B	-1	26111620	26116872
Fxa3Bg203186	Fxa3Bg203186.2	Fx_ananassa_Royal_Royce_v1.0	701	Fx	(1 of 3) IPR001841//IPR008974 - Zinc finger, RING-type // TRAF-like	chr_3B	-1	26111620	26116872
Fxa3Bg203133	Fxa3Bg203133.1	Fx_ananassa_Royal_Royce_v1.0	701	Fx	(1 of 3) IPR001841//IPR010543//IPR029040 - Zinc finger, RING-type // Domain of unknown function DUF1117 // RNA polymerase subunit RPABC4/transcription elongation factor Spt4	chr_3B	-1	25665036	25666131
Fxa3Bg200660	Fxa3Bg200660.1	Fx_ananassa_Royal_Royce_v1.0	701	Fx	(1 of 3) IPR001841//IPR015880 - Zinc finger, RING-type // Zinc finger, C2H2-like	chr_3B	-1	3853966	3856844
Fxa3Bg201978	Fxa3Bg201978.1	Fx_ananassa_Royal_Royce_v1.0	701	Fx	(1 of 3) IPR002171//IPR008991//IPR022669 - Ribosomal protein L2 // Translation protein SH3-like domain // Ribosomal protein L2, C-terminal	chr_3B	1	14095796	14097201
Fxa3Bg200530	Fxa3Bg200530.1	Fx_ananassa_Royal_Royce_v1.0	701	Fx	(1 of 3) IPR002885//IPR013969 - Pentatricopeptide repeat // Oligosaccharide biosynthesis protein Alg14-like	chr_3B	1	2989346	2992652
Fxa3Bg200902	Fxa3Bg200902.1	Fx_ananassa_Royal_Royce_v1.0	701	Fx	(1 of 3) IPR003594//IPR006694 - Histidine kinase-like ATPase, C-terminal domain // Fatty acid hydroxylase	chr_3B	1	5457845	5459870
Fxa3Bg202878	Fxa3Bg202878.1	Fx_ananassa_Royal_Royce_v1.0	701	Fx	(1 of 3) IPR003653//IPR004330//IPR018289//IPR031052 - Ulp1 protease family, C-terminal catalytic domain // FAR1 DNA binding domain // MULE transposase domain // FHY3/FAR1 family	chr_3B	-1	23506394	23513123
Fxa3Bg202568	Fxa3Bg202568.1	Fx_ananassa_Royal_Royce_v1.0	701	Fx	(1 of 3) IPR003882//IPR009646 - Pistil-specific extensin-like protein // Root cap	chr_3B	-1	19932483	19934182
Fxa3Bg200771	Fxa3Bg200771.1	Fx_ananassa_Royal_Royce_v1.0	701	Fx	(1 of 3) IPR004333//IPR017238 - Transcription factor, SBP-box // Squamosa promoter-binding protein	chr_3B	-1	4516453	4517934
Fxa3Bg202593	Fxa3Bg202593.1	Fx_ananassa_Royal_Royce_v1.0	701	Fx	(1 of 3) IPR005756//IPR008991 - Ribosomal protein L26/L24P, eukaryotic/archaeal // Translation protein SH3-like domain	chr_3B	-1	20246614	20247102
Fxa3Bg202360	Fxa3Bg202360.1	Fx_ananassa_Royal_Royce_v1.0	701	Fx	(1 of 3) IPR006607//IPR006630 - Protein of unknown function DM15 // RNA-binding protein Lupus La	chr_3B	-1	18073265	18084827
Fxa3Bg202360	Fxa3Bg202360.2	Fx_ananassa_Royal_Royce_v1.0	701	Fx	(1 of 3) IPR006607//IPR006630 - Protein of unknown function DM15 // RNA-binding protein Lupus La	chr_3B	-1	18073265	18084827
Fxa3Bg202360	Fxa3Bg202360.3	Fx_ananassa_Royal_Royce_v1.0	701	Fx	(1 of 3) IPR006607//IPR006630 - Protein of unknown function DM15 // RNA-binding protein Lupus La	chr_3B	-1	18073265	18084827
Fxa3Bg203039	Fxa3Bg203039.1	Fx_ananassa_Royal_Royce_v1.0	701	Fx	(1 of 3) IPR006935//IPR014001//IPR027417 - Helicase/UvrB, N-terminal // Helicase superfamily 1/2, ATP-binding domain // P-loop containing nucleoside triphosphate hydrolase	chr_3B	-1	24760710	24762417
Fxa3Bg203039	Fxa3Bg203039.2	Fx_ananassa_Royal_Royce_v1.0	701	Fx	(1 of 3) IPR006935//IPR014001//IPR027417 - Helicase/UvrB, N-terminal // Helicase superfamily 1/2, ATP-binding domain // P-loop containing nucleoside triphosphate hydrolase	chr_3B	-1	24760710	24762417
Fxa3Bg203453	Fxa3Bg203453.1	Fx_ananassa_Royal_Royce_v1.0	701	Fx	(1 of 3) IPR007863//IPR011249 - Peptidase M16, C-terminal // Metalloenzyme, LuxS/M16 peptidase-like	chr_3B	-1	28126786	28134537
Fxa3Bg203453	Fxa3Bg203453.2	Fx_ananassa_Royal_Royce_v1.0	701	Fx	(1 of 3) IPR007863//IPR011249 - Peptidase M16, C-terminal // Metalloenzyme, LuxS/M16 peptidase-like	chr_3B	-1	28126786	28134537
Fxa3Bg200758	Fxa3Bg200758.1	Fx_ananassa_Royal_Royce_v1.0	701	Fx	(1 of 3) IPR008598//IPR008974 - Drought induced 19 protein type, zinc-binding domain // TRAF-like	chr_3B	1	4434988	4437375
Fxa3Bg201050	Fxa3Bg201050.1	Fx_ananassa_Royal_Royce_v1.0	701	Fx	(1 of 3) IPR011009//IPR017407 - Protein kinase-like domain // Serine/threonine-protein kinase Rio1	chr_3B	-1	6312034	6312920
Fxa3Bg203166	Fxa3Bg203166.1	Fx_ananassa_Royal_Royce_v1.0	701	Fx	(1 of 3) IPR011333//IPR016073 - POZ domain // SKP1 component, POZ domain	chr_3B	1	25932844	25935119
Fxa3Bg203346	Fxa3Bg203346.1	Fx_ananassa_Royal_Royce_v1.0	701	Fx	(1 of 3) IPR015403//IPR016024 - Domain of unknown function DUF1981, Sec7 associated // Armadillo-type fold	chr_3B	1	27423099	27424456
Fxa3Bg202385	Fxa3Bg202385.1	Fx_ananassa_Royal_Royce_v1.0	701	Fx	(1 of 3) IPR016024//IPR024372//IPR026827 - Armadillo-type fold // Proteasome stabiliser ECM29 // Proteasome component ECM29/Translational activator GCN1	chr_3B	-1	18340086	18345827
Fxa3Bg201341	Fxa3Bg201341.1	Fx_ananassa_Royal_Royce_v1.0	701	Fx	(1 of 3) IPR017246//IPR028119 - Snapin // Snapin/Pallidin/Snn1	chr_3B	1	8544501	8544981
Fxa3Bg201730	Fxa3Bg201730.1	Fx_ananassa_Royal_Royce_v1.0	701	Fx	(1 of 3) IPR021773//IPR022233 - Foie gras liver health family 1 // TRAPP II complex, TRAPPC10	chr_3B	1	11725078	11738768
Fxa3Bg201203	Fxa3Bg201203.1	Fx_ananassa_Royal_Royce_v1.0	701	Fx	(1 of 3) K00088 - IMP dehydrogenase (guaB)	chr_3B	-1	7480962	7484712
Fxa3Bg201624	Fxa3Bg201624.1	Fx_ananassa_Royal_Royce_v1.0	701	Fx	(1 of 3) K00451 - homogentisate 1,2-dioxygenase (HGD, hmgA)	chr_3B	1	10855075	10858337
Fxa3Bg200460	Fxa3Bg200460.1	Fx_ananassa_Royal_Royce_v1.0	701	Fx	(1 of 3) K00819 - ornithine--oxo-acid transaminase (E2.6.1.13, rocD)	chr_3B	-1	2544458	2549214
Fxa3Bg202352	Fxa3Bg202352.1	Fx_ananassa_Royal_Royce_v1.0	701	Fx	(1 of 3) K00919 - 4-diphosphocytidyl-2-C-methyl-D-erythritol kinase (ispE)	chr_3B	1	18001380	18005735
Fxa3Bg202352	Fxa3Bg202352.2	Fx_ananassa_Royal_Royce_v1.0	701	Fx	(1 of 3) K00919 - 4-diphosphocytidyl-2-C-methyl-D-erythritol kinase (ispE)	chr_3B	1	18001380	18005735
Fxa3Bg200538	Fxa3Bg200538.1	Fx_ananassa_Royal_Royce_v1.0	701	Fx	(1 of 3) K01724 - 4a-hydroxytetrahydrobiopterin dehydratase [EC:4.2.1.96] (PCBD, phhB)	chr_3B	-1	3035902	3038993
Fxa3Bg200538	Fxa3Bg200538.2	Fx_ananassa_Royal_Royce_v1.0	701	Fx	(1 of 3) K01724 - 4a-hydroxytetrahydrobiopterin dehydratase [EC:4.2.1.96] (PCBD, phhB)	chr_3B	-1	3035902	3038993
Fxa3Bg202624	Fxa3Bg202624.1	Fx_ananassa_Royal_Royce_v1.0	701	Fx	(1 of 3) K01760 - cystathionine beta-lyase (metC)	chr_3B	-1	20723911	20730438
Fxa3Bg202557	Fxa3Bg202557.1	Fx_ananassa_Royal_Royce_v1.0	701	Fx	(1 of 3) K02324 - DNA polymerase epsilon subunit 1 (POLE1)	chr_3B	1	19815807	19837160
Fxa3Bg202557	Fxa3Bg202557.2	Fx_ananassa_Royal_Royce_v1.0	701	Fx	(1 of 3) K02324 - DNA polymerase epsilon subunit 1 (POLE1)	chr_3B	1	19815807	19837160
Fxa3Bg202557	Fxa3Bg202557.3	Fx_ananassa_Royal_Royce_v1.0	701	Fx	(1 of 3) K02324 - DNA polymerase epsilon subunit 1 (POLE1)	chr_3B	1	19815807	19837160
Fxa3Bg201909	Fxa3Bg201909.1	Fx_ananassa_Royal_Royce_v1.0	701	Fx	(1 of 3) K02335 - DNA polymerase I (DPO1, polA)	chr_3B	-1	13464374	13471077
Fxa3Bg201968	Fxa3Bg201968.1	Fx_ananassa_Royal_Royce_v1.0	701	Fx	(1 of 3) K03009 - DNA-directed RNA polymerases I, II, and III subunit RPABC4 (RPB12, POLR2K)	chr_3B	-1	13973340	13974803
Fxa3Bg200805	Fxa3Bg200805.1	Fx_ananassa_Royal_Royce_v1.0	701	Fx	(1 of 3) K03010 - DNA-directed RNA polymerase II subunit RPB2 (RPB2, POLR2B)	chr_3B	1	4745164	4751434
Fxa3Bg200818	Fxa3Bg200818.1	Fx_ananassa_Royal_Royce_v1.0	701	Fx	(1 of 3) K03144 - transcription initiation factor TFIIH subunit 4 (TFIIH4, GTF2H4, TFB2)	chr_3B	1	4814230	4818408
Fxa3Bg200818	Fxa3Bg200818.2	Fx_ananassa_Royal_Royce_v1.0	701	Fx	(1 of 3) K03144 - transcription initiation factor TFIIH subunit 4 (TFIIH4, GTF2H4, TFB2)	chr_3B	1	4814230	4818408
Fxa3Bg200500	Fxa3Bg200500.1	Fx_ananassa_Royal_Royce_v1.0	701	Fx	(1 of 3) K03189 - urease accessory protein (ureG)	chr_3B	1	2812900	2815223
Fxa3Bg200500	Fxa3Bg200500.2	Fx_ananassa_Royal_Royce_v1.0	701	Fx	(1 of 3) K03189 - urease accessory protein (ureG)	chr_3B	1	2812900	2815223
Fxa3Bg203664	Fxa3Bg203664.1	Fx_ananassa_Royal_Royce_v1.0	701	Fx	(1 of 3) K03500 - 16S rRNA (cytosine967-C5)-methyltransferase [EC:2.1.1.176] (rsmB, sun)	chr_3B	1	29451519	29457766
Fxa3Bg203664	Fxa3Bg203664.2	Fx_ananassa_Royal_Royce_v1.0	701	Fx	(1 of 3) K03500 - 16S rRNA (cytosine967-C5)-methyltransferase [EC:2.1.1.176] (rsmB, sun)	chr_3B	1	29451519	29457766
Fxa3Bg203664	Fxa3Bg203664.3	Fx_ananassa_Royal_Royce_v1.0	701	Fx	(1 of 3) K03500 - 16S rRNA (cytosine967-C5)-methyltransferase [EC:2.1.1.176] (rsmB, sun)	chr_3B	1	29451519	29457766
Fxa3Bg203664	Fxa3Bg203664.4	Fx_ananassa_Royal_Royce_v1.0	701	Fx	(1 of 3) K03500 - 16S rRNA (cytosine967-C5)-methyltransferase [EC:2.1.1.176] (rsmB, sun)	chr_3B	1	29451519	29457766
Fxa3Bg201707	Fxa3Bg201707.1	Fx_ananassa_Royal_Royce_v1.0	701	Fx	(1 of 3) K03504 - DNA polymerase delta subunit 3 (POLD3)	chr_3B	-1	11542357	11546621
Fxa3Bg201707	Fxa3Bg201707.2	Fx_ananassa_Royal_Royce_v1.0	701	Fx	(1 of 3) K03504 - DNA polymerase delta subunit 3 (POLD3)	chr_3B	-1	11542357	11546621
Fxa3Bg201093	Fxa3Bg201093.1	Fx_ananassa_Royal_Royce_v1.0	701	Fx	(1 of 3) K03509 - DNA polymerase eta (POLH)	chr_3B	1	6661699	6670311
Fxa3Bg201093	Fxa3Bg201093.2	Fx_ananassa_Royal_Royce_v1.0	701	Fx	(1 of 3) K03509 - DNA polymerase eta (POLH)	chr_3B	1	6661699	6670311
Fxa3Bg201093	Fxa3Bg201093.3	Fx_ananassa_Royal_Royce_v1.0	701	Fx	(1 of 3) K03509 - DNA polymerase eta (POLH)	chr_3B	1	6661699	6670311
Fxa3Bg201093	Fxa3Bg201093.4	Fx_ananassa_Royal_Royce_v1.0	701	Fx	(1 of 3) K03509 - DNA polymerase eta (POLH)	chr_3B	1	6661699	6670311
Fxa3Bg201093	Fxa3Bg201093.5	Fx_ananassa_Royal_Royce_v1.0	701	Fx	(1 of 3) K03509 - DNA polymerase eta (POLH)	chr_3B	1	6661699	6670311
Fxa3Bg203844	Fxa3Bg203844.1	Fx_ananassa_Royal_Royce_v1.0	701	Fx	(1 of 3) K03857 - phosphatidylinositol glycan, class A (PIGA, GPI3)	chr_3B	-1	30836926	30840537
Fxa3Bg200352	Fxa3Bg200352.1	Fx_ananassa_Royal_Royce_v1.0	701	Fx	(1 of 3) K04718 - sphingosine kinase (SPHK)	chr_3B	1	1865665	1868511
Fxa3Bg201419	Fxa3Bg201419.1	Fx_ananassa_Royal_Royce_v1.0	701	Fx	(1 of 3) K05356 - all-trans-nonaprenyl-diphosphate synthase (SPS, sds)	chr_3B	-1	9287320	9292134
Fxa3Bg201044	Fxa3Bg201044.1	Fx_ananassa_Royal_Royce_v1.0	701	Fx	(1 of 3) K05750 - NCK-associated protein 1 (NCKAP1, NAP125)	chr_3B	1	6280502	6291401
Fxa3Bg201044	Fxa3Bg201044.2	Fx_ananassa_Royal_Royce_v1.0	701	Fx	(1 of 3) K05750 - NCK-associated protein 1 (NCKAP1, NAP125)	chr_3B	1	6280502	6291401
Fxa3Bg202851	Fxa3Bg202851.1	Fx_ananassa_Royal_Royce_v1.0	701	Fx	(1 of 3) K05756 - actin related protein 2/3 complex, subunit 3 (ARPC3)	chr_3B	-1	23246110	23247320
Fxa3Bg202383	Fxa3Bg202383.1	Fx_ananassa_Royal_Royce_v1.0	701	Fx	(1 of 3) K06272 - integrin-linked kinase (ILK)	chr_3B	-1	18327887	18328638
Fxa3Bg201349	Fxa3Bg201349.1	Fx_ananassa_Royal_Royce_v1.0	701	Fx	(1 of 3) K06955 - uncharacterized protein (K06955)	chr_3B	-1	8616272	8620125
Fxa3Bg201349	Fxa3Bg201349.2	Fx_ananassa_Royal_Royce_v1.0	701	Fx	(1 of 3) K06955 - uncharacterized protein (K06955)	chr_3B	-1	8616272	8620125
Fxa3Bg202910	Fxa3Bg202910.1	Fx_ananassa_Royal_Royce_v1.0	701	Fx	(1 of 3) K07512 - mitochondrial trans-2-enoyl-CoA reductase (MECR, NRBF1)	chr_3B	-1	23787474	23790204
Fxa3Bg203802	Fxa3Bg203802.1	Fx_ananassa_Royal_Royce_v1.0	701	Fx	(1 of 3) K07542//K13095 - phosphatidylinositol glycan, class V (PIGV) // splicing factor 1 (SF1)	chr_3B	-1	30600927	30610246
Fxa3Bg203802	Fxa3Bg203802.2	Fx_ananassa_Royal_Royce_v1.0	701	Fx	(1 of 3) K07542//K13095 - phosphatidylinositol glycan, class V (PIGV) // splicing factor 1 (SF1)	chr_3B	-1	30600927	30610246
Fxa3Bg203802	Fxa3Bg203802.3	Fx_ananassa_Royal_Royce_v1.0	701	Fx	(1 of 3) K07542//K13095 - phosphatidylinositol glycan, class V (PIGV) // splicing factor 1 (SF1)	chr_3B	-1	30600927	30610246
Fxa3Bg203802	Fxa3Bg203802.4	Fx_ananassa_Royal_Royce_v1.0	701	Fx	(1 of 3) K07542//K13095 - phosphatidylinositol glycan, class V (PIGV) // splicing factor 1 (SF1)	chr_3B	-1	30600927	30610246
Fxa3Bg200718	Fxa3Bg200718.1	Fx_ananassa_Royal_Royce_v1.0	701	Fx	(1 of 3) K07560 - D-tyrosyl-tRNA(Tyr) deacylase [EC:3.1.-.-] (dtd, DTD1)	chr_3B	1	4188946	4191037
Fxa3Bg200718	Fxa3Bg200718.2	Fx_ananassa_Royal_Royce_v1.0	701	Fx	(1 of 3) K07560 - D-tyrosyl-tRNA(Tyr) deacylase [EC:3.1.-.-] (dtd, DTD1)	chr_3B	1	4188946	4191037
Fxa3Bg202405	Fxa3Bg202405.1	Fx_ananassa_Royal_Royce_v1.0	701	Fx	(1 of 3) K08101 - phytochromobilin:ferredoxin oxidoreductase (E1.3.7.4)	chr_3B	1	18491445	18496464
Fxa3Bg202916	Fxa3Bg202916.1	Fx_ananassa_Royal_Royce_v1.0	701	Fx	(1 of 3) K08282 - non-specific serine/threonine protein kinase (E2.7.11.1)	chr_3B	1	23831156	23837973
Fxa3Bg200690	Fxa3Bg200690.1	Fx_ananassa_Royal_Royce_v1.0	701	Fx	(1 of 3) K08337 - ubiquitin-like modifier-activating enzyme ATG7 (ATG7)	chr_3B	-1	4031107	4035674
Fxa3Bg202800	Fxa3Bg202800.1	Fx_ananassa_Royal_Royce_v1.0	701	Fx	(1 of 3) K08681 - 5'-phosphate synthase pdxT subunit (pdxT, pdx2)	chr_3B	1	22715548	22718497
Fxa3Bg200269	Fxa3Bg200269.1	Fx_ananassa_Royal_Royce_v1.0	701	Fx	(1 of 3) K08695 - anthocyanidin reductase (ANR)	chr_3B	1	1327408	1329180
Fxa3Bg201977	Fxa3Bg201977.1	Fx_ananassa_Royal_Royce_v1.0	701	Fx	(1 of 3) K08741 - DNA mismatch repair protein MSH5 (MSH5)	chr_3B	-1	14084897	14095156
Fxa3Bg201977	Fxa3Bg201977.2	Fx_ananassa_Royal_Royce_v1.0	701	Fx	(1 of 3) K08741 - DNA mismatch repair protein MSH5 (MSH5)	chr_3B	-1	14084897	14095156
Fxa3Bg201977	Fxa3Bg201977.3	Fx_ananassa_Royal_Royce_v1.0	701	Fx	(1 of 3) K08741 - DNA mismatch repair protein MSH5 (MSH5)	chr_3B	-1	14084897	14095156
Fxa3Bg201977	Fxa3Bg201977.4	Fx_ananassa_Royal_Royce_v1.0	701	Fx	(1 of 3) K08741 - DNA mismatch repair protein MSH5 (MSH5)	chr_3B	-1	14084897	14095156
Fxa3Bg201977	Fxa3Bg201977.5	Fx_ananassa_Royal_Royce_v1.0	701	Fx	(1 of 3) K08741 - DNA mismatch repair protein MSH5 (MSH5)	chr_3B	-1	14084897	14095156
Fxa3Bg203717	Fxa3Bg203717.1	Fx_ananassa_Royal_Royce_v1.0	701	Fx	(1 of 3) K10277 - lysine-specific demethylase 8 [EC:1.14.11.27] (KDM8, JMJD5)	chr_3B	1	29926172	29928921
Fxa3Bg201454	Fxa3Bg201454.1	Fx_ananassa_Royal_Royce_v1.0	701	Fx	(1 of 3) K10639 - E3 ubiquitin-protein ligase CCNP1IP1 [EC:6.3.2.19] (CCNB1IP1, HEI10)	chr_3B	-1	9488611	9490769
Fxa3Bg202709	Fxa3Bg202709.1	Fx_ananassa_Royal_Royce_v1.0	701	Fx	(1 of 3) K10747 - DNA ligase 1 (LIG1)	chr_3B	-1	21643409	21651104
Fxa3Bg202709	Fxa3Bg202709.2	Fx_ananassa_Royal_Royce_v1.0	701	Fx	(1 of 3) K10747 - DNA ligase 1 (LIG1)	chr_3B	-1	21643409	21651104
Fxa3Bg202709	Fxa3Bg202709.3	Fx_ananassa_Royal_Royce_v1.0	701	Fx	(1 of 3) K10747 - DNA ligase 1 (LIG1)	chr_3B	-1	21643409	21651104
Fxa3Bg202413	Fxa3Bg202413.1	Fx_ananassa_Royal_Royce_v1.0	701	Fx	(1 of 3) K10754 - replication factor C subunit 1 (RFC1)	chr_3B	-1	18545035	18556031
Fxa3Bg202413	Fxa3Bg202413.2	Fx_ananassa_Royal_Royce_v1.0	701	Fx	(1 of 3) K10754 - replication factor C subunit 1 (RFC1)	chr_3B	-1	18545035	18556031
Fxa3Bg202413	Fxa3Bg202413.3	Fx_ananassa_Royal_Royce_v1.0	701	Fx	(1 of 3) K10754 - replication factor C subunit 1 (RFC1)	chr_3B	-1	18545035	18556031
Fxa3Bg203902	Fxa3Bg203902.1	Fx_ananassa_Royal_Royce_v1.0	701	Fx	(1 of 3) K10768 - alkylated DNA repair protein alkB homolog 6 (ALKBH6)	chr_3B	1	31200149	31203951
Fxa3Bg202900	Fxa3Bg202900.1	Fx_ananassa_Royal_Royce_v1.0	701	Fx	(1 of 3) K10869 - RAD51-like protein 1 (RAD51L1, RAD51B)	chr_3B	-1	23719565	23722492
Fxa3Bg200111	Fxa3Bg200111.1	Fx_ananassa_Royal_Royce_v1.0	701	Fx	(1 of 3) K11147 - dehydrogenase/reductase SDR family member 4 (DHRS4)	chr_3B	-1	521761	523233
Fxa3Bg203511	Fxa3Bg203511.1	Fx_ananassa_Royal_Royce_v1.0	701	Fx	(1 of 3) K11266 - MAternally affected uncoordination (MAU2)	chr_3B	-1	28469956	28474742
Fxa3Bg203511	Fxa3Bg203511.2	Fx_ananassa_Royal_Royce_v1.0	701	Fx	(1 of 3) K11266 - MAternally affected uncoordination (MAU2)	chr_3B	-1	28469956	28474742
Fxa3Bg201433	Fxa3Bg201433.1	Fx_ananassa_Royal_Royce_v1.0	701	Fx	(1 of 3) K11380 - NuA3 HAT complex component NTO1 (NTO1)	chr_3B	-1	9361416	9362505
Fxa3Bg201062	Fxa3Bg201062.1	Fx_ananassa_Royal_Royce_v1.0	701	Fx	(1 of 3) K11642 - chromodomain-helicase-DNA-binding protein 3 [EC:3.6.4.12] (CHD3, MI2A)	chr_3B	1	6390120	6400736
Fxa3Bg203387	Fxa3Bg203387.1	Fx_ananassa_Royal_Royce_v1.0	701	Fx	(1 of 3) K11663 - zinc finger HIT domain-containing protein 1 (ZNHIT1, VPS71)	chr_3B	1	27708334	27709390
Fxa3Bg202930	Fxa3Bg202930.1	Fx_ananassa_Royal_Royce_v1.0	701	Fx	(1 of 3) K11671 - nuclear factor related to kappa-B-binding protein (NFRKB, INO80G)	chr_3B	1	23933499	23937620
Fxa3Bg202497	Fxa3Bg202497.1	Fx_ananassa_Royal_Royce_v1.0	701	Fx	(1 of 3) K11886 - proteasome component ECM29 (ECM29)	chr_3B	1	19329295	19350203
Fxa3Bg202497	Fxa3Bg202497.2	Fx_ananassa_Royal_Royce_v1.0	701	Fx	(1 of 3) K11886 - proteasome component ECM29 (ECM29)	chr_3B	1	19329295	19350203
Fxa3Bg202497	Fxa3Bg202497.3	Fx_ananassa_Royal_Royce_v1.0	701	Fx	(1 of 3) K11886 - proteasome component ECM29 (ECM29)	chr_3B	1	19329295	19350203
Fxa3Bg202497	Fxa3Bg202497.4	Fx_ananassa_Royal_Royce_v1.0	701	Fx	(1 of 3) K11886 - proteasome component ECM29 (ECM29)	chr_3B	1	19329295	19350203
Fxa3Bg201045	Fxa3Bg201045.1	Fx_ananassa_Royal_Royce_v1.0	701	Fx	(1 of 3) K12260 - sulfiredoxin (SRX1)	chr_3B	-1	6293799	6295468
Fxa3Bg202746	Fxa3Bg202746.1	Fx_ananassa_Royal_Royce_v1.0	701	Fx	(1 of 3) K12587 - exosome complex component MTR3 (MTR3, EXOSC6)	chr_3B	1	22123407	22127013
Fxa3Bg202746	Fxa3Bg202746.2	Fx_ananassa_Royal_Royce_v1.0	701	Fx	(1 of 3) K12587 - exosome complex component MTR3 (MTR3, EXOSC6)	chr_3B	1	22123407	22127013
Fxa3Bg202104	Fxa3Bg202104.1	Fx_ananassa_Royal_Royce_v1.0	701	Fx	(1 of 3) K12736 - peptidylprolyl isomerase domain and WD repeat-containing protein 1 [EC:5.2.1.8] (PPWD1)	chr_3B	-1	15281796	15289297
Fxa3Bg200851	Fxa3Bg200851.1	Fx_ananassa_Royal_Royce_v1.0	701	Fx	(1 of 3) K12840 - splicing factor 45 (RBM17, SPF45)	chr_3B	1	5033744	5036563
Fxa3Bg202730	Fxa3Bg202730.1	Fx_ananassa_Royal_Royce_v1.0	701	Fx	(1 of 3) K13071 - pheophorbide a oxygenase (PAO, ACD1)	chr_3B	-1	21867396	21873687
Fxa3Bg201311	Fxa3Bg201311.1	Fx_ananassa_Royal_Royce_v1.0	701	Fx	(1 of 3) K13140 - integrator complex subunit 3 (INTS3)	chr_3B	-1	8370814	8375209
Fxa3Bg202503	Fxa3Bg202503.1	Fx_ananassa_Royal_Royce_v1.0	701	Fx	(1 of 3) K13140 - integrator complex subunit 3 (INTS3)	chr_3B	1	19388528	19392079
Fxa3Bg201305	Fxa3Bg201305.1	Fx_ananassa_Royal_Royce_v1.0	701	Fx	(1 of 3) K13728 - mitotic spindle assembly checkpoint protein MAD2B (MAD2L2)	chr_3B	1	8303343	8305470
Fxa3Bg201305	Fxa3Bg201305.2	Fx_ananassa_Royal_Royce_v1.0	701	Fx	(1 of 3) K13728 - mitotic spindle assembly checkpoint protein MAD2B (MAD2L2)	chr_3B	1	8303343	8305470
Fxa3Bg202525	Fxa3Bg202525.1	Fx_ananassa_Royal_Royce_v1.0	701	Fx	(1 of 3) K14538 - nuclear GTP-binding protein (NUG1, GNL3)	chr_3B	1	19625693	19630576
Fxa3Bg202287	Fxa3Bg202287.1	Fx_ananassa_Royal_Royce_v1.0	701	Fx	(1 of 3) K14539 - large subunit GTPase 1 (LSG1)	chr_3B	-1	17112868	17116500
Fxa3Bg201231	Fxa3Bg201231.1	Fx_ananassa_Royal_Royce_v1.0	701	Fx	(1 of 3) K14778 - ATP-dependent RNA helicase DDX49/DBP8 [EC:3.6.4.13] (DDX49, DBP8)	chr_3B	-1	7665090	7667286
Fxa3Bg201231	Fxa3Bg201231.2	Fx_ananassa_Royal_Royce_v1.0	701	Fx	(1 of 3) K14778 - ATP-dependent RNA helicase DDX49/DBP8 [EC:3.6.4.13] (DDX49, DBP8)	chr_3B	-1	7665090	7667286
Fxa3Bg200447	Fxa3Bg200447.1	Fx_ananassa_Royal_Royce_v1.0	701	Fx	(1 of 3) K14807 - ATP-dependent RNA helicase DDX51/DBP6 [EC:3.6.4.13] (DDX51, DBP6)	chr_3B	1	2477978	2481997
Fxa3Bg201156	Fxa3Bg201156.1	Fx_ananassa_Royal_Royce_v1.0	701	Fx	(1 of 3) K15139 - mediator of RNA polymerase II transcription subunit 22 (MED22)	chr_3B	-1	7108014	7109321
Fxa3Bg203227	Fxa3Bg203227.1	Fx_ananassa_Royal_Royce_v1.0	701	Fx	(1 of 3) K15235 - josephin [EC:3.4.19.12] (JOSD)	chr_3B	1	26455496	26456396
Fxa3Bg202974	Fxa3Bg202974.1	Fx_ananassa_Royal_Royce_v1.0	701	Fx	(1 of 3) K15276 - solute carrier family 35 (adenosine 3'-phospho 5'-phosphosulfate transporter), member B2 (SLC35B2, PAPST1)	chr_3B	-1	24295700	24300343
Fxa3Bg202794	Fxa3Bg202794.1	Fx_ananassa_Royal_Royce_v1.0	701	Fx	(1 of 3) K15332 - tRNA (uracil-5-)-methyltransferase [EC:2.1.1.-] (TRMT2A)	chr_3B	-1	22619660	22624222
Fxa3Bg202794	Fxa3Bg202794.2	Fx_ananassa_Royal_Royce_v1.0	701	Fx	(1 of 3) K15332 - tRNA (uracil-5-)-methyltransferase [EC:2.1.1.-] (TRMT2A)	chr_3B	-1	22619660	22624222
Fxa3Bg202047	Fxa3Bg202047.1	Fx_ananassa_Royal_Royce_v1.0	701	Fx	(1 of 3) K15423 - serine/threonine-protein phosphatase 4 catalytic subunit (PPP4C)	chr_3B	1	14739706	14743554
Fxa3Bg201100	Fxa3Bg201100.1	Fx_ananassa_Royal_Royce_v1.0	701	Fx	(1 of 3) K17411 - small subunit ribosomal protein S33 (MRPS33)	chr_3B	-1	6710938	6711605
Fxa3Bg201606	Fxa3Bg201606.1	Fx_ananassa_Royal_Royce_v1.0	701	Fx	(1 of 3) K18416 - 3'-5' exoribonuclease 1 [EC:3.1.-.-] (THEX1, ERI1)	chr_3B	1	10732016	10735975
Fxa3Bg202714	Fxa3Bg202714.1	Fx_ananassa_Royal_Royce_v1.0	701	Fx	(1 of 3) K18734 - protein SMG8 (SMG8)	chr_3B	-1	21692085	21699652
Fxa3Bg202714	Fxa3Bg202714.2	Fx_ananassa_Royal_Royce_v1.0	701	Fx	(1 of 3) K18734 - protein SMG8 (SMG8)	chr_3B	-1	21692085	21699652
Fxa3Bg200634	Fxa3Bg200634.1	Fx_ananassa_Royal_Royce_v1.0	701	Fx	(1 of 3) KOG0087//KOG0098 - GTPase Rab11/YPT3, small G protein superfamily // GTPase Rab2, small G protein superfamily	chr_3B	1	3739524	3742664
Fxa3Bg200634	Fxa3Bg200634.2	Fx_ananassa_Royal_Royce_v1.0	701	Fx	(1 of 3) KOG0087//KOG0098 - GTPase Rab11/YPT3, small G protein superfamily // GTPase Rab2, small G protein superfamily	chr_3B	1	3739524	3742664
Fxa3Bg202181	Fxa3Bg202181.1	Fx_ananassa_Royal_Royce_v1.0	701	Fx	(1 of 3) KOG0110//KOG0123//KOG0131 - RNA-binding protein (RRM superfamily) // Polyadenylate-binding protein (RRM superfamily) // Splicing factor 3b, subunit 4	chr_3B	-1	16028508	16036116
Fxa3Bg201542	Fxa3Bg201542.1	Fx_ananassa_Royal_Royce_v1.0	701	Fx	(1 of 3) KOG0286//KOG0296//KOG0316//KOG0645//KOG1332 - G-protein beta subunit // Angio-associated migratory cell protein (contains WD40 repeats) // Conserved WD40 repeat-containing protein // WD40 repeat protein // Vesicle coat complex COPII, subunit SEC13	chr_3B	1	10217015	10223361
Fxa3Bg200801	Fxa3Bg200801.1	Fx_ananassa_Royal_Royce_v1.0	701	Fx	(1 of 3) KOG0895 - Ubiquitin-conjugating enzyme	chr_3B	1	4721973	4725373
Fxa3Bg200801	Fxa3Bg200801.2	Fx_ananassa_Royal_Royce_v1.0	701	Fx	(1 of 3) KOG0895 - Ubiquitin-conjugating enzyme	chr_3B	1	4721973	4725373
Fxa3Bg203828	Fxa3Bg203828.1	Fx_ananassa_Royal_Royce_v1.0	701	Fx	(1 of 3) KOG1175 - Acyl-CoA synthetase	chr_3B	-1	30744536	30749321
Fxa3Bg200546	Fxa3Bg200546.1	Fx_ananassa_Royal_Royce_v1.0	701	Fx	(1 of 3) KOG1258 - mRNA processing protein	chr_3B	1	3068593	3075350
Fxa3Bg200546	Fxa3Bg200546.2	Fx_ananassa_Royal_Royce_v1.0	701	Fx	(1 of 3) KOG1258 - mRNA processing protein	chr_3B	1	3068593	3075350
Fxa3Bg200546	Fxa3Bg200546.3	Fx_ananassa_Royal_Royce_v1.0	701	Fx	(1 of 3) KOG1258 - mRNA processing protein	chr_3B	1	3068593	3075350
Fxa3Bg200903	Fxa3Bg200903.1	Fx_ananassa_Royal_Royce_v1.0	701	Fx	(1 of 3) KOG2260 - Cell division cycle 37 protein, CDC37	chr_3B	1	5461402	5467868
Fxa3Bg202247	Fxa3Bg202247.1	Fx_ananassa_Royal_Royce_v1.0	701	Fx	(1 of 3) KOG3269 - Predicted membrane protein	chr_3B	1	16682058	16683753
Fxa3Bg201155	Fxa3Bg201155.1	Fx_ananassa_Royal_Royce_v1.0	701	Fx	(1 of 3) KOG3371 - Uncharacterized conserved protein	chr_3B	1	7105389	7107109
Fxa3Bg201155	Fxa3Bg201155.2	Fx_ananassa_Royal_Royce_v1.0	701	Fx	(1 of 3) KOG3371 - Uncharacterized conserved protein	chr_3B	1	7105389	7107109
Fxa3Bg201903	Fxa3Bg201903.1	Fx_ananassa_Royal_Royce_v1.0	701	Fx	(1 of 3) KOG4315 - G-patch nucleic acid binding protein	chr_3B	1	13383508	13388587
Fxa3Bg201269	Fxa3Bg201269.1	Fx_ananassa_Royal_Royce_v1.0	701	Fx	(1 of 3) KOG4524 - Uncharacterized conserved protein	chr_3B	-1	7941203	7950025
Fxa3Bg201269	Fxa3Bg201269.2	Fx_ananassa_Royal_Royce_v1.0	701	Fx	(1 of 3) KOG4524 - Uncharacterized conserved protein	chr_3B	-1	7941203	7950025
Fxa3Bg202089	Fxa3Bg202089.1	Fx_ananassa_Royal_Royce_v1.0	701	Fx	(1 of 3) PF00076//PF00642//PF12872 - RNA recognition motif. (a.k.a. RRM, RBD, or RNP domain) (RRM_1) // Zinc finger C-x8-C-x5-C-x3-H type (and similar) (zf-CCCH) // OST-HTH/LOTUS domain (OST-HTH)	chr_3B	-1	15130305	15133135
Fxa3Bg201133	Fxa3Bg201133.1	Fx_ananassa_Royal_Royce_v1.0	701	Fx	(1 of 3) PF00270//PF00271//PF04408 - DEAD/DEAH box helicase (DEAD) // Helicase conserved C-terminal domain (Helicase_C) // Helicase associated domain (HA2) (HA2)	chr_3B	1	6935792	6940061
Fxa3Bg201772	Fxa3Bg201772.1	Fx_ananassa_Royal_Royce_v1.0	701	Fx	(1 of 3) PF00385//PF00665 - Chromo (CHRromatin Organisation MOdifier) domain (Chromo) // Integrase core domain (rve)	chr_3B	-1	12112993	12115594
Fxa3Bg203300	Fxa3Bg203300.1	Fx_ananassa_Royal_Royce_v1.0	701	Fx	(1 of 3) PF00628//PF05641//PF16135 - PHD-finger (PHD) // Agenet domain (Agenet) // TPL-binding domain in jasmonate signalling (Jas)	chr_3B	1	27001892	27009375
Fxa3Bg203300	Fxa3Bg203300.2	Fx_ananassa_Royal_Royce_v1.0	701	Fx	(1 of 3) PF00628//PF05641//PF16135 - PHD-finger (PHD) // Agenet domain (Agenet) // TPL-binding domain in jasmonate signalling (Jas)	chr_3B	1	27001892	27009375
Fxa3Bg203300	Fxa3Bg203300.3	Fx_ananassa_Royal_Royce_v1.0	701	Fx	(1 of 3) PF00628//PF05641//PF16135 - PHD-finger (PHD) // Agenet domain (Agenet) // TPL-binding domain in jasmonate signalling (Jas)	chr_3B	1	27001892	27009375
Fxa3Bg200644	Fxa3Bg200644.1	Fx_ananassa_Royal_Royce_v1.0	701	Fx	(1 of 3) PF03552//PF13632//PF14569 - Cellulose synthase (Cellulose_synt) // Glycosyl transferase family group 2 (Glyco_trans_2_3) // Zinc-binding RING-finger (zf-UDP)	chr_3B	1	3787777	3792522
Fxa3Bg200644	Fxa3Bg200644.2	Fx_ananassa_Royal_Royce_v1.0	701	Fx	(1 of 3) PF03552//PF13632//PF14569 - Cellulose synthase (Cellulose_synt) // Glycosyl transferase family group 2 (Glyco_trans_2_3) // Zinc-binding RING-finger (zf-UDP)	chr_3B	1	3787777	3792522
Fxa3Bg200644	Fxa3Bg200644.3	Fx_ananassa_Royal_Royce_v1.0	701	Fx	(1 of 3) PF03552//PF13632//PF14569 - Cellulose synthase (Cellulose_synt) // Glycosyl transferase family group 2 (Glyco_trans_2_3) // Zinc-binding RING-finger (zf-UDP)	chr_3B	1	3787777	3792522
Fxa3Bg200504	Fxa3Bg200504.1	Fx_ananassa_Royal_Royce_v1.0	701	Fx	(1 of 3) PF05368//PF13460 - NmrA-like family (NmrA) // NAD(P)H-binding (NAD_binding_10)	chr_3B	-1	2859170	2861383
Fxa3Bg200504	Fxa3Bg200504.2	Fx_ananassa_Royal_Royce_v1.0	701	Fx	(1 of 3) PF05368//PF13460 - NmrA-like family (NmrA) // NAD(P)H-binding (NAD_binding_10)	chr_3B	-1	2859170	2861383
Fxa3Bg203629	Fxa3Bg203629.1	Fx_ananassa_Royal_Royce_v1.0	701	Fx	(1 of 3) PF05667 - Protein of unknown function (DUF812) (DUF812)	chr_3B	1	29234743	29237351
Fxa3Bg201370	Fxa3Bg201370.1	Fx_ananassa_Royal_Royce_v1.0	701	Fx	(1 of 3) PF07734//PF12937 - F-box associated (FBA_1) // F-box-like (F-box-like)	chr_3B	-1	8787634	8788793
Fxa3Bg203786	Fxa3Bg203786.1	Fx_ananassa_Royal_Royce_v1.0	701	Fx	(1 of 3) PF07734//PF12937 - F-box associated (FBA_1) // F-box-like (F-box-like)	chr_3B	1	30501124	30503280
Fxa3Bg203786	Fxa3Bg203786.2	Fx_ananassa_Royal_Royce_v1.0	701	Fx	(1 of 3) PF07734//PF12937 - F-box associated (FBA_1) // F-box-like (F-box-like)	chr_3B	1	30501124	30503280
Fxa3Bg200124	Fxa3Bg200124.1	Fx_ananassa_Royal_Royce_v1.0	701	Fx	(1 of 3) PF13637//PF13962 - Ankyrin repeats (many copies) (Ank_4) // Domain of unknown function (PGG)	chr_3B	1	568989	572431
Fxa3Bg200499	Fxa3Bg200499.1	Fx_ananassa_Royal_Royce_v1.0	701	Fx	(1 of 3) PTHR10052//PTHR10052:SF10//PTHR10052:SF9 - 60S RIBOSOMAL PROTEIN L18A // SUBFAMILY NOT NAMED // SUBFAMILY NOT NAMED	chr_3B	1	2797683	2812233
Fxa3Bg200499	Fxa3Bg200499.2	Fx_ananassa_Royal_Royce_v1.0	701	Fx	(1 of 3) PTHR10052//PTHR10052:SF10//PTHR10052:SF9 - 60S RIBOSOMAL PROTEIN L18A // SUBFAMILY NOT NAMED // SUBFAMILY NOT NAMED	chr_3B	1	2797683	2812233
Fxa3Bg200499	Fxa3Bg200499.3	Fx_ananassa_Royal_Royce_v1.0	701	Fx	(1 of 3) PTHR10052//PTHR10052:SF10//PTHR10052:SF9 - 60S RIBOSOMAL PROTEIN L18A // SUBFAMILY NOT NAMED // SUBFAMILY NOT NAMED	chr_3B	1	2797683	2812233
Fxa3Bg202642	Fxa3Bg202642.1	Fx_ananassa_Royal_Royce_v1.0	701	Fx	(1 of 3) PTHR10110:SF101 - SODIUM/HYDROGEN EXCHANGER 4	chr_3B	1	20833892	20837467
Fxa3Bg202749	Fxa3Bg202749.1	Fx_ananassa_Royal_Royce_v1.0	701	Fx	(1 of 3) PTHR10217:SF538 - CYCLIC NUCLEOTIDE-GATED ION CHANNEL 15-RELATED	chr_3B	1	22149344	22152522
Fxa3Bg202807	Fxa3Bg202807.1	Fx_ananassa_Royal_Royce_v1.0	701	Fx	(1 of 3) PTHR10252:SF44 - DNA POLYMERASE EPSILON SUBUNIT C-RELATED	chr_3B	1	22777810	22779743
Fxa3Bg203253	Fxa3Bg203253.1	Fx_ananassa_Royal_Royce_v1.0	701	Fx	(1 of 3) PTHR10291//PTHR10291:SF6 - DEHYDRODOLICHYL DIPHOSPHATE SYNTHASE // DEHYDRODOLICHYL DIPHOSPHATE SYNTHASE 1-RELATED	chr_3B	-1	26603571	26605525
Fxa3Bg201014	Fxa3Bg201014.1	Fx_ananassa_Royal_Royce_v1.0	701	Fx	(1 of 3) PTHR10302:SF8 - PROTEIN OSB2, CHLOROPLASTIC-RELATED	chr_3B	-1	6094398	6097716
Fxa3Bg201014	Fxa3Bg201014.2	Fx_ananassa_Royal_Royce_v1.0	701	Fx	(1 of 3) PTHR10302:SF8 - PROTEIN OSB2, CHLOROPLASTIC-RELATED	chr_3B	-1	6094398	6097716
Fxa3Bg200973	Fxa3Bg200973.1	Fx_ananassa_Royal_Royce_v1.0	701	Fx	(1 of 3) PTHR10334:SF212 - PATHOGENESIS-RELATED PROTEIN HOMOLOG	chr_3B	1	5841973	5844357
Fxa3Bg200225	Fxa3Bg200225.1	Fx_ananassa_Royal_Royce_v1.0	701	Fx	(1 of 3) PTHR10353//PTHR10353:SF27 - GLYCOSYL HYDROLASE // BETA-GLUCOSIDASE 45-RELATED	chr_3B	-1	1028423	1030612
Fxa3Bg203361	Fxa3Bg203361.1	Fx_ananassa_Royal_Royce_v1.0	701	Fx	(1 of 3) PTHR10366:SF369 - CINNAMOYL-COA REDUCTASE-LIKE PROTEIN	chr_3B	-1	27520547	27523116
Fxa3Bg203361	Fxa3Bg203361.2	Fx_ananassa_Royal_Royce_v1.0	701	Fx	(1 of 3) PTHR10366:SF369 - CINNAMOYL-COA REDUCTASE-LIKE PROTEIN	chr_3B	-1	27520547	27523116
Fxa3Bg201950	Fxa3Bg201950.1	Fx_ananassa_Royal_Royce_v1.0	701	Fx	(1 of 3) PTHR10388//PTHR10388:SF16 - EUKARYOTIC TRANSLATION INITIATION FACTOR SUI1 // SUBFAMILY NOT NAMED	chr_3B	-1	13799606	13799944
Fxa3Bg201520	Fxa3Bg201520.1	Fx_ananassa_Royal_Royce_v1.0	701	Fx	(1 of 3) PTHR10438//PTHR10438:SF255 - THIOREDOXIN // THIOREDOXIN M4, CHLOROPLASTIC	chr_3B	1	10041469	10041789
Fxa3Bg201270	Fxa3Bg201270.1	Fx_ananassa_Royal_Royce_v1.0	701	Fx	(1 of 3) PTHR10641:SF462 - F3O9.29 PROTEIN-RELATED	chr_3B	-1	7950957	7953215
Fxa3Bg201742	Fxa3Bg201742.1	Fx_ananassa_Royal_Royce_v1.0	701	Fx	(1 of 3) PTHR10742:SF210 - LYSINE-SPECIFIC HISTONE DEMETHYLASE 1 HOMOLOG 2	chr_3B	1	11883332	11885720
Fxa3Bg203222	Fxa3Bg203222.1	Fx_ananassa_Royal_Royce_v1.0	701	Fx	(1 of 3) PTHR10746//PTHR10746:SF10 - 50S RIBOSOMAL PROTEIN L4 // 50S RIBOSOMAL PROTEIN L4, CHLOROPLASTIC	chr_3B	-1	26393849	26397966
Fxa3Bg202171	Fxa3Bg202171.1	Fx_ananassa_Royal_Royce_v1.0	701	Fx	(1 of 3) PTHR10766:SF60 - SYNTAXIN OF PLANT 111	chr_3B	1	15965419	15969510
Fxa3Bg201438	Fxa3Bg201438.1	Fx_ananassa_Royal_Royce_v1.0	701	Fx	(1 of 3) PTHR10791//PTHR10791:SF57 - RAG1-ACTIVATING PROTEIN 1 // SUBFAMILY NOT NAMED	chr_3B	-1	9387386	9389797
Fxa3Bg203712	Fxa3Bg203712.1	Fx_ananassa_Royal_Royce_v1.0	701	Fx	(1 of 3) PTHR10871:SF4 - DNA TOPOISOMERASE 6 SUBUNIT B	chr_3B	1	29869920	29875174
Fxa3Bg203712	Fxa3Bg203712.2	Fx_ananassa_Royal_Royce_v1.0	701	Fx	(1 of 3) PTHR10871:SF4 - DNA TOPOISOMERASE 6 SUBUNIT B	chr_3B	1	29869920	29875174
Fxa3Bg201180	Fxa3Bg201180.1	Fx_ananassa_Royal_Royce_v1.0	701	Fx	(1 of 3) PTHR10926//PTHR10926:SF28//PTHR10926:SF30 - CELL CYCLE CONTROL PROTEIN 50 // SUBFAMILY NOT NAMED // SUBFAMILY NOT NAMED	chr_3B	1	7342782	7346250
Fxa3Bg201180	Fxa3Bg201180.2	Fx_ananassa_Royal_Royce_v1.0	701	Fx	(1 of 3) PTHR10926//PTHR10926:SF28//PTHR10926:SF30 - CELL CYCLE CONTROL PROTEIN 50 // SUBFAMILY NOT NAMED // SUBFAMILY NOT NAMED	chr_3B	1	7342782	7346250
Fxa3Bg202161	Fxa3Bg202161.1	Fx_ananassa_Royal_Royce_v1.0	701	Fx	(1 of 3) PTHR10992//PTHR10992:SF774 - ALPHA/BETA HYDROLASE FOLD-CONTAINING PROTEIN // ALPHA/BETA-HYDROLASES SUPERFAMILY PROTEIN-RELATED	chr_3B	1	15849458	15851698
Fxa3Bg203515	Fxa3Bg203515.1	Fx_ananassa_Royal_Royce_v1.0	701	Fx	(1 of 3) PTHR10994//PTHR10994:SF82 - RETICULON // SUBFAMILY NOT NAMED	chr_3B	1	28497877	28499783
Fxa3Bg203515	Fxa3Bg203515.2	Fx_ananassa_Royal_Royce_v1.0	701	Fx	(1 of 3) PTHR10994//PTHR10994:SF82 - RETICULON // SUBFAMILY NOT NAMED	chr_3B	1	28497877	28499783
Fxa3Bg202460	Fxa3Bg202460.1	Fx_ananassa_Royal_Royce_v1.0	701	Fx	(1 of 3) PTHR11010//PTHR11010:SF43//PTHR11010:SF47 - PROTEASE S28 PRO-X CARBOXYPEPTIDASE-RELATED // SUBFAMILY NOT NAMED // PROLYLCARBOXYPEPTIDASE-LIKE PROTEIN-RELATED	chr_3B	-1	18983767	18985320
Fxa3Bg202460	Fxa3Bg202460.2	Fx_ananassa_Royal_Royce_v1.0	701	Fx	(1 of 3) PTHR11010//PTHR11010:SF43//PTHR11010:SF47 - PROTEASE S28 PRO-X CARBOXYPEPTIDASE-RELATED // SUBFAMILY NOT NAMED // PROLYLCARBOXYPEPTIDASE-LIKE PROTEIN-RELATED	chr_3B	-1	18983767	18985320
Fxa3Bg202699	Fxa3Bg202699.1	Fx_ananassa_Royal_Royce_v1.0	701	Fx	(1 of 3) PTHR11062//PTHR11062:SF46 - EXOSTOSIN HEPARAN SULFATE GLYCOSYLTRANSFERASE -RELATED // GLUCURONOXYLAN GLUCURONOSYLTRANSFERASE F8H-RELATED	chr_3B	-1	21538997	21540650
Fxa3Bg201367	Fxa3Bg201367.1	Fx_ananassa_Royal_Royce_v1.0	701	Fx	(1 of 3) PTHR11132//PTHR11132:SF60 - SOLUTE CARRIER FAMILY 35 // SUBFAMILY NOT NAMED	chr_3B	-1	8764170	8777801
Fxa3Bg201367	Fxa3Bg201367.2	Fx_ananassa_Royal_Royce_v1.0	701	Fx	(1 of 3) PTHR11132//PTHR11132:SF60 - SOLUTE CARRIER FAMILY 35 // SUBFAMILY NOT NAMED	chr_3B	-1	8764170	8777801
Fxa3Bg201367	Fxa3Bg201367.3	Fx_ananassa_Royal_Royce_v1.0	701	Fx	(1 of 3) PTHR11132//PTHR11132:SF60 - SOLUTE CARRIER FAMILY 35 // SUBFAMILY NOT NAMED	chr_3B	-1	8764170	8777801
Fxa3Bg201367	Fxa3Bg201367.4	Fx_ananassa_Royal_Royce_v1.0	701	Fx	(1 of 3) PTHR11132//PTHR11132:SF60 - SOLUTE CARRIER FAMILY 35 // SUBFAMILY NOT NAMED	chr_3B	-1	8764170	8777801
Fxa3Bg201367	Fxa3Bg201367.5	Fx_ananassa_Royal_Royce_v1.0	701	Fx	(1 of 3) PTHR11132//PTHR11132:SF60 - SOLUTE CARRIER FAMILY 35 // SUBFAMILY NOT NAMED	chr_3B	-1	8764170	8777801
Fxa3Bg201728	Fxa3Bg201728.1	Fx_ananassa_Royal_Royce_v1.0	701	Fx	(1 of 3) PTHR11266//PTHR11266:SF16 - PEROXISOMAL MEMBRANE PROTEIN 2, PXMP2 MPV17 // PEROXISOMAL MEMBRANE (MPV17/PMP22) FAMILY PROTEIN	chr_3B	-1	11711132	11714338
Fxa3Bg201149	Fxa3Bg201149.1	Fx_ananassa_Royal_Royce_v1.0	701	Fx	(1 of 3) PTHR11384:SF3 - INNER MEMBRANE ABC TRANSPORTER ATP-BINDING PROTEIN YDDA-RELATED	chr_3B	-1	7072866	7077537
Fxa3Bg201243	Fxa3Bg201243.1	Fx_ananassa_Royal_Royce_v1.0	701	Fx	(1 of 3) PTHR11406//PTHR11406:SF8//PTHR11406:SF9 - PHOSPHOGLYCERATE KINASE // PHOSPHOGLYCERATE KINASE 1, CHLOROPLASTIC-RELATED // PHOSPHOGLYCERATE KINASE	chr_3B	1	7760752	7767956
Fxa3Bg201243	Fxa3Bg201243.2	Fx_ananassa_Royal_Royce_v1.0	701	Fx	(1 of 3) PTHR11406//PTHR11406:SF8//PTHR11406:SF9 - PHOSPHOGLYCERATE KINASE // PHOSPHOGLYCERATE KINASE 1, CHLOROPLASTIC-RELATED // PHOSPHOGLYCERATE KINASE	chr_3B	1	7760752	7767956
Fxa3Bg201243	Fxa3Bg201243.3	Fx_ananassa_Royal_Royce_v1.0	701	Fx	(1 of 3) PTHR11406//PTHR11406:SF8//PTHR11406:SF9 - PHOSPHOGLYCERATE KINASE // PHOSPHOGLYCERATE KINASE 1, CHLOROPLASTIC-RELATED // PHOSPHOGLYCERATE KINASE	chr_3B	1	7760752	7767956
Fxa3Bg201899	Fxa3Bg201899.1	Fx_ananassa_Royal_Royce_v1.0	701	Fx	(1 of 3) PTHR11430//PTHR11430:SF32//PTHR34786//PTHR34786:SF1 - LIPOCALIN // CHLOROPLASTIC LIPOCALIN // FAMILY NOT NAMED // SUBFAMILY NOT NAMED	chr_3B	1	13343832	13353671
Fxa3Bg201899	Fxa3Bg201899.2	Fx_ananassa_Royal_Royce_v1.0	701	Fx	(1 of 3) PTHR11430//PTHR11430:SF32//PTHR34786//PTHR34786:SF1 - LIPOCALIN // CHLOROPLASTIC LIPOCALIN // FAMILY NOT NAMED // SUBFAMILY NOT NAMED	chr_3B	1	13343832	13353671
Fxa3Bg201899	Fxa3Bg201899.3	Fx_ananassa_Royal_Royce_v1.0	701	Fx	(1 of 3) PTHR11430//PTHR11430:SF32//PTHR34786//PTHR34786:SF1 - LIPOCALIN // CHLOROPLASTIC LIPOCALIN // FAMILY NOT NAMED // SUBFAMILY NOT NAMED	chr_3B	1	13343832	13353671
Fxa3Bg201899	Fxa3Bg201899.4	Fx_ananassa_Royal_Royce_v1.0	701	Fx	(1 of 3) PTHR11430//PTHR11430:SF32//PTHR34786//PTHR34786:SF1 - LIPOCALIN // CHLOROPLASTIC LIPOCALIN // FAMILY NOT NAMED // SUBFAMILY NOT NAMED	chr_3B	1	13343832	13353671
Fxa3Bg202613	Fxa3Bg202613.1	Fx_ananassa_Royal_Royce_v1.0	701	Fx	(1 of 3) PTHR11440:SF54 - PHOSPHOLIPID:DIACYLGLYCEROL ACYLTRANSFERASE 2-RELATED	chr_3B	-1	20594392	20598540
Fxa3Bg200751	Fxa3Bg200751.1	Fx_ananassa_Royal_Royce_v1.0	701	Fx	(1 of 3) PTHR11468:SF3 - GLYCOGEN PHOSPHORYLASE	chr_3B	1	4402008	4409475
Fxa3Bg202321	Fxa3Bg202321.1	Fx_ananassa_Royal_Royce_v1.0	701	Fx	(1 of 3) PTHR11527:SF156 - HEAT SHOCK FAMILY PROTEIN	chr_3B	-1	17430787	17432044
Fxa3Bg201215	Fxa3Bg201215.1	Fx_ananassa_Royal_Royce_v1.0	701	Fx	(1 of 3) PTHR11562//PTHR11562:SF20//PTHR14413 - CATION EFFLUX PROTEIN/ ZINC TRANSPORTER // METAL TOLERANCE PROTEIN 10-RELATED // RIBOSOMAL PROTEIN L17	chr_3B	-1	7538303	7552860
Fxa3Bg201215	Fxa3Bg201215.2	Fx_ananassa_Royal_Royce_v1.0	701	Fx	(1 of 3) PTHR11562//PTHR11562:SF20//PTHR14413 - CATION EFFLUX PROTEIN/ ZINC TRANSPORTER // METAL TOLERANCE PROTEIN 10-RELATED // RIBOSOMAL PROTEIN L17	chr_3B	-1	7538303	7552860
Fxa3Bg200804	Fxa3Bg200804.1	Fx_ananassa_Royal_Royce_v1.0	701	Fx	(1 of 3) PTHR11615//PTHR11615:SF129 - NITRATE, FROMATE, IRON DEHYDROGENASE // SUBFAMILY NOT NAMED	chr_3B	-1	4743137	4743813
Fxa3Bg201962	Fxa3Bg201962.1	Fx_ananassa_Royal_Royce_v1.0	701	Fx	(1 of 3) PTHR11615//PTHR11615:SF143 - NITRATE, FROMATE, IRON DEHYDROGENASE // SUBFAMILY NOT NAMED	chr_3B	1	13910772	13912131
Fxa3Bg201962	Fxa3Bg201962.2	Fx_ananassa_Royal_Royce_v1.0	701	Fx	(1 of 3) PTHR11615//PTHR11615:SF143 - NITRATE, FROMATE, IRON DEHYDROGENASE // SUBFAMILY NOT NAMED	chr_3B	1	13910772	13912131
Fxa3Bg200580	Fxa3Bg200580.1	Fx_ananassa_Royal_Royce_v1.0	701	Fx	(1 of 3) PTHR11654//PTHR11654:SF131 - OLIGOPEPTIDE TRANSPORTER-RELATED // SUBFAMILY NOT NAMED	chr_3B	-1	3265765	3268233
Fxa3Bg203210	Fxa3Bg203210.1	Fx_ananassa_Royal_Royce_v1.0	701	Fx	(1 of 3) PTHR11662:SF226 - FI19708P1	chr_3B	-1	26283746	26287009
Fxa3Bg203210	Fxa3Bg203210.2	Fx_ananassa_Royal_Royce_v1.0	701	Fx	(1 of 3) PTHR11662:SF226 - FI19708P1	chr_3B	-1	26283746	26287009
Fxa3Bg203247	Fxa3Bg203247.1	Fx_ananassa_Royal_Royce_v1.0	701	Fx	(1 of 3) PTHR11730//PTHR11730:SF36 - AMMONIUM TRANSPORTER // SUBFAMILY NOT NAMED	chr_3B	1	26581194	26582513
Fxa3Bg201596	Fxa3Bg201596.1	Fx_ananassa_Royal_Royce_v1.0	701	Fx	(1 of 3) PTHR11751//PTHR11751:SF387 - SUBGROUP I AMINOTRANSFERASE RELATED // AMINOTRANSFERASE TAT2-RELATED	chr_3B	1	10657559	10662036
Fxa3Bg203820	Fxa3Bg203820.1	Fx_ananassa_Royal_Royce_v1.0	701	Fx	(1 of 3) PTHR11785//PTHR11785:SF378 - AMINO ACID TRANSPORTER // SUBFAMILY NOT NAMED	chr_3B	1	30698999	30700397
Fxa3Bg201743	Fxa3Bg201743.1	Fx_ananassa_Royal_Royce_v1.0	701	Fx	(1 of 3) PTHR11808//PTHR11808:SF41 - TRANS-SULFURATION ENZYME FAMILY MEMBER // SUBFAMILY NOT NAMED	chr_3B	1	11886466	11890232
Fxa3Bg200551	Fxa3Bg200551.1	Fx_ananassa_Royal_Royce_v1.0	701	Fx	(1 of 3) PTHR11952//PTHR11952:SF10 - UDP- GLUCOSE PYROPHOSPHORYLASE // RIMM-LIKE 16S RRNA PROCESSING PROTEIN	chr_3B	1	3118149	3123481
Fxa3Bg202905	Fxa3Bg202905.1	Fx_ananassa_Royal_Royce_v1.0	701	Fx	(1 of 3) PTHR11994//PTHR11994:SF11 - 60S RIBOSOMAL PROTEIN L11-RELATED // SUBFAMILY NOT NAMED	chr_3B	-1	23754594	23756818
Fxa3Bg202758	Fxa3Bg202758.1	Fx_ananassa_Royal_Royce_v1.0	701	Fx	(1 of 3) PTHR12136//PTHR12136:SF41 - STEROIDOGENIC ACUTE REGULATORY PROTEIN STAR // PLECKSTRIN HOMOLOGY (PH) AND LIPID-BINDING START DOMAIN-CONTAINING PROTEIN	chr_3B	1	22248371	22255379
Fxa3Bg202758	Fxa3Bg202758.2	Fx_ananassa_Royal_Royce_v1.0	701	Fx	(1 of 3) PTHR12136//PTHR12136:SF41 - STEROIDOGENIC ACUTE REGULATORY PROTEIN STAR // PLECKSTRIN HOMOLOGY (PH) AND LIPID-BINDING START DOMAIN-CONTAINING PROTEIN	chr_3B	1	22248371	22255379
Fxa3Bg203258	Fxa3Bg203258.1	Fx_ananassa_Royal_Royce_v1.0	701	Fx	(1 of 3) PTHR12356:SF18 - NUDC DOMAIN-CONTAINING PROTEIN 2	chr_3B	1	26657928	26659407
Fxa3Bg201152	Fxa3Bg201152.1	Fx_ananassa_Royal_Royce_v1.0	701	Fx	(1 of 3) PTHR12547//PTHR12547:SF63 - CCCH ZINC FINGER/TIS11-RELATED // ZINC FINGER CCCH DOMAIN-CONTAINING PROTEIN 37-RELATED	chr_3B	-1	7091643	7096823
Fxa3Bg202763	Fxa3Bg202763.1	Fx_ananassa_Royal_Royce_v1.0	701	Fx	(1 of 3) PTHR12634//PTHR12634:SF17//PTHR12634:SF8 - SIT4 YEAST -ASSOCIATING PROTEIN-RELATED // SIT4 PHOSPHATASE-ASSOCIATED FAMILY PROTEIN // PROTEIN SAPS-1, ISOFORM C	chr_3B	-1	22312406	22319776
Fxa3Bg202763	Fxa3Bg202763.2	Fx_ananassa_Royal_Royce_v1.0	701	Fx	(1 of 3) PTHR12634//PTHR12634:SF17//PTHR12634:SF8 - SIT4 YEAST -ASSOCIATING PROTEIN-RELATED // SIT4 PHOSPHATASE-ASSOCIATED FAMILY PROTEIN // PROTEIN SAPS-1, ISOFORM C	chr_3B	-1	22312406	22319776
Fxa3Bg203769	Fxa3Bg203769.1	Fx_ananassa_Royal_Royce_v1.0	701	Fx	(1 of 3) PTHR12687:SF4 - NUCLEOLAR COMPLEX PROTEIN 2 HOMOLOG	chr_3B	-1	30331313	30336192
Fxa3Bg203769	Fxa3Bg203769.2	Fx_ananassa_Royal_Royce_v1.0	701	Fx	(1 of 3) PTHR12687:SF4 - NUCLEOLAR COMPLEX PROTEIN 2 HOMOLOG	chr_3B	-1	30331313	30336192
Fxa3Bg202288	Fxa3Bg202288.1	Fx_ananassa_Royal_Royce_v1.0	701	Fx	(1 of 3) PTHR12815//PTHR12815:SF10 - SORTING AND ASSEMBLY MACHINERY SAM50 PROTEIN // OUTER MEMBRANE OMP85 FAMILY PROTEIN	chr_3B	1	17123341	17129739
Fxa3Bg201957	Fxa3Bg201957.1	Fx_ananassa_Royal_Royce_v1.0	701	Fx	(1 of 3) PTHR12910//PTHR12910:SF1 - NADH-UBIQUINONE OXIDOREDUCTASE SUBUNIT B17.2 // NADH:UBIQUINONE OXIDOREDUCTASE SUBUNIT-17.2	chr_3B	-1	13880909	13887474
Fxa3Bg203431	Fxa3Bg203431.1	Fx_ananassa_Royal_Royce_v1.0	701	Fx	(1 of 3) PTHR13073:SF0 - BIOGENESIS OF LYSOSOME-RELATED ORGANELLES COMPLEX 1 SUBUNIT 1	chr_3B	-1	27980225	27980854
Fxa3Bg201102	Fxa3Bg201102.1	Fx_ananassa_Royal_Royce_v1.0	701	Fx	(1 of 3) PTHR13271:SF23 - N-LYSINE METHYLTRANSFERASE EFM1	chr_3B	-1	6716080	6720218
Fxa3Bg201102	Fxa3Bg201102.2	Fx_ananassa_Royal_Royce_v1.0	701	Fx	(1 of 3) PTHR13271:SF23 - N-LYSINE METHYLTRANSFERASE EFM1	chr_3B	-1	6716080	6720218
Fxa3Bg200654	Fxa3Bg200654.1	Fx_ananassa_Royal_Royce_v1.0	701	Fx	(1 of 3) PTHR13464//PTHR13464:SF0 - TRANSCRIPTIONAL REGULATOR PROTEIN HCNGP // SAP30-BINDING PROTEIN	chr_3B	-1	3838189	3841836
Fxa3Bg202631	Fxa3Bg202631.1	Fx_ananassa_Royal_Royce_v1.0	701	Fx	(1 of 3) PTHR13587//PTHR13587:SF7 - FAMILY NOT NAMED // INTEGRATOR COMPLEX SUBUNIT 3	chr_3B	1	20752187	20755216
Fxa3Bg200507	Fxa3Bg200507.1	Fx_ananassa_Royal_Royce_v1.0	701	Fx	(1 of 3) PTHR13711:SF200 - HIGH MOBILITY GROUP B PROTEIN 14	chr_3B	1	2871928	2874313
Fxa3Bg202644	Fxa3Bg202644.1	Fx_ananassa_Royal_Royce_v1.0	701	Fx	(1 of 3) PTHR13844//PTHR13844:SF14 - BRG-1 ASSOCIATED FACTOR 60 BAF60 // SUBFAMILY NOT NAMED	chr_3B	-1	20839830	20842185
Fxa3Bg203319	Fxa3Bg203319.1	Fx_ananassa_Royal_Royce_v1.0	701	Fx	(1 of 3) PTHR14155:SF135 - RING-H2 FINGER PROTEIN ATL63	chr_3B	1	27113510	27117045
Fxa3Bg202840	Fxa3Bg202840.1	Fx_ananassa_Royal_Royce_v1.0	701	Fx	(1 of 3) PTHR18929:SF104 - PROTEIN DISULFIDE-ISOMERASE 5-1	chr_3B	1	23169091	23171075
Fxa3Bg202840	Fxa3Bg202840.2	Fx_ananassa_Royal_Royce_v1.0	701	Fx	(1 of 3) PTHR18929:SF104 - PROTEIN DISULFIDE-ISOMERASE 5-1	chr_3B	1	23169091	23171075
Fxa3Bg201635	Fxa3Bg201635.1	Fx_ananassa_Royal_Royce_v1.0	701	Fx	(1 of 3) PTHR18966//PTHR18966:SF209 - IONOTROPIC GLUTAMATE RECEPTOR // SUBFAMILY NOT NAMED	chr_3B	-1	11022550	11026020
Fxa3Bg200702	Fxa3Bg200702.1	Fx_ananassa_Royal_Royce_v1.0	701	Fx	(1 of 3) PTHR18968//PTHR18968:SF132 - THIAMINE PYROPHOSPHATE ENZYMES // SUBFAMILY NOT NAMED	chr_3B	-1	4085675	4088291
Fxa3Bg201579	Fxa3Bg201579.1	Fx_ananassa_Royal_Royce_v1.0	701	Fx	(1 of 3) PTHR19317//PTHR19317:SF1 - PRENYLATED RAB ACCEPTOR 1-RELATED // PRA1 FAMILY PROTEIN 2	chr_3B	-1	10557947	10560108
Fxa3Bg203547	Fxa3Bg203547.1	Fx_ananassa_Royal_Royce_v1.0	701	Fx	(1 of 3) PTHR19317:SF11 - PRA1 FAMILY PROTEIN G1-RELATED	chr_3B	1	28741074	28741640
Fxa3Bg201933	Fxa3Bg201933.1	Fx_ananassa_Royal_Royce_v1.0	701	Fx	(1 of 3) PTHR19375//PTHR19375:SF230 - HEAT SHOCK PROTEIN 70KDA // SUBFAMILY NOT NAMED	chr_3B	1	13704839	13709576
Fxa3Bg200769	Fxa3Bg200769.1	Fx_ananassa_Royal_Royce_v1.0	701	Fx	(1 of 3) PTHR21004//PTHR21004:SF0 - SERINE PROTEASE-RELATED // PEROXISOMAL LEADER PEPTIDE-PROCESSING PROTEASE	chr_3B	1	4508041	4512582
Fxa3Bg200491	Fxa3Bg200491.1	Fx_ananassa_Royal_Royce_v1.0	701	Fx	(1 of 3) PTHR21431//PTHR21431:SF0 - PREFOLDIN SUBUNIT 6 // PREFOLDIN SUBUNIT 6	chr_3B	-1	2726955	2729579
Fxa3Bg202566	Fxa3Bg202566.1	Fx_ananassa_Royal_Royce_v1.0	701	Fx	(1 of 3) PTHR21470//PTHR21470:SF4 - NTKL-BINDING PROTEIN 1 // SUBFAMILY NOT NAMED	chr_3B	1	19908581	19909964
Fxa3Bg200972	Fxa3Bg200972.1	Fx_ananassa_Royal_Royce_v1.0	701	Fx	(1 of 3) PTHR21660//PTHR21660:SF6 - THIOESTERASE SUPERFAMILY MEMBER-RELATED // F19P19.27 PROTEIN	chr_3B	-1	5840473	5840973
Fxa3Bg203715	Fxa3Bg203715.1	Fx_ananassa_Royal_Royce_v1.0	701	Fx	(1 of 3) PTHR22754//PTHR22754:SF4 - DISCO-INTERACTING PROTEIN 2 DIP2 -RELATED // DISCO-INTERACTING PROTEIN 2	chr_3B	1	29906816	29914435
Fxa3Bg203888	Fxa3Bg203888.1	Fx_ananassa_Royal_Royce_v1.0	701	Fx	(1 of 3) PTHR22763//PTHR22763:SF59 - RING ZINC FINGER PROTEIN // GENOMIC DNA, CHROMOSOME 3, P1 CLONE: MRP15	chr_3B	-1	31082484	31083404
Fxa3Bg202680	Fxa3Bg202680.1	Fx_ananassa_Royal_Royce_v1.0	701	Fx	(1 of 3) PTHR22814//PTHR22814:SF100 - COPPER TRANSPORT PROTEIN ATOX1-RELATED // HEAVY METAL TRANSPORT/DETOXIFICATION DOMAIN-CONTAINING PROTEIN-RELATED	chr_3B	-1	21305978	21307454
Fxa3Bg200278	Fxa3Bg200278.1	Fx_ananassa_Royal_Royce_v1.0	701	Fx	(1 of 3) PTHR22835//PTHR22835:SF225 - ZINC FINGER FYVE DOMAIN CONTAINING PROTEIN // SUBFAMILY NOT NAMED	chr_3B	1	1361018	1365040
Fxa3Bg200777	Fxa3Bg200777.1	Fx_ananassa_Royal_Royce_v1.0	701	Fx	(1 of 3) PTHR22847//PTHR22847:SF429 - WD40 REPEAT PROTEIN // SUBFAMILY NOT NAMED	chr_3B	-1	4555237	4560212
Fxa3Bg203053	Fxa3Bg203053.1	Fx_ananassa_Royal_Royce_v1.0	701	Fx	(1 of 3) PTHR22883//PTHR22883:SF75 - ZINC FINGER DHHC DOMAIN CONTAINING PROTEIN // PALMITOYLTRANSFERASE ZDHHC22	chr_3B	1	24931342	24933696
Fxa3Bg202263	Fxa3Bg202263.1	Fx_ananassa_Royal_Royce_v1.0	701	Fx	(1 of 3) PTHR22912:SF180 - 3-PHENYLPROPIONATE/CINNAMIC ACID DIOXYGENASE FERREDOXIN--NAD(+) REDUCTASE COMPONENT	chr_3B	1	16820579	16821995
Fxa3Bg202588	Fxa3Bg202588.1	Fx_ananassa_Royal_Royce_v1.0	701	Fx	(1 of 3) PTHR23084//PTHR23084:SF155 - PHOSPHATIDYLINOSITOL-4-PHOSPHATE 5-KINASE RELATED // SUBFAMILY NOT NAMED	chr_3B	-1	20196805	20204498
Fxa3Bg203322	Fxa3Bg203322.1	Fx_ananassa_Royal_Royce_v1.0	701	Fx	(1 of 3) PTHR23091:SF221 - GCN5-RELATED N-ACETYLTRANSFERASE (GNAT) FAMILY PROTEIN	chr_3B	-1	27161790	27163118
Fxa3Bg201481	Fxa3Bg201481.1	Fx_ananassa_Royal_Royce_v1.0	701	Fx	(1 of 3) PTHR23111//PTHR23111:SF24 - ZINC FINGER PROTEIN // SUBFAMILY NOT NAMED	chr_3B	-1	9710143	9712516
Fxa3Bg200038	Fxa3Bg200038.1	Fx_ananassa_Royal_Royce_v1.0	701	Fx	(1 of 3) PTHR23180//PTHR23180:SF245//PTHR23180:SF249 - CENTAURIN/ARF // ADP-RIBOSYLATION FACTOR GTPASE-ACTIVATING PROTEIN AGD12-RELATED // ADP-RIBOSYLATION FACTOR GTPASE-ACTIVATING PROTEIN AGD11-RELATED	chr_3B	-1	176234	178949
Fxa3Bg200038	Fxa3Bg200038.2	Fx_ananassa_Royal_Royce_v1.0	701	Fx	(1 of 3) PTHR23180//PTHR23180:SF245//PTHR23180:SF249 - CENTAURIN/ARF // ADP-RIBOSYLATION FACTOR GTPASE-ACTIVATING PROTEIN AGD12-RELATED // ADP-RIBOSYLATION FACTOR GTPASE-ACTIVATING PROTEIN AGD11-RELATED	chr_3B	-1	176234	178949
Fxa3Bg200038	Fxa3Bg200038.3	Fx_ananassa_Royal_Royce_v1.0	701	Fx	(1 of 3) PTHR23180//PTHR23180:SF245//PTHR23180:SF249 - CENTAURIN/ARF // ADP-RIBOSYLATION FACTOR GTPASE-ACTIVATING PROTEIN AGD12-RELATED // ADP-RIBOSYLATION FACTOR GTPASE-ACTIVATING PROTEIN AGD11-RELATED	chr_3B	-1	176234	178949
Fxa3Bg200034	Fxa3Bg200034.1	Fx_ananassa_Royal_Royce_v1.0	701	Fx	(1 of 3) PTHR23324//PTHR23324:SF79//PTHR23324:SF80 - SEC14 RELATED PROTEIN // SUBFAMILY NOT NAMED // SUBFAMILY NOT NAMED	chr_3B	1	164083	167239
Fxa3Bg200034	Fxa3Bg200034.2	Fx_ananassa_Royal_Royce_v1.0	701	Fx	(1 of 3) PTHR23324//PTHR23324:SF79//PTHR23324:SF80 - SEC14 RELATED PROTEIN // SUBFAMILY NOT NAMED // SUBFAMILY NOT NAMED	chr_3B	1	164083	167239
Fxa3Bg200364	Fxa3Bg200364.1	Fx_ananassa_Royal_Royce_v1.0	701	Fx	(1 of 3) PTHR23423//PTHR23423:SF15 - ORGANIC SOLUTE TRANSPORTER-RELATED // SUBFAMILY NOT NAMED	chr_3B	-1	1937972	1939717
Fxa3Bg201744	Fxa3Bg201744.1	Fx_ananassa_Royal_Royce_v1.0	701	Fx	(1 of 3) PTHR23423//PTHR23423:SF31 - ORGANIC SOLUTE TRANSPORTER-RELATED // SUBFAMILY NOT NAMED	chr_3B	1	11891515	11893614
Fxa3Bg201914	Fxa3Bg201914.1	Fx_ananassa_Royal_Royce_v1.0	701	Fx	(1 of 3) PTHR24067//PTHR24067:SF41 - UBIQUITIN-CONJUGATING ENZYME E2 // AKT-INTERACTING PROTEIN	chr_3B	-1	13539222	13539950
Fxa3Bg202070	Fxa3Bg202070.1	Fx_ananassa_Royal_Royce_v1.0	701	Fx	(1 of 3) PTHR24115//PTHR24115:SF529 - FAMILY NOT NAMED // KINESIN MOTOR FAMILY PROTEIN	chr_3B	-1	14939375	14945051
Fxa3Bg203897	Fxa3Bg203897.1	Fx_ananassa_Royal_Royce_v1.0	701	Fx	(1 of 3) PTHR24115:SF391 - KINESIN MOTOR PROTEIN-RELATED	chr_3B	1	31164319	31169549
Fxa3Bg203897	Fxa3Bg203897.2	Fx_ananassa_Royal_Royce_v1.0	701	Fx	(1 of 3) PTHR24115:SF391 - KINESIN MOTOR PROTEIN-RELATED	chr_3B	1	31164319	31169549
Fxa3Bg203436	Fxa3Bg203436.1	Fx_ananassa_Royal_Royce_v1.0	701	Fx	(1 of 3) PTHR24347:SF247 - CBL-INTERACTING SERINE/THREONINE-PROTEIN KINASE 10	chr_3B	1	28008332	28010010
Fxa3Bg202236	Fxa3Bg202236.1	Fx_ananassa_Royal_Royce_v1.0	701	Fx	(1 of 3) PTHR24365//PTHR24365:SF276 - TOLL-LIKE RECEPTOR // SUBFAMILY NOT NAMED	chr_3B	1	16578640	16584576
Fxa3Bg202236	Fxa3Bg202236.2	Fx_ananassa_Royal_Royce_v1.0	701	Fx	(1 of 3) PTHR24365//PTHR24365:SF276 - TOLL-LIKE RECEPTOR // SUBFAMILY NOT NAMED	chr_3B	1	16578640	16584576
Fxa3Bg203551	Fxa3Bg203551.1	Fx_ananassa_Royal_Royce_v1.0	701	Fx	(1 of 3) PTHR26374:SF176 - C2H2 AND C2HC ZINC FINGER-CONTAINING PROTEIN-RELATED	chr_3B	-1	28754538	28758869
Fxa3Bg203148	Fxa3Bg203148.1	Fx_ananassa_Royal_Royce_v1.0	701	Fx	(1 of 3) PTHR26374:SF192 - C2H2 AND C2HC ZINC FINGERS SUPERFAMILY PROTEIN-RELATED	chr_3B	-1	25769456	25770850
Fxa3Bg202103	Fxa3Bg202103.1	Fx_ananassa_Royal_Royce_v1.0	701	Fx	(1 of 3) PTHR27000:SF39 - LRR RECEPTOR-LIKE SERINE/THREONINE-PROTEIN KINASE EFR-RELATED	chr_3B	-1	15278939	15280001
Fxa3Bg202745	Fxa3Bg202745.1	Fx_ananassa_Royal_Royce_v1.0	701	Fx	(1 of 3) PTHR27001//PTHR27001:SF78 - FAMILY NOT NAMED // RECEPTOR-LIKE SERINE/THREONINE-PROTEIN KINASE NCRK	chr_3B	1	22108151	22112287
Fxa3Bg203582	Fxa3Bg203582.1	Fx_ananassa_Royal_Royce_v1.0	701	Fx	(1 of 3) PTHR30222//PTHR30222:SF3 - SPERMIDINE/PUTRESCINE-BINDING PERIPLASMIC PROTEIN // SUBFAMILY NOT NAMED	chr_3B	-1	28901444	28905618
Fxa3Bg202162	Fxa3Bg202162.1	Fx_ananassa_Royal_Royce_v1.0	701	Fx	(1 of 3) PTHR30560//PTHR30560:SF4 - TRIGGER FACTOR CHAPERONE AND PEPTIDYL-PROLYL CIS/TRANS ISOMERASE // SUBFAMILY NOT NAMED	chr_3B	-1	15853328	15857332
Fxa3Bg202162	Fxa3Bg202162.2	Fx_ananassa_Royal_Royce_v1.0	701	Fx	(1 of 3) PTHR30560//PTHR30560:SF4 - TRIGGER FACTOR CHAPERONE AND PEPTIDYL-PROLYL CIS/TRANS ISOMERASE // SUBFAMILY NOT NAMED	chr_3B	-1	15853328	15857332
Fxa3Bg202162	Fxa3Bg202162.3	Fx_ananassa_Royal_Royce_v1.0	701	Fx	(1 of 3) PTHR30560//PTHR30560:SF4 - TRIGGER FACTOR CHAPERONE AND PEPTIDYL-PROLYL CIS/TRANS ISOMERASE // SUBFAMILY NOT NAMED	chr_3B	-1	15853328	15857332
Fxa3Bg202952	Fxa3Bg202952.1	Fx_ananassa_Royal_Royce_v1.0	701	Fx	(1 of 3) PTHR31057//PTHR31057:SF0 - FAMILY NOT NAMED // E3 UFM1-PROTEIN LIGASE 1	chr_3B	-1	24076641	24084203
Fxa3Bg202751	Fxa3Bg202751.1	Fx_ananassa_Royal_Royce_v1.0	701	Fx	(1 of 3) PTHR31223//PTHR31223:SF23 - FAMILY NOT NAMED // CYTOKININ RIBOSIDE 5'-MONOPHOSPHATE PHOSPHORIBOHYDROLASE LOG1	chr_3B	1	22177066	22180011
Fxa3Bg202311	Fxa3Bg202311.1	Fx_ananassa_Royal_Royce_v1.0	701	Fx	(1 of 3) PTHR31235:SF78 - PEROXIDASE 26-RELATED	chr_3B	1	17339989	17341631
Fxa3Bg203584	Fxa3Bg203584.1	Fx_ananassa_Royal_Royce_v1.0	701	Fx	(1 of 3) PTHR31268//PTHR31268:SF4 - FAMILY NOT NAMED // GALACTINOL--SUCROSE GALACTOSYLTRANSFERASE 1-RELATED	chr_3B	-1	28909442	28913133
Fxa3Bg201755	Fxa3Bg201755.1	Fx_ananassa_Royal_Royce_v1.0	701	Fx	(1 of 3) PTHR31272:SF6 - CYTOCHROME C-TYPE BIOGENESIS CCDA-LIKE CHLOROPLASTIC PROTEIN	chr_3B	-1	11974913	11978809
Fxa3Bg201755	Fxa3Bg201755.2	Fx_ananassa_Royal_Royce_v1.0	701	Fx	(1 of 3) PTHR31272:SF6 - CYTOCHROME C-TYPE BIOGENESIS CCDA-LIKE CHLOROPLASTIC PROTEIN	chr_3B	-1	11974913	11978809
Fxa3Bg203775	Fxa3Bg203775.1	Fx_ananassa_Royal_Royce_v1.0	701	Fx	(1 of 3) PTHR31388//PTHR31388:SF6 - FAMILY NOT NAMED // PEROXIDASE 59	chr_3B	1	30414403	30415907
Fxa3Bg201872	Fxa3Bg201872.1	Fx_ananassa_Royal_Royce_v1.0	701	Fx	(1 of 3) PTHR31415:SF22 - LATE EMBRYOGENESIS ABUNDANT HYDROXYPROLINE-RICH GLYCOPROTEIN-RELATED	chr_3B	-1	13114236	13114799
Fxa3Bg200807	Fxa3Bg200807.1	Fx_ananassa_Royal_Royce_v1.0	701	Fx	(1 of 3) PTHR31747:SF4 - PROTEIN LOL2	chr_3B	1	4756612	4759073
Fxa3Bg202572	Fxa3Bg202572.1	Fx_ananassa_Royal_Royce_v1.0	701	Fx	(1 of 3) PTHR31810:SF2 - METACASPASE-9	chr_3B	-1	19997785	19998835
Fxa3Bg202358	Fxa3Bg202358.1	Fx_ananassa_Royal_Royce_v1.0	701	Fx	(1 of 3) PTHR31852:SF0 - LATE EMBRYOGENESIS ABUNDANT HYDROXYPROLINE-RICH GLYCOPROTEIN	chr_3B	1	18063363	18064064
Fxa3Bg202504	Fxa3Bg202504.1	Fx_ananassa_Royal_Royce_v1.0	701	Fx	(1 of 3) PTHR31917//PTHR31917:SF14 - FAMILY NOT NAMED // AGENET DOMAIN-CONTAINING PROTEIN	chr_3B	-1	19400269	19411953
Fxa3Bg200134	Fxa3Bg200134.1	Fx_ananassa_Royal_Royce_v1.0	701	Fx	(1 of 3) PTHR31933//PTHR31933:SF4 - FAMILY NOT NAMED // O-FUCOSYLTRANSFERASE FAMILY PROTEIN	chr_3B	-1	626633	630605
Fxa3Bg202027	Fxa3Bg202027.1	Fx_ananassa_Royal_Royce_v1.0	701	Fx	(1 of 3) PTHR31963:SF4 - F11F12.5 PROTEIN	chr_3B	1	14529006	14531463
Fxa3Bg202809	Fxa3Bg202809.1	Fx_ananassa_Royal_Royce_v1.0	701	Fx	(1 of 3) PTHR32077//PTHR32077:SF10 - FAMILY NOT NAMED // FASCICLIN-LIKE ARABINOGALACTAN PROTEIN 12	chr_3B	1	22796387	22797163
Fxa3Bg200831	Fxa3Bg200831.1	Fx_ananassa_Royal_Royce_v1.0	701	Fx	(1 of 3) PTHR32227//PTHR32227:SF51 - FAMILY NOT NAMED // CARBOHYDRATE-BINDING X8 DOMAIN-CONTAINING PROTEIN	chr_3B	1	4900883	4903110
Fxa3Bg200831	Fxa3Bg200831.2	Fx_ananassa_Royal_Royce_v1.0	701	Fx	(1 of 3) PTHR32227//PTHR32227:SF51 - FAMILY NOT NAMED // CARBOHYDRATE-BINDING X8 DOMAIN-CONTAINING PROTEIN	chr_3B	1	4900883	4903110
Fxa3Bg203403	Fxa3Bg203403.1	Fx_ananassa_Royal_Royce_v1.0	701	Fx	(1 of 3) PTHR32468//PTHR32468:SF17//PTHR32468:SF33 - FAMILY NOT NAMED // CATION/H(+) ANTIPORTER 10-RELATED // SUBFAMILY NOT NAMED	chr_3B	-1	27786597	27794164
Fxa3Bg203403	Fxa3Bg203403.2	Fx_ananassa_Royal_Royce_v1.0	701	Fx	(1 of 3) PTHR32468//PTHR32468:SF17//PTHR32468:SF33 - FAMILY NOT NAMED // CATION/H(+) ANTIPORTER 10-RELATED // SUBFAMILY NOT NAMED	chr_3B	-1	27786597	27794164
Fxa3Bg200616	Fxa3Bg200616.1	Fx_ananassa_Royal_Royce_v1.0	701	Fx	(1 of 3) PTHR33057:SF10 - OVATE FAMILY PROTEIN 5	chr_3B	-1	3630451	3632921
Fxa3Bg202211	Fxa3Bg202211.1	Fx_ananassa_Royal_Royce_v1.0	701	Fx	(1 of 3) PTHR33083:SF5 - POLLEN OLE E 1 ALLERGEN AND EXTENSIN FAMILY PROTEIN	chr_3B	1	16367507	16368253
Fxa3Bg202654	Fxa3Bg202654.1	Fx_ananassa_Royal_Royce_v1.0	701	Fx	(1 of 3) PTHR33142//PTHR33142:SF1 - FAMILY NOT NAMED // CYCLIN-DEPENDENT PROTEIN KINASE INHIBITOR SIM-RELATED	chr_3B	1	20980975	20981626
Fxa3Bg201437	Fxa3Bg201437.1	Fx_ananassa_Royal_Royce_v1.0	701	Fx	(1 of 3) PTHR33237:SF9 - GENOMIC DNA, CHROMOSOME 3, BAC CLONE: T21E2	chr_3B	1	9384611	9385821
Fxa3Bg202598	Fxa3Bg202598.1	Fx_ananassa_Royal_Royce_v1.0	701	Fx	(1 of 3) PTHR33270//PTHR33270:SF3 - FAMILY NOT NAMED // EXPRESSED PROTEIN	chr_3B	1	20313529	20314242
Fxa3Bg200138	Fxa3Bg200138.1	Fx_ananassa_Royal_Royce_v1.0	701	Fx	(1 of 3) PTHR33791:SF1 - CHAPERONIN-LIKE RBCX PROTEIN	chr_3B	-1	646897	648129
Fxa3Bg200350	Fxa3Bg200350.1	Fx_ananassa_Royal_Royce_v1.0	701	Fx	(1 of 3) PTHR34049:SF1 - F-BOX PROTEIN SKIP27	chr_3B	-1	1852619	1853347
Fxa3Bg200431	Fxa3Bg200431.1	Fx_ananassa_Royal_Royce_v1.0	701	Fx	(1 of 3) PTHR35720//PTHR35720:SF1 - FAMILY NOT NAMED // PLASTID TRANSCRIPTIONALLY ACTIVE 12	chr_3B	1	2378554	2383488
Fxa3Bg202151	Fxa3Bg202151.1	Fx_ananassa_Royal_Royce_v1.0	701	Fx	(1 of 3) PTHR37211:SF1 - EXPRESSED PROTEIN	chr_3B	1	15703507	15706131
Fxa3Bg202151	Fxa3Bg202151.2	Fx_ananassa_Royal_Royce_v1.0	701	Fx	(1 of 3) PTHR37211:SF1 - EXPRESSED PROTEIN	chr_3B	1	15703507	15706131
Fxa3Bg201897	Fxa3Bg201897.1	Fx_ananassa_Royal_Royce_v1.0	701	Fx	(1 of 30) IPR000253//IPR008984 - Forkhead-associated (FHA) domain // SMAD/FHA domain	chr_3B	-1	13324580	13328619
Fxa3Bg201897	Fxa3Bg201897.2	Fx_ananassa_Royal_Royce_v1.0	701	Fx	(1 of 30) IPR000253//IPR008984 - Forkhead-associated (FHA) domain // SMAD/FHA domain	chr_3B	-1	13324580	13328619
Fxa3Bg202359	Fxa3Bg202359.1	Fx_ananassa_Royal_Royce_v1.0	701	Fx	(1 of 30) IPR006867//IPR006868 - Domain of unknown function DUF632 // Domain of unknown function DUF630	chr_3B	-1	18065444	18070036
Fxa3Bg200787	Fxa3Bg200787.1	Fx_ananassa_Royal_Royce_v1.0	701	Fx	(1 of 30) IPR012337//IPR026960 - Ribonuclease H-like domain // Reverse transcriptase zinc-binding domain	chr_3B	-1	4630062	4631516
Fxa3Bg200787	Fxa3Bg200787.2	Fx_ananassa_Royal_Royce_v1.0	701	Fx	(1 of 30) IPR012337//IPR026960 - Ribonuclease H-like domain // Reverse transcriptase zinc-binding domain	chr_3B	-1	4630062	4631516
Fxa3Bg201845	Fxa3Bg201845.1	Fx_ananassa_Royal_Royce_v1.0	701	Fx	(1 of 30) K11251 - histone H2A (H2A)	chr_3B	1	12806179	12807249
Fxa3Bg203012	Fxa3Bg203012.1	Fx_ananassa_Royal_Royce_v1.0	701	Fx	(1 of 30) K11251 - histone H2A (H2A)	chr_3B	-1	24564443	24565161
Fxa3Bg201588	Fxa3Bg201588.1	Fx_ananassa_Royal_Royce_v1.0	701	Fx	(1 of 30) K11252 - histone H2B (H2B)	chr_3B	-1	10610127	10613527
Fxa3Bg203001	Fxa3Bg203001.1	Fx_ananassa_Royal_Royce_v1.0	701	Fx	(1 of 30) K11252 - histone H2B (H2B)	chr_3B	1	24496403	24496855
Fxa3Bg203002	Fxa3Bg203002.1	Fx_ananassa_Royal_Royce_v1.0	701	Fx	(1 of 30) K11252 - histone H2B (H2B)	chr_3B	1	24511969	24512391
Fxa3Bg203004	Fxa3Bg203004.1	Fx_ananassa_Royal_Royce_v1.0	701	Fx	(1 of 30) K11252 - histone H2B (H2B)	chr_3B	-1	24519413	24519850
Fxa3Bg203017	Fxa3Bg203017.1	Fx_ananassa_Royal_Royce_v1.0	701	Fx	(1 of 30) K11252 - histone H2B (H2B)	chr_3B	1	24591044	24600337
Fxa3Bg203476	Fxa3Bg203476.1	Fx_ananassa_Royal_Royce_v1.0	701	Fx	(1 of 30) K11252 - histone H2B (H2B)	chr_3B	-1	28264106	28264543
Fxa3Bg201201	Fxa3Bg201201.1	Fx_ananassa_Royal_Royce_v1.0	701	Fx	(1 of 30) PF00304 - Gamma-thionin family (Gamma-thionin)	chr_3B	-1	7478053	7478522
Fxa3Bg201206	Fxa3Bg201206.1	Fx_ananassa_Royal_Royce_v1.0	701	Fx	(1 of 30) PF00304 - Gamma-thionin family (Gamma-thionin)	chr_3B	-1	7494310	7498010
Fxa3Bg201791	Fxa3Bg201791.1	Fx_ananassa_Royal_Royce_v1.0	701	Fx	(1 of 30) PTHR27003:SF105 - LEUCINE-RICH REPEAT PROTEIN KINASE-RELATED	chr_3B	-1	12308001	12311235
Fxa3Bg201791	Fxa3Bg201791.2	Fx_ananassa_Royal_Royce_v1.0	701	Fx	(1 of 30) PTHR27003:SF105 - LEUCINE-RICH REPEAT PROTEIN KINASE-RELATED	chr_3B	-1	12308001	12311235
Fxa3Bg201791	Fxa3Bg201791.3	Fx_ananassa_Royal_Royce_v1.0	701	Fx	(1 of 30) PTHR27003:SF105 - LEUCINE-RICH REPEAT PROTEIN KINASE-RELATED	chr_3B	-1	12308001	12311235
Fxa3Bg200478	Fxa3Bg200478.1	Fx_ananassa_Royal_Royce_v1.0	701	Fx	(1 of 301) IPR007087 - Zinc finger, C2H2	chr_3B	1	2653157	2655329
Fxa3Bg201027	Fxa3Bg201027.1	Fx_ananassa_Royal_Royce_v1.0	701	Fx	(1 of 301) IPR007087 - Zinc finger, C2H2	chr_3B	1	6183896	6184491
Fxa3Bg203231	Fxa3Bg203231.1	Fx_ananassa_Royal_Royce_v1.0	701	Fx	(1 of 301) IPR007087 - Zinc finger, C2H2	chr_3B	1	26485884	26487214
Fxa3Bg203741	Fxa3Bg203741.1	Fx_ananassa_Royal_Royce_v1.0	701	Fx	(1 of 31) IPR001611//IPR002182//IPR027417 - Leucine-rich repeat // NB-ARC // P-loop containing nucleoside triphosphate hydrolase	chr_3B	-1	30115020	30118104
Fxa3Bg200646	Fxa3Bg200646.1	Fx_ananassa_Royal_Royce_v1.0	701	Fx	(1 of 31) K03094 - S-phase kinase-associated protein 1 (SKP1, CBF3D)	chr_3B	-1	3796712	3797113
Fxa3Bg201230	Fxa3Bg201230.1	Fx_ananassa_Royal_Royce_v1.0	701	Fx	(1 of 31) K03094 - S-phase kinase-associated protein 1 (SKP1, CBF3D)	chr_3B	-1	7663511	7664029
Fxa3Bg201306	Fxa3Bg201306.1	Fx_ananassa_Royal_Royce_v1.0	701	Fx	(1 of 31) KOG1100 - Predicted E3 ubiquitin ligase	chr_3B	-1	8320897	8322098
Fxa3Bg200328	Fxa3Bg200328.1	Fx_ananassa_Royal_Royce_v1.0	701	Fx	(1 of 31) KOG2392 - Serpin	chr_3B	1	1726936	1728112
Fxa3Bg200837	Fxa3Bg200837.1	Fx_ananassa_Royal_Royce_v1.0	701	Fx	(1 of 31) KOG2392 - Serpin	chr_3B	-1	4943342	4944179
Fxa3Bg202059	Fxa3Bg202059.1	Fx_ananassa_Royal_Royce_v1.0	701	Fx	(1 of 31) KOG2392 - Serpin	chr_3B	1	14795526	14796741
Fxa3Bg202820	Fxa3Bg202820.1	Fx_ananassa_Royal_Royce_v1.0	701	Fx	(1 of 31) KOG2392 - Serpin	chr_3B	-1	22978400	22979640
Fxa3Bg200125	Fxa3Bg200125.1	Fx_ananassa_Royal_Royce_v1.0	701	Fx	(1 of 31) PF04844 - Transcriptional repressor, ovate (Ovate)	chr_3B	-1	572708	573238
Fxa3Bg200677	Fxa3Bg200677.1	Fx_ananassa_Royal_Royce_v1.0	701	Fx	(1 of 31) PF04852 - Protein of unknown function (DUF640) (DUF640)	chr_3B	-1	3955938	3956495
Fxa3Bg200921	Fxa3Bg200921.1	Fx_ananassa_Royal_Royce_v1.0	701	Fx	(1 of 31) PF04852 - Protein of unknown function (DUF640) (DUF640)	chr_3B	1	5559683	5560441
Fxa3Bg202099	Fxa3Bg202099.1	Fx_ananassa_Royal_Royce_v1.0	701	Fx	(1 of 31) PF05910 - Plant protein of unknown function (DUF868) (DUF868)	chr_3B	-1	15243859	15244773
Fxa3Bg203615	Fxa3Bg203615.1	Fx_ananassa_Royal_Royce_v1.0	701	Fx	(1 of 32) IPR001810//IPR011043//IPR017451 - F-box domain // Galactose oxidase/kelch, beta-propeller // F-box associated interaction domain	chr_3B	1	29161588	29163218
Fxa3Bg203632	Fxa3Bg203632.1	Fx_ananassa_Royal_Royce_v1.0	701	Fx	(1 of 32) IPR001810//IPR011043//IPR017451 - F-box domain // Galactose oxidase/kelch, beta-propeller // F-box associated interaction domain	chr_3B	-1	29259295	29262190
Fxa3Bg202981	Fxa3Bg202981.1	Fx_ananassa_Royal_Royce_v1.0	701	Fx	(1 of 32) K09873 - aquaporin TIP (TIP)	chr_3B	1	24344769	24345720
Fxa3Bg202981	Fxa3Bg202981.2	Fx_ananassa_Royal_Royce_v1.0	701	Fx	(1 of 32) K09873 - aquaporin TIP (TIP)	chr_3B	1	24344769	24345720
Fxa3Bg202867	Fxa3Bg202867.1	Fx_ananassa_Royal_Royce_v1.0	701	Fx	(1 of 32) K14490 - histidine-containing phosphotransfer peotein (AHP)	chr_3B	1	23365446	23367020
Fxa3Bg201106	Fxa3Bg201106.1	Fx_ananassa_Royal_Royce_v1.0	701	Fx	(1 of 32) PF01535//PF13812 - PPR repeat (PPR) // Pentatricopeptide repeat domain (PPR_3)	chr_3B	-1	6737724	6739633
Fxa3Bg200179	Fxa3Bg200179.1	Fx_ananassa_Royal_Royce_v1.0	701	Fx	(1 of 32) PF04520 - Senescence regulator (Senescence_reg)	chr_3B	-1	829573	830227
Fxa3Bg200192	Fxa3Bg200192.1	Fx_ananassa_Royal_Royce_v1.0	701	Fx	(1 of 32) PF04520 - Senescence regulator (Senescence_reg)	chr_3B	-1	900170	900799
Fxa3Bg200555	Fxa3Bg200555.1	Fx_ananassa_Royal_Royce_v1.0	701	Fx	(1 of 32) PF04520 - Senescence regulator (Senescence_reg)	chr_3B	1	3142216	3142805
Fxa3Bg201959	Fxa3Bg201959.1	Fx_ananassa_Royal_Royce_v1.0	701	Fx	(1 of 32) PF04520 - Senescence regulator (Senescence_reg)	chr_3B	1	13889612	13890818
Fxa3Bg201959	Fxa3Bg201959.2	Fx_ananassa_Royal_Royce_v1.0	701	Fx	(1 of 32) PF04520 - Senescence regulator (Senescence_reg)	chr_3B	1	13889612	13890818
Fxa3Bg202209	Fxa3Bg202209.1	Fx_ananassa_Royal_Royce_v1.0	701	Fx	(1 of 32) PF04520 - Senescence regulator (Senescence_reg)	chr_3B	1	16346335	16350232
Fxa3Bg202090	Fxa3Bg202090.1	Fx_ananassa_Royal_Royce_v1.0	701	Fx	(1 of 32) PF04765 - Protein of unknown function (DUF616) (DUF616)	chr_3B	-1	15153997	15154895
Fxa3Bg200378	Fxa3Bg200378.1	Fx_ananassa_Royal_Royce_v1.0	701	Fx	(1 of 32) PF05212 - Protein of unknown function (DUF707) (DUF707)	chr_3B	-1	2018811	2022460
Fxa3Bg200378	Fxa3Bg200378.2	Fx_ananassa_Royal_Royce_v1.0	701	Fx	(1 of 32) PF05212 - Protein of unknown function (DUF707) (DUF707)	chr_3B	-1	2018811	2022460
Fxa3Bg201802	Fxa3Bg201802.1	Fx_ananassa_Royal_Royce_v1.0	701	Fx	(1 of 32) PTHR24298//PTHR24298:SF182 - FAMILY NOT NAMED // CYTOCHROME P450 71A12-RELATED	chr_3B	-1	12416584	12418501
Fxa3Bg202094	Fxa3Bg202094.1	Fx_ananassa_Royal_Royce_v1.0	701	Fx	(1 of 32) PTHR27004//PTHR27004:SF3 - FAMILY NOT NAMED // RECEPTOR LIKE PROTEIN 54	chr_3B	1	15187927	15188750
Fxa3Bg200392	Fxa3Bg200392.1	Fx_ananassa_Royal_Royce_v1.0	701	Fx	(1 of 32) PTHR31008 - COP1-INTERACTING PROTEIN-RELATED	chr_3B	-1	2136266	2136987
Fxa3Bg202919	Fxa3Bg202919.1	Fx_ananassa_Royal_Royce_v1.0	701	Fx	(1 of 323) IPR011333 - POZ domain	chr_3B	1	23849105	23851301
Fxa3Bg203139	Fxa3Bg203139.1	Fx_ananassa_Royal_Royce_v1.0	701	Fx	(1 of 328) PF00226 - DnaJ domain (DnaJ)	chr_3B	1	25709300	25711319
Fxa3Bg203139	Fxa3Bg203139.2	Fx_ananassa_Royal_Royce_v1.0	701	Fx	(1 of 328) PF00226 - DnaJ domain (DnaJ)	chr_3B	1	25709300	25711319
Fxa3Bg201628	Fxa3Bg201628.1	Fx_ananassa_Royal_Royce_v1.0	701	Fx	(1 of 33) IPR001810//IPR006527//IPR017451 - F-box domain // F-box associated domain, type 1 // F-box associated interaction domain	chr_3B	-1	10904915	10905991
Fxa3Bg201690	Fxa3Bg201690.1	Fx_ananassa_Royal_Royce_v1.0	701	Fx	(1 of 33) IPR001810//IPR006527//IPR017451 - F-box domain // F-box associated domain, type 1 // F-box associated interaction domain	chr_3B	-1	11434311	11435573
Fxa3Bg203420	Fxa3Bg203420.1	Fx_ananassa_Royal_Royce_v1.0	701	Fx	(1 of 33) IPR001810//IPR006527//IPR017451 - F-box domain // F-box associated domain, type 1 // F-box associated interaction domain	chr_3B	-1	27902626	27904848
Fxa3Bg203580	Fxa3Bg203580.1	Fx_ananassa_Royal_Royce_v1.0	701	Fx	(1 of 33) IPR001810//IPR006527//IPR017451 - F-box domain // F-box associated domain, type 1 // F-box associated interaction domain	chr_3B	1	28894484	28896124
Fxa3Bg203626	Fxa3Bg203626.1	Fx_ananassa_Royal_Royce_v1.0	701	Fx	(1 of 33) IPR001810//IPR006527//IPR017451 - F-box domain // F-box associated domain, type 1 // F-box associated interaction domain	chr_3B	1	29222180	29225427
Fxa3Bg201836	Fxa3Bg201836.1	Fx_ananassa_Royal_Royce_v1.0	701	Fx	(1 of 33) IPR012337//IPR025525 - Ribonuclease H-like domain // hAT-like transposase, RNase-H fold	chr_3B	-1	12695401	12696364
Fxa3Bg202172	Fxa3Bg202172.1	Fx_ananassa_Royal_Royce_v1.0	701	Fx	(1 of 33) PF05056 - Protein of unknown function (DUF674) (DUF674)	chr_3B	1	15971381	15980941
Fxa3Bg202172	Fxa3Bg202172.2	Fx_ananassa_Royal_Royce_v1.0	701	Fx	(1 of 33) PF05056 - Protein of unknown function (DUF674) (DUF674)	chr_3B	1	15971381	15980941
Fxa3Bg200802	Fxa3Bg200802.1	Fx_ananassa_Royal_Royce_v1.0	701	Fx	(1 of 33) PF11145 - Protein of unknown function (DUF2921) (DUF2921)	chr_3B	1	4726505	4729405
Fxa3Bg200802	Fxa3Bg200802.2	Fx_ananassa_Royal_Royce_v1.0	701	Fx	(1 of 33) PF11145 - Protein of unknown function (DUF2921) (DUF2921)	chr_3B	1	4726505	4729405
Fxa3Bg201501	Fxa3Bg201501.1	Fx_ananassa_Royal_Royce_v1.0	701	Fx	(1 of 33) PF11145 - Protein of unknown function (DUF2921) (DUF2921)	chr_3B	-1	9898801	9901431
Fxa3Bg201502	Fxa3Bg201502.1	Fx_ananassa_Royal_Royce_v1.0	701	Fx	(1 of 33) PF11145 - Protein of unknown function (DUF2921) (DUF2921)	chr_3B	-1	9903094	9905956
Fxa3Bg201506	Fxa3Bg201506.1	Fx_ananassa_Royal_Royce_v1.0	701	Fx	(1 of 33) PF11145 - Protein of unknown function (DUF2921) (DUF2921)	chr_3B	1	9931350	9931866
Fxa3Bg201527	Fxa3Bg201527.1	Fx_ananassa_Royal_Royce_v1.0	701	Fx	(1 of 33) PF11145 - Protein of unknown function (DUF2921) (DUF2921)	chr_3B	1	10072259	10087092
Fxa3Bg201527	Fxa3Bg201527.2	Fx_ananassa_Royal_Royce_v1.0	701	Fx	(1 of 33) PF11145 - Protein of unknown function (DUF2921) (DUF2921)	chr_3B	1	10072259	10087092
Fxa3Bg201527	Fxa3Bg201527.3	Fx_ananassa_Royal_Royce_v1.0	701	Fx	(1 of 33) PF11145 - Protein of unknown function (DUF2921) (DUF2921)	chr_3B	1	10072259	10087092
Fxa3Bg201527	Fxa3Bg201527.4	Fx_ananassa_Royal_Royce_v1.0	701	Fx	(1 of 33) PF11145 - Protein of unknown function (DUF2921) (DUF2921)	chr_3B	1	10072259	10087092
Fxa3Bg201527	Fxa3Bg201527.5	Fx_ananassa_Royal_Royce_v1.0	701	Fx	(1 of 33) PF11145 - Protein of unknown function (DUF2921) (DUF2921)	chr_3B	1	10072259	10087092
Fxa3Bg201527	Fxa3Bg201527.6	Fx_ananassa_Royal_Royce_v1.0	701	Fx	(1 of 33) PF11145 - Protein of unknown function (DUF2921) (DUF2921)	chr_3B	1	10072259	10087092
Fxa3Bg201527	Fxa3Bg201527.7	Fx_ananassa_Royal_Royce_v1.0	701	Fx	(1 of 33) PF11145 - Protein of unknown function (DUF2921) (DUF2921)	chr_3B	1	10072259	10087092
Fxa3Bg201627	Fxa3Bg201627.1	Fx_ananassa_Royal_Royce_v1.0	701	Fx	(1 of 338) PF02365 - No apical meristem (NAM) protein (NAM)	chr_3B	1	10900435	10903369
Fxa3Bg201629	Fxa3Bg201629.1	Fx_ananassa_Royal_Royce_v1.0	701	Fx	(1 of 338) PF02365 - No apical meristem (NAM) protein (NAM)	chr_3B	1	10923064	10925947
Fxa3Bg201669	Fxa3Bg201669.1	Fx_ananassa_Royal_Royce_v1.0	701	Fx	(1 of 338) PF02365 - No apical meristem (NAM) protein (NAM)	chr_3B	-1	11309168	11310271
Fxa3Bg201725	Fxa3Bg201725.1	Fx_ananassa_Royal_Royce_v1.0	701	Fx	(1 of 338) PF02365 - No apical meristem (NAM) protein (NAM)	chr_3B	1	11680285	11681707
Fxa3Bg202204	Fxa3Bg202204.1	Fx_ananassa_Royal_Royce_v1.0	701	Fx	(1 of 338) PF02365 - No apical meristem (NAM) protein (NAM)	chr_3B	1	16309204	16310779
Fxa3Bg202221	Fxa3Bg202221.1	Fx_ananassa_Royal_Royce_v1.0	701	Fx	(1 of 338) PF02365 - No apical meristem (NAM) protein (NAM)	chr_3B	-1	16446495	16449130
Fxa3Bg202241	Fxa3Bg202241.1	Fx_ananassa_Royal_Royce_v1.0	701	Fx	(1 of 338) PF02365 - No apical meristem (NAM) protein (NAM)	chr_3B	-1	16654539	16657053
Fxa3Bg202241	Fxa3Bg202241.2	Fx_ananassa_Royal_Royce_v1.0	701	Fx	(1 of 338) PF02365 - No apical meristem (NAM) protein (NAM)	chr_3B	-1	16654539	16657053
Fxa3Bg202455	Fxa3Bg202455.1	Fx_ananassa_Royal_Royce_v1.0	701	Fx	(1 of 338) PF02365 - No apical meristem (NAM) protein (NAM)	chr_3B	1	18954873	18956974
Fxa3Bg202812	Fxa3Bg202812.1	Fx_ananassa_Royal_Royce_v1.0	701	Fx	(1 of 338) PF02365 - No apical meristem (NAM) protein (NAM)	chr_3B	1	22819010	22819651
Fxa3Bg202694	Fxa3Bg202694.1	Fx_ananassa_Royal_Royce_v1.0	701	Fx	(1 of 34) 3.4.16.5 - Carboxypeptidase C / Serine-type carboxypeptidase I	chr_3B	-1	21462972	21463797
Fxa3Bg202630	Fxa3Bg202630.1	Fx_ananassa_Royal_Royce_v1.0	701	Fx	(1 of 34) 3.4.19.12//3.4.22.69 - Ubiquitinyl hydrolase 1 / Ubiquitin thiolesterase // SARS coronavirus main proteinase / Severe acute respiratory syndrome coronavirus main protease	chr_3B	-1	20749786	20751591
Fxa3Bg202325	Fxa3Bg202325.1	Fx_ananassa_Royal_Royce_v1.0	701	Fx	(1 of 34) K04730 - interleukin-1 receptor-associated kinase 1 (IRAK1)	chr_3B	1	17456790	17459226
Fxa3Bg200233	Fxa3Bg200233.1	Fx_ananassa_Royal_Royce_v1.0	701	Fx	(1 of 34) PF00786 - P21-Rho-binding domain (PBD)	chr_3B	1	1072097	1074105
Fxa3Bg200035	Fxa3Bg200035.1	Fx_ananassa_Royal_Royce_v1.0	701	Fx	(1 of 34) PF05701 - Weak chloroplast movement under blue light (WEMBL)	chr_3B	-1	167864	169699
Fxa3Bg203650	Fxa3Bg203650.1	Fx_ananassa_Royal_Royce_v1.0	701	Fx	(1 of 34) PF05701 - Weak chloroplast movement under blue light (WEMBL)	chr_3B	-1	29362972	29366167
Fxa3Bg200883	Fxa3Bg200883.1	Fx_ananassa_Royal_Royce_v1.0	701	Fx	(1 of 34) PTHR16007//PTHR16007:SF18 - EPIDIDYMAL MEMBRANE PROTEIN E9-RELATED // SUBFAMILY NOT NAMED	chr_3B	1	5245816	5250865
Fxa3Bg201312	Fxa3Bg201312.1	Fx_ananassa_Royal_Royce_v1.0	701	Fx	(1 of 349) IPR003441 - NAC domain	chr_3B	1	8388975	8391908
Fxa3Bg203490	Fxa3Bg203490.1	Fx_ananassa_Royal_Royce_v1.0	701	Fx	(1 of 349) PF13676 - TIR domain (TIR_2)	chr_3B	1	28331637	28333690
Fxa3Bg201414	Fxa3Bg201414.1	Fx_ananassa_Royal_Royce_v1.0	701	Fx	(1 of 35) 1.14.13.173 - 11-oxo-beta-amyrin 30-oxidase / CYP72A154	chr_3B	1	9242913	9256899
Fxa3Bg201417	Fxa3Bg201417.1	Fx_ananassa_Royal_Royce_v1.0	701	Fx	(1 of 35) 1.14.13.173 - 11-oxo-beta-amyrin 30-oxidase / CYP72A154	chr_3B	1	9267781	9272585
Fxa3Bg202816	Fxa3Bg202816.1	Fx_ananassa_Royal_Royce_v1.0	701	Fx	(1 of 35) 1.14.13.173 - 11-oxo-beta-amyrin 30-oxidase / CYP72A154	chr_3B	1	22875107	22884426
Fxa3Bg202821	Fxa3Bg202821.1	Fx_ananassa_Royal_Royce_v1.0	701	Fx	(1 of 35) 1.14.13.173 - 11-oxo-beta-amyrin 30-oxidase / CYP72A154	chr_3B	-1	22980941	22982331
Fxa3Bg202891	Fxa3Bg202891.1	Fx_ananassa_Royal_Royce_v1.0	701	Fx	(1 of 35) IPR001683 - Phox homologous domain	chr_3B	-1	23630093	23642154
Fxa3Bg202213	Fxa3Bg202213.1	Fx_ananassa_Royal_Royce_v1.0	701	Fx	(1 of 35) KOG4585 - Predicted transposase	chr_3B	-1	16375222	16378993
Fxa3Bg202300	Fxa3Bg202300.1	Fx_ananassa_Royal_Royce_v1.0	701	Fx	(1 of 35) PF07816 - Protein of unknown function (DUF1645) (DUF1645)	chr_3B	1	17217638	17218296
Fxa3Bg202154	Fxa3Bg202154.1	Fx_ananassa_Royal_Royce_v1.0	701	Fx	(1 of 35) PTHR10634 - AN1-TYPE ZINC FINGER PROTEIN	chr_3B	1	15740876	15741403
Fxa3Bg202596	Fxa3Bg202596.1	Fx_ananassa_Royal_Royce_v1.0	701	Fx	(1 of 350) IPR021109 - Aspartic peptidase domain	chr_3B	1	20288009	20288300
Fxa3Bg201112	Fxa3Bg201112.1	Fx_ananassa_Royal_Royce_v1.0	701	Fx	(1 of 3538) 2.7.11.1 - Non-specific serine/threonine protein kinase / Threonine-specific protein kinase	chr_3B	1	6755522	6757775
Fxa3Bg201979	Fxa3Bg201979.1	Fx_ananassa_Royal_Royce_v1.0	701	Fx	(1 of 3538) 2.7.11.1 - Non-specific serine/threonine protein kinase / Threonine-specific protein kinase	chr_3B	1	14106912	14108753
Fxa3Bg202042	Fxa3Bg202042.1	Fx_ananassa_Royal_Royce_v1.0	701	Fx	(1 of 3538) 2.7.11.1 - Non-specific serine/threonine protein kinase / Threonine-specific protein kinase	chr_3B	1	14704974	14706718
Fxa3Bg202852	Fxa3Bg202852.1	Fx_ananassa_Royal_Royce_v1.0	701	Fx	(1 of 3538) 2.7.11.1 - Non-specific serine/threonine protein kinase / Threonine-specific protein kinase	chr_3B	-1	23248307	23250766
Fxa3Bg203616	Fxa3Bg203616.1	Fx_ananassa_Royal_Royce_v1.0	701	Fx	(1 of 3538) 2.7.11.1 - Non-specific serine/threonine protein kinase / Threonine-specific protein kinase	chr_3B	-1	29168389	29171014
Fxa3Bg203837	Fxa3Bg203837.1	Fx_ananassa_Royal_Royce_v1.0	701	Fx	(1 of 36) IPR009097 - RNA ligase/cyclic nucleotide phosphodiesterase	chr_3B	-1	30796392	30797854
Fxa3Bg203482	Fxa3Bg203482.1	Fx_ananassa_Royal_Royce_v1.0	701	Fx	(1 of 36) K06689 - ubiquitin-conjugating enzyme E2 D/E (UBE2D_E, UBC4, UBC5)	chr_3B	-1	28282182	28284564
Fxa3Bg203482	Fxa3Bg203482.2	Fx_ananassa_Royal_Royce_v1.0	701	Fx	(1 of 36) K06689 - ubiquitin-conjugating enzyme E2 D/E (UBE2D_E, UBC4, UBC5)	chr_3B	-1	28282182	28284564
Fxa3Bg203561	Fxa3Bg203561.1	Fx_ananassa_Royal_Royce_v1.0	701	Fx	(1 of 36) K06689 - ubiquitin-conjugating enzyme E2 D/E (UBE2D_E, UBC4, UBC5)	chr_3B	-1	28807389	28808068
Fxa3Bg201177	Fxa3Bg201177.1	Fx_ananassa_Royal_Royce_v1.0	701	Fx	(1 of 36) PF04788 - Protein of unknown function (DUF620) (DUF620)	chr_3B	1	7319219	7321546
Fxa3Bg201177	Fxa3Bg201177.2	Fx_ananassa_Royal_Royce_v1.0	701	Fx	(1 of 36) PF04788 - Protein of unknown function (DUF620) (DUF620)	chr_3B	1	7319219	7321546
Fxa3Bg200958	Fxa3Bg200958.1	Fx_ananassa_Royal_Royce_v1.0	701	Fx	(1 of 36) PF13456//PF13966 - Reverse transcriptase-like (RVT_3) // zinc-binding in reverse transcriptase (zf-RVT)	chr_3B	1	5746455	5747848
Fxa3Bg201183	Fxa3Bg201183.1	Fx_ananassa_Royal_Royce_v1.0	701	Fx	(1 of 36) PF13456//PF13966 - Reverse transcriptase-like (RVT_3) // zinc-binding in reverse transcriptase (zf-RVT)	chr_3B	1	7365964	7367434
Fxa3Bg201324	Fxa3Bg201324.1	Fx_ananassa_Royal_Royce_v1.0	701	Fx	(1 of 36) PF13456//PF13966 - Reverse transcriptase-like (RVT_3) // zinc-binding in reverse transcriptase (zf-RVT)	chr_3B	-1	8468791	8473523
Fxa3Bg200970	Fxa3Bg200970.1	Fx_ananassa_Royal_Royce_v1.0	701	Fx	(1 of 37) 3.1.1.26 - Galactolipase	chr_3B	1	5834142	5835931
Fxa3Bg202657	Fxa3Bg202657.1	Fx_ananassa_Royal_Royce_v1.0	701	Fx	(1 of 37) KOG1744 - Histone H2B	chr_3B	1	21003764	21004204
Fxa3Bg200417	Fxa3Bg200417.1	Fx_ananassa_Royal_Royce_v1.0	701	Fx	(1 of 371) IPR000719//IPR002290//IPR011009//IPR020635 - Protein kinase domain // Serine/threonine/dual specificity protein kinase, catalytic domain // Protein kinase-like domain // Tyrosine-protein kinase, catalytic domain	chr_3B	-1	2296499	2298969
Fxa3Bg200892	Fxa3Bg200892.1	Fx_ananassa_Royal_Royce_v1.0	701	Fx	(1 of 371) IPR000719//IPR002290//IPR011009//IPR020635 - Protein kinase domain // Serine/threonine/dual specificity protein kinase, catalytic domain // Protein kinase-like domain // Tyrosine-protein kinase, catalytic domain	chr_3B	-1	5386490	5388424
Fxa3Bg201187	Fxa3Bg201187.1	Fx_ananassa_Royal_Royce_v1.0	701	Fx	(1 of 371) IPR000719//IPR002290//IPR011009//IPR020635 - Protein kinase domain // Serine/threonine/dual specificity protein kinase, catalytic domain // Protein kinase-like domain // Tyrosine-protein kinase, catalytic domain	chr_3B	1	7386531	7389654
Fxa3Bg201351	Fxa3Bg201351.1	Fx_ananassa_Royal_Royce_v1.0	701	Fx	(1 of 371) IPR000719//IPR002290//IPR011009//IPR020635 - Protein kinase domain // Serine/threonine/dual specificity protein kinase, catalytic domain // Protein kinase-like domain // Tyrosine-protein kinase, catalytic domain	chr_3B	1	8641972	8644853
Fxa3Bg201421	Fxa3Bg201421.1	Fx_ananassa_Royal_Royce_v1.0	701	Fx	(1 of 371) IPR000719//IPR002290//IPR011009//IPR020635 - Protein kinase domain // Serine/threonine/dual specificity protein kinase, catalytic domain // Protein kinase-like domain // Tyrosine-protein kinase, catalytic domain	chr_3B	-1	9297624	9299399
Fxa3Bg202781	Fxa3Bg202781.1	Fx_ananassa_Royal_Royce_v1.0	701	Fx	(1 of 371) IPR000719//IPR002290//IPR011009//IPR020635 - Protein kinase domain // Serine/threonine/dual specificity protein kinase, catalytic domain // Protein kinase-like domain // Tyrosine-protein kinase, catalytic domain	chr_3B	1	22517033	22520921
Fxa3Bg203090	Fxa3Bg203090.1	Fx_ananassa_Royal_Royce_v1.0	701	Fx	(1 of 371) IPR000719//IPR002290//IPR011009//IPR020635 - Protein kinase domain // Serine/threonine/dual specificity protein kinase, catalytic domain // Protein kinase-like domain // Tyrosine-protein kinase, catalytic domain	chr_3B	-1	25254772	25256882
Fxa3Bg203523	Fxa3Bg203523.1	Fx_ananassa_Royal_Royce_v1.0	701	Fx	(1 of 371) IPR000719//IPR002290//IPR011009//IPR020635 - Protein kinase domain // Serine/threonine/dual specificity protein kinase, catalytic domain // Protein kinase-like domain // Tyrosine-protein kinase, catalytic domain	chr_3B	1	28535136	28537755
Fxa3Bg203726	Fxa3Bg203726.1	Fx_ananassa_Royal_Royce_v1.0	701	Fx	(1 of 371) IPR000719//IPR002290//IPR011009//IPR020635 - Protein kinase domain // Serine/threonine/dual specificity protein kinase, catalytic domain // Protein kinase-like domain // Tyrosine-protein kinase, catalytic domain	chr_3B	1	29967566	29968489
Fxa3Bg203691	Fxa3Bg203691.1	Fx_ananassa_Royal_Royce_v1.0	701	Fx	(1 of 371) PF00010 - Helix-loop-helix DNA-binding domain (HLH)	chr_3B	1	29737617	29739654
Fxa3Bg203691	Fxa3Bg203691.2	Fx_ananassa_Royal_Royce_v1.0	701	Fx	(1 of 371) PF00010 - Helix-loop-helix DNA-binding domain (HLH)	chr_3B	1	29737617	29739654
Fxa3Bg201753	Fxa3Bg201753.1	Fx_ananassa_Royal_Royce_v1.0	701	Fx	(1 of 376) IPR015300 - DNA-binding pseudobarrel domain	chr_3B	1	11956118	11957969
Fxa3Bg201753	Fxa3Bg201753.2	Fx_ananassa_Royal_Royce_v1.0	701	Fx	(1 of 376) IPR015300 - DNA-binding pseudobarrel domain	chr_3B	1	11956118	11957969
Fxa3Bg201753	Fxa3Bg201753.3	Fx_ananassa_Royal_Royce_v1.0	701	Fx	(1 of 376) IPR015300 - DNA-binding pseudobarrel domain	chr_3B	1	11956118	11957969
Fxa3Bg201753	Fxa3Bg201753.4	Fx_ananassa_Royal_Royce_v1.0	701	Fx	(1 of 376) IPR015300 - DNA-binding pseudobarrel domain	chr_3B	1	11956118	11957969
Fxa3Bg200852	Fxa3Bg200852.1	Fx_ananassa_Royal_Royce_v1.0	701	Fx	(1 of 38) 3.2.1.2 - Beta-amylase / Saccharogen amylase	chr_3B	-1	5036950	5037532
Fxa3Bg201981	Fxa3Bg201981.1	Fx_ananassa_Royal_Royce_v1.0	701	Fx	(1 of 38) IPR000719//IPR001245//IPR011009 - Protein kinase domain // Serine-threonine/tyrosine-protein kinase catalytic domain // Protein kinase-like domain	chr_3B	1	14110975	14111524
Fxa3Bg201612	Fxa3Bg201612.1	Fx_ananassa_Royal_Royce_v1.0	701	Fx	(1 of 38) PF04654 - Protein of unknown function, DUF599 (DUF599)	chr_3B	-1	10765393	10766303
Fxa3Bg201541	Fxa3Bg201541.1	Fx_ananassa_Royal_Royce_v1.0	701	Fx	(1 of 381) PF13960 - Domain of unknown function (DUF4218) (DUF4218)	chr_3B	1	10201323	10202351
Fxa3Bg201939	Fxa3Bg201939.1	Fx_ananassa_Royal_Royce_v1.0	701	Fx	(1 of 381) PF13960 - Domain of unknown function (DUF4218) (DUF4218)	chr_3B	-1	13743483	13747002
Fxa3Bg201954	Fxa3Bg201954.1	Fx_ananassa_Royal_Royce_v1.0	701	Fx	(1 of 381) PF13960 - Domain of unknown function (DUF4218) (DUF4218)	chr_3B	1	13864273	13865379
Fxa3Bg201964	Fxa3Bg201964.1	Fx_ananassa_Royal_Royce_v1.0	701	Fx	(1 of 381) PF13960 - Domain of unknown function (DUF4218) (DUF4218)	chr_3B	1	13920116	13921882
Fxa3Bg202153	Fxa3Bg202153.1	Fx_ananassa_Royal_Royce_v1.0	701	Fx	(1 of 381) PF13960 - Domain of unknown function (DUF4218) (DUF4218)	chr_3B	1	15729207	15733243
Fxa3Bg202482	Fxa3Bg202482.1	Fx_ananassa_Royal_Royce_v1.0	701	Fx	(1 of 381) PF13960 - Domain of unknown function (DUF4218) (DUF4218)	chr_3B	1	19168937	19171294
Fxa3Bg202482	Fxa3Bg202482.2	Fx_ananassa_Royal_Royce_v1.0	701	Fx	(1 of 381) PF13960 - Domain of unknown function (DUF4218) (DUF4218)	chr_3B	1	19168937	19171294
Fxa3Bg202482	Fxa3Bg202482.3	Fx_ananassa_Royal_Royce_v1.0	701	Fx	(1 of 381) PF13960 - Domain of unknown function (DUF4218) (DUF4218)	chr_3B	1	19168937	19171294
Fxa3Bg202482	Fxa3Bg202482.4	Fx_ananassa_Royal_Royce_v1.0	701	Fx	(1 of 381) PF13960 - Domain of unknown function (DUF4218) (DUF4218)	chr_3B	1	19168937	19171294
Fxa3Bg202683	Fxa3Bg202683.1	Fx_ananassa_Royal_Royce_v1.0	701	Fx	(1 of 381) PF13960 - Domain of unknown function (DUF4218) (DUF4218)	chr_3B	-1	21384112	21390010
Fxa3Bg202683	Fxa3Bg202683.2	Fx_ananassa_Royal_Royce_v1.0	701	Fx	(1 of 381) PF13960 - Domain of unknown function (DUF4218) (DUF4218)	chr_3B	-1	21384112	21390010
Fxa3Bg201197	Fxa3Bg201197.1	Fx_ananassa_Royal_Royce_v1.0	701	Fx	(1 of 386) PF02902 - Ulp1 protease family, C-terminal catalytic domain (Peptidase_C48)	chr_3B	1	7446965	7454922
Fxa3Bg201888	Fxa3Bg201888.1	Fx_ananassa_Royal_Royce_v1.0	701	Fx	(1 of 386) PF02902 - Ulp1 protease family, C-terminal catalytic domain (Peptidase_C48)	chr_3B	1	13259212	13260627
Fxa3Bg201888	Fxa3Bg201888.2	Fx_ananassa_Royal_Royce_v1.0	701	Fx	(1 of 386) PF02902 - Ulp1 protease family, C-terminal catalytic domain (Peptidase_C48)	chr_3B	1	13259212	13260627
Fxa3Bg201953	Fxa3Bg201953.1	Fx_ananassa_Royal_Royce_v1.0	701	Fx	(1 of 386) PF02902 - Ulp1 protease family, C-terminal catalytic domain (Peptidase_C48)	chr_3B	1	13834318	13835906
Fxa3Bg201953	Fxa3Bg201953.2	Fx_ananassa_Royal_Royce_v1.0	701	Fx	(1 of 386) PF02902 - Ulp1 protease family, C-terminal catalytic domain (Peptidase_C48)	chr_3B	1	13834318	13835906
Fxa3Bg203285	Fxa3Bg203285.1	Fx_ananassa_Royal_Royce_v1.0	701	Fx	(1 of 386) PF02902 - Ulp1 protease family, C-terminal catalytic domain (Peptidase_C48)	chr_3B	-1	26882546	26891444
Fxa3Bg203285	Fxa3Bg203285.10	Fx_ananassa_Royal_Royce_v1.0	701	Fx	(1 of 386) PF02902 - Ulp1 protease family, C-terminal catalytic domain (Peptidase_C48)	chr_3B	-1	26882546	26891444
Fxa3Bg203285	Fxa3Bg203285.11	Fx_ananassa_Royal_Royce_v1.0	701	Fx	(1 of 386) PF02902 - Ulp1 protease family, C-terminal catalytic domain (Peptidase_C48)	chr_3B	-1	26882546	26891444
Fxa3Bg203285	Fxa3Bg203285.12	Fx_ananassa_Royal_Royce_v1.0	701	Fx	(1 of 386) PF02902 - Ulp1 protease family, C-terminal catalytic domain (Peptidase_C48)	chr_3B	-1	26882546	26891444
Fxa3Bg203285	Fxa3Bg203285.2	Fx_ananassa_Royal_Royce_v1.0	701	Fx	(1 of 386) PF02902 - Ulp1 protease family, C-terminal catalytic domain (Peptidase_C48)	chr_3B	-1	26882546	26891444
Fxa3Bg203285	Fxa3Bg203285.3	Fx_ananassa_Royal_Royce_v1.0	701	Fx	(1 of 386) PF02902 - Ulp1 protease family, C-terminal catalytic domain (Peptidase_C48)	chr_3B	-1	26882546	26891444
Fxa3Bg203285	Fxa3Bg203285.4	Fx_ananassa_Royal_Royce_v1.0	701	Fx	(1 of 386) PF02902 - Ulp1 protease family, C-terminal catalytic domain (Peptidase_C48)	chr_3B	-1	26882546	26891444
Fxa3Bg203285	Fxa3Bg203285.5	Fx_ananassa_Royal_Royce_v1.0	701	Fx	(1 of 386) PF02902 - Ulp1 protease family, C-terminal catalytic domain (Peptidase_C48)	chr_3B	-1	26882546	26891444
Fxa3Bg203285	Fxa3Bg203285.6	Fx_ananassa_Royal_Royce_v1.0	701	Fx	(1 of 386) PF02902 - Ulp1 protease family, C-terminal catalytic domain (Peptidase_C48)	chr_3B	-1	26882546	26891444
Fxa3Bg203285	Fxa3Bg203285.7	Fx_ananassa_Royal_Royce_v1.0	701	Fx	(1 of 386) PF02902 - Ulp1 protease family, C-terminal catalytic domain (Peptidase_C48)	chr_3B	-1	26882546	26891444
Fxa3Bg203285	Fxa3Bg203285.8	Fx_ananassa_Royal_Royce_v1.0	701	Fx	(1 of 386) PF02902 - Ulp1 protease family, C-terminal catalytic domain (Peptidase_C48)	chr_3B	-1	26882546	26891444
Fxa3Bg203285	Fxa3Bg203285.9	Fx_ananassa_Royal_Royce_v1.0	701	Fx	(1 of 386) PF02902 - Ulp1 protease family, C-terminal catalytic domain (Peptidase_C48)	chr_3B	-1	26882546	26891444
Fxa3Bg200731	Fxa3Bg200731.1	Fx_ananassa_Royal_Royce_v1.0	701	Fx	(1 of 39) K11253 - histone H3 (H3)	chr_3B	1	4255312	4255722
Fxa3Bg203015	Fxa3Bg203015.1	Fx_ananassa_Royal_Royce_v1.0	701	Fx	(1 of 39) K11253 - histone H3 (H3)	chr_3B	1	24589192	24589602
Fxa3Bg203336	Fxa3Bg203336.1	Fx_ananassa_Royal_Royce_v1.0	701	Fx	(1 of 39) K11253 - histone H3 (H3)	chr_3B	1	27333125	27333535
Fxa3Bg203533	Fxa3Bg203533.1	Fx_ananassa_Royal_Royce_v1.0	701	Fx	(1 of 39) K11253 - histone H3 (H3)	chr_3B	-1	28601634	28602044
Fxa3Bg203701	Fxa3Bg203701.1	Fx_ananassa_Royal_Royce_v1.0	701	Fx	(1 of 39) K11253 - histone H3 (H3)	chr_3B	-1	29796336	29796746
Fxa3Bg202466	Fxa3Bg202466.1	Fx_ananassa_Royal_Royce_v1.0	701	Fx	(1 of 39) PTHR10683:SF10 - TRANSALDOLASE-LIKE PROTEIN	chr_3B	1	19042303	19045271
Fxa3Bg202466	Fxa3Bg202466.2	Fx_ananassa_Royal_Royce_v1.0	701	Fx	(1 of 39) PTHR10683:SF10 - TRANSALDOLASE-LIKE PROTEIN	chr_3B	1	19042303	19045271
Fxa3Bg202397	Fxa3Bg202397.1	Fx_ananassa_Royal_Royce_v1.0	701	Fx	(1 of 39) PTHR11351:SF2 - DELTA-9 ACYL-LIPID DESATURASE 1-RELATED	chr_3B	1	18426934	18432723
Fxa3Bg200189	Fxa3Bg200189.1	Fx_ananassa_Royal_Royce_v1.0	701	Fx	(1 of 391) IPR017451 - F-box associated interaction domain	chr_3B	1	889556	890237
Fxa3Bg201626	Fxa3Bg201626.1	Fx_ananassa_Royal_Royce_v1.0	701	Fx	(1 of 391) IPR017451 - F-box associated interaction domain	chr_3B	-1	10877209	10884754
Fxa3Bg200873	Fxa3Bg200873.1	Fx_ananassa_Royal_Royce_v1.0	701	Fx	(1 of 4) 1.1.1.23 - Histidinol dehydrogenase	chr_3B	1	5175811	5180028
Fxa3Bg200873	Fxa3Bg200873.2	Fx_ananassa_Royal_Royce_v1.0	701	Fx	(1 of 4) 1.1.1.23 - Histidinol dehydrogenase	chr_3B	1	5175811	5180028
Fxa3Bg201179	Fxa3Bg201179.1	Fx_ananassa_Royal_Royce_v1.0	701	Fx	(1 of 4) 1.2.1.24 - Succinate-semialdehyde dehydrogenase (NAD(+))	chr_3B	-1	7333824	7341575
Fxa3Bg201179	Fxa3Bg201179.2	Fx_ananassa_Royal_Royce_v1.0	701	Fx	(1 of 4) 1.2.1.24 - Succinate-semialdehyde dehydrogenase (NAD(+))	chr_3B	-1	7333824	7341575
Fxa3Bg202326	Fxa3Bg202326.1	Fx_ananassa_Royal_Royce_v1.0	701	Fx	(1 of 4) 1.2.3.1 - Aldehyde oxidase / Retinal oxidase	chr_3B	1	17469515	17478586
Fxa3Bg201489	Fxa3Bg201489.1	Fx_ananassa_Royal_Royce_v1.0	701	Fx	(1 of 4) 1.3.1.33 - Protochlorophyllide reductase / Protochlorophyllide oxidoreductase	chr_3B	1	9789497	9791073
Fxa3Bg200680	Fxa3Bg200680.1	Fx_ananassa_Royal_Royce_v1.0	701	Fx	(1 of 4) 1.3.5.2 - Dihydroorotate dehydrogenase (quinone) / DHODH	chr_3B	-1	3980845	3984599
Fxa3Bg202423	Fxa3Bg202423.1	Fx_ananassa_Royal_Royce_v1.0	701	Fx	(1 of 4) 1.5.1.43 - Carboxynorspermidine synthase / Carboxyspermidine dehydrogenase	chr_3B	1	18633812	18638625
Fxa3Bg203290	Fxa3Bg203290.1	Fx_ananassa_Royal_Royce_v1.0	701	Fx	(1 of 4) 1.6.5.9//1.6.99.3 - NADH:ubiquinone reductase (non-electrogenic) / Ubiquinone reductase // NADH dehydrogenase / Type I dehydrogenase	chr_3B	-1	26930143	26934759
Fxa3Bg200168	Fxa3Bg200168.1	Fx_ananassa_Royal_Royce_v1.0	701	Fx	(1 of 4) 1.8.4.10 - Adenylyl-sulfate reductase (thioredoxin) / Thioredoxin-dependent 5'-adenylylsulfate reductase	chr_3B	-1	779365	781749
Fxa3Bg200168	Fxa3Bg200168.2	Fx_ananassa_Royal_Royce_v1.0	701	Fx	(1 of 4) 1.8.4.10 - Adenylyl-sulfate reductase (thioredoxin) / Thioredoxin-dependent 5'-adenylylsulfate reductase	chr_3B	-1	779365	781749
Fxa3Bg202470	Fxa3Bg202470.1	Fx_ananassa_Royal_Royce_v1.0	701	Fx	(1 of 4) 1.8.7.1 - Assimilatory sulfite reductase (ferredoxin) / Sulfite reductase (ferredoxin)	chr_3B	-1	19052769	19058256
Fxa3Bg202040	Fxa3Bg202040.1	Fx_ananassa_Royal_Royce_v1.0	701	Fx	(1 of 4) 2.1.1.278 - Indole-3-acetate O-methyltransferase / IAA carboxylmethyltransferase	chr_3B	-1	14675689	14678866
Fxa3Bg201353	Fxa3Bg201353.1	Fx_ananassa_Royal_Royce_v1.0	701	Fx	(1 of 4) 2.1.1.297 - Peptide chain release factor N(5)-glutamine methyltransferase / N(5)-glutamine S-adenosyl-L-methionine dependent methyltransferase	chr_3B	-1	8651958	8653504
Fxa3Bg201132	Fxa3Bg201132.1	Fx_ananassa_Royal_Royce_v1.0	701	Fx	(1 of 4) 2.1.1.72 - Site-specific DNA-methyltransferase (adenine-specific) / Restriction-modification system	chr_3B	-1	6934090	6935073
Fxa3Bg200249	Fxa3Bg200249.1	Fx_ananassa_Royal_Royce_v1.0	701	Fx	(1 of 4) 2.3.1.191 - UDP-3-O-(3-hydroxymyristoyl)glucosamine N-acyltransferase / UDP-3-O-acyl-glucosamine N-acyltransferase	chr_3B	-1	1157776	1163472
Fxa3Bg203383	Fxa3Bg203383.1	Fx_ananassa_Royal_Royce_v1.0	701	Fx	(1 of 4) 2.3.1.39 - [Acyl-carrier-protein] S-malonyltransferase / MCAT	chr_3B	-1	27663311	27665683
Fxa3Bg201695	Fxa3Bg201695.1	Fx_ananassa_Royal_Royce_v1.0	701	Fx	(1 of 4) 2.4.1.132 - GDP-Man:Man(1)GlcNAc(2)-PP-dolichol alpha-1,3-mannosyltransferase / Mannosyltransferase II	chr_3B	1	11453688	11456284
Fxa3Bg201608	Fxa3Bg201608.1	Fx_ananassa_Royal_Royce_v1.0	701	Fx	(1 of 4) 2.4.2.51 - Anthocyanidin 3-O-glucoside 2'''-O-xylosyltransferase	chr_3B	-1	10747314	10748684
Fxa3Bg202401	Fxa3Bg202401.1	Fx_ananassa_Royal_Royce_v1.0	701	Fx	(1 of 4) 2.6.1.51 - Serine--pyruvate transaminase / Serine--pyruvate aminotransferase	chr_3B	-1	18458549	18460719
Fxa3Bg202401	Fxa3Bg202401.2	Fx_ananassa_Royal_Royce_v1.0	701	Fx	(1 of 4) 2.6.1.51 - Serine--pyruvate transaminase / Serine--pyruvate aminotransferase	chr_3B	-1	18458549	18460719
Fxa3Bg200244	Fxa3Bg200244.1	Fx_ananassa_Royal_Royce_v1.0	701	Fx	(1 of 4) 2.7.11.32 - [Pyruvate, phosphate dikinase] kinase / Pyruvate, phosphate dikinase regulatory protein	chr_3B	1	1135401	1136824
Fxa3Bg200968	Fxa3Bg200968.1	Fx_ananassa_Royal_Royce_v1.0	701	Fx	(1 of 4) 2.7.7.1//2.7.7.18 - Nicotinamide-nucleotide adenylyltransferase / NMNAT // Nicotinate-nucleotide adenylyltransferase / Deamido-NAD(+) pyrophosphorylase	chr_3B	1	5806737	5809346
Fxa3Bg201065	Fxa3Bg201065.1	Fx_ananassa_Royal_Royce_v1.0	701	Fx	(1 of 4) 2.7.7.23 - UDP-N-acetylglucosamine diphosphorylase / UDP-N-acetylglucosamine pyrophosphorylase	chr_3B	-1	6428360	6434372
Fxa3Bg201247	Fxa3Bg201247.1	Fx_ananassa_Royal_Royce_v1.0	701	Fx	(1 of 4) 2.8.1.2 - 3-mercaptopyruvate sulfurtransferase	chr_3B	-1	7783637	7789160
Fxa3Bg202759	Fxa3Bg202759.1	Fx_ananassa_Royal_Royce_v1.0	701	Fx	(1 of 4) 2.8.2.20 - Protein-tyrosine sulfotransferase / Tyrosylprotein sulfotransferase	chr_3B	1	22264094	22270292
Fxa3Bg202117	Fxa3Bg202117.1	Fx_ananassa_Royal_Royce_v1.0	701	Fx	(1 of 4) 3.1.3.2//3.1.3.48 - Acid phosphatase / Phosphomonoesterase // Protein-tyrosine-phosphatase / PTPase	chr_3B	1	15388256	15389916
Fxa3Bg201684	Fxa3Bg201684.1	Fx_ananassa_Royal_Royce_v1.0	701	Fx	(1 of 4) 3.1.3.32 - Polynucleotide 3'-phosphatase / 2'(3')-polynucleotidase	chr_3B	1	11389146	11394289
Fxa3Bg201556	Fxa3Bg201556.1	Fx_ananassa_Royal_Royce_v1.0	701	Fx	(1 of 4) 3.1.3.87 - 2-hydroxy-3-keto-5-methylthiopentenyl-1-phosphate phosphatase / HK-MTPenyl-1-P phosphatase	chr_3B	-1	10326990	10333821
Fxa3Bg201556	Fxa3Bg201556.2	Fx_ananassa_Royal_Royce_v1.0	701	Fx	(1 of 4) 3.1.3.87 - 2-hydroxy-3-keto-5-methylthiopentenyl-1-phosphate phosphatase / HK-MTPenyl-1-P phosphatase	chr_3B	-1	10326990	10333821
Fxa3Bg203517	Fxa3Bg203517.1	Fx_ananassa_Royal_Royce_v1.0	701	Fx	(1 of 4) 3.6.1.29 - Bis(5'-adenosyl)-triphosphatase / Dinucleosidetriphosphatase	chr_3B	1	28504070	28506289
Fxa3Bg203517	Fxa3Bg203517.2	Fx_ananassa_Royal_Royce_v1.0	701	Fx	(1 of 4) 3.6.1.29 - Bis(5'-adenosyl)-triphosphatase / Dinucleosidetriphosphatase	chr_3B	1	28504070	28506289
Fxa3Bg203517	Fxa3Bg203517.3	Fx_ananassa_Royal_Royce_v1.0	701	Fx	(1 of 4) 3.6.1.29 - Bis(5'-adenosyl)-triphosphatase / Dinucleosidetriphosphatase	chr_3B	1	28504070	28506289
Fxa3Bg202577	Fxa3Bg202577.1	Fx_ananassa_Royal_Royce_v1.0	701	Fx	(1 of 4) 3.6.3.25//3.6.3.44 - Sulfate-transporting ATPase // Xenobiotic-transporting ATPase / Steroid-transporting ATPase	chr_3B	1	20026563	20033265
Fxa3Bg202577	Fxa3Bg202577.2	Fx_ananassa_Royal_Royce_v1.0	701	Fx	(1 of 4) 3.6.3.25//3.6.3.44 - Sulfate-transporting ATPase // Xenobiotic-transporting ATPase / Steroid-transporting ATPase	chr_3B	1	20026563	20033265
Fxa3Bg202577	Fxa3Bg202577.3	Fx_ananassa_Royal_Royce_v1.0	701	Fx	(1 of 4) 3.6.3.25//3.6.3.44 - Sulfate-transporting ATPase // Xenobiotic-transporting ATPase / Steroid-transporting ATPase	chr_3B	1	20026563	20033265
Fxa3Bg202577	Fxa3Bg202577.4	Fx_ananassa_Royal_Royce_v1.0	701	Fx	(1 of 4) 3.6.3.25//3.6.3.44 - Sulfate-transporting ATPase // Xenobiotic-transporting ATPase / Steroid-transporting ATPase	chr_3B	1	20026563	20033265
Fxa3Bg202577	Fxa3Bg202577.5	Fx_ananassa_Royal_Royce_v1.0	701	Fx	(1 of 4) 3.6.3.25//3.6.3.44 - Sulfate-transporting ATPase // Xenobiotic-transporting ATPase / Steroid-transporting ATPase	chr_3B	1	20026563	20033265
Fxa3Bg202577	Fxa3Bg202577.6	Fx_ananassa_Royal_Royce_v1.0	701	Fx	(1 of 4) 3.6.3.25//3.6.3.44 - Sulfate-transporting ATPase // Xenobiotic-transporting ATPase / Steroid-transporting ATPase	chr_3B	1	20026563	20033265
Fxa3Bg202577	Fxa3Bg202577.7	Fx_ananassa_Royal_Royce_v1.0	701	Fx	(1 of 4) 3.6.3.25//3.6.3.44 - Sulfate-transporting ATPase // Xenobiotic-transporting ATPase / Steroid-transporting ATPase	chr_3B	1	20026563	20033265
Fxa3Bg202577	Fxa3Bg202577.8	Fx_ananassa_Royal_Royce_v1.0	701	Fx	(1 of 4) 3.6.3.25//3.6.3.44 - Sulfate-transporting ATPase // Xenobiotic-transporting ATPase / Steroid-transporting ATPase	chr_3B	1	20026563	20033265
Fxa3Bg202577	Fxa3Bg202577.9	Fx_ananassa_Royal_Royce_v1.0	701	Fx	(1 of 4) 3.6.3.25//3.6.3.44 - Sulfate-transporting ATPase // Xenobiotic-transporting ATPase / Steroid-transporting ATPase	chr_3B	1	20026563	20033265
Fxa3Bg203255	Fxa3Bg203255.1	Fx_ananassa_Royal_Royce_v1.0	701	Fx	(1 of 4) 3.6.3.34//3.6.3.44 - Iron-chelate-transporting ATPase // Xenobiotic-transporting ATPase / Steroid-transporting ATPase	chr_3B	1	26621791	26628856
Fxa3Bg203255	Fxa3Bg203255.2	Fx_ananassa_Royal_Royce_v1.0	701	Fx	(1 of 4) 3.6.3.34//3.6.3.44 - Iron-chelate-transporting ATPase // Xenobiotic-transporting ATPase / Steroid-transporting ATPase	chr_3B	1	26621791	26628856
Fxa3Bg203255	Fxa3Bg203255.3	Fx_ananassa_Royal_Royce_v1.0	701	Fx	(1 of 4) 3.6.3.34//3.6.3.44 - Iron-chelate-transporting ATPase // Xenobiotic-transporting ATPase / Steroid-transporting ATPase	chr_3B	1	26621791	26628856
Fxa3Bg203220	Fxa3Bg203220.1	Fx_ananassa_Royal_Royce_v1.0	701	Fx	(1 of 4) 4.1.99.17 - Phosphomethylpyrimidine synthase	chr_3B	1	26373049	26383363
Fxa3Bg203220	Fxa3Bg203220.2	Fx_ananassa_Royal_Royce_v1.0	701	Fx	(1 of 4) 4.1.99.17 - Phosphomethylpyrimidine synthase	chr_3B	1	26373049	26383363
Fxa3Bg203220	Fxa3Bg203220.3	Fx_ananassa_Royal_Royce_v1.0	701	Fx	(1 of 4) 4.1.99.17 - Phosphomethylpyrimidine synthase	chr_3B	1	26373049	26383363
Fxa3Bg203220	Fxa3Bg203220.4	Fx_ananassa_Royal_Royce_v1.0	701	Fx	(1 of 4) 4.1.99.17 - Phosphomethylpyrimidine synthase	chr_3B	1	26373049	26383363
Fxa3Bg203220	Fxa3Bg203220.5	Fx_ananassa_Royal_Royce_v1.0	701	Fx	(1 of 4) 4.1.99.17 - Phosphomethylpyrimidine synthase	chr_3B	1	26373049	26383363
Fxa3Bg202240	Fxa3Bg202240.1	Fx_ananassa_Royal_Royce_v1.0	701	Fx	(1 of 4) 4.2.1.65 - 3-cyanoalanine hydratase	chr_3B	-1	16609828	16616449
Fxa3Bg200266	Fxa3Bg200266.1	Fx_ananassa_Royal_Royce_v1.0	701	Fx	(1 of 4) 4.4.1.19 - Phosphosulfolactate synthase / PSL synthase	chr_3B	1	1307037	1309430
Fxa3Bg200863	Fxa3Bg200863.1	Fx_ananassa_Royal_Royce_v1.0	701	Fx	(1 of 4) 6.2.1.26 - o-succinylbenzoate--CoA ligase / OSB-CoA synthetase	chr_3B	1	5117379	5120127
Fxa3Bg203778	Fxa3Bg203778.1	Fx_ananassa_Royal_Royce_v1.0	701	Fx	(1 of 4) 6.3.4.3 - Formate--tetrahydrofolate ligase / Tetrahydrofolic formylase	chr_3B	-1	30428956	30432991
Fxa3Bg201019	Fxa3Bg201019.1	Fx_ananassa_Royal_Royce_v1.0	701	Fx	(1 of 4) 6.5.1.4 - RNA 3'-terminal-phosphate cyclase (ATP) / RNA-3'-phosphate cyclase	chr_3B	1	6149818	6152367
Fxa3Bg200182	Fxa3Bg200182.1	Fx_ananassa_Royal_Royce_v1.0	701	Fx	(1 of 4) IPR000131//IPR009057 - ATPase, F1 complex, gamma subunit // Homeodomain-like	chr_3B	-1	845633	854775
Fxa3Bg200182	Fxa3Bg200182.2	Fx_ananassa_Royal_Royce_v1.0	701	Fx	(1 of 4) IPR000131//IPR009057 - ATPase, F1 complex, gamma subunit // Homeodomain-like	chr_3B	-1	845633	854775
Fxa3Bg203110	Fxa3Bg203110.1	Fx_ananassa_Royal_Royce_v1.0	701	Fx	(1 of 4) IPR000626//IPR001005//IPR009057//IPR017930//IPR029071 - Ubiquitin domain // SANT/Myb domain // Homeodomain-like // Myb domain // Ubiquitin-related domain	chr_3B	1	25390961	25394345
Fxa3Bg201797	Fxa3Bg201797.1	Fx_ananassa_Royal_Royce_v1.0	701	Fx	(1 of 4) IPR000719//IPR000858//IPR001245//IPR002290//IPR003609//IPR011009//IPR020635 - Protein kinase domain // S-locus glycoprotein domain // Serine-threonine/tyrosine-protein kinase catalytic domain // Serine/threonine/dual specificity protein kinase, catalytic domain // PAN/Apple domain // Protein kinase-like domain // Tyrosine-protein kinase, catalytic domain	chr_3B	1	12349916	12353762
Fxa3Bg201797	Fxa3Bg201797.2	Fx_ananassa_Royal_Royce_v1.0	701	Fx	(1 of 4) IPR000719//IPR000858//IPR001245//IPR002290//IPR003609//IPR011009//IPR020635 - Protein kinase domain // S-locus glycoprotein domain // Serine-threonine/tyrosine-protein kinase catalytic domain // Serine/threonine/dual specificity protein kinase, catalytic domain // PAN/Apple domain // Protein kinase-like domain // Tyrosine-protein kinase, catalytic domain	chr_3B	1	12349916	12353762
Fxa3Bg201797	Fxa3Bg201797.3	Fx_ananassa_Royal_Royce_v1.0	701	Fx	(1 of 4) IPR000719//IPR000858//IPR001245//IPR002290//IPR003609//IPR011009//IPR020635 - Protein kinase domain // S-locus glycoprotein domain // Serine-threonine/tyrosine-protein kinase catalytic domain // Serine/threonine/dual specificity protein kinase, catalytic domain // PAN/Apple domain // Protein kinase-like domain // Tyrosine-protein kinase, catalytic domain	chr_3B	1	12349916	12353762
Fxa3Bg200971	Fxa3Bg200971.1	Fx_ananassa_Royal_Royce_v1.0	701	Fx	(1 of 4) IPR000812//IPR011665//IPR029529 - Transcription factor TFIIB // Brf1, TBP-binding domain // Transcription factor IIIB subunit Brf1	chr_3B	1	5837808	5840113
Fxa3Bg200183	Fxa3Bg200183.1	Fx_ananassa_Royal_Royce_v1.0	701	Fx	(1 of 4) IPR001357//IPR004274//IPR023214 - BRCT domain // FCP1 homology domain // HAD-like domain	chr_3B	-1	857104	858842
Fxa3Bg200155	Fxa3Bg200155.1	Fx_ananassa_Royal_Royce_v1.0	701	Fx	(1 of 4) IPR001461//IPR007856//IPR008138//IPR008139//IPR008373//IPR011001//IPR021109 - Aspartic peptidase // Saposin-like type B, region 1 // Saposin B type, region 2 // Saposin B type domain // Saposin // Saposin-like // Aspartic peptidase domain	chr_3B	1	726016	729670
Fxa3Bg200065	Fxa3Bg200065.1	Fx_ananassa_Royal_Royce_v1.0	701	Fx	(1 of 4) IPR001757//IPR004014//IPR006068//IPR006408//IPR008250//IPR023214//IPR023298//IPR023299 - P-type ATPase // Cation-transporting P-type ATPase, N-terminal // Cation-transporting P-type ATPase, C-terminal // P-type ATPase, subfamily IIB // P-type ATPase, A domain // HAD-like domain // P-type ATPase, transmembrane domain // P-type ATPase, cytoplasmic domain N	chr_3B	-1	310877	314178
Fxa3Bg201163	Fxa3Bg201163.1	Fx_ananassa_Royal_Royce_v1.0	701	Fx	(1 of 4) IPR001757//IPR006068//IPR008250//IPR023214//IPR023299 - P-type ATPase // Cation-transporting P-type ATPase, C-terminal // P-type ATPase, A domain // HAD-like domain // P-type ATPase, cytoplasmic domain N	chr_3B	1	7183386	7188254
Fxa3Bg200987	Fxa3Bg200987.1	Fx_ananassa_Royal_Royce_v1.0	701	Fx	(1 of 4) IPR001757//IPR006539//IPR023214//IPR023299 - P-type ATPase // P-type ATPase, subfamily IV // HAD-like domain // P-type ATPase, cytoplasmic domain N	chr_3B	-1	5930882	5935912
Fxa3Bg202485	Fxa3Bg202485.1	Fx_ananassa_Royal_Royce_v1.0	701	Fx	(1 of 4) IPR001816//IPR009060//IPR014039 - Translation elongation factor EFTs/EF1B // UBA-like // Translation elongation factor EFTs/EF1B, dimerisation	chr_3B	-1	19188692	19194241
Fxa3Bg202558	Fxa3Bg202558.1	Fx_ananassa_Royal_Royce_v1.0	701	Fx	(1 of 4) IPR002035//IPR010734 - von Willebrand factor, type A // Copine	chr_3B	-1	19838818	19839451
Fxa3Bg201526	Fxa3Bg201526.1	Fx_ananassa_Royal_Royce_v1.0	701	Fx	(1 of 4) IPR002528//IPR020846 - Multi antimicrobial extrusion protein // Major facilitator superfamily domain	chr_3B	1	10069422	10070323
Fxa3Bg201526	Fxa3Bg201526.2	Fx_ananassa_Royal_Royce_v1.0	701	Fx	(1 of 4) IPR002528//IPR020846 - Multi antimicrobial extrusion protein // Major facilitator superfamily domain	chr_3B	1	10069422	10070323
Fxa3Bg201526	Fxa3Bg201526.3	Fx_ananassa_Royal_Royce_v1.0	701	Fx	(1 of 4) IPR002528//IPR020846 - Multi antimicrobial extrusion protein // Major facilitator superfamily domain	chr_3B	1	10069422	10070323
Fxa3Bg203260	Fxa3Bg203260.1	Fx_ananassa_Royal_Royce_v1.0	701	Fx	(1 of 4) IPR002625//IPR009060//IPR013899 - Smr domain // UBA-like // Domain of unknown function DUF1771	chr_3B	1	26667872	26671840
Fxa3Bg203260	Fxa3Bg203260.2	Fx_ananassa_Royal_Royce_v1.0	701	Fx	(1 of 4) IPR002625//IPR009060//IPR013899 - Smr domain // UBA-like // Domain of unknown function DUF1771	chr_3B	1	26667872	26671840
Fxa3Bg200374	Fxa3Bg200374.1	Fx_ananassa_Royal_Royce_v1.0	701	Fx	(1 of 4) IPR003265//IPR003651//IPR011257//IPR028924//IPR028925 - HhH-GPD domain // Endonuclease III-like, iron-sulphur cluster loop motif // DNA glycosylase // Permuted single zf-CXXC unit // Demeter, RRM-fold domain	chr_3B	-1	1992268	2000741
Fxa3Bg200374	Fxa3Bg200374.2	Fx_ananassa_Royal_Royce_v1.0	701	Fx	(1 of 4) IPR003265//IPR003651//IPR011257//IPR028924//IPR028925 - HhH-GPD domain // Endonuclease III-like, iron-sulphur cluster loop motif // DNA glycosylase // Permuted single zf-CXXC unit // Demeter, RRM-fold domain	chr_3B	-1	1992268	2000741
Fxa3Bg200374	Fxa3Bg200374.3	Fx_ananassa_Royal_Royce_v1.0	701	Fx	(1 of 4) IPR003265//IPR003651//IPR011257//IPR028924//IPR028925 - HhH-GPD domain // Endonuclease III-like, iron-sulphur cluster loop motif // DNA glycosylase // Permuted single zf-CXXC unit // Demeter, RRM-fold domain	chr_3B	-1	1992268	2000741
Fxa3Bg200374	Fxa3Bg200374.4	Fx_ananassa_Royal_Royce_v1.0	701	Fx	(1 of 4) IPR003265//IPR003651//IPR011257//IPR028924//IPR028925 - HhH-GPD domain // Endonuclease III-like, iron-sulphur cluster loop motif // DNA glycosylase // Permuted single zf-CXXC unit // Demeter, RRM-fold domain	chr_3B	-1	1992268	2000741
Fxa3Bg202251	Fxa3Bg202251.1	Fx_ananassa_Royal_Royce_v1.0	701	Fx	(1 of 4) IPR003613//IPR019474 - U box domain // Ubiquitin conjugation factor E4, core	chr_3B	-1	16701655	16702846
Fxa3Bg200900	Fxa3Bg200900.1	Fx_ananassa_Royal_Royce_v1.0	701	Fx	(1 of 4) IPR005801//IPR006694 - ADC synthase // Fatty acid hydroxylase	chr_3B	1	5449918	5452170
Fxa3Bg200900	Fxa3Bg200900.2	Fx_ananassa_Royal_Royce_v1.0	701	Fx	(1 of 4) IPR005801//IPR006694 - ADC synthase // Fatty acid hydroxylase	chr_3B	1	5449918	5452170
Fxa3Bg201222	Fxa3Bg201222.1	Fx_ananassa_Royal_Royce_v1.0	701	Fx	(1 of 4) IPR006424//IPR020828//IPR020829//IPR020831 - Glyceraldehyde-3-phosphate dehydrogenase, type I // Glyceraldehyde 3-phosphate dehydrogenase, NAD(P) binding domain // Glyceraldehyde 3-phosphate dehydrogenase, catalytic domain // Glyceraldehyde/Erythrose phosphate dehydrogenase family	chr_3B	-1	7593440	7597185
Fxa3Bg201223	Fxa3Bg201223.1	Fx_ananassa_Royal_Royce_v1.0	701	Fx	(1 of 4) IPR008183//IPR011013 - Aldose 1-/Glucose-6-phosphate 1-epimerase // Galactose mutarotase-like domain	chr_3B	1	7604680	7607469
Fxa3Bg200408	Fxa3Bg200408.1	Fx_ananassa_Royal_Royce_v1.0	701	Fx	(1 of 4) IPR011579//IPR027417 - ATPase domain // P-loop containing nucleoside triphosphate hydrolase	chr_3B	-1	2235706	2241588
Fxa3Bg202016	Fxa3Bg202016.1	Fx_ananassa_Royal_Royce_v1.0	701	Fx	(1 of 4) IPR012340//IPR013955 - Nucleic acid-binding, OB-fold // Replication factor A, C-terminal	chr_3B	-1	14409919	14410528
Fxa3Bg201561	Fxa3Bg201561.1	Fx_ananassa_Royal_Royce_v1.0	701	Fx	(1 of 4) IPR018289//IPR031052 - MULE transposase domain // FHY3/FAR1 family	chr_3B	1	10355109	10356961
Fxa3Bg202350	Fxa3Bg202350.1	Fx_ananassa_Royal_Royce_v1.0	701	Fx	(1 of 4) IPR018289//IPR031052 - MULE transposase domain // FHY3/FAR1 family	chr_3B	1	17977360	17977771
Fxa3Bg201061	Fxa3Bg201061.1	Fx_ananassa_Royal_Royce_v1.0	701	Fx	(1 of 4) IPR025558//IPR025836 - Domain of unknown function DUF4283 // Zinc knuckle CX2CX4HX4C	chr_3B	-1	6385062	6386402
Fxa3Bg201999	Fxa3Bg201999.1	Fx_ananassa_Royal_Royce_v1.0	701	Fx	(1 of 4) IPR029705 - UPF0505 family	chr_3B	-1	14263079	14274426
Fxa3Bg201999	Fxa3Bg201999.2	Fx_ananassa_Royal_Royce_v1.0	701	Fx	(1 of 4) IPR029705 - UPF0505 family	chr_3B	-1	14263079	14274426
Fxa3Bg200161	Fxa3Bg200161.1	Fx_ananassa_Royal_Royce_v1.0	701	Fx	(1 of 4) K00605 - aminomethyltransferase (gcvT, AMT)	chr_3B	-1	752130	753969
Fxa3Bg201428	Fxa3Bg201428.1	Fx_ananassa_Royal_Royce_v1.0	701	Fx	(1 of 4) K00852 - ribokinase (rbsK, RBKS)	chr_3B	1	9337993	9342056
Fxa3Bg201514	Fxa3Bg201514.1	Fx_ananassa_Royal_Royce_v1.0	701	Fx	(1 of 4) K00979 - 3-deoxy-manno-octulosonate cytidylyltransferase (CMP-KDO synthetase) (kdsB)	chr_3B	1	10013567	10017199
Fxa3Bg200101	Fxa3Bg200101.1	Fx_ananassa_Royal_Royce_v1.0	701	Fx	(1 of 4) K00981 - phosphatidate cytidylyltransferase (E2.7.7.41, CDS1, CDS2, cdsA)	chr_3B	1	479156	482035
Fxa3Bg201021	Fxa3Bg201021.1	Fx_ananassa_Royal_Royce_v1.0	701	Fx	(1 of 4) K01092 - myo-inositol-1(or 4)-monophosphatase (E3.1.3.25, IMPA, suhB)	chr_3B	-1	6158588	6162109
Fxa3Bg201681	Fxa3Bg201681.1	Fx_ananassa_Royal_Royce_v1.0	701	Fx	(1 of 4) K01599 - uroporphyrinogen decarboxylase (hemE, UROD)	chr_3B	-1	11368671	11372113
Fxa3Bg201681	Fxa3Bg201681.2	Fx_ananassa_Royal_Royce_v1.0	701	Fx	(1 of 4) K01599 - uroporphyrinogen decarboxylase (hemE, UROD)	chr_3B	-1	11368671	11372113
Fxa3Bg201209	Fxa3Bg201209.1	Fx_ananassa_Royal_Royce_v1.0	701	Fx	(1 of 4) K01627 - 2-dehydro-3-deoxyphosphooctonate aldolase (KDO 8-P synthase) (kdsA)	chr_3B	1	7509047	7513899
Fxa3Bg201209	Fxa3Bg201209.2	Fx_ananassa_Royal_Royce_v1.0	701	Fx	(1 of 4) K01627 - 2-dehydro-3-deoxyphosphooctonate aldolase (KDO 8-P synthase) (kdsA)	chr_3B	1	7509047	7513899
Fxa3Bg201896	Fxa3Bg201896.1	Fx_ananassa_Royal_Royce_v1.0	701	Fx	(1 of 4) K01696 - tryptophan synthase beta chain (trpB)	chr_3B	-1	13317601	13320703
Fxa3Bg200095	Fxa3Bg200095.1	Fx_ananassa_Royal_Royce_v1.0	701	Fx	(1 of 4) K02153 - V-type H+-transporting ATPase subunit e (ATPeV0E, ATP6H)	chr_3B	1	454940	456227
Fxa3Bg202053	Fxa3Bg202053.1	Fx_ananassa_Royal_Royce_v1.0	701	Fx	(1 of 4) K02153 - V-type H+-transporting ATPase subunit e (ATPeV0E, ATP6H)	chr_3B	-1	14762267	14765515
Fxa3Bg203234	Fxa3Bg203234.1	Fx_ananassa_Royal_Royce_v1.0	701	Fx	(1 of 4) K02213 - cell division control protein 6 (CDC6)	chr_3B	1	26518448	26522350
Fxa3Bg202735	Fxa3Bg202735.1	Fx_ananassa_Royal_Royce_v1.0	701	Fx	(1 of 4) K02219 - cyclin-dependent kinase regulatory subunit CKS1 (CKS1)	chr_3B	-1	21902119	21903629
Fxa3Bg200505	Fxa3Bg200505.1	Fx_ananassa_Royal_Royce_v1.0	701	Fx	(1 of 4) K02541 - DNA replication licensing factor MCM3 (MCM3)	chr_3B	-1	2862298	2866631
Fxa3Bg200505	Fxa3Bg200505.2	Fx_ananassa_Royal_Royce_v1.0	701	Fx	(1 of 4) K02541 - DNA replication licensing factor MCM3 (MCM3)	chr_3B	-1	2862298	2866631
Fxa3Bg201129	Fxa3Bg201129.1	Fx_ananassa_Royal_Royce_v1.0	701	Fx	(1 of 4) K02542 - DNA replication licensing factor MCM6 (MCM6)	chr_3B	1	6918234	6923792
Fxa3Bg200983	Fxa3Bg200983.1	Fx_ananassa_Royal_Royce_v1.0	701	Fx	(1 of 4) K02694 - photosystem I subunit III (psaF)	chr_3B	1	5907825	5908502
Fxa3Bg200833	Fxa3Bg200833.1	Fx_ananassa_Royal_Royce_v1.0	701	Fx	(1 of 4) K02698 - photosystem I subunit X (psaK)	chr_3B	1	4908492	4910584
Fxa3Bg201037	Fxa3Bg201037.1	Fx_ananassa_Royal_Royce_v1.0	701	Fx	(1 of 4) K02729 - 20S proteasome subunit alpha 5 (PSMA5)	chr_3B	1	6250754	6253367
Fxa3Bg201181	Fxa3Bg201181.1	Fx_ananassa_Royal_Royce_v1.0	701	Fx	(1 of 4) K02887 - large subunit ribosomal protein L20 (RP-L20, MRPL20, rplT)	chr_3B	1	7348738	7350188
Fxa3Bg201586	Fxa3Bg201586.1	Fx_ananassa_Royal_Royce_v1.0	701	Fx	(1 of 4) K02968 - small subunit ribosomal protein S20 (RP-S20, rpsT)	chr_3B	-1	10599095	10601268
Fxa3Bg201586	Fxa3Bg201586.2	Fx_ananassa_Royal_Royce_v1.0	701	Fx	(1 of 4) K02968 - small subunit ribosomal protein S20 (RP-S20, rpsT)	chr_3B	-1	10599095	10601268
Fxa3Bg202219	Fxa3Bg202219.1	Fx_ananassa_Royal_Royce_v1.0	701	Fx	(1 of 4) K03037 - 26S proteasome regulatory subunit N7 (PSMD6, RPN7)	chr_3B	1	16432530	16435504
Fxa3Bg203144	Fxa3Bg203144.1	Fx_ananassa_Royal_Royce_v1.0	701	Fx	(1 of 4) K03122 - transcription initiation factor TFIIA large subunit (TFIIA1, GTF2A1, TOA1)	chr_3B	-1	25740119	25744323
Fxa3Bg203833	Fxa3Bg203833.1	Fx_ananassa_Royal_Royce_v1.0	701	Fx	(1 of 4) K03132 - transcription initiation factor TFIID subunit 7 (TAF7)	chr_3B	1	30771606	30773548
Fxa3Bg200099	Fxa3Bg200099.1	Fx_ananassa_Royal_Royce_v1.0	701	Fx	(1 of 4) K03138 - transcription initiation factor TFIIF subunit alpha (TFIIF1, GTF2F1, TFG1)	chr_3B	1	465124	469723
Fxa3Bg202829	Fxa3Bg202829.1	Fx_ananassa_Royal_Royce_v1.0	701	Fx	(1 of 4) K03142 - transcription initiation factor TFIIH subunit 2 (TFIIH2, GTF2H2, SSL1)	chr_3B	1	23081546	23084380
Fxa3Bg202416	Fxa3Bg202416.1	Fx_ananassa_Royal_Royce_v1.0	701	Fx	(1 of 4) K03404 - magnesium chelatase subunit D (chlD, bchD)	chr_3B	-1	18580860	18605735
Fxa3Bg202416	Fxa3Bg202416.2	Fx_ananassa_Royal_Royce_v1.0	701	Fx	(1 of 4) K03404 - magnesium chelatase subunit D (chlD, bchD)	chr_3B	-1	18580860	18605735
Fxa3Bg202416	Fxa3Bg202416.3	Fx_ananassa_Royal_Royce_v1.0	701	Fx	(1 of 4) K03404 - magnesium chelatase subunit D (chlD, bchD)	chr_3B	-1	18580860	18605735
Fxa3Bg202416	Fxa3Bg202416.4	Fx_ananassa_Royal_Royce_v1.0	701	Fx	(1 of 4) K03404 - magnesium chelatase subunit D (chlD, bchD)	chr_3B	-1	18580860	18605735
Fxa3Bg202416	Fxa3Bg202416.5	Fx_ananassa_Royal_Royce_v1.0	701	Fx	(1 of 4) K03404 - magnesium chelatase subunit D (chlD, bchD)	chr_3B	-1	18580860	18605735
Fxa3Bg200707	Fxa3Bg200707.1	Fx_ananassa_Royal_Royce_v1.0	701	Fx	(1 of 4) K03405 - magnesium chelatase subunit I (chlI, bchI)	chr_3B	1	4128540	4130155
Fxa3Bg202938	Fxa3Bg202938.1	Fx_ananassa_Royal_Royce_v1.0	701	Fx	(1 of 4) K03539 - ribonuclease P/MRP protein subunit RPP1 (RPP1, RPP30)	chr_3B	-1	23994710	23998029
Fxa3Bg201348	Fxa3Bg201348.1	Fx_ananassa_Royal_Royce_v1.0	701	Fx	(1 of 4) K03541 - photosystem II 10kDa protein (psbR)	chr_3B	-1	8614113	8615659
Fxa3Bg201373	Fxa3Bg201373.1	Fx_ananassa_Royal_Royce_v1.0	701	Fx	(1 of 4) K03842 - beta-1,4-mannosyltransferase (ALG1)	chr_3B	1	8799821	8803920
Fxa3Bg201184	Fxa3Bg201184.1	Fx_ananassa_Royal_Royce_v1.0	701	Fx	(1 of 4) K04121 - ent-kaurene synthase (E4.2.3.19)	chr_3B	1	7371795	7376833
Fxa3Bg201184	Fxa3Bg201184.2	Fx_ananassa_Royal_Royce_v1.0	701	Fx	(1 of 4) K04121 - ent-kaurene synthase (E4.2.3.19)	chr_3B	1	7371795	7376833
Fxa3Bg201184	Fxa3Bg201184.3	Fx_ananassa_Royal_Royce_v1.0	701	Fx	(1 of 4) K04121 - ent-kaurene synthase (E4.2.3.19)	chr_3B	1	7371795	7376833
Fxa3Bg201184	Fxa3Bg201184.4	Fx_ananassa_Royal_Royce_v1.0	701	Fx	(1 of 4) K04121 - ent-kaurene synthase (E4.2.3.19)	chr_3B	1	7371795	7376833
Fxa3Bg200483	Fxa3Bg200483.1	Fx_ananassa_Royal_Royce_v1.0	701	Fx	(1 of 4) K04507 - calcyclin binding protein (CACYBP, SIP)	chr_3B	1	2681298	2682994
Fxa3Bg200102	Fxa3Bg200102.1	Fx_ananassa_Royal_Royce_v1.0	701	Fx	(1 of 4) K04711 - dihydroceramidase (ACER3, YDC1)	chr_3B	-1	483062	484476
Fxa3Bg200424	Fxa3Bg200424.1	Fx_ananassa_Royal_Royce_v1.0	701	Fx	(1 of 4) K04712 - sphingolipid delta-4 desaturase (DEGS)	chr_3B	1	2344637	2346539
Fxa3Bg203509	Fxa3Bg203509.1	Fx_ananassa_Royal_Royce_v1.0	701	Fx	(1 of 4) K05663 - mitochondrial ABC transporter ATM (ABC.ATM)	chr_3B	-1	28458372	28467453
Fxa3Bg202678	Fxa3Bg202678.1	Fx_ananassa_Royal_Royce_v1.0	701	Fx	(1 of 4) K06185 - ATP-binding cassette, subfamily F, member 2 (ABCF2)	chr_3B	-1	21290821	21294380
Fxa3Bg203565	Fxa3Bg203565.1	Fx_ananassa_Royal_Royce_v1.0	701	Fx	(1 of 4) K06316 - oligosaccharide translocation protein RFT1 (RFT1)	chr_3B	-1	28820932	28826254
Fxa3Bg203572	Fxa3Bg203572.1	Fx_ananassa_Royal_Royce_v1.0	701	Fx	(1 of 4) K06699 - proteasome activator subunit 4 (PSME4)	chr_3B	1	28851298	28864040
Fxa3Bg201015	Fxa3Bg201015.1	Fx_ananassa_Royal_Royce_v1.0	701	Fx	(1 of 4) K06874 - zinc finger protein (K06874)	chr_3B	1	6100827	6105739
Fxa3Bg201318	Fxa3Bg201318.1	Fx_ananassa_Royal_Royce_v1.0	701	Fx	(1 of 4) K06942 - uncharacterized protein (K06942)	chr_3B	-1	8428615	8433904
Fxa3Bg203750	Fxa3Bg203750.1	Fx_ananassa_Royal_Royce_v1.0	701	Fx	(1 of 4) K07018 - uncharacterized protein (K07018)	chr_3B	-1	30238704	30241073
Fxa3Bg203677	Fxa3Bg203677.1	Fx_ananassa_Royal_Royce_v1.0	701	Fx	(1 of 4) K07238 - zinc transporter, ZIP family (TC.ZIP, zupT, ZRT3, ZIP2)	chr_3B	-1	29570582	29575006
Fxa3Bg202799	Fxa3Bg202799.1	Fx_ananassa_Royal_Royce_v1.0	701	Fx	(1 of 4) K07359 - calcium/calmodulin-dependent protein kinase kinase (CAMKK)	chr_3B	-1	22667645	22672755
Fxa3Bg200032	Fxa3Bg200032.1	Fx_ananassa_Royal_Royce_v1.0	701	Fx	(1 of 4) K08286 - protein-serine/threonine kinase (E2.7.11.-)	chr_3B	1	157256	159889
Fxa3Bg202189	Fxa3Bg202189.1	Fx_ananassa_Royal_Royce_v1.0	701	Fx	(1 of 4) K08496 - golgi SNAP receptor complex member 2 (GOSR2, BOS1)	chr_3B	1	16164151	16166849
Fxa3Bg201951	Fxa3Bg201951.1	Fx_ananassa_Royal_Royce_v1.0	701	Fx	(1 of 4) K08498 - syntaxin 6 (STX6)	chr_3B	-1	13818590	13821342
Fxa3Bg202048	Fxa3Bg202048.1	Fx_ananassa_Royal_Royce_v1.0	701	Fx	(1 of 4) K08503 - syntaxin of plants SYP5 (SYP5)	chr_3B	1	14746633	14749944
Fxa3Bg200222	Fxa3Bg200222.1	Fx_ananassa_Royal_Royce_v1.0	701	Fx	(1 of 4) K08744 - cardiolipin synthase (CRLS)	chr_3B	-1	1012063	1014240
Fxa3Bg200222	Fxa3Bg200222.2	Fx_ananassa_Royal_Royce_v1.0	701	Fx	(1 of 4) K08744 - cardiolipin synthase (CRLS)	chr_3B	-1	1012063	1014240
Fxa3Bg200222	Fxa3Bg200222.3	Fx_ananassa_Royal_Royce_v1.0	701	Fx	(1 of 4) K08744 - cardiolipin synthase (CRLS)	chr_3B	-1	1012063	1014240
Fxa3Bg203553	Fxa3Bg203553.1	Fx_ananassa_Royal_Royce_v1.0	701	Fx	(1 of 4) K08905 - photosystem I subunit V (psaG)	chr_3B	-1	28766266	28766745
Fxa3Bg201762	Fxa3Bg201762.1	Fx_ananassa_Royal_Royce_v1.0	701	Fx	(1 of 4) K08914 - light-harvesting complex II chlorophyll a/b binding protein 3 (LHCB3)	chr_3B	-1	12027749	12028757
Fxa3Bg201407	Fxa3Bg201407.1	Fx_ananassa_Royal_Royce_v1.0	701	Fx	(1 of 4) K08916 - light-harvesting complex II chlorophyll a/b binding protein 5 (LHCB5)	chr_3B	-1	9198895	9201020
Fxa3Bg201161	Fxa3Bg201161.1	Fx_ananassa_Royal_Royce_v1.0	701	Fx	(1 of 4) K09291 - nucleoprotein TPR (TPR, MLP1, MLP2)	chr_3B	-1	7127218	7146755
Fxa3Bg200086	Fxa3Bg200086.1	Fx_ananassa_Royal_Royce_v1.0	701	Fx	(1 of 4) K10591 - E3 ubiquitin-protein ligase NEDD4 (NEDD4, RSP5)	chr_3B	1	420435	424834
Fxa3Bg200480	Fxa3Bg200480.1	Fx_ananassa_Royal_Royce_v1.0	701	Fx	(1 of 4) K10609 - cullin 4 (CUL4)	chr_3B	-1	2661477	2668416
Fxa3Bg200835	Fxa3Bg200835.1	Fx_ananassa_Royal_Royce_v1.0	701	Fx	(1 of 4) K10610 - DNA damage-binding protein 1 (DDB1)	chr_3B	-1	4930911	4938798
Fxa3Bg200456	Fxa3Bg200456.1	Fx_ananassa_Royal_Royce_v1.0	701	Fx	(1 of 4) K10950 - ERO1-like protein alpha (ERO1L)	chr_3B	-1	2507642	2511286
Fxa3Bg200456	Fxa3Bg200456.2	Fx_ananassa_Royal_Royce_v1.0	701	Fx	(1 of 4) K10950 - ERO1-like protein alpha (ERO1L)	chr_3B	-1	2507642	2511286
Fxa3Bg203411	Fxa3Bg203411.1	Fx_ananassa_Royal_Royce_v1.0	701	Fx	(1 of 4) K11094 - U2 small nuclear ribonucleoprotein B'' (SNRPB2)	chr_3B	-1	27850551	27853062
Fxa3Bg203411	Fxa3Bg203411.2	Fx_ananassa_Royal_Royce_v1.0	701	Fx	(1 of 4) K11094 - U2 small nuclear ribonucleoprotein B'' (SNRPB2)	chr_3B	-1	27850551	27853062
Fxa3Bg201257	Fxa3Bg201257.1	Fx_ananassa_Royal_Royce_v1.0	701	Fx	(1 of 4) K11320 - E1A-binding protein p400 [EC:3.6.4.-] (EP400)	chr_3B	1	7882315	7895653
Fxa3Bg201425	Fxa3Bg201425.1	Fx_ananassa_Royal_Royce_v1.0	701	Fx	(1 of 4) K11340 - actin-like protein 6A (ACTL6A, INO80K)	chr_3B	-1	9318041	9325226
[truncated: 2,993 more rows]

## Sheet: Notes
Red	Potential candidate Genes
Red & Bold	Strong candidate Genes with functional information
