# Supplementary material for: A major QTL region associated with powdery mildew resistance in leaves and fruits of the reconstructed garden strawberry
Source: Theor Appl Genet. 2025 Apr 7;138(4):93. doi: 10.1007/s00122-025-04871-6 (PMC11976356; doi:10.1007/s00122-025-04871-6)
Supplement: Supplementary file 1 — Supplementary datasets: Dataset_S1: Filtered genotype data (HapMap format) and phenotype data (BLUEs) for GWA. Dataset_S2: Trait-associated SNPs, GWA models and approaches per PM QTLs from GWA and test statistics from Bayesian multivariate analysis. Dataset_S3: List of candidate genes on chromosome 3B. 1 (ZIP 15347 KB) [file 122_2025_4871_MOESM1_ESM.zip › Supplementary_datasets/Dataset_S2.xlsx]

## Sheet: LPM_additive_all
Final_Combined_QTLs	SNP	Chr	Pos	P.value	MAF	H.B.P.Value	Effect	logP	Model	Trait	Year	Inh_Model
q.LPM.Rec-3B.1	AX.184227292	3B	3705268	1.81e-06	0.43266	0.0187716	4.40038	5.74232	BLINK	AUDPS_BLUEs_Combined	Combined	Additive
	AX.184227292	3B	3705268	2.39e-09	0.43266	3.87e-05	0.587606	8.6216	BLINK	Endpoint_BLUEs_Combined	Combined	Additive
q.LPM.Rec-3B.2	AX.184842777	3B	22255558	1.93032e-06	0.232323	0.000589287	-0.893425	5.71437	MLM	Endpoint_BLUEs_2021	2021	Additive
	AX.184468042	3B	22588729	1.30526e-06	0.200337	0.000410544	0.998571	5.8843	MLM	Endpoint_BLUEs_2021	2021	Additive
	AX.184372480	3B	22646059	1.30526e-06	0.200337	0.000410544	0.998571	5.8843	MLM	Endpoint_BLUEs_2021	2021	Additive
	AX.184071841	3B	22749999	1.30526e-06	0.200337	0.000410544	-0.998571	5.8843	MLM	Endpoint_BLUEs_2021	2021	Additive
	AX.184260223	3B	23079999	8.82982e-07	0.29798	0.000310675	-0.996586	6.05405	MLM	Endpoint_BLUEs_2021	2021	Additive
	AX.184126408	3B	23087246	5.09179e-07	0.20202	0.000185439	1.03043	6.29313	MLM	Endpoint_BLUEs_2021	2021	Additive
	AX.184361229	3B	23569512	5.70452e-07	0.287879	0.000241674	8.99535	6.24378	MLM	AUDPS_BLUEs_2021	2021	Additive
	AX.184361229	3B	23569512	8.16899e-08	0.287879	3.50513e-05	0.998189	7.08783	MLM	Endpoint_BLUEs_2021	2021	Additive
	AX.184394580	3B	23697174	3.5066e-07	0.205387	0.000132352	-1.00967	6.45511	MLM	Endpoint_BLUEs_2021	2021	Additive
	AX.184646988	3B	23799178	1.12071e-06	0.255892	0.000430831	-9.54612	5.95051	MLM	AUDPS_BLUEs_2021	2021	Additive
	AX.184646988	3B	23799178	8.20645e-08	0.255892	3.50513e-05	-1.08812	7.08584	MLM	Endpoint_BLUEs_2021	2021	Additive
	AX.184646988	3B	23799178	1.87e-06	0.255892	0.000761985	-0.823064	5.72816	MLM	Endpoint_BLUEs_Combined	Combined	Additive
	AX.184683736	3B	23799356	1.11614e-06	0.195286	0.000430831	9.59273	5.95228	MLM	AUDPS_BLUEs_2021	2021	Additive
	AX.184683736	3B	23799356	8.2801e-08	0.195286	3.50513e-05	1.09192	7.08196	MLM	Endpoint_BLUEs_2021	2021	Additive
	AX.184683736	3B	23799356	1.94e-06	0.195286	0.000776379	0.826855	5.7122	MLM	Endpoint_BLUEs_Combined	Combined	Additive
	AX.184427169	3B	23838501	3.04243e-07	0.208754	0.000143541	-10.1128	6.51678	MLM	AUDPS_BLUEs_2021	2021	Additive
	AX.184427169	3B	23838501	3.03246e-08	0.208754	1.61412e-05	-1.13066	7.51821	MLM	Endpoint_BLUEs_2021	2021	Additive
	AX.184427169	3B	23838501	1.41e-06	0.208754	0.000611162	-7.83135	5.85078	MLM	AUDPS_BLUEs_Combined	Combined	Additive
	AX.184427169	3B	23838501	7.58e-07	0.208754	0.000334593	-0.861087	6.12033	MLM	Endpoint_BLUEs_Combined	Combined	Additive
	AX.184969078	3B	23861849	1.52739e-06	0.213805	0.00047324	0.890403	5.81605	MLM	Endpoint_BLUEs_2021	2021	Additive
	AX.184839781	3B	23923846	3.04243e-07	0.208754	0.000143541	10.1128	6.51678	MLM	AUDPS_BLUEs_2021	2021	Additive
	AX.184839781	3B	23923846	3.03246e-08	0.208754	1.61412e-05	1.13066	7.51821	MLM	Endpoint_BLUEs_2021	2021	Additive
	AX.184839781	3B	23923846	1.41e-06	0.208754	0.000611162	7.83135	5.85078	MLM	AUDPS_BLUEs_Combined	Combined	Additive
	AX.184839781	3B	23923846	7.58e-07	0.208754	0.000334593	0.861087	6.12033	MLM	Endpoint_BLUEs_Combined	Combined	Additive
	AX.184670881	3B	24173529	2.65885e-07	0.417508	0.000132669	5.09648	6.57531	MLM	AUDPS_BLUEs_2021	2021	Additive
	AX.184670881	3B	24173529	3.24434e-08	0.417508	1.68373e-05	0.56565	7.48887	MLM	Endpoint_BLUEs_2021	2021	Additive
	AX.184670881	3B	24173529	9.79e-07	0.417508	0.000451676	3.98751	6.00922	MLM	AUDPS_BLUEs_Combined	Combined	Additive
	AX.184670881	3B	24173529	6.34e-07	0.417508	0.000292352	0.434803	6.19791	MLM	Endpoint_BLUEs_Combined	Combined	Additive
	AX.184926726	3B	24297893	5.63819e-07	0.207071	0.000241674	9.9047	6.24886	MLM	AUDPS_BLUEs_2021	2021	Additive
	AX.184926726	3B	24297893	6.5803e-08	0.207071	3.03556e-05	1.10468	7.18175	MLM	Endpoint_BLUEs_2021	2021	Additive
	AX.184926726	3B	24297893	2.02e-06	0.207071	0.000854233	7.74117	5.69465	MLM	AUDPS_BLUEs_Combined	Combined	Additive
	AX.184926726	3B	24297893	1.16e-06	0.207071	0.000500603	0.849455	5.93554	MLM	Endpoint_BLUEs_Combined	Combined	Additive
	AX.184105140	3B	24297993	1.23695e-06	0.338384	0.000407585	-0.915392	5.90765	MLM	Endpoint_BLUEs_2021	2021	Additive
	AX.184260245	3B	24429208	1.44083e-06	0.208754	0.000879711	-7.48712	5.84139	MLM	AUDPS_BLUEs_2020	2020	Additive
	AX.184260245	3B	24429208	8.00173e-07	0.208754	0.000474594	-0.816289	6.09682	MLM	Endpoint_BLUEs_2020	2020	Additive
	AX.184260245	3B	24429208	3.63764e-07	0.208754	0.00016416	-9.11255	6.43918	MLM	AUDPS_BLUEs_2021	2021	Additive
	AX.184260245	3B	24429208	3.39976e-08	0.208754	1.72136e-05	-1.02648	7.46855	MLM	Endpoint_BLUEs_2021	2021	Additive
	AX.184260245	3B	24429208	6.02e-07	0.208754	0.000310449	-7.31935	6.2204	MLM	AUDPS_BLUEs_Combined	Combined	Additive
	AX.184260245	3B	24429208	2.38e-07	0.208754	0.000129911	-0.811185	6.62342	MLM	Endpoint_BLUEs_Combined	Combined	Additive
	AX.184227605	3B	24467611	8.26886e-07	0.207071	0.000330103	9.5887	6.08255	MLM	AUDPS_BLUEs_2021	2021	Additive
	AX.184227605	3B	24467611	8.44243e-08	0.207071	3.50513e-05	1.07782	7.07353	MLM	Endpoint_BLUEs_2021	2021	Additive
	AX.184227605	3B	24467611	1.84e-06	0.207071	0.000761985	0.817394	5.73518	MLM	Endpoint_BLUEs_Combined	Combined	Additive
	AX.184874456	3B	24689786	2.6301e-07	0.207071	0.000132669	10.1771	6.58003	MLM	AUDPS_BLUEs_2021	2021	Additive
	AX.184874456	3B	24689786	2.37588e-08	0.207071	1.40917e-05	1.14017	7.62417	MLM	Endpoint_BLUEs_2021	2021	Additive
	AX.184874456	3B	24689786	7.77e-07	0.207071	0.00036648	8.04254	6.10958	MLM	AUDPS_BLUEs_Combined	Combined	Additive
	AX.184874456	3B	24689786	3.54e-07	0.207071	0.000175172	0.889144	6.451	MLM	Endpoint_BLUEs_Combined	Combined	Additive
	AX.184023636	3B	24715137	1.09657e-06	0.208754	0.000615236	0.885208	5.95996	MLM	Endpoint_BLUEs_2020	2020	Additive
	AX.184023636	3B	24715137	2.68418e-07	0.208754	0.000132669	10.1245	6.57119	MLM	AUDPS_BLUEs_2021	2021	Additive
	AX.184023636	3B	24715137	2.56661e-08	0.208754	1.44001e-05	1.13234	7.59064	MLM	Endpoint_BLUEs_2021	2021	Additive
	AX.184023636	3B	24715137	7.13e-07	0.208754	0.000344263	8.03506	6.14691	MLM	AUDPS_BLUEs_Combined	Combined	Additive
	AX.184023636	3B	24715137	2.65e-07	0.208754	0.00013728	0.895237	6.57675	MLM	Endpoint_BLUEs_Combined	Combined	Additive
	AX.184899808	3B	24934208	3.88907e-07	0.284512	0.000171773	-7.84277	6.41015	MLM	AUDPS_BLUEs_2021	2021	Additive
	AX.184899808	3B	24934208	2.0555e-07	0.284512	8.19786e-05	-0.829732	6.68708	MLM	Endpoint_BLUEs_2021	2021	Additive
	AX.184098826	3B	25027902	1.00097e-06	0.212121	0.00034632	-0.903463	5.99958	MLM	Endpoint_BLUEs_2021	2021	Additive
	AX.184098826	3B	25027902	2.34e-06	0.212121	0.00091641	-0.746774	5.63078	MLM	Endpoint_BLUEs_Combined	Combined	Additive
	AX.184150319	3B	25088981	1.09657e-06	0.208754	0.000615236	0.885208	5.95996	MLM	Endpoint_BLUEs_2020	2020	Additive
	AX.184150319	3B	25088981	2.68418e-07	0.208754	0.000132669	10.1245	6.57119	MLM	AUDPS_BLUEs_2021	2021	Additive
	AX.184150319	3B	25088981	2.56661e-08	0.208754	1.44001e-05	1.13234	7.59064	MLM	Endpoint_BLUEs_2021	2021	Additive
	AX.184150319	3B	25088981	7.13e-07	0.208754	0.000344263	8.03506	6.14691	MLM	AUDPS_BLUEs_Combined	Combined	Additive
	AX.184150319	3B	25088981	2.65e-07	0.208754	0.00013728	0.895237	6.57675	MLM	Endpoint_BLUEs_Combined	Combined	Additive
	AX.184207004	3B	25182064	2.17389e-06	0.213805	0.00121967	7.8296	5.66276	MLM	AUDPS_BLUEs_2020	2020	Additive
	AX.184207004	3B	25182064	1.21109e-06	0.213805	0.000654281	0.860388	5.91683	MLM	Endpoint_BLUEs_2020	2020	Additive
	AX.184207004	3B	25182064	1.67642e-07	0.213805	9.94308e-05	10.0594	6.77562	MLM	AUDPS_BLUEs_2021	2021	Additive
	AX.184207004	3B	25182064	1.81959e-08	0.213805	1.11097e-05	1.11854	7.74003	MLM	Endpoint_BLUEs_2021	2021	Additive
	AX.184207004	3B	25182064	3.87e-07	0.213805	0.000217236	8.03022	6.41229	MLM	AUDPS_BLUEs_Combined	Combined	Additive
	AX.184207004	3B	25182064	1.93e-07	0.213805	0.000108265	0.883271	6.71444	MLM	Endpoint_BLUEs_Combined	Combined	Additive
	AX.184112086	3B	25507484	1.63785e-06	0.191919	0.000829269	0.854024	5.78573	MLM	Endpoint_BLUEs_2020	2020	Additive
	AX.184112086	3B	25507484	5.61062e-08	0.191919	3.52942e-05	10.5182	7.25099	MLM	AUDPS_BLUEs_2021	2021	Additive
	AX.184112086	3B	25507484	5.92118e-09	0.191919	3.84118e-06	1.16408	8.22759	MLM	Endpoint_BLUEs_2021	2021	Additive
	AX.184112086	3B	25507484	2.7e-07	0.191919	0.00016001	8.19694	6.56864	MLM	AUDPS_BLUEs_Combined	Combined	Additive
	AX.184112086	3B	25507484	1.01e-07	0.191919	5.98e-05	0.910839	6.99568	MLM	Endpoint_BLUEs_Combined	Combined	Additive
	AX.184618953	3B	25546129	4.49435e-09	0.265993	3.9842e-06	8.99851	8.34733	MLM	AUDPS_BLUEs_2021	2021	Additive
	AX.184618953	3B	25546129	8.84759e-10	0.265993	7.65279e-07	0.972758	9.05318	MLM	Endpoint_BLUEs_2021	2021	Additive
	AX.184618953	3B	25546129	5.08e-07	0.265993	0.000277434	6.2882	6.29414	MLM	AUDPS_BLUEs_Combined	Combined	Additive
	AX.184618953	3B	25546129	4.43e-07	0.265993	0.00021292	0.676736	6.3536	MLM	Endpoint_BLUEs_Combined	Combined	Additive
	AX.184134200	3B	25607558	2.15587e-06	0.343434	0.00121967	-7.9132	5.66638	MLM	AUDPS_BLUEs_2020	2020	Additive
	AX.184134200	3B	25607558	1.2292e-06	0.343434	0.000654281	-0.869458	5.91038	MLM	Endpoint_BLUEs_2020	2020	Additive
	AX.184134200	3B	25607558	2.96219e-08	0.343434	1.98362e-05	-10.8088	7.52839	MLM	AUDPS_BLUEs_2021	2021	Additive
	AX.184134200	3B	25607558	2.80211e-09	0.343434	2.07746e-06	-1.19737	8.55252	MLM	Endpoint_BLUEs_2021	2021	Additive
	AX.184134200	3B	25607558	1.7e-07	0.343434	0.000107205	-8.38387	6.76955	MLM	AUDPS_BLUEs_Combined	Combined	Additive
	AX.184134200	3B	25607558	5.99e-08	0.343434	3.65e-05	-0.932546	7.22257	MLM	Endpoint_BLUEs_Combined	Combined	Additive
	AX.184350091	3B	25657363	7.92757e-07	0.291246	0.000283739	0.779982	6.10086	MLM	Endpoint_BLUEs_2021	2021	Additive
	AX.184338950	3B	25808192	2.98353e-07	0.33165	0.00020645	-7.26564	6.52527	MLM	AUDPS_BLUEs_2020	2020	Additive
	AX.184338950	3B	25808192	5.07442e-08	0.33165	4.38917e-05	-0.824793	7.29461	MLM	Endpoint_BLUEs_2020	2020	Additive
	AX.184338950	3B	25808192	7.83781e-09	0.33165	5.81089e-06	-9.47981	8.10581	MLM	AUDPS_BLUEs_2021	2021	Additive
	AX.184338950	3B	25808192	2.43267e-09	0.33165	1.87036e-06	-1.0147	8.61392	MLM	Endpoint_BLUEs_2021	2021	Additive
	AX.184338950	3B	25808192	2.93e-08	0.33165	2.34e-05	-7.45177	7.53313	MLM	AUDPS_BLUEs_Combined	Combined	Additive
	AX.184338950	3B	25808192	1.29e-08	0.33165	9.59e-06	-0.818077	7.88941	MLM	Endpoint_BLUEs_Combined	Combined	Additive
	AX.184126441	3B	26073063	1.23396e-06	0.213805	0.000776235	-7.34409	5.9087	MLM	AUDPS_BLUEs_2020	2020	Additive
	AX.184126441	3B	26073063	8.16686e-07	0.213805	0.000330103	-8.64624	6.08794	MLM	AUDPS_BLUEs_2021	2021	Additive
	AX.184126441	3B	26073063	4.48913e-07	0.213805	0.000291218	-0.819349	6.34784	MLM	Endpoint_BLUEs_2020	2020	Additive
	AX.184126441	3B	26073063	2.14204e-07	0.213805	8.23457e-05	-0.938995	6.66917	MLM	Endpoint_BLUEs_2021	2021	Additive
	AX.184126441	3B	26073063	5.76e-07	0.213805	0.00030655	-7.22447	6.23958	MLM	AUDPS_BLUEs_Combined	Combined	Additive
	AX.184126441	3B	26073063	3.17e-07	0.213805	0.000160445	-0.792109	6.49894	MLM	Endpoint_BLUEs_Combined	Combined	Additive
	AX.184848663	3B	26395726	1.26913e-06	0.316498	0.000470462	7.7105	5.89649	MLM	AUDPS_BLUEs_2021	2021	Additive
	AX.184848663	3B	26395726	4.79976e-07	0.316498	0.000177926	0.830035	6.31878	MLM	Endpoint_BLUEs_2021	2021	Additive
	AX.184780667	3B	26691927	1.83845e-07	0.308081	0.000152658	7.86875	6.73555	MLM	AUDPS_BLUEs_2020	2020	Additive
	AX.184780667	3B	26691927	1.56265e-07	0.308081	0.000111859	0.845118	6.80614	MLM	Endpoint_BLUEs_2020	2020	Additive
	AX.184780667	3B	26691927	4.98763e-10	0.308081	5.44938e-07	10.943	9.30211	MLM	AUDPS_BLUEs_2021	2021	Additive
	AX.184780667	3B	26691927	1.31351e-10	0.308081	1.51484e-07	1.16913	9.88157	MLM	Endpoint_BLUEs_2021	2021	Additive
	AX.184780667	3B	26691927	4.42e-09	0.308081	4.58e-06	8.45647	8.35458	MLM	AUDPS_BLUEs_Combined	Combined	Additive
	AX.184780667	3B	26691927	4.6e-09	0.308081	4.34e-06	0.903905	8.33724	MLM	Endpoint_BLUEs_Combined	Combined	Additive
	AX.184571427	3B	26710988	1.56483e-06	0.311448	0.000812109	0.757858	5.80553	MLM	Endpoint_BLUEs_2020	2020	Additive
	AX.184571427	3B	26710988	1.1624e-06	0.311448	0.00075407	7.19594	5.93464	MLM	AUDPS_BLUEs_2020	2020	Additive
	AX.184571427	3B	26710988	6.46872e-07	0.311448	0.000268568	8.50445	6.18918	MLM	AUDPS_BLUEs_2021	2021	Additive
	AX.184571427	3B	26710988	2.093e-07	0.311448	8.19786e-05	0.917372	6.67923	MLM	Endpoint_BLUEs_2021	2021	Additive
	AX.184571427	3B	26710988	6.13e-07	0.311448	0.000310449	7.00368	6.21254	MLM	AUDPS_BLUEs_Combined	Combined	Additive
	AX.184571427	3B	26710988	4.51e-07	0.311448	0.00021292	0.758634	6.34582	MLM	Endpoint_BLUEs_Combined	Combined	Additive
	AX.184691556	3B	26721209	6.00099e-08	0.313131	6.32776e-05	-8.65387	7.22178	MLM	AUDPS_BLUEs_2020	2020	Additive
	AX.184691556	3B	26721209	4.09742e-08	0.313131	2.65807e-05	-10.1148	7.38749	MLM	AUDPS_BLUEs_2021	2021	Additive
	AX.184691556	3B	26721209	4.00438e-08	0.313131	3.61422e-05	-0.936118	7.39746	MLM	Endpoint_BLUEs_2020	2020	Additive
	AX.184691556	3B	26721209	3.44096e-09	0.313131	2.38103e-06	-1.12917	8.46332	MLM	Endpoint_BLUEs_2021	2021	Additive
	AX.184691556	3B	26721209	3.35e-08	0.313131	2.58e-05	-8.36696	7.47496	MLM	AUDPS_BLUEs_Combined	Combined	Additive
	AX.184691556	3B	26721209	1.29e-08	0.313131	9.59e-06	-0.923503	7.88941	MLM	Endpoint_BLUEs_Combined	Combined	Additive
	AX.184260280	3B	26877411	1.95759e-07	0.260943	0.000156299	-7.79949	6.70828	MLM	AUDPS_BLUEs_2020	2020	Additive
	AX.184260280	3B	26877411	9.8044e-08	0.260943	7.82806e-05	-0.85418	7.00858	MLM	Endpoint_BLUEs_2020	2020	Additive
	AX.184260280	3B	26877411	7.03793e-10	0.260943	7.30502e-07	-10.7733	9.15256	MLM	AUDPS_BLUEs_2021	2021	Additive
	AX.184260280	3B	26877411	1.8447e-10	0.260943	2.00364e-07	-1.1516	9.73408	MLM	Endpoint_BLUEs_2021	2021	Additive
	AX.184260280	3B	26877411	6.66e-09	0.260943	6.59e-06	-8.30123	8.17653	MLM	AUDPS_BLUEs_Combined	Combined	Additive
	AX.184260280	3B	26877411	5.44e-09	0.260943	4.91e-06	-0.893971	8.2644	MLM	Endpoint_BLUEs_Combined	Combined	Additive
	AX.184936400	3B	27472846	9.22723e-09	0.257576	1.3682e-05	9.44757	8.03493	MLM	AUDPS_BLUEs_2020	2020	Additive
	AX.184936400	3B	27472846	4.44572e-09	0.257576	5.76805e-06	1.03385	8.35206	MLM	Endpoint_BLUEs_2020	2020	Additive
	AX.184936400	3B	27472846	9.44701e-10	0.257576	9.33859e-07	11.6877	9.02471	MLM	AUDPS_BLUEs_2021	2021	Additive
	AX.184936400	3B	27472846	2.96679e-10	0.257576	2.93275e-07	1.24253	9.52771	MLM	Endpoint_BLUEs_2021	2021	Additive
	AX.184936400	3B	27472846	1e-09	0.257576	1.3e-06	9.61021	9	MLM	AUDPS_BLUEs_Combined	Combined	Additive
	AX.184936400	3B	27472846	6.8e-10	0.257576	7.45e-07	1.04022	9.16749	MLM	Endpoint_BLUEs_Combined	Combined	Additive
	AX.184477980	3B	27537517	9.54096e-07	0.228956	0.000638906	6.87005	6.02041	MLM	AUDPS_BLUEs_2020	2020	Additive
	AX.184477980	3B	27537517	5.10533e-07	0.228956	0.000321156	0.751928	6.29198	MLM	Endpoint_BLUEs_2020	2020	Additive
	AX.184477980	3B	27537517	5.98812e-09	0.228956	4.60398e-06	9.48905	8.22271	MLM	AUDPS_BLUEs_2021	2021	Additive
	AX.184477980	3B	27537517	3.13651e-09	0.228956	2.2452e-06	0.998511	8.50355	MLM	Endpoint_BLUEs_2021	2021	Additive
	AX.184477980	3B	27537517	3.8e-08	0.228956	2.82e-05	7.34972	7.42022	MLM	AUDPS_BLUEs_Combined	Combined	Additive
	AX.184477980	3B	27537517	3.68e-08	0.228956	2.39e-05	0.787332	7.43415	MLM	Endpoint_BLUEs_Combined	Combined	Additive
	AX.184112106	3B	27579142	1.53479e-06	0.47138	0.000910304	-4.9553	5.81395	MLM	AUDPS_BLUEs_2020	2020	Additive
	AX.184112106	3B	27579142	1.1762e-06	0.47138	0.000400275	-0.596123	5.92952	MLM	Endpoint_BLUEs_2021	2021	Additive
	AX.184112106	3B	27579142	1.29e-06	0.47138	0.000581491	-4.71011	5.88941	MLM	AUDPS_BLUEs_Combined	Combined	Additive
	AX.184098851	3B	27610627	3.50524e-07	0.26431	0.000234726	-0.801332	6.45528	MLM	Endpoint_BLUEs_2020	2020	Additive
	AX.184098851	3B	27610627	2.69048e-07	0.26431	0.000199471	-7.58519	6.57017	MLM	AUDPS_BLUEs_2020	2020	Additive
	AX.184098851	3B	27610627	2.06403e-07	0.26431	0.000115803	-8.84191	6.68528	MLM	AUDPS_BLUEs_2021	2021	Additive
	AX.184098851	3B	27610627	5.55291e-08	0.26431	2.68076e-05	-0.956533	7.25548	MLM	Endpoint_BLUEs_2021	2021	Additive
	AX.184098851	3B	27610627	7.62e-08	0.26431	4.94e-05	-7.53683	7.11805	MLM	AUDPS_BLUEs_Combined	Combined	Additive
	AX.184098851	3B	27610627	3.86e-08	0.26431	2.43e-05	-0.82572	7.41341	MLM	Endpoint_BLUEs_Combined	Combined	Additive
	AX.184652123	3B	27935377	1.00236e-09	0.360269	2.57937e-06	-9.71485	8.99898	MLM	AUDPS_BLUEs_2020	2020	Additive
	AX.184652123	3B	27935377	1.48794e-10	0.360269	3.65439e-07	-1.09105	9.82741	MLM	Endpoint_BLUEs_2020	2020	Additive
	AX.184652123	3B	27935377	3.75692e-11	0.360269	6.55074e-08	-12.2073	10.4252	MLM	AUDPS_BLUEs_2021	2021	Additive
	AX.184652123	3B	27935377	9.70702e-12	0.360269	1.83189e-08	-1.30024	11.0129	MLM	Endpoint_BLUEs_2021	2021	Additive
	AX.184652123	3B	27935377	3.07e-11	0.360269	6.37e-08	-10.0841	10.5129	MLM	AUDPS_BLUEs_Combined	Combined	Additive
	AX.184652123	3B	27935377	5.12e-12	0.360269	1.18e-08	-1.12466	11.2907	MLM	Endpoint_BLUEs_Combined	Combined	Additive
	AX.184505934	3B	28030086	1.91404e-08	0.292929	2.64891e-05	-8.21115	7.71805	MLM	AUDPS_BLUEs_2020	2020	Additive
	AX.184505934	3B	28030086	1.25586e-08	0.292929	1.30352e-05	-0.886474	7.90106	MLM	Endpoint_BLUEs_2020	2020	Additive
	AX.184505934	3B	28030086	8.73507e-11	0.292929	1.29522e-07	-11.0203	10.0587	MLM	AUDPS_BLUEs_2021	2021	Additive
	AX.184505934	3B	28030086	3.03557e-11	0.292929	4.84733e-08	-1.16826	10.5178	MLM	Endpoint_BLUEs_2021	2021	Additive
	AX.184505934	3B	28030086	4.99e-10	0.292929	7.98e-07	-8.64562	9.3019	MLM	AUDPS_BLUEs_Combined	Combined	Additive
	AX.184505934	3B	28030086	3.11e-10	0.292929	4.3e-07	-0.936436	9.50724	MLM	Endpoint_BLUEs_Combined	Combined	Additive
	AX.184571439	3B	28214103	8.07249e-08	0.296296	4.92873e-05	7.46237	7.09299	MLM	AUDPS_BLUEs_2021	2021	Additive
	AX.184571439	3B	28214103	5.69894e-08	0.296296	2.68873e-05	0.783763	7.24421	MLM	Endpoint_BLUEs_2021	2021	Additive
	AX.184571439	3B	28214103	2.16591e-08	0.296296	2.81013e-05	6.82252	7.66436	MLM	AUDPS_BLUEs_2020	2020	Additive
	AX.184571439	3B	28214103	2.93235e-09	0.296296	4.05818e-06	0.767213	8.53278	MLM	Endpoint_BLUEs_2020	2020	Additive
	AX.184571439	3B	28214103	5.71e-08	0.296296	4e-05	6.16257	7.24336	MLM	AUDPS_BLUEs_Combined	Combined	Additive
	AX.184571439	3B	28214103	2e-08	0.296296	1.38e-05	0.681239	7.69897	MLM	Endpoint_BLUEs_Combined	Combined	Additive
	AX.184926751	3B	28221079	6.0964e-08	0.306397	6.32776e-05	7.83856	7.21493	MLM	AUDPS_BLUEs_2020	2020	Additive
	AX.184926751	3B	28221079	2.59888e-08	0.306397	2.56906e-05	0.858397	7.58521	MLM	Endpoint_BLUEs_2020	2020	Additive
	AX.184926751	3B	28221079	6.58146e-11	0.306397	1.05096e-07	11.0032	10.1817	MLM	AUDPS_BLUEs_2021	2021	Additive
	AX.184926751	3B	28221079	4.17149e-11	0.306397	5.77306e-08	1.15017	10.3797	MLM	Endpoint_BLUEs_2021	2021	Additive
	AX.184926751	3B	28221079	7.85e-10	0.306397	1.09e-06	8.46018	9.10513	MLM	AUDPS_BLUEs_Combined	Combined	Additive
	AX.184926751	3B	28221079	5.8e-10	0.306397	7.08e-07	0.912124	9.23657	MLM	Endpoint_BLUEs_Combined	Combined	Additive
	AX.184187061	3B	28234968	1.43713e-07	0.291246	0.000124306	6.36493	6.8425	MLM	AUDPS_BLUEs_2020	2020	Additive
	AX.184187061	3B	28234968	6.21369e-08	0.291246	5.1596e-05	0.696303	7.20665	MLM	Endpoint_BLUEs_2020	2020	Additive
	AX.184187061	3B	28234968	1.55366e-09	0.291246	1.46602e-06	8.45647	8.80864	MLM	AUDPS_BLUEs_2021	2021	Additive
	AX.184187061	3B	28234968	9.37168e-10	0.291246	7.78187e-07	0.887716	9.02818	MLM	Endpoint_BLUEs_2021	2021	Additive
	AX.184187061	3B	28234968	1.03e-08	0.291246	9.27e-06	6.54525	7.98716	MLM	AUDPS_BLUEs_Combined	Combined	Additive
	AX.184187061	3B	28234968	9.93e-09	0.291246	7.93e-06	0.700201	8.00305	MLM	Endpoint_BLUEs_Combined	Combined	Additive
	AX.184585994	3B	28335644	2.67999e-08	0.207071	3.27259e-05	8.02809	7.57187	MLM	AUDPS_BLUEs_2020	2020	Additive
	AX.184585994	3B	28335644	2.86506e-09	0.207071	4.05818e-06	0.916383	8.54287	MLM	Endpoint_BLUEs_2020	2020	Additive
	AX.184585994	3B	28335644	3.98175e-10	0.207071	4.59206e-07	10.4727	9.39993	MLM	AUDPS_BLUEs_2021	2021	Additive
	AX.184585994	3B	28335644	1.93039e-10	0.207071	2.00364e-07	1.10288	9.71436	MLM	Endpoint_BLUEs_2021	2021	Additive
	AX.184585994	3B	28335644	1.11e-09	0.207071	1.35e-06	8.3568	8.95468	MLM	AUDPS_BLUEs_Combined	Combined	Additive
	AX.184585994	3B	28335644	2.63e-10	0.207071	3.89e-07	0.929256	9.58004	MLM	Endpoint_BLUEs_Combined	Combined	Additive
	AX.184847416	3B	28392559	1.60919e-09	0.287879	3.34051e-06	-9.41377	8.79339	MLM	AUDPS_BLUEs_2020	2020	Additive
	AX.184847416	3B	28392559	1.58435e-10	0.287879	3.65439e-07	-1.06762	9.80015	MLM	Endpoint_BLUEs_2020	2020	Additive
	AX.184847416	3B	28392559	8.09972e-12	0.287879	1.98684e-08	-12.4032	11.0915	MLM	AUDPS_BLUEs_2021	2021	Additive
	AX.184847416	3B	28392559	1.74693e-12	0.287879	5.18065e-09	-1.32533	11.7577	MLM	Endpoint_BLUEs_2021	2021	Additive
	AX.184847416	3B	28392559	2.87e-11	0.287879	6.37e-08	-9.88675	10.5421	MLM	AUDPS_BLUEs_Combined	Combined	Additive
	AX.184847416	3B	28392559	4.67e-12	0.287879	1.18e-08	-1.10259	11.3307	MLM	Endpoint_BLUEs_Combined	Combined	Additive
	AX.184304843	3B	28429070	5.10035e-09	0.237374	9.62528e-06	-7.59114	8.2924	MLM	AUDPS_BLUEs_2020	2020	Additive
	AX.184304843	3B	28429070	3.14438e-10	0.237374	6.52741e-07	-0.87327	9.50247	MLM	Endpoint_BLUEs_2020	2020	Additive
	AX.184304843	3B	28429070	3.78674e-11	0.237374	6.55074e-08	-9.96291	10.4217	MLM	AUDPS_BLUEs_2021	2021	Additive
	AX.184304843	3B	28429070	3.63828e-11	0.237374	5.3948e-08	-1.03114	10.4391	MLM	Endpoint_BLUEs_2021	2021	Additive
	AX.184304843	3B	28429070	4.02e-10	0.237374	6.95e-07	-7.69441	9.39577	MLM	AUDPS_BLUEs_Combined	Combined	Additive
	AX.184304843	3B	28429070	1.32e-10	0.237374	2.29e-07	-0.846808	9.87943	MLM	Endpoint_BLUEs_Combined	Combined	Additive
	AX.184496768	3B	28601632	5.88081e-09	0.351852	1.01733e-05	-8.39952	8.23056	MLM	AUDPS_BLUEs_2020	2020	Additive
	AX.184496768	3B	28601632	1.97546e-09	0.351852	3.1545e-06	-0.92327	8.70433	MLM	Endpoint_BLUEs_2020	2020	Additive
	AX.184496768	3B	28601632	1.86208e-11	0.351852	3.86549e-08	-11.2684	10.73	MLM	AUDPS_BLUEs_2021	2021	Additive
	AX.184496768	3B	28601632	1.10039e-11	0.351852	1.90358e-08	-1.17891	10.9585	MLM	Endpoint_BLUEs_2021	2021	Additive
	AX.184496768	3B	28601632	9.5e-11	0.351852	1.79e-07	-8.8869	10.0223	MLM	AUDPS_BLUEs_Combined	Combined	Additive
	AX.184496768	3B	28601632	5.52e-11	0.351852	1.04e-07	-0.963207	10.2581	MLM	Endpoint_BLUEs_Combined	Combined	Additive
	AX.184606488	3B	28608124	2.56141e-07	0.415825	0.000196935	-6.02789	6.59152	MLM	AUDPS_BLUEs_2020	2020	Additive
	AX.184606488	3B	28608124	1.91338e-07	0.415825	0.000110333	-6.97846	6.7182	MLM	AUDPS_BLUEs_2021	2021	Additive
	AX.184606488	3B	28608124	1.41536e-07	0.415825	0.000104934	-0.652214	6.84913	MLM	Endpoint_BLUEs_2020	2020	Additive
	AX.184606488	3B	28608124	6.93521e-08	0.415825	3.12974e-05	-0.750589	7.15894	MLM	Endpoint_BLUEs_2021	2021	Additive
	AX.184606488	3B	28608124	6.9e-08	0.415825	4.62e-05	-5.91481	7.16115	MLM	AUDPS_BLUEs_Combined	Combined	Additive
	AX.184606488	3B	28608124	2.63e-08	0.415825	1.76e-05	-0.652559	7.58004	MLM	Endpoint_BLUEs_Combined	Combined	Additive
	AX.184119083	3B	28647843	7.52323e-10	0.186869	2.23107e-06	9.11392	9.1236	MLM	AUDPS_BLUEs_2020	2020	Additive
	AX.184119083	3B	28647843	1.06299e-10	0.186869	3.15237e-07	1.02125	9.97347	MLM	Endpoint_BLUEs_2020	2020	Additive
	AX.184119083	3B	28647843	7.50291e-12	0.186869	1.98684e-08	11.766	11.1248	MLM	AUDPS_BLUEs_2021	2021	Additive
	AX.184119083	3B	28647843	2.25815e-12	0.186869	5.85962e-09	1.24875	11.6462	MLM	Endpoint_BLUEs_2021	2021	Additive
	AX.184119083	3B	28647843	1.53e-11	0.186869	4.52e-08	9.4974	10.8153	MLM	AUDPS_BLUEs_Combined	Combined	Additive
	AX.184119083	3B	28647843	3.76e-12	0.186869	1.12e-08	1.04835	11.4248	MLM	Endpoint_BLUEs_Combined	Combined	Additive
	AX.184249327	3B	28656346	1.80111e-06	0.316498	0.000890218	0.606145	5.74446	MLM	Endpoint_BLUEs_2020	2020	Additive
	AX.184249327	3B	28656346	2.59018e-07	0.316498	0.000132669	7.09747	6.58667	MLM	AUDPS_BLUEs_2021	2021	Additive
	AX.184249327	3B	28656346	1.41441e-07	0.316498	5.75721e-05	0.751817	6.84942	MLM	Endpoint_BLUEs_2021	2021	Additive
	AX.184249327	3B	28656346	3.66e-07	0.316498	0.00021104	5.73124	6.43652	MLM	AUDPS_BLUEs_Combined	Combined	Additive
	AX.184249327	3B	28656346	1.81e-07	0.316498	0.000104656	0.628933	6.74232	MLM	Endpoint_BLUEs_Combined	Combined	Additive
	AX.184874477	3B	28711675	2.95648e-07	0.247475	0.00020645	6.3639	6.52922	MLM	AUDPS_BLUEs_2020	2020	Additive
	AX.184874477	3B	28711675	1.04756e-07	0.247475	8.05421e-05	0.701661	6.97982	MLM	Endpoint_BLUEs_2020	2020	Additive
	AX.184874477	3B	28711675	4.60624e-09	0.247475	3.9842e-06	8.40929	8.33665	MLM	AUDPS_BLUEs_2021	2021	Additive
	AX.184874477	3B	28711675	2.06056e-09	0.247475	1.6452e-06	0.891546	8.68602	MLM	Endpoint_BLUEs_2021	2021	Additive
	AX.184874477	3B	28711675	1.86e-08	0.247475	1.61e-05	6.59028	7.73049	MLM	AUDPS_BLUEs_Combined	Combined	Additive
	AX.184874477	3B	28711675	6.3e-09	0.247475	5.45e-06	0.728554	8.20066	MLM	Endpoint_BLUEs_Combined	Combined	Additive
	AX.184496770	3B	28775801	6.441e-08	0.249158	6.36708e-05	-6.80986	7.19105	MLM	AUDPS_BLUEs_2020	2020	Additive
	AX.184496770	3B	28775801	1.00282e-08	0.249158	1.12592e-05	-0.770011	7.99878	MLM	Endpoint_BLUEs_2020	2020	Additive
	AX.184496770	3B	28775801	1.37003e-10	0.249158	1.89603e-07	-9.39866	9.86327	MLM	AUDPS_BLUEs_2021	2021	Additive
	AX.184496770	3B	28775801	1.14048e-10	0.249158	1.39266e-07	-0.976348	9.94291	MLM	Endpoint_BLUEs_2021	2021	Additive
	AX.184496770	3B	28775801	1.61e-09	0.249158	1.86e-06	-7.21196	8.79317	MLM	AUDPS_BLUEs_Combined	Combined	Additive
	AX.184496770	3B	28775801	6.82e-10	0.249158	7.45e-07	-0.789826	9.16622	MLM	Endpoint_BLUEs_Combined	Combined	Additive
	AX.184383796	3B	29052004	1.95885e-07	0.368687	0.000135546	0.431258	6.708	MLM	Endpoint_BLUEs_2020	2020	Additive
	AX.184383796	3B	29052004	4.88485e-09	0.368687	4.05619e-06	5.27947	8.31115	MLM	AUDPS_BLUEs_2021	2021	Additive
	AX.184383796	3B	29052004	7.2749e-10	0.368687	6.56607e-07	0.577655	9.13817	MLM	Endpoint_BLUEs_2021	2021	Additive
	AX.184383796	3B	29052004	5.77e-08	0.368687	4e-05	3.98763	7.23882	MLM	AUDPS_BLUEs_Combined	Combined	Additive
	AX.184383796	3B	29052004	2.22e-09	0.368687	2.2e-06	0.47218	8.65365	MLM	Endpoint_BLUEs_Combined	Combined	Additive
	AX.184895875	3B	29362633	6.15194e-07	0.40404	0.000375612	0.636852	6.21099	MLM	Endpoint_BLUEs_2020	2020	Additive
	AX.184895875	3B	29362633	1.08826e-08	0.40404	7.79006e-06	7.95274	7.96327	MLM	AUDPS_BLUEs_2021	2021	Additive
	AX.184895875	3B	29362633	3.99845e-09	0.40404	2.67754e-06	0.849575	8.39811	MLM	Endpoint_BLUEs_2021	2021	Additive
	AX.184895875	3B	29362633	1.95e-07	0.40404	0.000119087	5.89179	6.70997	MLM	AUDPS_BLUEs_Combined	Combined	Additive
	AX.184895875	3B	29362633	1.57e-08	0.40404	1.13e-05	0.686637	7.8041	MLM	Endpoint_BLUEs_Combined	Combined	Additive
	AX.184383773	3B	29787588	1.34726e-07	0.316498	0.000121599	-6.22126	6.87055	MLM	AUDPS_BLUEs_2020	2020	Additive
	AX.184383773	3B	29787588	3.54737e-08	0.316498	3.34727e-05	-0.691825	7.45009	MLM	Endpoint_BLUEs_2020	2020	Additive
	AX.184383773	3B	29787588	5.49156e-09	0.316498	4.38459e-06	-7.94289	8.2603	MLM	AUDPS_BLUEs_2021	2021	Additive
	AX.184383773	3B	29787588	4.20365e-10	0.316498	3.96652e-07	-0.884626	9.37637	MLM	Endpoint_BLUEs_2021	2021	Additive
	AX.184383773	3B	29787588	1.01e-08	0.316498	9.27e-06	-6.38048	7.99568	MLM	AUDPS_BLUEs_Combined	Combined	Additive
	AX.184383773	3B	29787588	1.66e-09	0.316498	1.73e-06	-0.719538	8.77989	MLM	Endpoint_BLUEs_Combined	Combined	Additive
	AX.184751456	3B	29787819	6.82069e-09	0.277778	1.08916e-05	-6.731	8.16617	MLM	AUDPS_BLUEs_2020	2020	Additive
	AX.184751456	3B	29787819	1.71674e-09	0.277778	2.96982e-06	-0.744634	8.7653	MLM	Endpoint_BLUEs_2020	2020	Additive
	AX.184751456	3B	29787819	2.21376e-10	0.277778	2.87222e-07	-8.51684	9.65487	MLM	AUDPS_BLUEs_2021	2021	Additive
	AX.184751456	3B	29787819	8.45282e-12	0.277778	1.75472e-08	-0.954046	11.073	MLM	Endpoint_BLUEs_2021	2021	Additive
	AX.184751456	3B	29787819	7.47e-10	0.277778	1.09e-06	-6.75203	9.12668	MLM	AUDPS_BLUEs_Combined	Combined	Additive
	AX.184751456	3B	29787819	1.46e-10	0.277778	2.33e-07	-0.753404	9.83565	MLM	Endpoint_BLUEs_Combined	Combined	Additive
	AX.184098865	3B	29912198	1.57335e-06	0.210438	0.0326612	-1.09344	5.80317	BLINK	Endpoint_BLUEs_2021	2021	Additive
	AX.184098865	3B	29912198	8.92497e-07	0.210438	0.0119037	-10.633	6.04939	BLINK	AUDPS_BLUEs_2021	2021	Additive
	AX.184098865	3B	29912198	1.96185e-12	0.210438	4.0726e-08	-9.97081	11.7073	MLM	AUDPS_BLUEs_2020	2020	Additive
	AX.184098865	3B	29912198	9.82611e-14	0.210438	2.0398e-09	-1.126	13.0076	MLM	Endpoint_BLUEs_2020	2020	Additive
	AX.184098865	3B	29912198	1.42426e-15	0.210438	2.95663e-11	-13.161	14.8464	MLM	AUDPS_BLUEs_2021	2021	Additive
	AX.184098865	3B	29912198	2.70533e-16	0.210438	5.61598e-12	-1.40041	15.5678	MLM	Endpoint_BLUEs_2021	2021	Additive
	AX.184098865	3B	29912198	5.01416e-25	0.210438	1.04089e-20	-10.2381	24.2998	BLINK	AUDPS_BLUEs_2020	2020	Additive
	AX.184098865	3B	29912198	6.50159e-31	0.210438	1.34967e-26	-1.19239	30.187	BLINK	Endpoint_BLUEs_2020	2020	Additive
	AX.184098865	3B	29912198	1.08e-14	0.210438	2.23e-10	-10.4024	13.9666	MLM	AUDPS_BLUEs_Combined	Combined	Additive
	AX.184098865	3B	29912198	1.29e-08	0.210438	0.00026797	-7.42731	7.88941	BLINK	AUDPS_BLUEs_Combined	Combined	Additive
	AX.184098865	3B	29912198	1.47e-15	0.210438	3.05e-11	-1.15177	14.8327	MLM	Endpoint_BLUEs_Combined	Combined	Additive
	AX.184098865	3B	29912198	3.73e-09	0.210438	3.87e-05	-0.819031	8.42829	BLINK	Endpoint_BLUEs_Combined	Combined	Additive
	AX.184647043	3B	29913991	1.11828e-09	0.26936	2.57937e-06	-7.85077	8.95145	MLM	AUDPS_BLUEs_2020	2020	Additive
	AX.184647043	3B	29913991	8.05782e-10	0.26936	1.52066e-06	-0.839882	9.09378	MLM	Endpoint_BLUEs_2020	2020	Additive
	AX.184647043	3B	29913991	8.61387e-12	0.26936	1.98684e-08	-10.1774	11.0648	MLM	AUDPS_BLUEs_2021	2021	Additive
	AX.184647043	3B	29913991	3.13938e-12	0.26936	7.24116e-09	-1.07822	11.5032	MLM	Endpoint_BLUEs_2021	2021	Additive
	AX.184647043	3B	29913991	2.32e-11	0.26936	6.02e-08	-8.13633	10.6345	MLM	AUDPS_BLUEs_Combined	Combined	Additive
	AX.184647043	3B	29913991	1.45e-11	0.26936	3.02e-08	-0.878726	10.8386	MLM	Endpoint_BLUEs_Combined	Combined	Additive
	AX.184531796	3B	29928097	9.01964e-12	0.227273	4.68097e-08	8.97455	11.0448	MLM	AUDPS_BLUEs_2020	2020	Additive
	AX.184531796	3B	29928097	5.68522e-13	0.227273	4.41593e-09	1.01059	12.2453	MLM	Endpoint_BLUEs_2020	2020	Additive
	AX.184531796	3B	29928097	7.8355e-14	0.227273	5.27767e-10	11.374	13.1059	MLM	AUDPS_BLUEs_2021	2021	Additive
	AX.184531796	3B	29928097	2.02055e-14	0.227273	1.04862e-10	1.20849	13.6945	MLM	Endpoint_BLUEs_2021	2021	Additive
	AX.184531796	3B	29928097	4.39e-13	0.227273	2.28e-09	8.9942	12.3575	MLM	AUDPS_BLUEs_Combined	Combined	Additive
	AX.184531796	3B	29928097	4.41e-14	0.227273	2.29e-10	1.00553	13.3556	MLM	Endpoint_BLUEs_Combined	Combined	Additive
	AX.184021301	3B	29971193	1.21416e-06	0.29798	0.000406529	-0.851474	5.91572	MLM	Endpoint_BLUEs_2021	2021	Additive
	AX.184021301	3B	29971193	1.14645e-06	0.29798	0.000432711	-8.19485	5.94065	MLM	AUDPS_BLUEs_2021	2021	Additive
	AX.184755848	3B	30158258	6.96405e-12	0.239057	4.68097e-08	9.61314	11.1571	MLM	AUDPS_BLUEs_2020	2020	Additive
	AX.184755848	3B	30158258	8.50894e-13	0.239057	4.41593e-09	1.06746	12.0701	MLM	Endpoint_BLUEs_2020	2020	Additive
	AX.184755848	3B	30158258	1.01694e-13	0.239057	5.27767e-10	12.0538	12.9927	MLM	AUDPS_BLUEs_2021	2021	Additive
	AX.184755848	3B	30158258	6.86383e-15	0.239057	4.74954e-11	1.31271	14.1634	MLM	Endpoint_BLUEs_2021	2021	Additive
	AX.184755848	3B	30158258	1.63e-13	0.239057	1.13e-09	9.774	12.7878	MLM	AUDPS_BLUEs_Combined	Combined	Additive
	AX.184755848	3B	30158258	2.46e-14	0.239057	1.7e-10	1.08298	13.6091	MLM	Endpoint_BLUEs_Combined	Combined	Additive
	AX.184327796	3B	30278425	4.11026e-11	0.242424	1.42208e-07	-8.58692	10.3861	MLM	AUDPS_BLUEs_2020	2020	Additive
	AX.184327796	3B	30278425	1.01861e-11	0.242424	3.52423e-08	-0.940062	10.992	MLM	Endpoint_BLUEs_2020	2020	Additive
	AX.184327796	3B	30278425	1.29946e-12	0.242424	4.4959e-09	-10.6426	11.8862	MLM	AUDPS_BLUEs_2021	2021	Additive
	AX.184327796	3B	30278425	1.33408e-13	0.242424	4.61568e-10	-1.15533	12.8748	MLM	Endpoint_BLUEs_2021	2021	Additive
	AX.184327796	3B	30278425	1.84e-12	0.242424	6.37e-09	-8.63665	11.7352	MLM	AUDPS_BLUEs_Combined	Combined	Additive
	AX.184327796	3B	30278425	3.84e-13	0.242424	1.33e-09	-0.953173	12.4157	MLM	Endpoint_BLUEs_Combined	Combined	Additive
	AX.184119092	3B	30451250	6.96405e-12	0.239057	4.68097e-08	9.61314	11.1571	MLM	AUDPS_BLUEs_2020	2020	Additive
	AX.184119092	3B	30451250	8.50894e-13	0.239057	4.41593e-09	1.06746	12.0701	MLM	Endpoint_BLUEs_2020	2020	Additive
	AX.184119092	3B	30451250	1.01694e-13	0.239057	5.27767e-10	12.0538	12.9927	MLM	AUDPS_BLUEs_2021	2021	Additive
	AX.184119092	3B	30451250	6.86383e-15	0.239057	4.74954e-11	1.31271	14.1634	MLM	Endpoint_BLUEs_2021	2021	Additive
	AX.184119092	3B	30451250	1.63e-13	0.239057	1.13e-09	9.774	12.7878	MLM	AUDPS_BLUEs_Combined	Combined	Additive
	AX.184119092	3B	30451250	2.46e-14	0.239057	1.7e-10	1.08298	13.6091	MLM	Endpoint_BLUEs_Combined	Combined	Additive
	AX.184416444	3B	30463249	4.0241e-11	0.292929	1.42208e-07	-8.88487	10.3953	MLM	AUDPS_BLUEs_2020	2020	Additive
	AX.184416444	3B	30463249	2.81884e-12	0.292929	1.17033e-08	-0.99907	11.5499	MLM	Endpoint_BLUEs_2020	2020	Additive
	AX.184416444	3B	30463249	2.23872e-13	0.292929	9.2947e-10	-11.3975	12.65	MLM	AUDPS_BLUEs_2021	2021	Additive
	AX.184416444	3B	30463249	7.36477e-14	0.292929	3.05771e-10	-1.20814	13.1328	MLM	Endpoint_BLUEs_2021	2021	Additive
	AX.184416444	3B	30463249	5.72e-13	0.292929	2.38e-09	-9.12984	12.2426	MLM	AUDPS_BLUEs_Combined	Combined	Additive
	AX.184416444	3B	30463249	1.36e-13	0.292929	5.65e-10	-1.00318	12.8665	MLM	Endpoint_BLUEs_Combined	Combined	Additive
	AX.184372603	3B	30722628	8.07972e-08	0.316498	7.62396e-05	-4.6656	7.0926	MLM	AUDPS_BLUEs_2020	2020	Additive
	AX.184372603	3B	30722628	2.48263e-08	0.316498	1.7179e-05	-5.53119	7.60509	MLM	AUDPS_BLUEs_2021	2021	Additive
	AX.184372603	3B	30722628	1.03052e-08	0.316498	1.12592e-05	-0.525642	7.98694	MLM	Endpoint_BLUEs_2020	2020	Additive
	AX.184372603	3B	30722628	6.46316e-09	0.316498	4.06572e-06	-0.600541	8.18956	MLM	Endpoint_BLUEs_2021	2021	Additive
	AX.184372603	3B	30722628	2.79e-08	0.316498	2.32e-05	-4.48025	7.5544	MLM	AUDPS_BLUEs_Combined	Combined	Additive
	AX.184372603	3B	30722628	7.98e-09	0.316498	6.62e-06	-0.497101	8.098	MLM	Endpoint_BLUEs_Combined	Combined	Additive
	AX.184877700	3B	30924079	4.68289e-08	0.355219	5.40067e-05	6.40009	7.32949	MLM	AUDPS_BLUEs_2020	2020	Additive
	AX.184877700	3B	30924079	1.02509e-08	0.355219	1.12592e-05	0.70919	7.98924	MLM	Endpoint_BLUEs_2020	2020	Additive
	AX.184877700	3B	30924079	3.07505e-10	0.355219	3.755e-07	8.48792	9.51215	MLM	AUDPS_BLUEs_2021	2021	Additive
	AX.184877700	3B	30924079	1.05088e-10	0.355219	1.36345e-07	0.906626	9.97845	MLM	Endpoint_BLUEs_2021	2021	Additive
	AX.184877700	3B	30924079	2.15e-09	0.355219	2.35e-06	6.55413	8.66756	MLM	AUDPS_BLUEs_Combined	Combined	Additive
	AX.184877700	3B	30924079	5.65e-10	0.355219	7.08e-07	0.725823	9.24795	MLM	Endpoint_BLUEs_Combined	Combined	Additive
	AX.184732992	3C	13562080	5.22349e-07	0.341751	0.00542172	3.06476	6.28204	BLINK	AUDPS_BLUEs_2020	2020	Additive
	AX.184956659	3C	16423361	2.93332e-07	0.23569	0.00304464	-0.375512	6.53264	BLINK	Endpoint_BLUEs_2020	2020	Additive
	AX.184416771	3C	24635205	3.31704e-07	0.240741	0.000153019	9.20807	6.47925	MLM	AUDPS_BLUEs_2021	2021	Additive
	AX.184416771	3C	24635205	4.81372e-08	0.240741	2.37924e-05	1.01716	7.31752	MLM	Endpoint_BLUEs_2021	2021	Additive
	AX.184416771	3C	24635205	1.25e-06	0.240741	0.000530651	0.770305	5.90309	MLM	Endpoint_BLUEs_Combined	Combined	Additive
q.LPM.Rec-5B	AX.184199976	5B	8817140	1.45e-06	0.250842	0.00746847	0.412872	5.83863	BLINK	Endpoint_BLUEs_Combined	Combined	Additive
q.LPM.Rec-6A	AX.184960774	6A	34273789	1.54e-06	0.361953	0.00746847	0.198601	5.81248	BLINK	Endpoint_BLUEs_Combined	Combined	Additive
q.LPM.Rec-6B	AX.184633416	6B	2561272	2.16e-06	0.217172	0.00748473	0.355523	5.66555	BLINK	Endpoint_BLUEs_Combined	Combined	Additive
	AX.184954065	6D	22100666	1.14684e-06	0.459596	0.0119037	-5.10823	5.9405	BLINK	AUDPS_BLUEs_2021	2021	Additive
q.LPM.Rec-7D	AX.184357125	7D	19668633	1.8e-06	0.427609	0.00746847	-0.247072	5.74473	BLINK	Endpoint_BLUEs_Combined	Combined	Additive

## Sheet: LPM_non_additive_all
SNP	Chr	Pos	P.value	MAF	H.B.P.Value	Effect	Model	Trait	Trait_Main	Inh_Model
AX.184268771	2C	23296611	9.71e-07	0.180135	0.00243437	-0.516212	BLINK	Endpoint_BLUEs_Recessive	Endpoint	Recessive
AX.184268771	2C	23296611	2.27e-06	0.180135	0.00570234	-4.87024	BLINK	AUDPS_BLUEs_Recessive	AUDPS	Recessive
AX.184227292	3B	3705268	2.39e-09	0.43266	3.87e-05	0.587606	BLINK	Endpoint_BLUEs_Additive	Endpoint	Additive
AX.184227292	3B	3705268	1.81e-06	0.43266	0.0187716	4.40038	BLINK	AUDPS_BLUEs_Additive	AUDPS	Additive
AX.184227292	3B	3705268	2.8e-06	0.0841751	0.00468693	0.507023	BLINK	Endpoint_BLUEs_Recessive	Endpoint	Recessive
AX.184646988	3B	23799178	1.87e-06	0.255892	0.000761985	-0.823064	MLM	Endpoint_BLUEs_Additive	Endpoint	Additive
AX.184683736	3B	23799356	1.94e-06	0.195286	0.000776379	0.826855	MLM	Endpoint_BLUEs_Additive	Endpoint	Additive
AX.184427169	3B	23838501	7.58e-07	0.208754	0.000334593	-0.861087	MLM	Endpoint_BLUEs_Additive	Endpoint	Additive
AX.184427169	3B	23838501	1.41e-06	0.208754	0.000611162	-7.83135	MLM	AUDPS_BLUEs_Additive	AUDPS	Additive
AX.184839781	3B	23923846	7.58e-07	0.208754	0.000334593	0.861087	MLM	Endpoint_BLUEs_Additive	Endpoint	Additive
AX.184839781	3B	23923846	1.41e-06	0.208754	0.000611162	7.83135	MLM	AUDPS_BLUEs_Additive	AUDPS	Additive
AX.184783312	3B	23951133	3.72e-06	0.301347	0.00186402	0.734209	MLM	Endpoint_BLUEs_Recessive	Endpoint	Recessive
AX.184783312	3B	23951133	4.83e-06	0.301347	0.00254976	6.76141	MLM	AUDPS_BLUEs_Recessive	AUDPS	Recessive
AX.184670881	3B	24173529	1.49e-07	0.289562	0.000115313	0.853947	MLM	Endpoint_BLUEs_Recessive	Endpoint	Recessive
AX.184670881	3B	24173529	1.62e-07	0.289562	0.000135792	7.93413	MLM	AUDPS_BLUEs_Recessive	AUDPS	Recessive
AX.184670881	3B	24173529	6.34e-07	0.417508	0.000292352	0.434803	MLM	Endpoint_BLUEs_Additive	Endpoint	Additive
AX.184670881	3B	24173529	9.79e-07	0.417508	0.000451676	3.98751	MLM	AUDPS_BLUEs_Additive	AUDPS	Additive
AX.184926726	3B	24297893	1.16e-06	0.207071	0.000500603	0.849455	MLM	Endpoint_BLUEs_Additive	Endpoint	Additive
AX.184926726	3B	24297893	2.02e-06	0.207071	0.000854233	7.74117	MLM	AUDPS_BLUEs_Additive	AUDPS	Additive
AX.184105140	3B	24297993	1.06e-06	0.213805	0.000664967	-0.771581	MLM	Endpoint_BLUEs_Recessive	Endpoint	Recessive
AX.184105140	3B	24297993	1.1e-06	0.234007	0.000464283	0.767868	MLM	Endpoint_BLUEs_Overdominant	Endpoint	Overdominant
AX.184105140	3B	24297993	2.52e-06	0.213805	0.00168217	-6.91931	MLM	AUDPS_BLUEs_Recessive	AUDPS	Recessive
AX.184105140	3B	24297993	2.63e-06	0.234007	0.000991472	6.88878	MLM	AUDPS_BLUEs_Overdominant	AUDPS	Overdominant
AX.184946306	3B	24348540	1.49e-06	0.205387	0.000562573	-0.792034	MLM	Endpoint_BLUEs_Overdominant	Endpoint	Overdominant
AX.184946306	3B	24348540	1.8e-06	0.205387	0.000703787	-7.32091	MLM	AUDPS_BLUEs_Overdominant	AUDPS	Overdominant
AX.184946306	3B	24348540	2.14e-06	0.291246	0.00119112	0.754141	MLM	Endpoint_BLUEs_Recessive	Endpoint	Recessive
AX.184946306	3B	24348540	2.81e-06	0.291246	0.00176179	6.93894	MLM	AUDPS_BLUEs_Recessive	AUDPS	Recessive
AX.184260245	3B	24429208	2.38e-07	0.208754	0.000129911	-0.811185	MLM	Endpoint_BLUEs_Additive	Endpoint	Additive
AX.184260245	3B	24429208	5.38e-07	0.20202	0.000267343	-7.65863	MLM	AUDPS_BLUEs_Overdominant	AUDPS	Overdominant
AX.184260245	3B	24429208	6.02e-07	0.208754	0.000310449	-7.31935	MLM	AUDPS_BLUEs_Additive	AUDPS	Additive
AX.184260245	3B	24429208	8.01e-07	0.205387	0.000519995	-0.843196	MLM	Endpoint_BLUEs_Dominant	Endpoint	Dominant
AX.184260245	3B	24429208	8.62e-07	0.20202	0.000376888	-0.805809	MLM	Endpoint_BLUEs_Overdominant	Endpoint	Overdominant
AX.184260245	3B	24429208	9.95e-07	0.205387	0.000645603	-7.7819	MLM	AUDPS_BLUEs_Dominant	AUDPS	Dominant
AX.184227605	3B	24467611	1.84e-06	0.207071	0.000761985	0.817394	MLM	Endpoint_BLUEs_Additive	Endpoint	Additive
AX.184874456	3B	24689786	3.54e-07	0.207071	0.000175172	0.889144	MLM	Endpoint_BLUEs_Additive	Endpoint	Additive
AX.184874456	3B	24689786	7.77e-07	0.207071	0.00036648	8.04254	MLM	AUDPS_BLUEs_Additive	AUDPS	Additive
AX.184023636	3B	24715137	2.65e-07	0.208754	0.00013728	0.895237	MLM	Endpoint_BLUEs_Additive	Endpoint	Additive
AX.184023636	3B	24715137	7.13e-07	0.208754	0.000344263	8.03506	MLM	AUDPS_BLUEs_Additive	AUDPS	Additive
AX.184899808	3B	24934208	1.21e-07	0.217172	7.37e-05	-0.827163	MLM	Endpoint_BLUEs_Overdominant	Endpoint	Overdominant
AX.184899808	3B	24934208	1.91e-07	0.217172	0.000130666	-7.58543	MLM	AUDPS_BLUEs_Overdominant	AUDPS	Overdominant
AX.184899808	3B	24934208	1.49e-06	0.250842	0.000864615	-0.772536	MLM	Endpoint_BLUEs_Dominant	Endpoint	Dominant
AX.184899808	3B	24934208	1.55e-06	0.250842	0.000900759	-7.17721	MLM	AUDPS_BLUEs_Dominant	AUDPS	Dominant
AX.184063243	3B	24960279	2.72e-06	0.234007	0.000990527	-0.736708	MLM	Endpoint_BLUEs_Overdominant	Endpoint	Overdominant
AX.184098826	3B	25027902	2.34e-06	0.212121	0.00091641	-0.746774	MLM	Endpoint_BLUEs_Additive	Endpoint	Additive
AX.184496731	3B	25080264	8.31e-07	0.159933	0.000555537	-0.808683	MLM	Endpoint_BLUEs_Recessive	Endpoint	Recessive
AX.184496731	3B	25080264	4.04e-06	0.159933	0.0022493	-7.05131	MLM	AUDPS_BLUEs_Recessive	AUDPS	Recessive
AX.184150319	3B	25088981	2.65e-07	0.208754	0.00013728	0.895237	MLM	Endpoint_BLUEs_Additive	Endpoint	Additive
AX.184150319	3B	25088981	7.13e-07	0.208754	0.000344263	8.03506	MLM	AUDPS_BLUEs_Additive	AUDPS	Additive
AX.184207004	3B	25182064	2.94e-08	0.287879	2.46e-05	0.922887	MLM	Endpoint_BLUEs_Recessive	Endpoint	Recessive
AX.184207004	3B	25182064	6.86e-08	0.287879	6.26e-05	8.34263	MLM	AUDPS_BLUEs_Recessive	AUDPS	Recessive
AX.184207004	3B	25182064	1.16e-07	0.210438	7.37e-05	-0.873437	MLM	Endpoint_BLUEs_Overdominant	Endpoint	Overdominant
AX.184207004	3B	25182064	1.93e-07	0.213805	0.000108265	0.883271	MLM	Endpoint_BLUEs_Additive	Endpoint	Additive
AX.184207004	3B	25182064	3.1e-07	0.210438	0.000188326	-7.8449	MLM	AUDPS_BLUEs_Overdominant	AUDPS	Overdominant
AX.184207004	3B	25182064	3.87e-07	0.213805	0.000217236	8.03022	MLM	AUDPS_BLUEs_Additive	AUDPS	Additive
AX.184112086	3B	25507484	1.01e-07	0.191919	5.98e-05	0.910839	MLM	Endpoint_BLUEs_Additive	Endpoint	Additive
AX.184112086	3B	25507484	2.7e-07	0.191919	0.00016001	8.19694	MLM	AUDPS_BLUEs_Additive	AUDPS	Additive
AX.184618953	3B	25546129	4.43e-07	0.265993	0.00021292	0.676736	MLM	Endpoint_BLUEs_Additive	Endpoint	Additive
AX.184618953	3B	25546129	5.08e-07	0.265993	0.000277434	6.2882	MLM	AUDPS_BLUEs_Additive	AUDPS	Additive
AX.184618953	3B	25546129	1.36e-06	0.232323	0.000530604	0.687395	MLM	Endpoint_BLUEs_Overdominant	Endpoint	Overdominant
AX.184618953	3B	25546129	1.38e-06	0.249158	0.000846528	0.727414	MLM	Endpoint_BLUEs_Dominant	Endpoint	Dominant
AX.184618953	3B	25546129	1.41e-06	0.249158	0.000865792	6.75896	MLM	AUDPS_BLUEs_Dominant	AUDPS	Dominant
AX.184618953	3B	25546129	1.52e-06	0.232323	0.000614917	6.37271	MLM	AUDPS_BLUEs_Overdominant	AUDPS	Overdominant
AX.184134200	3B	25607558	1.44e-08	0.207071	1.45e-05	-0.931682	MLM	Endpoint_BLUEs_Recessive	Endpoint	Recessive
AX.184134200	3B	25607558	3.21e-08	0.207071	3.22e-05	-8.44543	MLM	AUDPS_BLUEs_Recessive	AUDPS	Recessive
AX.184134200	3B	25607558	5.86e-08	0.242424	4.01e-05	0.894039	MLM	Endpoint_BLUEs_Overdominant	Endpoint	Overdominant
AX.184134200	3B	25607558	5.99e-08	0.343434	3.65e-05	-0.932546	MLM	Endpoint_BLUEs_Additive	Endpoint	Additive
AX.184134200	3B	25607558	1.11e-07	0.242424	8.08e-05	8.13846	MLM	AUDPS_BLUEs_Overdominant	AUDPS	Overdominant
AX.184134200	3B	25607558	1.7e-07	0.343434	0.000107205	-8.38387	MLM	AUDPS_BLUEs_Additive	AUDPS	Additive
AX.184350091	3B	25657363	7.26e-07	0.220539	0.000520462	0.707184	MLM	Endpoint_BLUEs_Recessive	Endpoint	Recessive
AX.184350091	3B	25657363	7.93e-07	0.220539	0.000568421	6.56129	MLM	AUDPS_BLUEs_Recessive	AUDPS	Recessive
AX.184350091	3B	25657363	1.36e-06	0.267677	0.000530604	-0.687395	MLM	Endpoint_BLUEs_Overdominant	Endpoint	Overdominant
AX.184350091	3B	25657363	1.52e-06	0.267677	0.000614917	-6.37271	MLM	AUDPS_BLUEs_Overdominant	AUDPS	Overdominant
AX.184119047	3B	25791392	2.68e-06	0.244108	0.00141468	0.652449	MLM	Endpoint_BLUEs_Recessive	Endpoint	Recessive
AX.184338950	3B	25808192	1.29e-08	0.33165	9.59e-06	-0.818077	MLM	Endpoint_BLUEs_Additive	Endpoint	Additive
AX.184338950	3B	25808192	2.93e-08	0.33165	2.34e-05	-7.45177	MLM	AUDPS_BLUEs_Additive	AUDPS	Additive
AX.184338950	3B	25808192	2.54e-07	0.308081	0.000186463	-0.851713	MLM	Endpoint_BLUEs_Dominant	Endpoint	Dominant
AX.184338950	3B	25808192	3.92e-07	0.308081	0.000288406	-7.79243	MLM	AUDPS_BLUEs_Dominant	AUDPS	Dominant
AX.184126441	3B	26073063	3.17e-07	0.213805	0.000160445	-0.792109	MLM	Endpoint_BLUEs_Additive	Endpoint	Additive
AX.184126441	3B	26073063	5.76e-07	0.213805	0.00030655	-7.22447	MLM	AUDPS_BLUEs_Additive	AUDPS	Additive
AX.184848663	3B	26395726	1.86e-07	0.289562	9.69e-05	0.771002	MLM	Endpoint_BLUEs_Overdominant	Endpoint	Overdominant
AX.184848663	3B	26395726	4.11e-07	0.289562	0.000236457	7.00207	MLM	AUDPS_BLUEs_Overdominant	AUDPS	Overdominant
AX.184848663	3B	26395726	5.17e-07	0.30303	0.000356405	0.824319	MLM	Endpoint_BLUEs_Dominant	Endpoint	Dominant
AX.184848663	3B	26395726	6.49e-07	0.30303	0.000447634	7.60707	MLM	AUDPS_BLUEs_Dominant	AUDPS	Dominant
AX.184780667	3B	26691927	4.42e-09	0.308081	4.58e-06	8.45647	MLM	AUDPS_BLUEs_Additive	AUDPS	Additive
AX.184780667	3B	26691927	4.6e-09	0.308081	4.34e-06	0.903905	MLM	Endpoint_BLUEs_Additive	Endpoint	Additive
AX.184780667	3B	26691927	6.3e-09	0.207071	6.26e-06	8.1579	MLM	AUDPS_BLUEs_Overdominant	AUDPS	Overdominant
AX.184780667	3B	26691927	9.83e-09	0.207071	8.95e-06	0.863098	MLM	Endpoint_BLUEs_Overdominant	Endpoint	Overdominant
AX.184780667	3B	26691927	3.77e-08	0.257576	3.37e-05	8.07754	MLM	AUDPS_BLUEs_Dominant	AUDPS	Dominant
AX.184780667	3B	26691927	5.35e-08	0.257576	4.54e-05	0.857856	MLM	Endpoint_BLUEs_Dominant	Endpoint	Dominant
AX.184571427	3B	26710988	9.45e-09	0.271044	8.95e-06	0.850085	MLM	Endpoint_BLUEs_Overdominant	Endpoint	Overdominant
AX.184571427	3B	26710988	1.22e-08	0.271044	1.11e-05	7.86367	MLM	AUDPS_BLUEs_Overdominant	AUDPS	Overdominant
AX.184571427	3B	26710988	3.33e-08	0.291246	3.06e-05	0.94011	MLM	Endpoint_BLUEs_Dominant	Endpoint	Dominant
AX.184571427	3B	26710988	3.97e-08	0.291246	3.37e-05	8.69253	MLM	AUDPS_BLUEs_Dominant	AUDPS	Dominant
AX.184571427	3B	26710988	4.51e-07	0.311448	0.00021292	0.758634	MLM	Endpoint_BLUEs_Additive	Endpoint	Additive
AX.184571427	3B	26710988	6.13e-07	0.311448	0.000310449	7.00368	MLM	AUDPS_BLUEs_Additive	AUDPS	Additive
AX.184691556	3B	26721209	1.29e-08	0.313131	9.59e-06	-0.923503	MLM	Endpoint_BLUEs_Additive	Endpoint	Additive
AX.184691556	3B	26721209	3.35e-08	0.313131	2.58e-05	-8.36696	MLM	AUDPS_BLUEs_Additive	AUDPS	Additive
AX.184691556	3B	26721209	3.9e-08	0.212121	3.05e-05	-0.860538	MLM	Endpoint_BLUEs_Overdominant	Endpoint	Overdominant
AX.184691556	3B	26721209	8.95e-08	0.212121	6.99e-05	-7.8102	MLM	AUDPS_BLUEs_Overdominant	AUDPS	Overdominant
AX.184691556	3B	26721209	1.54e-07	0.262626	0.000121122	-0.871149	MLM	Endpoint_BLUEs_Dominant	Endpoint	Dominant
AX.184691556	3B	26721209	3e-07	0.262626	0.000236411	-7.91368	MLM	AUDPS_BLUEs_Dominant	AUDPS	Dominant
AX.184260280	3B	26877411	5.44e-09	0.260943	4.91e-06	-0.893971	MLM	Endpoint_BLUEs_Additive	Endpoint	Additive
AX.184260280	3B	26877411	6.66e-09	0.260943	6.59e-06	-8.30123	MLM	AUDPS_BLUEs_Additive	AUDPS	Additive
AX.184936400	3B	27472846	6.8e-10	0.257576	7.45e-07	1.04022	MLM	Endpoint_BLUEs_Additive	Endpoint	Additive
AX.184936400	3B	27472846	1e-09	0.257576	1.3e-06	9.61021	MLM	AUDPS_BLUEs_Additive	AUDPS	Additive
AX.184477980	3B	27537517	3.68e-08	0.228956	2.39e-05	0.787332	MLM	Endpoint_BLUEs_Additive	Endpoint	Additive
AX.184477980	3B	27537517	3.8e-08	0.228956	2.82e-05	7.34972	MLM	AUDPS_BLUEs_Additive	AUDPS	Additive
AX.184112106	3B	27579142	1.29e-06	0.47138	0.000581491	-4.71011	MLM	AUDPS_BLUEs_Additive	AUDPS	Additive
AX.184112106	3B	27579142	1.89e-06	0.138047	0.00111689	-0.650132	MLM	Endpoint_BLUEs_Recessive	Endpoint	Recessive
AX.184112106	3B	27579142	3.44e-06	0.138047	0.00203251	-5.93339	MLM	AUDPS_BLUEs_Recessive	AUDPS	Recessive
AX.184098851	3B	27610627	4.61e-11	0.255892	6.6e-08	-1.05661	MLM	Endpoint_BLUEs_Recessive	Endpoint	Recessive
AX.184098851	3B	27610627	8.52e-11	0.255892	1.42e-07	-9.6933	MLM	AUDPS_BLUEs_Recessive	AUDPS	Recessive
AX.184098851	3B	27610627	4.96e-10	0.223906	6.78e-07	0.929778	MLM	Endpoint_BLUEs_Overdominant	Endpoint	Overdominant
AX.184098851	3B	27610627	8.78e-10	0.223906	9.6e-07	8.5339	MLM	AUDPS_BLUEs_Overdominant	AUDPS	Overdominant
AX.184098851	3B	27610627	3.86e-08	0.26431	2.43e-05	-0.82572	MLM	Endpoint_BLUEs_Additive	Endpoint	Additive
AX.184098851	3B	27610627	7.62e-08	0.26431	4.94e-05	-7.53683	MLM	AUDPS_BLUEs_Additive	AUDPS	Additive
AX.184652123	3B	27935377	4.94e-12	0.259259	1.8e-08	-1.10126	MLM	Endpoint_BLUEs_Overdominant	Endpoint	Overdominant
AX.184652123	3B	27935377	5.12e-12	0.360269	1.18e-08	-1.12466	MLM	Endpoint_BLUEs_Additive	Endpoint	Additive
AX.184652123	3B	27935377	2.47e-11	0.259259	8.99e-08	-9.90093	MLM	AUDPS_BLUEs_Overdominant	AUDPS	Overdominant
AX.184652123	3B	27935377	3.07e-11	0.360269	6.37e-08	-10.0841	MLM	AUDPS_BLUEs_Additive	AUDPS	Additive
AX.184652123	3B	27935377	3.98e-11	0.309764	1.46e-07	-1.10873	MLM	Endpoint_BLUEs_Dominant	Endpoint	Dominant
AX.184652123	3B	27935377	1.85e-10	0.309764	6.8e-07	-9.93069	MLM	AUDPS_BLUEs_Dominant	AUDPS	Dominant
AX.184505934	3B	28030086	3.11e-10	0.292929	4.3e-07	-0.936436	MLM	Endpoint_BLUEs_Additive	Endpoint	Additive
AX.184505934	3B	28030086	4.99e-10	0.292929	7.98e-07	-8.64562	MLM	AUDPS_BLUEs_Additive	AUDPS	Additive
AX.184571439	3B	28214103	1.37e-08	0.262626	1.37e-05	0.7969	MLM	Endpoint_BLUEs_Dominant	Endpoint	Dominant
AX.184571439	3B	28214103	2e-08	0.296296	1.38e-05	0.681239	MLM	Endpoint_BLUEs_Additive	Endpoint	Additive
AX.184571439	3B	28214103	3.89e-08	0.262626	3.37e-05	7.1988	MLM	AUDPS_BLUEs_Dominant	AUDPS	Dominant
AX.184571439	3B	28214103	5.71e-08	0.296296	4e-05	6.16257	MLM	AUDPS_BLUEs_Additive	AUDPS	Additive
AX.184571439	3B	28214103	2.32e-07	0.228956	0.000115491	0.647907	MLM	Endpoint_BLUEs_Overdominant	Endpoint	Overdominant
AX.184571439	3B	28214103	5.69e-07	0.228956	0.000270419	5.86597	MLM	AUDPS_BLUEs_Overdominant	AUDPS	Overdominant
AX.184926751	3B	28221079	5.8e-10	0.306397	7.08e-07	0.912124	MLM	Endpoint_BLUEs_Additive	Endpoint	Additive
AX.184926751	3B	28221079	5.9e-10	0.205387	8.07e-07	8.38373	MLM	AUDPS_BLUEs_Overdominant	AUDPS	Overdominant
AX.184926751	3B	28221079	6.38e-10	0.205387	6.97e-07	0.896375	MLM	Endpoint_BLUEs_Overdominant	Endpoint	Overdominant
AX.184926751	3B	28221079	7.85e-10	0.306397	1.09e-06	8.46018	MLM	AUDPS_BLUEs_Additive	AUDPS	Additive
AX.184926751	3B	28221079	3.56e-09	0.255892	5.99e-06	8.34658	MLM	AUDPS_BLUEs_Dominant	AUDPS	Dominant
AX.184926751	3B	28221079	3.73e-09	0.255892	5.14e-06	0.894662	MLM	Endpoint_BLUEs_Dominant	Endpoint	Dominant
AX.184187061	3B	28234968	4.61e-10	0.223906	5.14e-07	0.836967	MLM	Endpoint_BLUEs_Recessive	Endpoint	Recessive
AX.184187061	3B	28234968	6.4e-10	0.223906	7.13e-07	7.74132	MLM	AUDPS_BLUEs_Recessive	AUDPS	Recessive
AX.184187061	3B	28234968	9.93e-09	0.291246	7.93e-06	0.700201	MLM	Endpoint_BLUEs_Additive	Endpoint	Additive
AX.184187061	3B	28234968	1.03e-08	0.291246	9.27e-06	6.54525	MLM	AUDPS_BLUEs_Additive	AUDPS	Additive
AX.184187061	3B	28234968	3.91e-08	0.260943	3.05e-05	-0.716341	MLM	Endpoint_BLUEs_Overdominant	Endpoint	Overdominant
AX.184187061	3B	28234968	6.62e-08	0.260943	5.57e-05	-6.57735	MLM	AUDPS_BLUEs_Overdominant	AUDPS	Overdominant
AX.184585994	3B	28335644	2.63e-10	0.207071	3.89e-07	0.929256	MLM	Endpoint_BLUEs_Additive	Endpoint	Additive
AX.184585994	3B	28335644	1.11e-09	0.207071	1.35e-06	8.3568	MLM	AUDPS_BLUEs_Additive	AUDPS	Additive
AX.184847416	3B	28392559	9.14e-13	0.262626	4.52e-09	-1.10728	MLM	Endpoint_BLUEs_Recessive	Endpoint	Recessive
AX.184847416	3B	28392559	4.32e-12	0.262626	2.42e-08	-9.9869	MLM	AUDPS_BLUEs_Recessive	AUDPS	Recessive
AX.184847416	3B	28392559	4.67e-12	0.287879	1.18e-08	-1.10259	MLM	Endpoint_BLUEs_Additive	Endpoint	Additive
AX.184847416	3B	28392559	4.89e-12	0.186869	1.8e-08	1.08237	MLM	Endpoint_BLUEs_Overdominant	Endpoint	Overdominant
AX.184847416	3B	28392559	1.9e-11	0.186869	8.99e-08	9.79369	MLM	AUDPS_BLUEs_Overdominant	AUDPS	Overdominant
AX.184847416	3B	28392559	2.87e-11	0.287879	6.37e-08	-9.88675	MLM	AUDPS_BLUEs_Additive	AUDPS	Additive
AX.184304843	3B	28429070	4.87e-16	0.281145	4.88e-12	-0.808609	BLINK	Endpoint_BLUEs_Recessive	Endpoint	Recessive
AX.184304843	3B	28429070	5.94e-15	0.281145	5.96e-11	-7.31597	BLINK	AUDPS_BLUEs_Recessive	AUDPS	Recessive
AX.184304843	3B	28429070	9.34e-13	0.281145	4.52e-09	-1.02904	MLM	Endpoint_BLUEs_Recessive	Endpoint	Recessive
AX.184304843	3B	28429070	4.82e-12	0.281145	2.42e-08	-9.26698	MLM	AUDPS_BLUEs_Recessive	AUDPS	Recessive
AX.184304843	3B	28429070	5.65e-11	0.200337	1.03e-07	0.936141	MLM	Endpoint_BLUEs_Overdominant	Endpoint	Overdominant
AX.184304843	3B	28429070	1.32e-10	0.237374	2.29e-07	-0.846808	MLM	Endpoint_BLUEs_Additive	Endpoint	Additive
AX.184304843	3B	28429070	3.67e-10	0.200337	6.14e-07	8.33713	MLM	AUDPS_BLUEs_Overdominant	AUDPS	Overdominant
AX.184304843	3B	28429070	4.02e-10	0.237374	6.95e-07	-7.69441	MLM	AUDPS_BLUEs_Additive	AUDPS	Additive
AX.184496768	3B	28601632	2.02e-11	0.250842	5.52e-08	-0.976392	MLM	Endpoint_BLUEs_Overdominant	Endpoint	Overdominant
AX.184496768	3B	28601632	3.31e-11	0.250842	9.05e-08	-9.00976	MLM	AUDPS_BLUEs_Overdominant	AUDPS	Overdominant
AX.184496768	3B	28601632	5.52e-11	0.351852	1.04e-07	-0.963207	MLM	Endpoint_BLUEs_Additive	Endpoint	Additive
AX.184496768	3B	28601632	9.5e-11	0.351852	1.79e-07	-8.8869	MLM	AUDPS_BLUEs_Additive	AUDPS	Additive
AX.184496768	3B	28601632	2.26e-10	0.301347	4.99e-07	-0.9648	MLM	Endpoint_BLUEs_Dominant	Endpoint	Dominant
AX.184496768	3B	28601632	3.11e-10	0.301347	6.86e-07	-8.91341	MLM	AUDPS_BLUEs_Dominant	AUDPS	Dominant
AX.184606488	3B	28608124	2.64e-09	0.350168	4.17e-06	-0.926181	MLM	Endpoint_BLUEs_Dominant	Endpoint	Dominant
AX.184606488	3B	28608124	2.26e-08	0.350168	2.74e-05	-8.10098	MLM	AUDPS_BLUEs_Dominant	AUDPS	Dominant
AX.184606488	3B	28608124	2.63e-08	0.415825	1.76e-05	-0.652559	MLM	Endpoint_BLUEs_Additive	Endpoint	Additive
AX.184606488	3B	28608124	6.9e-08	0.415825	4.62e-05	-5.91481	MLM	AUDPS_BLUEs_Additive	AUDPS	Additive
AX.184119083	3B	28647843	2.07e-13	0.183502	2.27e-09	1.14554	MLM	Endpoint_BLUEs_Overdominant	Endpoint	Overdominant
AX.184119083	3B	28647843	1.04e-12	0.183502	1.14e-08	10.3481	MLM	AUDPS_BLUEs_Overdominant	AUDPS	Overdominant
AX.184119083	3B	28647843	3.09e-12	0.185185	1.7e-08	1.12732	MLM	Endpoint_BLUEs_Dominant	Endpoint	Dominant
AX.184119083	3B	28647843	3.76e-12	0.186869	1.12e-08	1.04835	MLM	Endpoint_BLUEs_Additive	Endpoint	Additive
AX.184119083	3B	28647843	1.26e-11	0.185185	6.96e-08	10.1752	MLM	AUDPS_BLUEs_Dominant	AUDPS	Dominant
AX.184119083	3B	28647843	1.53e-11	0.186869	4.52e-08	9.4974	MLM	AUDPS_BLUEs_Additive	AUDPS	Additive
AX.184119083	3B	28647843	4.17e-08	0.183502	0.000456086	0.853902	BLINK	Endpoint_BLUEs_Overdominant	Endpoint	Overdominant
AX.184249327	3B	28656346	7.06e-09	0.274411	8.65e-06	0.840091	MLM	Endpoint_BLUEs_Dominant	Endpoint	Dominant
AX.184249327	3B	28656346	2.17e-08	0.274411	2.74e-05	7.5695	MLM	AUDPS_BLUEs_Dominant	AUDPS	Dominant
AX.184249327	3B	28656346	1.41e-07	0.232323	8.14e-05	0.64618	MLM	Endpoint_BLUEs_Overdominant	Endpoint	Overdominant
AX.184249327	3B	28656346	1.81e-07	0.316498	0.000104656	0.628933	MLM	Endpoint_BLUEs_Additive	Endpoint	Additive
AX.184249327	3B	28656346	3.66e-07	0.316498	0.00021104	5.73124	MLM	AUDPS_BLUEs_Additive	AUDPS	Additive
AX.184249327	3B	28656346	4.92e-07	0.232323	0.000264558	5.77389	MLM	AUDPS_BLUEs_Overdominant	AUDPS	Overdominant
AX.184874477	3B	28711675	6.3e-09	0.247475	5.45e-06	0.728554	MLM	Endpoint_BLUEs_Additive	Endpoint	Additive
AX.184874477	3B	28711675	8.64e-09	0.223906	9.53e-06	0.832906	MLM	Endpoint_BLUEs_Dominant	Endpoint	Dominant
AX.184874477	3B	28711675	1.86e-08	0.247475	1.61e-05	6.59028	MLM	AUDPS_BLUEs_Additive	AUDPS	Additive
AX.184874477	3B	28711675	2.48e-08	0.223906	2.74e-05	7.51876	MLM	AUDPS_BLUEs_Dominant	AUDPS	Dominant
AX.184874477	3B	28711675	2.87e-07	0.200337	0.000130683	0.668832	MLM	Endpoint_BLUEs_Overdominant	Endpoint	Overdominant
AX.184874477	3B	28711675	7.26e-07	0.200337	0.000330776	6.0431	MLM	AUDPS_BLUEs_Overdominant	AUDPS	Overdominant
AX.184496770	3B	28775801	1.11e-11	0.262626	2.23e-08	-0.917477	MLM	Endpoint_BLUEs_Recessive	Endpoint	Recessive
AX.184496770	3B	28775801	2.75e-11	0.262626	5.51e-08	-8.38038	MLM	AUDPS_BLUEs_Recessive	AUDPS	Recessive
AX.184496770	3B	28775801	1.85e-10	0.225589	2.89e-07	0.859633	MLM	Endpoint_BLUEs_Overdominant	Endpoint	Overdominant
AX.184496770	3B	28775801	3.93e-10	0.225589	6.14e-07	7.8684	MLM	AUDPS_BLUEs_Overdominant	AUDPS	Overdominant
AX.184496770	3B	28775801	6.82e-10	0.249158	7.45e-07	-0.789826	MLM	Endpoint_BLUEs_Additive	Endpoint	Additive
AX.184496770	3B	28775801	1.61e-09	0.249158	1.86e-06	-7.21196	MLM	AUDPS_BLUEs_Additive	AUDPS	Additive
AX.184383796	3B	29052004	1.8e-12	0.262626	4.52e-09	0.97449	MLM	Endpoint_BLUEs_Recessive	Endpoint	Recessive
AX.184383796	3B	29052004	1.71e-11	0.262626	4.3e-08	8.64334	MLM	AUDPS_BLUEs_Recessive	AUDPS	Recessive
AX.184383796	3B	29052004	2.22e-09	0.368687	2.2e-06	0.47218	MLM	Endpoint_BLUEs_Additive	Endpoint	Additive
AX.184383796	3B	29052004	5.77e-08	0.368687	4e-05	3.98763	MLM	AUDPS_BLUEs_Additive	AUDPS	Additive
AX.184895875	3B	29362633	1.57e-08	0.40404	1.13e-05	0.686637	MLM	Endpoint_BLUEs_Additive	Endpoint	Additive
AX.184895875	3B	29362633	2.11e-08	0.0841751	1.93e-05	0.946718	MLM	Endpoint_BLUEs_Recessive	Endpoint	Recessive
AX.184895875	3B	29362633	1.95e-07	0.40404	0.000119087	5.89179	MLM	AUDPS_BLUEs_Additive	AUDPS	Additive
AX.184895875	3B	29362633	2.41e-07	0.0841751	0.000186013	8.16504	MLM	AUDPS_BLUEs_Recessive	AUDPS	Recessive
AX.184895875	3B	29362633	1.8e-06	0.0841751	0.00360238	0.625725	BLINK	Endpoint_BLUEs_Recessive	Endpoint	Recessive
AX.184895875	3B	29362633	3.89e-06	0.0841751	0.00780166	5.3312	BLINK	AUDPS_BLUEs_Recessive	AUDPS	Recessive
AX.184383773	3B	29787588	5.33e-11	0.223906	6.69e-08	-0.89206	MLM	Endpoint_BLUEs_Recessive	Endpoint	Recessive
AX.184383773	3B	29787588	3.59e-10	0.223906	4.51e-07	-7.94162	MLM	AUDPS_BLUEs_Recessive	AUDPS	Recessive
AX.184383773	3B	29787588	1.66e-09	0.316498	1.73e-06	-0.719538	MLM	Endpoint_BLUEs_Additive	Endpoint	Additive
AX.184383773	3B	29787588	1.01e-08	0.316498	9.27e-06	-6.38048	MLM	AUDPS_BLUEs_Additive	AUDPS	Additive
AX.184383773	3B	29787588	2.77e-07	0.23569	0.000130683	0.609445	MLM	Endpoint_BLUEs_Overdominant	Endpoint	Overdominant
AX.184383773	3B	29787588	9.84e-07	0.23569	0.000430311	5.43405	MLM	AUDPS_BLUEs_Overdominant	AUDPS	Overdominant
AX.184751456	3B	29787819	2.49e-11	0.244108	4.17e-08	-0.864638	MLM	Endpoint_BLUEs_Recessive	Endpoint	Recessive
AX.184751456	3B	29787819	1.46e-10	0.277778	2.33e-07	-0.753404	MLM	Endpoint_BLUEs_Additive	Endpoint	Additive
AX.184751456	3B	29787819	1.86e-10	0.244108	2.67e-07	-7.68442	MLM	AUDPS_BLUEs_Recessive	AUDPS	Recessive
AX.184751456	3B	29787819	7.47e-10	0.277778	1.09e-06	-6.75203	MLM	AUDPS_BLUEs_Additive	AUDPS	Additive
AX.184751456	3B	29787819	5.51e-08	0.234007	4.01e-05	0.643161	MLM	Endpoint_BLUEs_Overdominant	Endpoint	Overdominant
AX.184751456	3B	29787819	2.82e-07	0.234007	0.000181679	5.68893	MLM	AUDPS_BLUEs_Overdominant	AUDPS	Overdominant
AX.184098865	3B	29912198	1.47e-15	0.210438	3.05e-11	-1.15177	MLM	Endpoint_BLUEs_Additive	Endpoint	Additive
AX.184098865	3B	29912198	1.08e-14	0.210438	2.23e-10	-10.4024	MLM	AUDPS_BLUEs_Additive	AUDPS	Additive
AX.184098865	3B	29912198	3.73e-09	0.210438	3.87e-05	-0.819031	BLINK	Endpoint_BLUEs_Additive	Endpoint	Additive
AX.184098865	3B	29912198	1.29e-08	0.210438	0.00026797	-7.42731	BLINK	AUDPS_BLUEs_Additive	AUDPS	Additive
AX.184647043	3B	29913991	1.45e-11	0.26936	3.02e-08	-0.878726	MLM	Endpoint_BLUEs_Additive	Endpoint	Additive
AX.184647043	3B	29913991	2.32e-11	0.26936	6.02e-08	-8.13633	MLM	AUDPS_BLUEs_Additive	AUDPS	Additive
AX.184647043	3B	29913991	1.89e-10	0.267677	4.99e-07	-0.85978	MLM	Endpoint_BLUEs_Dominant	Endpoint	Dominant
AX.184647043	3B	29913991	2.69e-10	0.267677	6.86e-07	-7.95046	MLM	AUDPS_BLUEs_Dominant	AUDPS	Dominant
AX.184647043	3B	29913991	5.85e-10	0.265993	6.97e-07	-0.795095	MLM	Endpoint_BLUEs_Overdominant	Endpoint	Overdominant
AX.184647043	3B	29913991	8.69e-10	0.265993	9.6e-07	-7.35912	MLM	AUDPS_BLUEs_Overdominant	AUDPS	Overdominant
AX.184531796	3B	29928097	4.41e-14	0.227273	2.29e-10	1.00553	MLM	Endpoint_BLUEs_Additive	Endpoint	Additive
AX.184531796	3B	29928097	4.39e-13	0.227273	2.28e-09	8.9942	MLM	AUDPS_BLUEs_Additive	AUDPS	Additive
AX.184755848	3B	30158258	2.46e-14	0.239057	1.7e-10	1.08298	MLM	Endpoint_BLUEs_Additive	Endpoint	Additive
AX.184755848	3B	30158258	1.63e-13	0.239057	1.13e-09	9.774	MLM	AUDPS_BLUEs_Additive	AUDPS	Additive
AX.184327796	3B	30278425	3.84e-13	0.242424	1.33e-09	-0.953173	MLM	Endpoint_BLUEs_Additive	Endpoint	Additive
AX.184327796	3B	30278425	1.27e-12	0.23569	1.4e-08	-1.01074	MLM	Endpoint_BLUEs_Dominant	Endpoint	Dominant
AX.184327796	3B	30278425	1.84e-12	0.242424	6.37e-09	-8.63665	MLM	AUDPS_BLUEs_Additive	AUDPS	Additive
AX.184327796	3B	30278425	5.92e-12	0.23569	6.53e-08	-9.12877	MLM	AUDPS_BLUEs_Dominant	AUDPS	Dominant
AX.184327796	3B	30278425	2.6e-11	0.228956	5.69e-08	-0.90991	MLM	Endpoint_BLUEs_Overdominant	Endpoint	Overdominant
AX.184327796	3B	30278425	1.15e-10	0.228956	2.51e-07	-8.21198	MLM	AUDPS_BLUEs_Overdominant	AUDPS	Overdominant
AX.184119092	3B	30451250	2.46e-14	0.239057	1.7e-10	1.08298	MLM	Endpoint_BLUEs_Additive	Endpoint	Additive
AX.184119092	3B	30451250	1.63e-13	0.239057	1.13e-09	9.774	MLM	AUDPS_BLUEs_Additive	AUDPS	Additive
AX.184416444	3B	30463249	1.36e-13	0.292929	5.65e-10	-1.00318	MLM	Endpoint_BLUEs_Additive	Endpoint	Additive
AX.184416444	3B	30463249	5.72e-13	0.292929	2.38e-09	-9.12984	MLM	AUDPS_BLUEs_Additive	AUDPS	Additive
AX.184372603	3B	30722628	1.69e-12	0.274411	4.52e-09	-0.977486	MLM	Endpoint_BLUEs_Recessive	Endpoint	Recessive
AX.184372603	3B	30722628	9.05e-12	0.274411	3.03e-08	-8.82624	MLM	AUDPS_BLUEs_Recessive	AUDPS	Recessive
AX.184372603	3B	30722628	7.98e-09	0.316498	6.62e-06	-0.497101	MLM	Endpoint_BLUEs_Additive	Endpoint	Additive
AX.184372603	3B	30722628	2.79e-08	0.316498	2.32e-05	-4.48025	MLM	AUDPS_BLUEs_Additive	AUDPS	Additive
AX.184877700	3B	30924079	5.65e-10	0.355219	7.08e-07	0.725823	MLM	Endpoint_BLUEs_Additive	Endpoint	Additive
AX.184877700	3B	30924079	9.9e-10	0.277778	1.82e-06	0.833497	MLM	Endpoint_BLUEs_Dominant	Endpoint	Dominant
AX.184877700	3B	30924079	2.15e-09	0.355219	2.35e-06	6.55413	MLM	AUDPS_BLUEs_Additive	AUDPS	Additive
AX.184877700	3B	30924079	3.8e-09	0.277778	5.99e-06	7.50946	MLM	AUDPS_BLUEs_Dominant	AUDPS	Dominant
AX.184877700	3B	30924079	1.79e-07	0.200337	9.69e-05	0.639655	MLM	Endpoint_BLUEs_Overdominant	Endpoint	Overdominant
AX.184877700	3B	30924079	5.08e-07	0.200337	0.000264558	5.77582	MLM	AUDPS_BLUEs_Overdominant	AUDPS	Overdominant
AX.184416771	3C	24635205	1.25e-06	0.240741	0.000530651	0.770305	MLM	Endpoint_BLUEs_Additive	Endpoint	Additive
AX.184918752	5B	6150656	3.95e-06	0.0774411	0.0217597	9.32936	BLINK	AUDPS_BLUEs_Dominant	AUDPS	Dominant
AX.184199976	5B	8817140	1.45e-06	0.250842	0.00746847	0.412872	BLINK	Endpoint_BLUEs_Additive	Endpoint	Additive
AX.184296802	5B	13787450	6.42e-07	0.489899	0.00708233	-1.40355	BLINK	Endpoint_BLUEs_Dominant	Endpoint	Dominant
AX.184960774	6A	34273789	1.23e-08	0.252525	6.17e-05	0.384116	BLINK	Endpoint_BLUEs_Recessive	Endpoint	Recessive
AX.184960774	6A	34273789	2.16e-08	0.252525	0.000108543	3.67745	BLINK	AUDPS_BLUEs_Recessive	AUDPS	Recessive
AX.184960774	6A	34273789	1.54e-06	0.361953	0.00746847	0.198601	BLINK	Endpoint_BLUEs_Additive	Endpoint	Additive
AX.184633416	6B	2561272	2.16e-06	0.217172	0.00748473	0.355523	BLINK	Endpoint_BLUEs_Additive	Endpoint	Additive
AX.184876071	6B	4162899	3.09e-06	0.242424	0.0168609	0.352907	BLINK	Endpoint_BLUEs_Overdominant	Endpoint	Overdominant
AX.184876071	6B	4162899	3.83e-06	0.245791	0.0217597	3.38678	BLINK	AUDPS_BLUEs_Dominant	AUDPS	Dominant
AX.184172809	6D	4665350	8.7e-06	0.486532	0.0319764	-10.9742	BLINK	AUDPS_BLUEs_Dominant	AUDPS	Dominant
AX.184037708	7D	19287746	1.3e-07	0.0740741	0.000433848	9.20316	BLINK	AUDPS_BLUEs_Recessive	AUDPS	Recessive
AX.184037708	7D	19287746	2.11e-07	0.0740741	0.000706445	0.939601	BLINK	Endpoint_BLUEs_Recessive	Endpoint	Recessive
AX.184357125	7D	19668633	1.8e-06	0.427609	0.00746847	-0.247072	BLINK	Endpoint_BLUEs_Additive	Endpoint	Additive

## Sheet: FPM
QTLs	SNP	Chr	Pos	P.value	MAF	H.B.P.Value	Effect	logP	Model	Trait	Trait_Main	Inh_Model
q.FPM.Rec-3B	AX.184847416	3B	28392559	4.96858e-07	0.287671	0.00108366	-0.405931	6.30377	MLM	FPM_BLUEs	Combined	Additive
	AX.184496768	3B	28601632	1.58081e-06	0.354452	0.00273467	-0.359638	5.80112	MLM	FPM_BLUEs	Combined	Additive
	AX.184119083	3B	28647843	5.2202e-07	0.184932	0.00108366	0.385129	6.28231	MLM	FPM_BLUEs	Combined	Additive
	AX.184383773	3B	29787588	1.81944e-07	0.315068	0.000755396	-0.323632	6.74006	MLM	FPM_BLUEs	Combined	Additive
	AX.184751456	3B	29787819	1.33735e-07	0.275685	0.000694049	-0.319759	6.87376	MLM	FPM_BLUEs	Combined	Additive
	AX.184098865	3B	29912198	3.64421e-08	0.208904	0.000479285	-0.405502	7.4384	MLM	FPM_BLUEs	Combined	Additive
	AX.184647043	3B	29913991	4.75254e-07	0.270548	0.00108366	-0.340891	6.32307	MLM	FPM_BLUEs	Combined	Additive
	AX.184531796	3B	29928097	2.74021e-07	0.22774	0.000812627	0.353892	6.56222	MLM	FPM_BLUEs	Combined	Additive
	AX.184755848	3B	30158258	6.92642e-08	0.239726	0.000479285	0.394519	7.15949	MLM	FPM_BLUEs	Combined	Additive
	AX.184327796	3B	30278425	1.18165e-06	0.244863	0.00222999	-0.331132	5.92751	MLM	FPM_BLUEs	Combined	Additive
	AX.184119092	3B	30451250	6.92642e-08	0.239726	0.000479285	0.394519	7.15949	MLM	FPM_BLUEs	Combined	Additive
	AX.184416444	3B	30463249	2.65432e-07	0.294521	0.000812627	-0.364213	6.57605	MLM	FPM_BLUEs	Combined	Additive
	AX.184877700	3B	30924079	2.20061e-06	0.356164	0.00351404	0.300238	5.65746	MLM	FPM_BLUEs	Combined	Additive
q.FPM.Rec-4B	AX.184557621	4B	10404300	1.17428e-06	0.464041	0.0243769	-0.515183	5.93023	BLINK	FPM_BLUEs	Combined	Additive

## Sheet: GH_LPM
QTLs	SNP	Chr	Pos	P.value	MAF	H.B.P.Value	Effect	logP	Model	Trait	Trait_Main	Inh_Model
q.LPM_GH.Rec-3B	AX.184652123	3B	27935377	1.43592e-11	0.26	2.98082e-07	-0.294442	10.8429	BLINK	GH_LPM_BLUEs	Combined	Additive
	AX.184087424	3A	19364682	7.98905e-09	0.493333	8.29223e-05	-0.903668	8.09751	BLINK	GH_LPM_BLUEs	Combined	Additive

## Sheet: Multi_trait_stats
SNP	CHR	POS	Effects_Endpoint_2021	Effects_Endpoint_2022	Effects_FPM_2021	Effects_FPM_2022	Effects_Sq_Endpoint_2021	Effects_Sq_Endpoint_2022	Effects_Sq_FPM_2021	Effects_Sq_FPM_2022	ProbI_Endpoint_2021	ProbI_Endpoint_2022	ProbI_FPM_2021	ProbI_FPM_202
AX.184336005	1A	582147	0.00045976	0.000591206	0.000421082	0.000310429	2.11e-07	3.5e-07	1.77e-07	9.64e-08	4.8e-05	5.02e-05	4.93e-05	4.8e-05
AX.184290617	1A	602316	-0.000779999	-0.000599061	-6.37751e-05	-9.0075e-05	6.08e-07	3.59e-07	4.07e-09	8.11e-09	4.76e-05	4.89e-05	4.86e-05	4.89e-05
AX.184358513	1A	622217	-0.000463951	-0.000509808	-0.000131079	-1.16981e-05	2.15e-07	2.6e-07	1.72e-08	1.37e-10	4.79e-05	4.87e-05	4.91e-05	4.95e-05
AX.184669805	1A	623114	3.46699e-05	4.08648e-05	-0.000164531	-3.50475e-05	1.2e-09	1.67e-09	2.71e-08	1.23e-09	4.81e-05	4.92e-05	4.89e-05	4.78e-05
AX.184097196	1A	633506	-1.91696e-05	-7.86419e-05	-0.000141919	2.39233e-05	3.67e-10	6.18e-09	2.01e-08	5.72e-10	4.79e-05	4.96e-05	4.81e-05	5.06e-05
AX.184521044	1A	639262	-0.000453169	-0.000767996	0.000148406	0.000105568	2.05e-07	5.9e-07	2.2e-08	1.11e-08	4.74e-05	4.89e-05	4.82e-05	4.81e-05
AX.184729346	1A	670279	0.000435069	0.000440115	0.000181266	0.000187278	1.89e-07	1.94e-07	3.29e-08	3.51e-08	4.81e-05	4.7e-05	4.85e-05	4.98e-05
AX.184779379	1A	712870	-0.00217131	-0.0031346	-0.000532795	-1.91737e-05	4.71e-06	9.83e-06	2.84e-07	3.68e-10	4.77e-05	4.91e-05	4.8e-05	4.93e-05
AX.184838269	1A	723159	-9.30643e-05	-3.40933e-05	1.93567e-05	0.000250049	8.66e-09	1.16e-09	3.75e-10	6.25e-08	4.85e-05	4.8e-05	4.72e-05	4.88e-05
AX.184156867	1A	841987	-0.000824276	-0.00129666	2.27448e-05	6.10771e-05	6.79e-07	1.68e-06	5.17e-10	3.73e-09	4.78e-05	4.91e-05	4.89e-05	4.94e-05
AX.184380901	1A	845289	-0.00105195	-0.00144571	-0.000232102	0.00018032	1.11e-06	2.09e-06	5.39e-08	3.25e-08	4.8e-05	4.81e-05	4.77e-05	4.75e-05
AX.184070632	1A	957152	0.000758627	0.00138024	4.5732e-05	-5.16994e-05	5.76e-07	1.91e-06	2.09e-09	2.67e-09	4.8e-05	4.79e-05	4.83e-05	4.87e-05
AX.184434259	1A	962563	0.000229046	-0.000119062	0.000135082	-8.296e-05	5.25e-08	1.42e-08	1.82e-08	6.88e-09	4.75e-05	4.75e-05	4.67e-05	4.53e-05
AX.184066228	1A	980330	-0.000198543	-0.000182211	0.000703277	0.000461753	3.94e-08	3.32e-08	4.95e-07	2.13e-07	4.84e-05	4.79e-05	4.82e-05	4.85e-05
AX.184380897	1A	1021308	8.30207e-05	0.000269077	0.000181683	2.15916e-05	6.89e-09	7.24e-08	3.3e-08	4.66e-10	4.81e-05	4.9e-05	4.78e-05	4.92e-05
AX.184907259	1A	1106771	5.28551e-05	-0.000193106	-2.40264e-05	-1.78745e-05	2.79e-09	3.73e-08	5.77e-10	3.19e-10	4.82e-05	4.83e-05	4.85e-05	4.9e-05
AX.184434980	1A	1134799	-7.70166e-05	-2.1916e-05	-0.000452538	-0.00042211	5.93e-09	4.8e-10	2.05e-07	1.78e-07	4.77e-05	4.76e-05	4.99e-05	4.77e-05
AX.184494380	1A	1141058	2.52025e-05	0.000152666	-3.78733e-05	0.00011846	6.35e-10	2.33e-08	1.43e-09	1.4e-08	4.75e-05	4.71e-05	4.82e-05	5.08e-05
AX.184712042	1A	1189463	0.00076222	0.000542262	0.000564356	0.000379311	5.81e-07	2.94e-07	3.18e-07	1.44e-07	4.81e-05	4.83e-05	4.78e-05	4.83e-05
AX.184842572	1A	1202295	0.000427919	0.000769256	0.000278696	0.000243301	1.83e-07	5.92e-07	7.77e-08	5.92e-08	4.82e-05	4.81e-05	4.72e-05	4.54e-05
AX.184184537	1A	1271077	0.00101616	0.000613271	0.000100268	-0.000123904	1.03e-06	3.76e-07	1.01e-08	1.54e-08	4.82e-05	4.94e-05	4.94e-05	4.57e-05
AX.184058209	1A	1292086	-0.00188766	-0.00247317	-0.000180778	0.000133561	3.56e-06	6.12e-06	3.27e-08	1.78e-08	4.82e-05	4.93e-05	4.68e-05	4.72e-05
AX.184224919	1A	1312519	-0.000406477	-0.000679643	6.55712e-05	0.000159128	1.65e-07	4.62e-07	4.3e-09	2.53e-08	4.77e-05	4.64e-05	4.82e-05	4.75e-05
AX.184494376	1A	1419271	-0.000882722	-0.00110295	-0.000278645	4.16155e-05	7.79e-07	1.22e-06	7.76e-08	1.73e-09	4.75e-05	4.77e-05	4.86e-05	4.91e-05
AX.184911595	1A	1461327	0.000535933	0.00112619	2.8534e-05	-0.000234492	2.87e-07	1.27e-06	8.14e-10	5.5e-08	4.8e-05	4.94e-05	4.8e-05	4.5e-05
AX.184455561	1A	1471363	-0.000190598	-0.000372471	-0.000231784	-0.00023274	3.63e-08	1.39e-07	5.37e-08	5.42e-08	4.8e-05	4.84e-05	4.8e-05	5.05e-05
AX.184279319	1A	1485533	-0.00035187	-0.000274086	-0.000131102	-0.000152627	1.24e-07	7.51e-08	1.72e-08	2.33e-08	4.83e-05	4.84e-05	4.86e-05	4.74e-05
AX.184051311	1A	1521078	-0.001159	-0.00128785	6.66319e-05	-3.68807e-05	1.34e-06	1.66e-06	4.44e-09	1.36e-09	4.81e-05	4.69e-05	4.8e-05	4.8e-05
AX.184413656	1A	1556018	0.00113108	0.0010156	0.000197757	0.000255311	1.28e-06	1.03e-06	3.91e-08	6.52e-08	4.81e-05	4.79e-05	4.71e-05	4.54e-05
AX.184925522	1A	1603815	5.42823e-06	-0.000176329	0.000156277	0.000287901	2.95e-11	3.11e-08	2.44e-08	8.29e-08	4.79e-05	4.84e-05	4.76e-05	5.06e-05
AX.184623506	1A	1669414	-0.000791343	-0.000819447	0.000245516	0.000234005	6.26e-07	6.71e-07	6.03e-08	5.48e-08	4.85e-05	4.74e-05	4.51e-05	4.62e-05
AX.184194302	1A	1682601	0.000553711	0.000424195	-8.98137e-05	-0.000159075	3.07e-07	1.8e-07	8.07e-09	2.53e-08	4.8e-05	5.03e-05	4.88e-05	4.96e-05
AX.184554076	1A	1682810	0.000156736	0.000425191	-0.000318701	-0.000263068	2.46e-08	1.81e-07	1.02e-07	6.92e-08	4.74e-05	4.74e-05	4.77e-05	4.83e-05
AX.184529660	1A	1745121	0.000669794	0.000776207	-0.000251805	-8.46117e-05	4.49e-07	6.02e-07	6.34e-08	7.16e-09	4.8e-05	4.71e-05	4.83e-05	4.75e-05
AX.184930229	1A	1754903	-0.00150434	-0.000981692	-0.000616277	-3.76111e-05	2.26e-06	9.64e-07	3.8e-07	1.41e-09	4.83e-05	4.67e-05	4.85e-05	4.55e-05
AX.184335989	1A	1764869	-0.000260777	-0.000125234	7.72617e-05	0.000205639	6.8e-08	1.57e-08	5.97e-09	4.23e-08	4.8e-05	4.85e-05	4.88e-05	5.02e-05
AX.184184529	1A	1790456	0.000448732	-0.000103544	0.000526781	0.000365597	2.01e-07	1.07e-08	2.77e-07	1.34e-07	4.82e-05	4.85e-05	4.78e-05	4.97e-05
AX.184301860	1A	1826564	-0.000472674	-0.00113811	-0.000108242	8.49642e-05	2.23e-07	1.3e-06	1.17e-08	7.22e-09	4.79e-05	4.97e-05	4.83e-05	4.72e-05
AX.184611314	1A	1886172	-0.000781152	-0.000168007	-6.0711e-05	3.98383e-05	6.1e-07	2.82e-08	3.69e-09	1.59e-09	4.82e-05	4.72e-05	4.78e-05	4.42e-05
AX.184380883	1A	1905944	-0.000419383	0.000182142	-0.000176149	-8.71144e-05	1.76e-07	3.32e-08	3.1e-08	7.59e-09	4.86e-05	4.87e-05	4.9e-05	4.49e-05
AX.184045229	1A	1981474	0.00038216	0.00045182	-0.000298632	-0.000146257	1.46e-07	2.04e-07	8.92e-08	2.14e-08	4.78e-05	4.97e-05	4.78e-05	4.97e-05
AX.184538016	1A	1985451	-0.00074914	-0.00150275	-0.000122859	9.42838e-05	5.61e-07	2.26e-06	1.51e-08	8.89e-09	4.79e-05	4.97e-05	4.93e-05	4.72e-05
AX.184445400	1A	1985754	-0.000392814	-0.000454991	-0.000136831	-0.00017832	1.54e-07	2.07e-07	1.87e-08	3.18e-08	4.85e-05	4.81e-05	4.8e-05	4.83e-05
AX.184139966	1A	1989189	-0.000360911	-0.000417314	5.60111e-06	-0.000109512	1.3e-07	1.74e-07	3.14e-11	1.2e-08	4.86e-05	4.77e-05	4.77e-05	4.54e-05
AX.184455552	1A	2009298	-0.000427211	-0.000302024	-0.000241889	-0.000156031	1.83e-07	9.12e-08	5.85e-08	2.43e-08	4.9e-05	4.76e-05	4.77e-05	4.86e-05
AX.184124426	1A	2034478	-0.00204389	-0.00170643	-0.000168897	2.75539e-05	4.18e-06	2.91e-06	2.85e-08	7.59e-10	4.76e-05	4.84e-05	4.93e-05	4.95e-05
AX.184075406	1A	2066385	-8.46792e-05	-7.47158e-05	-3.00273e-06	-1.01713e-05	7.17e-09	5.58e-09	9.02e-12	1.03e-10	4.82e-05	4.82e-05	4.58e-05	4.9e-05
AX.184335981	1A	2084514	-0.000433773	-0.00100369	-3.20864e-05	-1.77595e-06	1.88e-07	1.01e-06	1.03e-09	3.15e-12	4.85e-05	4.74e-05	4.7e-05	4.59e-05
AX.184402820	1A	2138248	-0.000180576	-0.000441743	9.80664e-05	0.000154755	3.26e-08	1.95e-07	9.62e-09	2.39e-08	4.81e-05	4.67e-05	5e-05	4.46e-05
AX.184856334	1A	2153771	0.000703826	0.000781011	-0.000154394	2.89951e-05	4.95e-07	6.1e-07	2.38e-08	8.41e-10	4.86e-05	4.94e-05	4.97e-05	5.11e-05
AX.184584244	1A	2163543	0.00172389	0.00143264	-1.31091e-05	-8.63943e-05	2.97e-06	2.05e-06	1.72e-10	7.46e-09	4.81e-05	4.79e-05	4.8e-05	4.96e-05
AX.184521029	1A	2221303	-4.02157e-05	6.3879e-05	-3.54553e-05	-0.000143093	1.62e-09	4.08e-09	1.26e-09	2.05e-08	4.85e-05	4.81e-05	4.84e-05	4.73e-05
AX.184224905	1A	2256781	-0.000151843	-0.000202945	0.0002475	0.000171068	2.31e-08	4.12e-08	6.13e-08	2.93e-08	4.8e-05	4.71e-05	4.99e-05	4.86e-05
AX.184660701	1A	2262971	-0.000230124	-0.000489652	-0.000391735	-0.000248029	5.3e-08	2.4e-07	1.53e-07	6.15e-08	4.8e-05	4.8e-05	4.87e-05	4.8e-05
AX.184858333	1A	2270174	-0.000693048	-0.000146368	-0.000170033	-3.49722e-05	4.8e-07	2.14e-08	2.89e-08	1.22e-09	4.79e-05	4.93e-05	4.63e-05	4.87e-05
AX.184887167	1A	2286837	0.00113731	0.00072529	-6.21279e-05	-9.70777e-05	1.29e-06	5.26e-07	3.86e-09	9.42e-09	4.81e-05	4.73e-05	4.88e-05	4.8e-05
AX.184916075	1A	2292724	-0.000885399	-0.000447798	-0.000241846	0.000167466	7.84e-07	2.01e-07	5.85e-08	2.8e-08	4.82e-05	4.76e-05	4.76e-05	4.9e-05
AX.184257380	1A	2311428	-0.000797961	-0.000777139	6.87616e-05	-0.000169219	6.37e-07	6.04e-07	4.73e-09	2.86e-08	4.82e-05	4.87e-05	4.93e-05	4.89e-05
AX.184091241	1A	2342220	0.000578019	0.000187588	0.000305902	0.000228971	3.34e-07	3.52e-08	9.36e-08	5.24e-08	4.83e-05	4.7e-05	4.89e-05	4.67e-05
AX.184925517	1A	2355405	0.00048313	0.000992079	-3.38092e-05	-8.74845e-05	2.33e-07	9.84e-07	1.14e-09	7.65e-09	4.75e-05	4.88e-05	4.72e-05	4.68e-05
AX.184257377	1A	2392534	-8.68744e-05	-0.000309444	-2.4402e-05	-0.000193998	7.55e-09	9.58e-08	5.95e-10	3.76e-08	4.82e-05	4.91e-05	4.78e-05	4.94e-05
AX.184576963	1A	2431075	-0.000358868	-0.000580501	-0.000103554	0.000128427	1.29e-07	3.37e-07	1.07e-08	1.65e-08	4.79e-05	4.86e-05	4.8e-05	4.75e-05
AX.184070623	1A	2434193	-0.00157319	-0.00152012	-0.000291602	-0.000102527	2.47e-06	2.31e-06	8.5e-08	1.05e-08	4.78e-05	4.7e-05	4.74e-05	4.77e-05
AX.184660700	1A	2466084	0.00150077	0.00104998	0.00018862	-0.000241773	2.25e-06	1.1e-06	3.56e-08	5.85e-08	4.79e-05	4.73e-05	4.83e-05	4.82e-05
AX.184724032	1A	2480522	7.54638e-06	-0.000577114	0.000129869	8.10198e-05	5.69e-11	3.33e-07	1.69e-08	6.56e-09	4.86e-05	4.73e-05	4.87e-05	4.78e-05
AX.184035860	1A	2556703	-0.00123725	-0.000510601	-0.000495293	-0.000377364	1.53e-06	2.61e-07	2.45e-07	1.42e-07	4.85e-05	4.87e-05	4.76e-05	4.96e-05
AX.184224898	1A	2575453	5.91848e-05	1.49331e-05	0.000101181	0.000201119	3.5e-09	2.23e-10	1.02e-08	4.04e-08	4.83e-05	4.72e-05	4.77e-05	4.85e-05
AX.184313373	1A	2578243	-0.000711229	-0.00106672	0.00037274	0.000337228	5.06e-07	1.14e-06	1.39e-07	1.14e-07	4.84e-05	4.74e-05	4.81e-05	4.8e-05
AX.184702920	1A	2589407	-1.24645e-05	-1.37319e-05	0.000275822	0.000326838	1.55e-10	1.89e-10	7.61e-08	1.07e-07	4.77e-05	4.66e-05	4.77e-05	4.62e-05
AX.184598186	1A	2591399	-6.88428e-05	-0.000491509	0.000724847	0.00060745	4.74e-09	2.42e-07	5.25e-07	3.69e-07	4.81e-05	4.85e-05	4.6e-05	5.15e-05
AX.184391886	1A	2621425	-0.00172115	-0.00162555	0.000121656	0.000343664	2.96e-06	2.64e-06	1.48e-08	1.18e-07	4.82e-05	4.85e-05	4.79e-05	5.1e-05
AX.184347181	1A	2678600	0.000865147	0.00201392	-0.000979181	-0.00069891	7.48e-07	4.06e-06	9.59e-07	4.88e-07	4.81e-05	4.96e-05	4.86e-05	4.89e-05
AX.184268236	1A	2688927	-0.000865825	-0.000718816	0.000316653	0.00026522	7.5e-07	5.17e-07	1e-07	7.03e-08	4.82e-05	4.74e-05	4.88e-05	4.71e-05
AX.184324844	1A	2708253	0.000529295	0.00043587	0.000307536	4.58888e-05	2.8e-07	1.9e-07	9.46e-08	2.11e-09	4.83e-05	4.59e-05	4.76e-05	4.7e-05
AX.184347179	1A	2721994	0.000113492	-0.000766514	0.000494664	0.000487194	1.29e-08	5.88e-07	2.45e-07	2.37e-07	4.76e-05	4.8e-05	4.61e-05	4.57e-05
AX.184165831	1A	2727645	3.4162e-05	0.000472527	-0.000250442	-0.000260521	1.17e-09	2.23e-07	6.27e-08	6.79e-08	4.82e-05	4.88e-05	4.82e-05	4.94e-05
AX.184156834	1A	2748524	0.00105897	0.00180265	-7.8207e-05	5.41747e-05	1.12e-06	3.25e-06	6.12e-09	2.93e-09	4.79e-05	4.83e-05	4.62e-05	4.37e-05
AX.184475504	1A	2773198	-0.00024213	-0.00047495	-0.00023285	-9.35778e-05	5.86e-08	2.26e-07	5.42e-08	8.76e-09	4.78e-05	4.88e-05	4.84e-05	4.63e-05
AX.184139956	1A	2787924	0.000204009	-0.000114721	-0.000139587	-0.000382972	4.16e-08	1.32e-08	1.95e-08	1.47e-07	4.82e-05	4.91e-05	4.79e-05	5.15e-05
AX.184485105	1A	2791190	-0.000143299	-0.000526362	8.23612e-05	-9.75191e-05	2.05e-08	2.77e-07	6.78e-09	9.51e-09	4.76e-05	4.67e-05	4.88e-05	4.73e-05
AX.184279292	1A	2840454	-0.000141273	0.000180272	-0.000329688	-0.000220657	2e-08	3.25e-08	1.09e-07	4.87e-08	4.83e-05	4.95e-05	4.75e-05	5.12e-05
AX.184066211	1A	2859214	0.000398295	5.10834e-05	-0.00023502	-0.000179898	1.59e-07	2.61e-09	5.52e-08	3.24e-08	4.8e-05	4.69e-05	4.69e-05	4.98e-05
AX.184268232	1A	2889289	-9.68421e-05	0.00034586	-0.000388641	-0.000408567	9.38e-09	1.2e-07	1.51e-07	1.67e-07	4.82e-05	4.87e-05	4.87e-05	4.64e-05
AX.184184503	1A	2892220	0.00012129	0.000332441	0.000222948	0.000108577	1.47e-08	1.11e-07	4.97e-08	1.18e-08	4.75e-05	4.76e-05	4.96e-05	5.01e-05
AX.184617406	1A	2926593	0.000553459	0.000839178	-0.000287057	-0.000246174	3.06e-07	7.04e-07	8.24e-08	6.06e-08	4.79e-05	4.69e-05	4.96e-05	4.71e-05
AX.184194282	1A	2968229	-0.000151277	8.60708e-05	-0.000150867	-8.1959e-05	2.29e-08	7.41e-09	2.28e-08	6.72e-09	4.81e-05	4.99e-05	4.8e-05	4.63e-05
AX.184955090	1A	3017871	-0.000905827	-0.000866314	0.000100831	0.000115864	8.21e-07	7.51e-07	1.02e-08	1.34e-08	4.86e-05	4.79e-05	4.9e-05	4.67e-05
AX.184660696	1A	3019079	0.000213029	0.000648275	-0.00034116	-9.53443e-05	4.54e-08	4.2e-07	1.16e-07	9.09e-09	4.79e-05	4.85e-05	4.74e-05	4.86e-05
AX.184165862	1A	3028957	-0.000130797	-9.76834e-05	0.000316658	0.000280386	1.71e-08	9.54e-09	1e-07	7.86e-08	4.82e-05	4.78e-05	4.86e-05	4.75e-05
AX.184091252	1A	3037095	-0.000546616	-0.000390124	-0.0001788	-0.000220569	2.99e-07	1.52e-07	3.2e-08	4.87e-08	4.83e-05	4.61e-05	4.82e-05	4.71e-05
AX.184413675	1A	3107051	-0.000412613	-0.000125353	-0.000234125	-0.000106813	1.7e-07	1.57e-08	5.48e-08	1.14e-08	4.8e-05	4.88e-05	4.79e-05	4.84e-05
AX.184611321	1A	3159597	6.67556e-05	-0.000139044	0.000141344	0.000190153	4.46e-09	1.93e-08	2e-08	3.62e-08	4.81e-05	4.88e-05	4.92e-05	4.75e-05
AX.184611323	1A	3201317	-0.000414348	-0.000758834	0.000346082	6.74199e-05	1.72e-07	5.76e-07	1.2e-07	4.55e-09	4.89e-05	4.84e-05	4.88e-05	4.81e-05
AX.184290624	1A	3207031	0.00100462	-8.71712e-05	0.000667968	0.000429047	1.01e-06	7.6e-09	4.46e-07	1.84e-07	4.83e-05	4.95e-05	4.82e-05	4.9e-05
AX.184175035	1A	3225179	0.00023323	0.000475446	0.000103634	-5.54391e-05	5.44e-08	2.26e-07	1.07e-08	3.07e-09	4.83e-05	4.74e-05	4.71e-05	4.53e-05
AX.184617430	1A	3259523	-0.000360397	-0.000275554	-0.000123812	-0.000119032	1.3e-07	7.59e-08	1.53e-08	1.42e-08	4.8e-05	4.8e-05	4.69e-05	4.95e-05
AX.184132122	1A	3274881	7.77117e-05	0.00035178	-4.65418e-05	7.98848e-05	6.04e-09	1.24e-07	2.17e-09	6.38e-09	4.81e-05	4.73e-05	4.78e-05	4.98e-05
AX.184022785	1A	3330715	0.00059127	0.000213509	0.000187232	-7.26775e-05	3.5e-07	4.56e-08	3.51e-08	5.28e-09	4.84e-05	4.83e-05	4.84e-05	5.05e-05
AX.184629331	1A	3390748	0.000690624	0.000200829	0.000538197	0.000350369	4.77e-07	4.03e-08	2.9e-07	1.23e-07	4.83e-05	4.88e-05	4.82e-05	5.18e-05
AX.184494394	1A	3449993	0.000226524	0.000158981	3.77244e-05	0.000130539	5.13e-08	2.53e-08	1.42e-09	1.7e-08	4.82e-05	4.75e-05	4.77e-05	4.72e-05
AX.184268277	1A	3455558	0.000153977	0.000245007	-0.000187904	1.66e-06	2.37e-08	6e-08	3.53e-08	2.76e-12	4.79e-05	5.11e-05	4.85e-05	4.71e-05
AX.184369668	1A	3484664	0.00160317	0.00123284	0.000624028	0.000151723	2.57e-06	1.52e-06	3.89e-07	2.3e-08	4.84e-05	4.64e-05	4.71e-05	4.8e-05
AX.184503669	1A	3486006	4.73931e-05	-0.00037472	0.000367064	0.000357403	2.25e-09	1.4e-07	1.35e-07	1.28e-07	4.79e-05	4.96e-05	4.93e-05	4.95e-05
AX.184930244	1A	3508315	0.000747707	0.000429777	0.000728639	0.000446511	5.59e-07	1.85e-07	5.31e-07	1.99e-07	4.81e-05	5.01e-05	4.71e-05	4.76e-05
AX.184561934	1A	3554443	0.00103183	9.01455e-05	0.000703656	0.000434096	1.06e-06	8.13e-09	4.95e-07	1.88e-07	4.82e-05	4.82e-05	4.8e-05	4.67e-05
AX.184847068	1A	3561802	2.09457e-05	-0.000160042	-8.26524e-05	-7.59709e-06	4.39e-10	2.56e-08	6.83e-09	5.77e-11	4.73e-05	4.92e-05	4.88e-05	4.82e-05
AX.184455581	1A	3610060	-0.000405981	-0.000331	-0.000234227	-8.08756e-05	1.65e-07	1.1e-07	5.49e-08	6.54e-09	4.87e-05	5e-05	4.93e-05	4.63e-05
AX.184194332	1A	3625287	-0.000110322	0.000237768	-3.43445e-05	0.000202293	1.22e-08	5.65e-08	1.18e-09	4.09e-08	4.83e-05	4.8e-05	4.85e-05	4.73e-05
AX.184655838	1A	3625791	0.000133806	-1.61824e-05	0.000100094	-8.71053e-05	1.79e-08	2.62e-10	1e-08	7.59e-09	4.84e-05	4.99e-05	4.9e-05	4.88e-05
AX.184887183	1A	3639547	-0.000134454	-9.65423e-05	-0.000254659	-0.000265288	1.81e-08	9.32e-09	6.49e-08	7.04e-08	4.79e-05	4.88e-05	4.74e-05	4.98e-05
AX.184521060	1A	3662829	-0.00120234	-0.00153912	-8.33025e-05	-0.000107447	1.45e-06	2.37e-06	6.94e-09	1.15e-08	4.83e-05	4.82e-05	4.69e-05	4.94e-05
AX.184660715	1A	3673925	0.000771516	0.000773388	0.000399585	0.000319436	5.95e-07	5.98e-07	1.6e-07	1.02e-07	4.79e-05	4.9e-05	4.9e-05	5.02e-05
AX.184435002	1A	3703055	-0.000500608	0.000386622	-0.000566211	-0.0003222	2.51e-07	1.49e-07	3.21e-07	1.04e-07	4.84e-05	4.69e-05	4.66e-05	4.94e-05
AX.184435003	1A	3705503	-0.000316607	-0.000292906	-0.000112417	-3.30479e-05	1e-07	8.58e-08	1.26e-08	1.09e-09	4.8e-05	4.9e-05	4.71e-05	4.98e-05
AX.184117255	1A	3749708	-0.000194748	-0.000188774	2.0386e-05	5.80422e-05	3.79e-08	3.56e-08	4.16e-10	3.37e-09	4.78e-05	4.8e-05	4.76e-05	5.03e-05
AX.184058221	1A	3762977	0.000426261	0.000196334	0.00082978	0.000661994	1.82e-07	3.85e-08	6.89e-07	4.38e-07	4.82e-05	4.79e-05	4.98e-05	5.07e-05
AX.184025896	1A	3764355	-0.000755272	-6.06259e-05	-0.000809734	-0.000610857	5.7e-07	3.68e-09	6.56e-07	3.73e-07	4.83e-05	4.78e-05	4.83e-05	4.72e-05
AX.184347225	1A	3769123	0.000659972	-0.000140088	0.00049782	0.000382304	4.36e-07	1.96e-08	2.48e-07	1.46e-07	4.83e-05	4.87e-05	4.99e-05	4.98e-05
AX.184324905	1A	3782986	8.98549e-05	-0.000728651	0.000606546	0.000392493	8.07e-09	5.31e-07	3.68e-07	1.54e-07	4.84e-05	4.89e-05	4.88e-05	4.63e-05
AX.184204372	1A	3820488	0.00109987	0.000693604	0.000248958	9.74636e-05	1.21e-06	4.81e-07	6.2e-08	9.5e-09	4.8e-05	4.87e-05	4.95e-05	4.88e-05
AX.184935093	1A	3825040	-0.000354402	-0.00036772	5.83779e-06	-0.000105062	1.26e-07	1.35e-07	3.41e-11	1.1e-08	4.76e-05	4.72e-05	4.8e-05	4.76e-05
AX.184204373	1A	3918623	0.00016535	6.38975e-05	0.000274625	0.000208064	2.73e-08	4.08e-09	7.54e-08	4.33e-08	4.85e-05	4.61e-05	4.99e-05	5.06e-05
AX.184546008	1A	3952525	-0.000802088	-0.000551002	-0.00034431	-0.000260149	6.43e-07	3.04e-07	1.19e-07	6.77e-08	4.79e-05	4.86e-05	4.78e-05	4.45e-05
AX.184257423	1A	3960757	-0.000263803	-0.00044574	6.90756e-05	5.7654e-05	6.96e-08	1.99e-07	4.77e-09	3.32e-09	4.79e-05	4.64e-05	4.84e-05	4.85e-05
AX.184940044	1A	4003095	-0.000525723	0.000260147	-0.000621856	-0.000447122	2.76e-07	6.77e-08	3.87e-07	2e-07	4.81e-05	4.96e-05	4.7e-05	4.61e-05
AX.184465590	1A	4021108	-1.5042e-06	0.000161604	-0.00036917	-0.000285944	2.26e-12	2.61e-08	1.36e-07	8.18e-08	4.83e-05	4.84e-05	4.82e-05	4.74e-05
AX.184103467	1A	4126491	0.00097551	0.00098486	0.000395409	5.70121e-05	9.52e-07	9.7e-07	1.56e-07	3.25e-09	4.85e-05	4.77e-05	4.78e-05	5.06e-05
AX.184184565	1A	4130377	0.000349622	0.000373695	0.000154621	0.00016333	1.22e-07	1.4e-07	2.39e-08	2.67e-08	4.84e-05	5e-05	4.75e-05	4.95e-05
AX.184085645	1A	4141413	0.000295892	0.000231076	0.000369302	0.000279653	8.76e-08	5.34e-08	1.36e-07	7.82e-08	4.78e-05	4.82e-05	4.81e-05	4.75e-05
AX.184475576	1A	4150969	-0.000160083	6.94209e-05	0.000125881	0.000340305	2.56e-08	4.82e-09	1.58e-08	1.16e-07	4.78e-05	4.76e-05	4.84e-05	4.85e-05
AX.184336033	1A	4175117	0.00111233	0.00086395	0.000581546	0.000335683	1.24e-06	7.46e-07	3.38e-07	1.13e-07	4.84e-05	4.72e-05	4.83e-05	4.61e-05
AX.184512555	1A	4237458	-0.000309119	-0.000527795	-1.99579e-05	2.81027e-05	9.56e-08	2.79e-07	3.98e-10	7.9e-10	4.74e-05	4.83e-05	4.66e-05	5.17e-05
AX.184494410	1A	4285506	-6.02799e-05	-0.000106096	0.00019634	4.53345e-06	3.63e-09	1.13e-08	3.85e-08	2.06e-11	4.79e-05	4.8e-05	4.81e-05	4.7e-05
AX.184838638	1A	4297053	-0.000721329	-0.000469858	-0.000602466	-0.000110531	5.2e-07	2.21e-07	3.63e-07	1.22e-08	4.81e-05	4.89e-05	4.86e-05	4.98e-05
AX.184887190	1A	4336743	0.00247139	0.00114775	0.000989011	0.000487836	6.11e-06	1.32e-06	9.78e-07	2.38e-07	4.81e-05	4.73e-05	4.83e-05	4.57e-05
AX.184358535	1A	4341557	6.01349e-05	0.000475009	-0.000301402	-0.000130839	3.62e-09	2.26e-07	9.08e-08	1.71e-08	4.77e-05	4.87e-05	4.84e-05	4.66e-05
AX.184358536	1A	4423406	-0.000168006	-2.08577e-05	-0.000493071	-0.00036234	2.82e-08	4.35e-10	2.43e-07	1.31e-07	4.8e-05	4.98e-05	4.7e-05	4.78e-05
AX.184369690	1A	4445239	-0.000239689	5.52855e-05	-7.87592e-05	-5.31029e-05	5.75e-08	3.06e-09	6.2e-09	2.82e-09	4.77e-05	4.68e-05	4.85e-05	4.63e-05
AX.184045246	1A	4529021	0.000128728	-5.33569e-05	0.000286188	-4.03273e-05	1.66e-08	2.85e-09	8.19e-08	1.63e-09	4.8e-05	4.8e-05	4.73e-05	4.84e-05
AX.184538049	1A	4678171	0.00141008	0.000724878	0.000648409	0.000242248	1.99e-06	5.25e-07	4.2e-07	5.87e-08	4.82e-05	4.99e-05	4.96e-05	4.37e-05
AX.184347238	1A	4722113	0.000131739	2.54686e-05	-0.00016183	-0.000203851	1.74e-08	6.49e-10	2.62e-08	4.16e-08	4.83e-05	4.77e-05	4.77e-05	4.72e-05
AX.184783724	1A	4733300	-0.000447456	-0.000853084	-0.000334565	-0.000421306	2e-07	7.28e-07	1.12e-07	1.77e-07	4.77e-05	4.82e-05	4.82e-05	4.8e-05
AX.184845003	1A	4736287	-0.000374503	3.26745e-06	-0.000237964	2.43067e-05	1.4e-07	1.07e-11	5.66e-08	5.91e-10	4.86e-05	4.8e-05	4.82e-05	4.55e-05
AX.184148183	1A	4751603	-9.01188e-05	0.000105487	-0.00037371	-0.000224276	8.12e-09	1.11e-08	1.4e-07	5.03e-08	4.83e-05	4.93e-05	4.79e-05	4.8e-05
AX.184577004	1A	4888274	0.00100298	0.000839946	0.000404027	0.0001498	1.01e-06	7.06e-07	1.63e-07	2.24e-08	4.83e-05	4.8e-05	4.77e-05	4.6e-05
AX.184257446	1A	4932317	-0.000994211	-0.000809261	-0.000399416	-0.000431534	9.88e-07	6.55e-07	1.6e-07	1.86e-07	4.82e-05	4.89e-05	4.75e-05	4.64e-05
AX.184184583	1A	5086814	0.00100527	0.000478085	0.000663882	0.000421087	1.01e-06	2.29e-07	4.41e-07	1.77e-07	4.76e-05	4.85e-05	4.9e-05	4.84e-05
AX.184967787	1A	5172426	5.73406e-05	-0.000245716	0.000537834	0.000347259	3.29e-09	6.04e-08	2.89e-07	1.21e-07	4.83e-05	4.82e-05	4.79e-05	4.6e-05
AX.184380932	1A	5208526	-0.00102599	-0.000885106	-0.000171479	-0.000239162	1.05e-06	7.83e-07	2.94e-08	5.72e-08	4.8e-05	4.67e-05	4.83e-05	4.86e-05
AX.184455615	1A	5262568	-5.62243e-06	0.000325943	-7.48961e-05	0.00010702	3.16e-11	1.06e-07	5.61e-09	1.15e-08	4.82e-05	4.88e-05	4.76e-05	4.54e-05
AX.184880069	1A	5268390	4.00368e-05	2.67691e-06	-0.000467171	-0.000367349	1.6e-09	7.17e-12	2.18e-07	1.35e-07	4.81e-05	4.74e-05	4.83e-05	4.74e-05
AX.184790867	1A	5276923	0.000564798	0.000295368	0.000626071	0.000358858	3.19e-07	8.72e-08	3.92e-07	1.29e-07	4.82e-05	4.79e-05	4.62e-05	4.84e-05
AX.184538057	1A	5277277	0.000387379	0.00034673	-0.000325382	-0.000360134	1.5e-07	1.2e-07	1.06e-07	1.3e-07	4.84e-05	4.78e-05	4.79e-05	4.73e-05
AX.184214674	1A	5282593	0.00129276	0.00102441	0.000362202	0.000125904	1.67e-06	1.05e-06	1.31e-07	1.59e-08	4.83e-05	4.74e-05	4.73e-05	4.69e-05
AX.184194364	1A	5317721	0.000756638	0.000629396	-0.000578531	-0.000452176	5.73e-07	3.96e-07	3.35e-07	2.04e-07	4.77e-05	4.89e-05	4.88e-05	4.83e-05
AX.184132143	1A	5371858	2.47135e-05	0.000357268	-0.00013009	-9.52533e-05	6.11e-10	1.28e-07	1.69e-08	9.07e-09	4.81e-05	4.7e-05	4.83e-05	5.13e-05
AX.184032300	1A	5455002	0.000358197	0.000262258	0.000357954	0.000120081	1.28e-07	6.88e-08	1.28e-07	1.44e-08	4.87e-05	4.79e-05	4.81e-05	5.06e-05
AX.184950098	1A	5458184	-1.5261e-05	0.000125199	1.01873e-05	-0.000117633	2.33e-10	1.57e-08	1.04e-10	1.38e-08	4.82e-05	4.81e-05	4.72e-05	4.62e-05
AX.184465616	1A	5463854	-0.000252784	-0.000168236	-0.000121044	-0.000380159	6.39e-08	2.83e-08	1.47e-08	1.45e-07	4.8e-05	4.69e-05	4.89e-05	4.72e-05
AX.184838976	1A	5485680	-0.000296356	-0.000457602	0.000162358	-7.92698e-05	8.78e-08	2.09e-07	2.64e-08	6.28e-09	4.82e-05	5.02e-05	4.83e-05	4.85e-05
AX.184512564	1A	5487099	-6.62173e-05	-0.000242102	2.67391e-05	0.000384142	4.38e-09	5.86e-08	7.15e-10	1.48e-07	4.81e-05	4.95e-05	4.97e-05	4.85e-05
AX.184165894	1A	5511778	0.000638258	0.000110622	0.000397787	1.87526e-05	4.07e-07	1.22e-08	1.58e-07	3.52e-10	4.77e-05	4.85e-05	4.66e-05	4.59e-05
AX.184257460	1A	5618030	0.000128694	0.000534925	-0.000467463	-0.000439067	1.66e-08	2.86e-07	2.19e-07	1.93e-07	4.82e-05	4.92e-05	4.93e-05	4.98e-05
AX.184413718	1A	5647902	-1.20801e-05	0.000345479	5.99599e-05	0.000151087	1.46e-10	1.19e-07	3.6e-09	2.28e-08	4.81e-05	4.85e-05	4.66e-05	4.79e-05
AX.184224966	1A	5655590	-0.000299152	-0.000482172	-0.000302641	-0.000306941	8.95e-08	2.32e-07	9.16e-08	9.42e-08	4.78e-05	4.8e-05	4.85e-05	4.63e-05
AX.184424507	1A	5686458	-0.000633303	-0.000610402	-8.52706e-05	-1.11538e-05	4.01e-07	3.73e-07	7.27e-09	1.24e-10	4.81e-05	4.72e-05	4.84e-05	4.6e-05
AX.184204408	1A	5727928	-0.00081823	-0.000745341	-8.6716e-05	9.44148e-05	6.7e-07	5.56e-07	7.52e-09	8.91e-09	4.87e-05	4.8e-05	4.7e-05	4.63e-05
AX.184117277	1A	5789476	-0.000817359	-0.000505197	-0.000501595	-0.000384687	6.68e-07	2.55e-07	2.52e-07	1.48e-07	4.77e-05	4.91e-05	4.76e-05	4.66e-05
AX.184380941	1A	5828025	-0.000379495	-0.000377746	1.86377e-06	-0.00010797	1.44e-07	1.43e-07	3.47e-12	1.17e-08	4.81e-05	4.85e-05	4.86e-05	5.24e-05
AX.184066249	1A	5862094	0.000299613	0.000123622	0.000471303	0.000311966	8.98e-08	1.53e-08	2.22e-07	9.73e-08	4.85e-05	4.71e-05	4.91e-05	5.05e-05
AX.184110281	1A	5862761	-4.0458e-05	4.41762e-05	-0.000619453	-0.000373613	1.64e-09	1.95e-09	3.84e-07	1.4e-07	4.83e-05	4.97e-05	4.82e-05	4.65e-05
AX.184369716	1A	5952178	0.000694509	0.00108847	-0.000143939	-6.7806e-05	4.82e-07	1.18e-06	2.07e-08	4.6e-09	4.81e-05	4.83e-05	4.91e-05	4.89e-05
AX.123592521	1A	5989618	0.000523789	0.00128717	0.000244191	0.000329006	2.74e-07	1.66e-06	5.96e-08	1.08e-07	4.81e-05	4.96e-05	4.91e-05	4.42e-05
AX.184075438	1A	6009436	2.58833e-05	-0.000317559	0.000700406	0.000874254	6.7e-10	1.01e-07	4.91e-07	7.64e-07	4.81e-05	4.91e-05	4.61e-05	5.22e-05
AX.184034009	1A	6041594	-0.000306825	0.000157672	-0.000273714	-0.000324545	9.41e-08	2.49e-08	7.49e-08	1.05e-07	4.82e-05	4.9e-05	4.82e-05	4.88e-05
AX.184097236	1A	6047104	-0.000822537	-0.000511367	-0.000191683	7.65552e-05	6.77e-07	2.61e-07	3.67e-08	5.86e-09	4.8e-05	4.75e-05	4.76e-05	4.62e-05
AX.184204419	1A	6064127	0.000724502	0.00108929	0.000354219	0.000261307	5.25e-07	1.19e-06	1.25e-07	6.83e-08	4.8e-05	4.84e-05	4.81e-05	4.72e-05
AX.184424509	1A	6080049	0.000479453	0.000629046	0.00023114	0.000118912	2.3e-07	3.96e-07	5.34e-08	1.41e-08	4.8e-05	4.78e-05	4.75e-05	4.97e-05
AX.184554122	1A	6114132	-0.000650531	-0.00103719	-0.000303781	-0.000101193	4.23e-07	1.08e-06	9.23e-08	1.02e-08	4.79e-05	4.81e-05	4.77e-05	4.86e-05
AX.184849711	1A	6180636	0.000830601	9.91242e-05	0.00057289	0.000189695	6.9e-07	9.83e-09	3.28e-07	3.6e-08	4.8e-05	4.72e-05	4.82e-05	4.83e-05
AX.184902979	1A	6194163	0.00119348	0.000626104	0.000438439	0.000220901	1.42e-06	3.92e-07	1.92e-07	4.88e-08	4.82e-05	4.83e-05	4.82e-05	4.61e-05
AX.184686780	1A	6197597	0.00092229	0.00139946	-2.64571e-07	-5.57548e-05	8.51e-07	1.96e-06	7e-14	3.11e-09	4.85e-05	4.7e-05	4.84e-05	4.99e-05
AX.184369719	1A	6217912	0.000171775	-0.000688391	0.000457904	0.000232615	2.95e-08	4.74e-07	2.1e-07	5.41e-08	4.82e-05	4.73e-05	4.72e-05	4.95e-05
AX.184902981	1A	6236506	-0.000721135	-0.000488173	-0.000388188	2.77647e-05	5.2e-07	2.38e-07	1.51e-07	7.71e-10	4.79e-05	4.82e-05	4.82e-05	5.15e-05
AX.184110286	1A	6279696	0.000323969	-0.000108764	0.000219103	0.000110899	1.05e-07	1.18e-08	4.8e-08	1.23e-08	4.74e-05	4.89e-05	4.76e-05	4.76e-05
AX.184032304	1A	6357224	0.000309178	-0.000409783	0.00059291	0.000600837	9.56e-08	1.68e-07	3.52e-07	3.61e-07	4.77e-05	4.77e-05	4.85e-05	4.79e-05
AX.184475617	1A	6391983	-0.000478688	0.000309046	-0.000397821	-0.000241865	2.29e-07	9.55e-08	1.58e-07	5.85e-08	4.88e-05	4.87e-05	4.71e-05	4.89e-05
AX.184916114	1A	6392187	-4.446e-06	-0.000177565	0.000398125	0.000327735	1.98e-11	3.15e-08	1.59e-07	1.07e-07	4.77e-05	4.87e-05	4.64e-05	4.66e-05
AX.184650888	1A	6435519	0.00112839	0.00146837	0.000279981	-5.43726e-05	1.27e-06	2.16e-06	7.84e-08	2.96e-09	4.8e-05	4.8e-05	4.81e-05	4.79e-05
AX.184279407	1A	6443203	-9.79086e-05	9.16403e-05	1.95715e-05	-0.000247715	9.59e-09	8.4e-09	3.83e-10	6.14e-08	4.85e-05	4.74e-05	4.8e-05	4.54e-05
AX.184140039	1A	6447371	0.000541277	0.000839501	-0.000102999	-3.80217e-05	2.93e-07	7.05e-07	1.06e-08	1.45e-09	4.82e-05	4.83e-05	4.8e-05	4.89e-05
AX.184655857	1A	6485226	0.000369921	0.000551281	-0.000205678	-0.000196185	1.37e-07	3.04e-07	4.23e-08	3.85e-08	4.81e-05	4.81e-05	4.82e-05	4.64e-05
AX.89818987	1A	6494380	0.000215565	-1.25483e-05	0.000826768	0.000560373	4.65e-08	1.57e-10	6.84e-07	3.14e-07	4.83e-05	4.71e-05	4.97e-05	4.79e-05
AX.184204427	1A	6580125	0.00159146	0.00136853	0.000164164	8.31268e-05	2.53e-06	1.87e-06	2.69e-08	6.91e-09	4.84e-05	4.71e-05	4.77e-05	4.58e-05
AX.184862866	1A	6621773	-0.000629059	0.000166175	-0.000377835	-5.99666e-05	3.96e-07	2.76e-08	1.43e-07	3.6e-09	4.77e-05	4.75e-05	4.87e-05	4.9e-05
AX.184301943	1A	6657098	-4.77341e-05	-0.000167548	-0.000290449	-0.000284784	2.28e-09	2.81e-08	8.44e-08	8.11e-08	4.87e-05	4.7e-05	4.89e-05	4.63e-05
AX.184204430	1A	6669188	0.00036015	2.05748e-05	-0.000190294	-0.000288727	1.3e-07	4.23e-10	3.62e-08	8.34e-08	4.78e-05	4.99e-05	4.73e-05	4.81e-05
AX.184475620	1A	6670427	-0.000346817	-0.000351672	-0.000413235	-0.000309317	1.2e-07	1.24e-07	1.71e-07	9.57e-08	4.89e-05	4.99e-05	4.81e-05	4.79e-05
AX.184669835	1A	6677481	0.00100469	0.00086801	0.000373635	0.000223455	1.01e-06	7.53e-07	1.4e-07	4.99e-08	4.8e-05	4.82e-05	4.9e-05	5.01e-05
AX.184475623	1A	6725492	-8.26815e-05	-0.000477766	0.000460563	0.0003325	6.84e-09	2.28e-07	2.12e-07	1.11e-07	4.81e-05	4.75e-05	4.85e-05	4.92e-05
AX.184257485	1A	6859580	0.00058962	-0.000101294	0.000868823	0.00082302	3.48e-07	1.03e-08	7.55e-07	6.77e-07	4.81e-05	4.7e-05	4.91e-05	4.83e-05
AX.184369736	1A	6895302	-0.00045258	5.59241e-06	-0.00016277	-3.92154e-05	2.05e-07	3.13e-11	2.65e-08	1.54e-09	4.89e-05	4.75e-05	4.76e-05	4.62e-05
AX.184117295	1A	6902308	-0.000173661	-0.000349527	0.000188504	5.2604e-05	3.02e-08	1.22e-07	3.55e-08	2.77e-09	4.75e-05	4.8e-05	4.79e-05	4.78e-05
AX.184091295	1A	6972201	0.000303101	8.88861e-05	0.000160024	-8.65035e-05	9.19e-08	7.9e-09	2.56e-08	7.48e-09	4.82e-05	4.9e-05	4.82e-05	4.76e-05
AX.184085672	1A	6978373	-6.4853e-05	0.000176283	-0.000341697	-0.000150578	4.21e-09	3.11e-08	1.17e-07	2.27e-08	4.81e-05	4.92e-05	4.83e-05	4.75e-05
AX.184165918	1A	7028803	0.00108711	0.000943698	0.00019689	6.34274e-05	1.18e-06	8.91e-07	3.88e-08	4.02e-09	4.85e-05	4.54e-05	4.75e-05	5e-05
AX.184435062	1A	7145329	0.000323527	0.000164378	0.000261886	0.000125844	1.05e-07	2.7e-08	6.86e-08	1.58e-08	4.81e-05	4.78e-05	4.71e-05	5.07e-05
AX.184465640	1A	7157206	-0.00103567	-0.000665054	-8.29034e-05	-0.000206092	1.07e-06	4.42e-07	6.87e-09	4.25e-08	4.84e-05	4.7e-05	4.83e-05	4.89e-05
AX.184380978	1A	7179208	0.000813538	0.000541898	5.06661e-05	3.10149e-05	6.62e-07	2.94e-07	2.57e-09	9.62e-10	4.8e-05	4.89e-05	4.69e-05	5.02e-05
AX.184902995	1A	7237940	0.000512768	0.000312248	6.77698e-05	0.000306528	2.63e-07	9.75e-08	4.59e-09	9.4e-08	4.82e-05	4.75e-05	4.83e-05	4.98e-05
AX.184051340	1A	7296185	-0.000194167	-0.000353209	-1.342e-05	-0.000629461	3.77e-08	1.25e-07	1.8e-10	3.96e-07	4.85e-05	4.88e-05	4.78e-05	4.71e-05
AX.184883573	1A	7314127	-6.07615e-05	-0.000404986	0.000332787	0.000350191	3.69e-09	1.64e-07	1.11e-07	1.23e-07	4.8e-05	4.9e-05	4.8e-05	4.8e-05
AX.184413741	1A	7323162	-0.000536018	-0.000279172	-2.3051e-05	7.0775e-05	2.87e-07	7.79e-08	5.31e-10	5.01e-09	4.81e-05	4.78e-05	4.86e-05	5.19e-05
AX.184402923	1A	7417998	-0.000581751	-0.000637878	-0.000344525	-0.000236708	3.38e-07	4.07e-07	1.19e-07	5.6e-08	4.82e-05	4.89e-05	4.91e-05	4.78e-05
AX.184103504	1A	7459846	0.000431004	-0.000212837	0.000323419	0.000222853	1.86e-07	4.53e-08	1.05e-07	4.97e-08	4.81e-05	4.86e-05	5e-05	5.06e-05
AX.184852772	1A	7495794	-0.00160732	-0.00153103	-0.000550566	-0.000386892	2.58e-06	2.34e-06	3.03e-07	1.5e-07	4.83e-05	4.81e-05	4.84e-05	5.29e-05
AX.184091302	1A	7533714	9.27262e-05	-8.88578e-05	0.000400406	0.000432946	8.6e-09	7.9e-09	1.6e-07	1.87e-07	4.82e-05	4.88e-05	4.82e-05	4.98e-05
AX.184617471	1A	7554660	0.000913734	0.000584686	0.000297084	0.000254604	8.35e-07	3.42e-07	8.83e-08	6.48e-08	4.8e-05	4.82e-05	4.58e-05	4.8e-05
AX.184140054	1A	7597610	-0.000754819	-0.000279702	-0.000228581	-8.38501e-05	5.7e-07	7.82e-08	5.22e-08	7.03e-09	4.81e-05	4.78e-05	4.8e-05	4.95e-05
AX.184214714	1A	7598721	-0.000331352	-0.000397461	-0.000266181	-0.000135619	1.1e-07	1.58e-07	7.09e-08	1.84e-08	4.81e-05	4.78e-05	4.85e-05	4.76e-05
AX.184214715	1A	7616586	0.000736624	0.000156392	0.000400327	0.000130512	5.43e-07	2.45e-08	1.6e-07	1.7e-08	4.81e-05	4.95e-05	4.81e-05	5.03e-05
AX.184546047	1A	7621899	0.000435967	0.000411417	0.000479762	0.000413196	1.9e-07	1.69e-07	2.3e-07	1.71e-07	4.88e-05	4.72e-05	4.62e-05	5e-05
AX.123534508	1A	7671727	6.13238e-05	-0.000105536	0.000547278	0.000420135	3.76e-09	1.11e-08	3e-07	1.77e-07	4.82e-05	4.83e-05	4.82e-05	5.04e-05
AX.184690651	1A	7671909	-0.000702752	-0.000125149	-0.000533231	-0.000102841	4.94e-07	1.57e-08	2.84e-07	1.06e-08	4.75e-05	4.83e-05	4.69e-05	4.81e-05
AX.184569572	1A	7679323	-0.000608676	0.000215914	-0.000906651	-0.000380701	3.7e-07	4.66e-08	8.22e-07	1.45e-07	4.78e-05	4.9e-05	4.83e-05	4.6e-05
AX.184347295	1A	7757319	-0.000573211	-0.000359843	-0.000149781	-0.000216294	3.29e-07	1.29e-07	2.24e-08	4.68e-08	4.81e-05	4.85e-05	4.85e-05	4.56e-05
AX.184225003	1A	7765972	-0.000289045	-0.000113816	-0.000591834	-0.000277428	8.35e-08	1.3e-08	3.5e-07	7.7e-08	4.82e-05	4.39e-05	4.86e-05	4.87e-05
AX.184880087	1A	7787437	-0.000618584	-0.000184691	-0.000377419	-0.000110181	3.83e-07	3.41e-08	1.42e-07	1.21e-08	4.82e-05	4.79e-05	4.82e-05	4.98e-05
AX.184569574	1A	7792082	-0.000255212	-0.000239696	-0.000256034	-0.000225082	6.51e-08	5.75e-08	6.56e-08	5.07e-08	4.76e-05	4.78e-05	4.79e-05	4.66e-05
AX.184324959	1A	7874485	-0.000400686	0.000164048	-0.000210764	-0.000250818	1.61e-07	2.69e-08	4.44e-08	6.29e-08	4.85e-05	4.79e-05	4.95e-05	4.94e-05
AX.184903002	1A	7916954	-0.000485678	-0.000592348	6.56495e-05	7.50372e-05	2.36e-07	3.51e-07	4.31e-09	5.63e-09	4.81e-05	4.83e-05	4.96e-05	4.67e-05
AX.184503721	1A	7918550	-0.00136098	-0.000515004	-0.000710503	-0.000548667	1.85e-06	2.65e-07	5.05e-07	3.01e-07	4.81e-05	4.76e-05	4.74e-05	4.72e-05
AX.184521103	1A	7938509	-0.000650758	-0.000439204	-0.000637588	-0.000411471	4.23e-07	1.93e-07	4.07e-07	1.69e-07	4.82e-05	4.88e-05	4.89e-05	4.73e-05
AX.184955150	1A	7968382	-0.000235438	-7.7986e-05	-5.63408e-05	-7.04531e-05	5.54e-08	6.08e-09	3.17e-09	4.96e-09	4.85e-05	4.73e-05	4.91e-05	4.74e-05
AX.184246531	1A	7998027	-0.000781528	-0.000708505	-0.000194099	-6.99175e-05	6.11e-07	5.02e-07	3.77e-08	4.89e-09	4.84e-05	4.79e-05	4.82e-05	4.89e-05
AX.184485224	1A	8008777	7.93225e-05	-0.000139675	0.00037389	0.000279777	6.29e-09	1.95e-08	1.4e-07	7.83e-08	4.79e-05	4.62e-05	4.69e-05	5.1e-05
AX.184538088	1A	8053886	-0.00125965	-0.000740015	-0.000547441	-0.000510596	1.59e-06	5.48e-07	3e-07	2.61e-07	4.82e-05	4.98e-05	4.78e-05	4.98e-05
AX.184156959	1A	8057261	-0.000389249	-0.000227372	0.000222309	7.01748e-05	1.52e-07	5.17e-08	4.94e-08	4.92e-09	4.77e-05	5.02e-05	4.83e-05	4.9e-05
AX.184494462	1A	8058108	-0.00050005	-0.000324737	-9.0023e-05	-6.54873e-05	2.5e-07	1.05e-07	8.1e-09	4.29e-09	4.78e-05	4.64e-05	4.78e-05	5.06e-05
AX.184085690	1A	8101618	-0.00163197	-0.000588107	-0.000816275	-0.000424116	2.66e-06	3.46e-07	6.66e-07	1.8e-07	4.81e-05	4.75e-05	4.84e-05	4.66e-05
AX.184257503	1A	8210224	-6.57244e-05	-0.000314117	-0.000329724	-0.000153866	4.32e-09	9.87e-08	1.09e-07	2.37e-08	4.78e-05	4.94e-05	4.84e-05	4.83e-05
AX.184485227	1A	8225520	0.000428407	0.00012826	0.000175625	0.000154862	1.84e-07	1.65e-08	3.08e-08	2.4e-08	4.78e-05	4.84e-05	4.87e-05	4.79e-05
AX.184650898	1A	8269926	-0.00012618	-0.000559229	0.000513343	0.000365008	1.59e-08	3.13e-07	2.64e-07	1.33e-07	4.86e-05	4.79e-05	4.87e-05	4.89e-05
AX.184529766	1A	8284031	0.00173892	0.00118973	0.000879256	0.000526165	3.02e-06	1.42e-06	7.73e-07	2.77e-07	4.77e-05	4.88e-05	4.83e-05	4.93e-05
AX.184860562	1A	8299939	-0.000860974	-0.000513699	-0.000671909	-0.000478897	7.41e-07	2.64e-07	4.51e-07	2.29e-07	4.74e-05	4.59e-05	4.74e-05	4.98e-05
AX.184512598	1A	8320350	-0.000853435	-0.000381911	-0.00100586	-0.000646289	7.28e-07	1.46e-07	1.01e-06	4.18e-07	4.86e-05	4.89e-05	5.05e-05	4.75e-05
AX.184591360	1A	8361620	-0.000631219	-0.000787947	0.000174548	0.00029991	3.98e-07	6.21e-07	3.05e-08	8.99e-08	4.8e-05	4.77e-05	4.77e-05	4.86e-05
AX.184040203	1A	8365366	-0.00156259	-0.000534141	-0.000951709	-0.000235509	2.44e-06	2.85e-07	9.06e-07	5.55e-08	4.89e-05	4.7e-05	4.74e-05	4.46e-05
AX.184268349	1A	8403830	0.000316722	-0.00018296	0.000838967	0.000631195	1e-07	3.35e-08	7.04e-07	3.98e-07	4.85e-05	4.71e-05	4.83e-05	4.97e-05
AX.184214728	1A	8415178	-0.000189695	-0.000249168	0.000184834	0.000180601	3.6e-08	6.21e-08	3.42e-08	3.26e-08	4.85e-05	4.83e-05	4.8e-05	4.7e-05
AX.184546056	1A	8429345	0.00100736	0.000443323	0.000743185	0.000346187	1.01e-06	1.97e-07	5.52e-07	1.2e-07	4.8e-05	4.78e-05	4.74e-05	4.98e-05
AX.184235511	1A	8436165	-0.00060602	9.30589e-05	-0.000524105	-0.000394048	3.67e-07	8.66e-09	2.75e-07	1.55e-07	4.75e-05	4.79e-05	4.87e-05	5.05e-05
AX.184324968	1A	8449262	0.000331048	-0.000261685	0.000619084	0.000352302	1.1e-07	6.85e-08	3.83e-07	1.24e-07	4.82e-05	4.78e-05	4.92e-05	4.8e-05
AX.184907307	1A	8495976	0.000649236	0.000538298	0.000347604	-3.98157e-05	4.22e-07	2.9e-07	1.21e-07	1.59e-09	4.78e-05	4.71e-05	4.8e-05	4.57e-05
AX.184640471	1A	8580298	-0.000123302	5.77096e-05	-3.34674e-05	0.000142404	1.52e-08	3.33e-09	1.12e-09	2.03e-08	4.79e-05	4.83e-05	4.69e-05	5.05e-05
AX.184336120	1A	8624914	0.00147566	2.3012e-05	0.0011255	0.000685371	2.18e-06	5.3e-10	1.27e-06	4.7e-07	4.82e-05	4.96e-05	5.05e-05	4.99e-05
AX.184920806	1A	8654224	0.000664808	0.000363259	0.000382987	0.000344175	4.42e-07	1.32e-07	1.47e-07	1.18e-07	4.85e-05	4.82e-05	4.9e-05	4.42e-05
AX.184246539	1A	8665009	-0.000122198	0.000111662	0.000384127	0.000429227	1.49e-08	1.25e-08	1.48e-07	1.84e-07	4.79e-05	4.82e-05	4.94e-05	4.48e-05
AX.184870676	1A	8672562	0.000254735	0.000174329	7.17101e-05	-7.46434e-05	6.49e-08	3.04e-08	5.14e-09	5.57e-09	4.75e-05	4.67e-05	4.81e-05	4.7e-05
AX.184204469	1A	8690308	-0.000334143	-1.7283e-05	-0.00037993	-0.000367844	1.12e-07	2.99e-10	1.44e-07	1.35e-07	4.77e-05	4.71e-05	4.87e-05	5.03e-05
AX.184268352	1A	8718587	0.0003645	0.000734701	6.50686e-05	-0.000102018	1.33e-07	5.4e-07	4.23e-09	1.04e-08	4.78e-05	4.87e-05	4.87e-05	4.66e-05
AX.184124521	1A	8924834	0.000170513	0.000209227	0.000277817	0.000260883	2.91e-08	4.38e-08	7.72e-08	6.81e-08	4.78e-05	4.8e-05	4.91e-05	4.63e-05
AX.184381005	1A	8990965	0.000878642	0.00055361	0.000625666	0.000393061	7.72e-07	3.06e-07	3.91e-07	1.54e-07	4.87e-05	4.8e-05	4.77e-05	4.8e-05
AX.184369767	1A	8996007	-2.45289e-05	7.147e-05	-0.000186405	5.64755e-05	6.02e-10	5.11e-09	3.47e-08	3.19e-09	4.86e-05	4.69e-05	4.75e-05	5.01e-05
AX.184920810	1A	9051727	-0.000223702	-0.000204891	-0.00071724	-0.00056849	5e-08	4.2e-08	5.14e-07	3.23e-07	4.82e-05	4.92e-05	4.92e-05	4.92e-05
AX.184165951	1A	9052355	8.20577e-05	-9.72679e-05	0.00014581	0.000113812	6.73e-09	9.46e-09	2.13e-08	1.3e-08	4.78e-05	4.76e-05	4.63e-05	4.62e-05
AX.184279469	1A	9156026	-0.000567354	-0.000401561	0.0004076	0.000277623	3.22e-07	1.61e-07	1.66e-07	7.71e-08	4.8e-05	4.78e-05	4.77e-05	4.79e-05
AX.184246549	1A	9165794	-0.000340404	-5.69176e-05	-8.31441e-05	0.00033594	1.16e-07	3.24e-09	6.91e-09	1.13e-07	4.82e-05	4.86e-05	4.82e-05	4.87e-05
AX.184313520	1A	9281036	0.000244314	-0.000205073	0.000443524	0.000336249	5.97e-08	4.21e-08	1.97e-07	1.13e-07	4.85e-05	4.8e-05	4.63e-05	4.94e-05
AX.184204478	1A	9388167	-0.000116962	-0.00045701	3.46943e-05	0.000178165	1.37e-08	2.09e-07	1.2e-09	3.17e-08	4.83e-05	4.63e-05	4.74e-05	4.8e-05
AX.184117326	1A	9443610	0.000913976	0.000577701	0.000850388	0.000357691	8.35e-07	3.34e-07	7.23e-07	1.28e-07	4.84e-05	4.95e-05	4.85e-05	5.01e-05
AX.184744004	1A	9641814	0.000157879	0.000127257	-0.000194423	-0.000121797	2.49e-08	1.62e-08	3.78e-08	1.48e-08	4.73e-05	4.72e-05	4.72e-05	5e-05
AX.184204490	1A	9679093	4.38752e-05	4.41966e-05	-0.000192006	-0.00033017	1.93e-09	1.95e-09	3.69e-08	1.09e-07	4.84e-05	4.81e-05	4.79e-05	4.85e-05
AX.184413779	1A	9722060	-0.000575523	-0.000542846	-0.000137844	-8.97363e-05	3.31e-07	2.95e-07	1.9e-08	8.05e-09	4.84e-05	4.99e-05	4.77e-05	4.63e-05
AX.184512620	1A	9750362	-9.75313e-05	0.000245511	-6.08192e-05	-0.000116011	9.51e-09	6.03e-08	3.7e-09	1.35e-08	4.83e-05	5.04e-05	4.88e-05	5.24e-05
AX.184851166	1A	9835389	8.93487e-05	-0.00015546	0.000289802	1.38043e-05	7.98e-09	2.42e-08	8.4e-08	1.91e-10	4.82e-05	4.93e-05	4.96e-05	5.15e-05
AX.184512623	1A	9838876	0.000542586	0.000569577	0.000253736	0.000136595	2.94e-07	3.24e-07	6.44e-08	1.87e-08	4.89e-05	4.71e-05	4.88e-05	4.98e-05
AX.184402961	1A	9855096	0.0014393	0.00145333	0.000538577	0.000283989	2.07e-06	2.11e-06	2.9e-07	8.06e-08	4.81e-05	5.02e-05	4.8e-05	4.82e-05
AX.184629382	1A	9881131	-0.000340919	-0.000182885	-9.50234e-05	5.8474e-05	1.16e-07	3.34e-08	9.03e-09	3.42e-09	4.78e-05	4.55e-05	4.76e-05	4.92e-05
AX.184165967	1A	9887182	-0.000592806	-0.000264181	-0.00058747	-0.000565279	3.51e-07	6.98e-08	3.45e-07	3.2e-07	4.8e-05	4.9e-05	4.85e-05	4.77e-05
AX.184148266	1A	9938876	-0.000963451	-0.00110805	8.58307e-05	0.000267981	9.28e-07	1.23e-06	7.37e-09	7.18e-08	4.81e-05	4.71e-05	4.95e-05	4.93e-05
AX.184184667	1A	10000458	-0.000218727	2.25147e-05	0.000219569	4.47227e-05	4.78e-08	5.07e-10	4.82e-08	2e-09	4.9e-05	4.83e-05	4.87e-05	5.03e-05
AX.184856364	1A	10025015	-0.000944748	-0.00125498	-6.58709e-05	1.42408e-05	8.93e-07	1.57e-06	4.34e-09	2.03e-10	4.81e-05	4.79e-05	4.77e-05	4.69e-05
AX.123515287	1A	10039283	2.34123e-05	0.000217515	0.000111698	3.2326e-05	5.48e-10	4.73e-08	1.25e-08	1.04e-09	4.79e-05	4.71e-05	4.88e-05	4.13e-05
AX.184792558	1A	10045193	-0.000134122	0.000415277	1.37472e-05	-0.000138208	1.8e-08	1.72e-07	1.89e-10	1.91e-08	4.81e-05	4.87e-05	4.92e-05	4.63e-05
AX.184569593	1A	10087566	-0.000367628	-0.000591363	-0.000281522	-5.30702e-05	1.35e-07	3.5e-07	7.93e-08	2.82e-09	4.86e-05	4.89e-05	4.68e-05	4.74e-05
AX.184746505	1A	10090499	0.000224241	0.000333257	5.52568e-05	-0.000104992	5.03e-08	1.11e-07	3.05e-09	1.1e-08	4.84e-05	4.65e-05	4.74e-05	4.75e-05
AX.184894806	1A	10093000	-0.000205752	-0.000156841	-8.16814e-05	3.80907e-05	4.23e-08	2.46e-08	6.67e-09	1.45e-09	4.83e-05	4.97e-05	4.68e-05	4.67e-05
AX.184336153	1A	10187101	-0.00038438	-0.000190239	-0.000340384	-0.000217811	1.48e-07	3.62e-08	1.16e-07	4.74e-08	4.84e-05	4.82e-05	4.71e-05	4.64e-05
AX.184569599	1A	10246031	-0.000161254	2.35236e-05	-0.000266016	-0.000219611	2.6e-08	5.53e-10	7.08e-08	4.82e-08	4.8e-05	4.83e-05	4.81e-05	4.9e-05
AX.184204501	1A	10252057	0.000846423	0.000474508	0.000708024	0.000346813	7.16e-07	2.25e-07	5.01e-07	1.2e-07	4.85e-05	4.86e-05	4.92e-05	4.65e-05
AX.184413784	1A	10257441	-0.000462312	-0.000527612	-6.63884e-05	-1.61556e-05	2.14e-07	2.78e-07	4.41e-09	2.61e-10	4.84e-05	4.87e-05	4.75e-05	4.81e-05
AX.184955160	1A	10313638	0.000263935	0.000451866	0.00017156	0.000237967	6.97e-08	2.04e-07	2.94e-08	5.66e-08	4.88e-05	4.77e-05	4.72e-05	5.15e-05
AX.184235556	1A	10331503	6.77682e-06	-0.000222944	0.000224572	0.000194911	4.59e-11	4.97e-08	5.04e-08	3.8e-08	4.83e-05	4.6e-05	4.76e-05	4.56e-05
AX.184194440	1A	10396964	0.000356267	0.000499916	-3.9981e-05	-1.19965e-05	1.27e-07	2.5e-07	1.6e-09	1.44e-10	4.79e-05	4.86e-05	4.84e-05	4.89e-05
AX.184554178	1A	10426995	-2.17159e-05	0.000181288	-0.000267484	-0.000104936	4.72e-10	3.29e-08	7.15e-08	1.1e-08	4.83e-05	4.77e-05	4.88e-05	4.85e-05
AX.184635050	1A	10463048	-0.0019111	-0.00115493	-0.00113498	-0.000692769	3.65e-06	1.33e-06	1.29e-06	4.8e-07	4.81e-05	4.75e-05	4.93e-05	4.98e-05
AX.184336158	1A	10463179	0.000257334	0.000642874	6.79359e-05	1.41502e-05	6.62e-08	4.13e-07	4.62e-09	2e-10	4.82e-05	4.84e-05	4.77e-05	4.63e-05
AX.184369792	1A	10515870	-0.000193046	0.000183968	-0.00016508	-0.000203914	3.73e-08	3.38e-08	2.73e-08	4.16e-08	4.83e-05	4.83e-05	4.84e-05	4.68e-05
AX.184279492	1A	10523446	0.00117642	0.00113587	0.000912911	0.000411722	1.38e-06	1.29e-06	8.33e-07	1.7e-07	4.81e-05	4.94e-05	4.87e-05	4.8e-05
AX.184697944	1A	10556724	0.00068364	0.00053564	0.000472122	0.000409588	4.67e-07	2.87e-07	2.23e-07	1.68e-07	4.82e-05	4.99e-05	4.74e-05	5.05e-05
AX.184347340	1A	10671771	-0.00152923	-0.00104198	-0.000909725	-0.000457776	2.34e-06	1.09e-06	8.28e-07	2.1e-07	4.8e-05	4.97e-05	5.1e-05	4.68e-05
AX.184903023	1A	10694968	0.00144072	0.000653403	0.000803543	0.000259322	2.08e-06	4.27e-07	6.46e-07	6.72e-08	4.79e-05	4.89e-05	4.81e-05	4.66e-05
AX.184279494	1A	10700345	0.00107031	0.000711231	0.000763483	0.000492363	1.15e-06	5.06e-07	5.83e-07	2.42e-07	4.81e-05	4.86e-05	4.81e-05	4.72e-05
AX.184911661	1A	10743368	-0.00106687	-0.00054065	-0.000795405	-0.000502647	1.14e-06	2.92e-07	6.33e-07	2.53e-07	4.79e-05	4.76e-05	4.71e-05	5.1e-05
AX.184445519	1A	10769111	0.000265097	0.000145803	7.56501e-05	-8.94405e-05	7.03e-08	2.13e-08	5.72e-09	8e-09	4.76e-05	4.62e-05	4.79e-05	4.57e-05
AX.184485280	1A	10816708	0.00181204	0.00126729	0.00066153	0.00029339	3.28e-06	1.61e-06	4.38e-07	8.61e-08	4.82e-05	4.79e-05	4.85e-05	4.31e-05
AX.184967838	1A	10842155	-0.000239515	-0.000170197	-0.000243668	-8.18273e-05	5.74e-08	2.9e-08	5.94e-08	6.7e-09	4.8e-05	4.84e-05	4.7e-05	4.65e-05
AX.184562007	1A	10871172	-0.00155413	-0.0011999	-0.000825269	-0.000466844	2.42e-06	1.44e-06	6.81e-07	2.18e-07	4.78e-05	4.78e-05	4.91e-05	4.71e-05
AX.184257539	1A	10937255	0.0023456	0.00182293	0.000991812	0.000628081	5.5e-06	3.32e-06	9.84e-07	3.94e-07	4.88e-05	4.73e-05	4.65e-05	4.63e-05
AX.184546079	1A	10974815	-0.00070882	-0.000435185	-0.000550015	-0.000332292	5.02e-07	1.89e-07	3.03e-07	1.1e-07	4.82e-05	4.86e-05	4.92e-05	4.87e-05
AX.184246576	1A	10976729	-0.000140417	-0.000417016	1.39377e-05	9.34506e-05	1.97e-08	1.74e-07	1.94e-10	8.73e-09	4.86e-05	4.87e-05	4.87e-05	4.95e-05
AX.184279499	1A	11020229	-0.00115538	-0.000911892	-0.000360789	-0.00030726	1.33e-06	8.32e-07	1.3e-07	9.44e-08	4.9e-05	4.84e-05	4.85e-05	4.7e-05
AX.184369798	1A	11054605	0.00177026	0.00149794	0.000654622	0.000305538	3.13e-06	2.24e-06	4.29e-07	9.34e-08	4.81e-05	4.82e-05	4.68e-05	4.8e-05
AX.184880107	1A	11092333	-0.000781905	-0.000969804	-0.000279382	-0.000238066	6.11e-07	9.41e-07	7.81e-08	5.67e-08	4.85e-05	4.7e-05	4.85e-05	4.81e-05
AX.184235566	1A	11113151	-0.000522393	-0.000422776	-0.000220955	1.68176e-05	2.73e-07	1.79e-07	4.88e-08	2.83e-10	4.8e-05	4.74e-05	4.83e-05	4.77e-05
AX.184635054	1A	11206105	0.00126312	0.000682285	0.000808541	0.00041533	1.6e-06	4.66e-07	6.54e-07	1.72e-07	4.81e-05	4.87e-05	4.79e-05	4.76e-05
AX.184494497	1A	11222132	0.000540621	0.000504269	0.000657976	0.000557771	2.92e-07	2.54e-07	4.33e-07	3.11e-07	4.89e-05	4.72e-05	4.75e-05	4.71e-05
AX.184381030	1A	11246477	2.60726e-05	-0.000337652	2.66679e-05	8.77182e-05	6.8e-10	1.14e-07	7.11e-10	7.69e-09	4.76e-05	4.77e-05	4.79e-05	4.89e-05
AX.184935163	1A	11264610	0.000354985	-0.000255227	0.000542263	0.000265689	1.26e-07	6.51e-08	2.94e-07	7.06e-08	4.81e-05	4.67e-05	4.71e-05	4.59e-05
AX.184235568	1A	11272006	0.00185145	0.00122722	0.000974832	0.000505536	3.43e-06	1.51e-06	9.5e-07	2.56e-07	4.82e-05	4.95e-05	4.92e-05	4.91e-05
AX.184529796	1A	11284798	0.00195148	0.00162989	0.00149571	0.000886882	3.81e-06	2.66e-06	2.24e-06	7.87e-07	4.83e-05	4.72e-05	4.81e-05	4.71e-05
AX.184645811	1A	11299758	0.00211024	0.00177616	0.00120004	0.000591029	4.45e-06	3.15e-06	1.44e-06	3.49e-07	4.85e-05	4.85e-05	4.76e-05	4.89e-05
AX.184898819	1A	11307145	0.000838744	0.000663552	7.34186e-05	-0.000100108	7.03e-07	4.4e-07	5.39e-09	1e-08	4.81e-05	4.89e-05	4.68e-05	5.15e-05
AX.184165990	1A	11344289	0.00017912	-3.02425e-05	0.000339886	0.000135804	3.21e-08	9.15e-10	1.16e-07	1.84e-08	4.8e-05	4.81e-05	4.8e-05	4.94e-05
AX.184494500	1A	11450796	0.00044046	0.000443362	0.000271057	0.000262546	1.94e-07	1.97e-07	7.35e-08	6.89e-08	4.83e-05	4.75e-05	4.9e-05	4.97e-05
AX.184132220	1A	11473373	0.000899864	0.000612985	0.000781616	0.000336156	8.1e-07	3.76e-07	6.11e-07	1.13e-07	4.76e-05	4.94e-05	4.77e-05	4.86e-05
AX.184124550	1A	11475260	-0.000426617	-0.000928294	-8.93224e-07	0.000132005	1.82e-07	8.62e-07	7.98e-13	1.74e-08	4.82e-05	4.74e-05	4.87e-05	4.72e-05
AX.184777626	1A	11549664	-0.00130115	-0.000597684	-0.0012008	-0.000858265	1.69e-06	3.57e-07	1.44e-06	7.37e-07	4.87e-05	4.75e-05	4.81e-05	4.79e-05
AX.184435115	1A	11591729	-0.00156895	-0.00141262	-0.00018928	-1.34337e-05	2.46e-06	2e-06	3.58e-08	1.8e-10	4.89e-05	4.72e-05	4.77e-05	4.72e-05
AX.184392080	1A	11622865	0.00237245	0.00203366	0.000418579	0.000394118	5.63e-06	4.14e-06	1.75e-07	1.55e-07	4.83e-05	4.88e-05	4.73e-05	4.87e-05
AX.184091348	1A	11632322	-0.00092128	-0.000407971	-0.000306193	-9.17201e-05	8.49e-07	1.66e-07	9.38e-08	8.41e-09	4.77e-05	4.83e-05	4.77e-05	4.83e-05
AX.184591389	1A	11633962	7.42303e-05	0.000348495	0.000260577	3.84348e-05	5.51e-09	1.21e-07	6.79e-08	1.48e-09	4.77e-05	4.81e-05	4.93e-05	4.93e-05
AX.184132226	1A	11690525	0.000981898	0.000852408	0.000508253	0.000446038	9.64e-07	7.27e-07	2.58e-07	1.99e-07	4.85e-05	4.87e-05	4.87e-05	4.55e-05
AX.184512638	1A	11701735	0.000187829	-0.000302017	5.24027e-05	3.31441e-05	3.53e-08	9.12e-08	2.75e-09	1.1e-09	4.82e-05	4.74e-05	4.65e-05	4.87e-05
AX.184402990	1A	11780229	-0.000186403	-0.000385928	-0.000337499	-0.000270574	3.47e-08	1.49e-07	1.14e-07	7.32e-08	4.79e-05	4.82e-05	4.93e-05	4.79e-05
AX.184235578	1A	11826965	-0.000170916	-0.000265518	-9.55415e-05	-8.78903e-05	2.92e-08	7.05e-08	9.13e-09	7.72e-09	4.81e-05	4.65e-05	4.83e-05	4.97e-05
AX.184870693	1A	11841420	-0.000478391	-6.17885e-05	-0.000169629	-0.000212314	2.29e-07	3.82e-09	2.88e-08	4.51e-08	4.81e-05	4.79e-05	4.74e-05	4.77e-05
AX.184279506	1A	11845545	-0.000247548	1.85856e-06	0.000156972	0.000157538	6.13e-08	3.45e-12	2.46e-08	2.48e-08	4.84e-05	4.58e-05	4.86e-05	4.99e-05
AX.184302026	1A	11910794	-0.000376913	4.75873e-05	-0.000421736	-0.000259523	1.42e-07	2.26e-09	1.78e-07	6.74e-08	4.82e-05	4.8e-05	4.81e-05	4.93e-05
AX.184485297	1A	11922099	-7.48414e-05	0.000178681	-0.000289454	-0.000261603	5.6e-09	3.19e-08	8.38e-08	6.84e-08	4.84e-05	4.85e-05	4.9e-05	4.63e-05
AX.184140103	1A	11978446	-4.42751e-05	-0.000138359	-0.000129009	-0.000135887	1.96e-09	1.91e-08	1.66e-08	1.85e-08	4.76e-05	4.77e-05	4.88e-05	4.48e-05
AX.184617498	1A	12034897	0.000300005	0.000212181	0.000141752	7.2806e-05	9e-08	4.5e-08	2.01e-08	5.3e-09	4.85e-05	4.93e-05	4.79e-05	4.61e-05
AX.184290802	1A	12035564	-0.000563463	-0.000607231	-0.000183439	-0.000130504	3.17e-07	3.69e-07	3.36e-08	1.7e-08	4.78e-05	4.7e-05	4.77e-05	4.79e-05
AX.184132233	1A	12080529	-0.00130691	-0.000997998	-0.000559322	-0.000450626	1.71e-06	9.96e-07	3.13e-07	2.03e-07	4.83e-05	4.73e-05	4.67e-05	4.7e-05
AX.184035897	1A	12122991	0.000184686	8.42401e-05	2.07178e-05	-5.66116e-05	3.41e-08	7.1e-09	4.29e-10	3.2e-09	4.84e-05	4.7e-05	4.69e-05	4.85e-05
AX.184214774	1A	12144917	-0.000188599	-0.00044849	0.000115673	-4.5689e-05	3.56e-08	2.01e-07	1.34e-08	2.09e-09	4.8e-05	4.8e-05	4.74e-05	4.86e-05
AX.184148286	1A	12148968	-0.000146368	-0.000447647	0.000880399	0.000551034	2.14e-08	2e-07	7.75e-07	3.04e-07	4.81e-05	4.74e-05	4.91e-05	4.93e-05
AX.184898824	1A	12199079	-0.000516663	-0.000372865	-0.000100298	-0.000219398	2.67e-07	1.39e-07	1.01e-08	4.81e-08	4.81e-05	4.97e-05	4.79e-05	5.06e-05
AX.184849725	1A	12206179	-0.00081176	-0.000246984	-0.000336768	-6.61414e-06	6.59e-07	6.1e-08	1.13e-07	4.37e-11	4.8e-05	4.91e-05	4.87e-05	4.98e-05
AX.184132236	1A	12244362	0.000411862	0.000283175	0.000256463	0.000181521	1.7e-07	8.02e-08	6.58e-08	3.29e-08	4.82e-05	4.89e-05	4.92e-05	5.03e-05
AX.184494506	1A	12249314	0.000812463	0.000735722	0.000686587	0.000295679	6.6e-07	5.41e-07	4.71e-07	8.74e-08	4.79e-05	4.78e-05	4.95e-05	4.89e-05
AX.184598296	1A	12252873	0.00112124	0.000996386	0.000566892	0.000403137	1.26e-06	9.93e-07	3.21e-07	1.63e-07	4.85e-05	5.01e-05	4.77e-05	4.96e-05
AX.184132237	1A	12254058	-0.000141163	9.09399e-05	0.000311191	0.000249516	1.99e-08	8.27e-09	9.68e-08	6.23e-08	4.75e-05	4.77e-05	4.69e-05	4.8e-05
AX.184235586	1A	12337956	0.00104523	0.00117234	-5.42388e-05	-1.11203e-05	1.09e-06	1.37e-06	2.94e-09	1.24e-10	4.74e-05	4.83e-05	4.74e-05	4.82e-05
AX.184290807	1A	12343395	-0.000172888	-0.000150699	-3.16771e-05	-9.28573e-08	2.99e-08	2.27e-08	1e-09	8.62e-15	4.81e-05	4.77e-05	4.69e-05	4.9e-05
AX.184584378	1A	12347772	0.000279868	0.000269288	-0.00024002	-0.000254589	7.83e-08	7.25e-08	5.76e-08	6.48e-08	4.8e-05	4.7e-05	4.94e-05	5.07e-05
AX.184023479	1A	12488113	0.000193935	-9.16607e-05	3.74256e-05	-3.11495e-05	3.76e-08	8.4e-09	1.4e-09	9.7e-10	4.83e-05	5.12e-05	4.83e-05	4.74e-05
AX.184325029	1A	12599640	-0.000763863	-0.000729263	-0.000202759	-8.37249e-05	5.83e-07	5.32e-07	4.11e-08	7.01e-09	4.82e-05	4.9e-05	4.96e-05	4.81e-05
AX.184577079	1A	12662584	-0.00106957	-0.00075104	-0.000308387	-0.000153253	1.14e-06	5.64e-07	9.51e-08	2.35e-08	4.74e-05	4.73e-05	4.69e-05	4.94e-05
AX.184042653	1A	12731882	0.00084464	0.000574376	0.00070579	0.00050533	7.13e-07	3.3e-07	4.98e-07	2.55e-07	4.8e-05	4.9e-05	4.95e-05	4.73e-05
AX.184302038	1A	12777658	-5.48069e-05	-0.000110314	0.000231988	5.98729e-05	3e-09	1.22e-08	5.38e-08	3.58e-09	4.82e-05	4.73e-05	4.82e-05	4.83e-05
AX.184140117	1A	12781770	-0.00017201	-0.000244857	-0.000236092	-0.000274016	2.96e-08	6e-08	5.57e-08	7.51e-08	4.76e-05	4.64e-05	4.82e-05	4.81e-05
AX.184940117	1A	12813091	5.03866e-06	0.000141067	-0.000124185	1.74396e-06	2.54e-11	1.99e-08	1.54e-08	3.04e-12	4.81e-05	4.62e-05	5.1e-05	4.87e-05
AX.184140118	1A	12813151	-0.00077827	-0.00100626	-0.000514763	-0.000413025	6.06e-07	1.01e-06	2.65e-07	1.71e-07	4.88e-05	4.94e-05	4.83e-05	4.8e-05
AX.184424625	1A	12819316	-2.84619e-05	-0.000430671	0.000505515	0.000426124	8.1e-10	1.85e-07	2.56e-07	1.82e-07	4.73e-05	4.8e-05	4.82e-05	4.94e-05
AX.184225090	1A	12855319	0.00040998	0.000337498	0.000179637	0.00012723	1.68e-07	1.14e-07	3.23e-08	1.62e-08	4.81e-05	4.79e-05	4.85e-05	4.98e-05
AX.184911682	1A	12870464	0.000798619	0.000753533	-9.07903e-05	6.70025e-06	6.38e-07	5.68e-07	8.24e-09	4.49e-11	4.82e-05	4.77e-05	4.85e-05	5.01e-05
AX.184157019	1A	12893678	0.000181071	0.000527657	-0.000358688	-0.000166138	3.28e-08	2.78e-07	1.29e-07	2.76e-08	4.83e-05	4.75e-05	4.95e-05	4.72e-05
AX.184097309	1A	12936025	-0.000252021	-0.000273463	0.000222173	0.000208481	6.35e-08	7.48e-08	4.94e-08	4.35e-08	4.79e-05	4.75e-05	4.68e-05	4.93e-05
AX.184336216	1A	13120908	-0.000584312	-7.31661e-05	-0.000733757	-0.000600746	3.41e-07	5.35e-09	5.38e-07	3.61e-07	4.76e-05	4.71e-05	4.93e-05	4.89e-05
AX.184629407	1A	13140423	0.000218785	-0.000254863	0.000132838	0.000201135	4.79e-08	6.5e-08	1.76e-08	4.05e-08	4.82e-05	4.71e-05	4.82e-05	5.07e-05
AX.184381062	1A	13207815	0.00049341	0.000753423	-0.000286913	-0.000292985	2.43e-07	5.68e-07	8.23e-08	8.58e-08	4.81e-05	4.73e-05	4.88e-05	4.58e-05
AX.184840415	1A	13251294	-0.00152522	-0.00127079	-0.000599012	-0.000301994	2.33e-06	1.61e-06	3.59e-07	9.12e-08	4.81e-05	4.95e-05	4.74e-05	4.98e-05
AX.184194498	1A	13275871	-0.000128935	-0.000103498	-6.60914e-05	0.000144265	1.66e-08	1.07e-08	4.37e-09	2.08e-08	4.8e-05	4.69e-05	4.86e-05	4.8e-05
AX.184604973	1A	13279749	6.69955e-05	0.000304434	9.26192e-05	-0.000145149	4.49e-09	9.27e-08	8.58e-09	2.11e-08	4.88e-05	4.87e-05	4.86e-05	4.89e-05
AX.184521170	1A	13309640	0.000653435	0.000770868	4.495e-05	-7.5384e-06	4.27e-07	5.94e-07	2.02e-09	5.68e-11	4.86e-05	4.83e-05	4.75e-05	4.63e-05
AX.184194500	1A	13328134	4.95672e-05	4.98166e-05	0.000405132	0.000396448	2.46e-09	2.48e-09	1.64e-07	1.57e-07	4.81e-05	4.78e-05	4.94e-05	4.89e-05
AX.184894825	1A	13332725	0.000201685	0.000147956	0.000110732	-2.69458e-06	4.07e-08	2.19e-08	1.23e-08	7.26e-12	4.76e-05	4.74e-05	4.88e-05	5.12e-05
AX.184655896	1A	13334388	-0.000232204	-9.19658e-05	-0.000468609	-0.000369016	5.39e-08	8.46e-09	2.2e-07	1.36e-07	4.79e-05	4.85e-05	4.82e-05	4.61e-05
AX.184037985	1A	13349849	4.47744e-05	0.000299442	-0.000324329	-0.000129191	2e-09	8.97e-08	1.05e-07	1.67e-08	4.82e-05	4.91e-05	4.87e-05	4.76e-05
AX.184117370	1A	13350863	0.000660192	0.000587994	-0.000298329	-0.000473523	4.36e-07	3.46e-07	8.9e-08	2.24e-07	4.79e-05	4.75e-05	4.74e-05	4.65e-05
AX.184042655	1A	13421236	0.000791657	0.000171584	-6.74393e-05	-0.000369925	6.27e-07	2.94e-08	4.55e-09	1.37e-07	4.77e-05	4.94e-05	4.63e-05	5.06e-05
AX.184358682	1A	13424488	0.000753082	0.000693437	0.000623459	0.000272667	5.67e-07	4.81e-07	3.89e-07	7.43e-08	4.78e-05	5.08e-05	4.91e-05	4.74e-05
AX.184584393	1A	13450039	0.000568293	0.000888755	-9.27017e-06	3.46863e-05	3.23e-07	7.9e-07	8.59e-11	1.2e-09	4.76e-05	4.85e-05	4.87e-05	4.88e-05
AX.184392106	1A	13461884	-4.49053e-05	-0.000235955	-0.000227897	-3.80871e-05	2.02e-09	5.57e-08	5.19e-08	1.45e-09	4.81e-05	4.84e-05	4.71e-05	5.07e-05
AX.184851180	1A	13466165	-0.000290321	-0.000819702	0.000275108	-0.000102411	8.43e-08	6.72e-07	7.57e-08	1.05e-08	4.74e-05	4.69e-05	4.88e-05	4.48e-05
AX.184325046	1A	13484581	0.000324272	0.000413939	9.96112e-05	0.000279814	1.05e-07	1.71e-07	9.92e-09	7.83e-08	4.81e-05	4.89e-05	4.77e-05	5.01e-05
AX.184392108	1A	13490230	-0.00137762	-0.00136664	-0.000156373	0.000120964	1.9e-06	1.87e-06	2.45e-08	1.46e-08	4.83e-05	4.85e-05	4.99e-05	4.92e-05
AX.184967854	1A	13579780	-0.00141623	-0.000609903	-0.000907443	-5.5542e-05	2.01e-06	3.72e-07	8.23e-07	3.08e-09	4.83e-05	4.89e-05	4.69e-05	4.45e-05
AX.184381073	1A	13596748	1.27478e-05	0.000429063	3.01932e-05	0.000123404	1.63e-10	1.84e-07	9.12e-10	1.52e-08	4.8e-05	4.66e-05	4.83e-05	4.97e-05
AX.184075514	1A	13601066	3.78821e-05	6.21569e-06	0.000739742	0.000291321	1.44e-09	3.86e-11	5.47e-07	8.49e-08	4.83e-05	4.79e-05	4.87e-05	4.89e-05
AX.184945121	1A	13607890	0.000351807	0.000534628	-0.000117217	2.19004e-06	1.24e-07	2.86e-07	1.37e-08	4.8e-12	4.84e-05	4.67e-05	4.77e-05	4.94e-05
AX.184424643	1A	13611338	0.000230674	-6.86623e-05	-0.000268807	-0.000307692	5.32e-08	4.71e-09	7.23e-08	9.47e-08	4.86e-05	4.67e-05	4.8e-05	5.09e-05
AX.184967856	1A	13635622	0.00158213	0.00137391	0.00055854	0.000262418	2.5e-06	1.89e-06	3.12e-07	6.89e-08	4.77e-05	4.94e-05	4.85e-05	4.4e-05
AX.184070725	1A	13654422	-1.99843e-05	-0.000473863	0.000140747	-4.35335e-05	3.99e-10	2.25e-07	1.98e-08	1.9e-09	4.83e-05	4.91e-05	4.71e-05	4.92e-05
AX.184876885	1A	13803624	-3.70911e-05	0.000251559	-9.56095e-05	1.12403e-06	1.38e-09	6.33e-08	9.14e-09	1.26e-12	4.71e-05	4.85e-05	4.77e-05	4.94e-05
AX.184369844	1A	13845380	-0.00108003	-0.000733958	-1.34872e-05	8.83153e-05	1.17e-06	5.39e-07	1.82e-10	7.8e-09	4.91e-05	4.96e-05	4.85e-05	4.76e-05
AX.184435160	1A	13846074	-0.000472642	-0.000422389	-0.000220195	-0.000154935	2.23e-07	1.78e-07	4.85e-08	2.4e-08	4.79e-05	4.79e-05	4.82e-05	5.06e-05
AX.184140137	1A	13847253	-0.000266003	1.3805e-05	0.000141799	9.0728e-05	7.08e-08	1.91e-10	2.01e-08	8.23e-09	4.83e-05	4.79e-05	4.79e-05	4.63e-05
AX.184235612	1A	13888348	0.00105886	0.00125619	0.000150664	2.71605e-05	1.12e-06	1.58e-06	2.27e-08	7.38e-10	4.85e-05	4.89e-05	4.65e-05	4.73e-05
AX.184268441	1A	13946590	-0.00169588	-0.00197546	-0.000485145	-0.000238602	2.88e-06	3.9e-06	2.35e-07	5.69e-08	4.87e-05	4.92e-05	4.88e-05	4.83e-05
AX.184475719	1A	13963996	-0.000472199	-0.000436461	-0.000280694	-0.000227593	2.23e-07	1.9e-07	7.88e-08	5.18e-08	4.81e-05	4.77e-05	4.78e-05	4.74e-05
AX.184903049	1A	13974914	0.000984824	0.00107977	0.000478219	0.000393759	9.7e-07	1.17e-06	2.29e-07	1.55e-07	4.79e-05	4.76e-05	4.87e-05	4.73e-05
AX.184584397	1A	13984812	0.000369839	-3.47091e-05	-0.000163873	-0.000253742	1.37e-07	1.2e-09	2.69e-08	6.44e-08	4.82e-05	4.87e-05	4.8e-05	4.98e-05
AX.184062238	1A	14026288	-0.0001498	0.000511441	-6.14657e-06	-5.96577e-05	2.24e-08	2.62e-07	3.78e-11	3.56e-09	4.79e-05	4.67e-05	4.78e-05	4.9e-05
AX.184369846	1A	14063182	5.7224e-05	-0.000208014	6.1108e-06	-0.000163232	3.27e-09	4.33e-08	3.73e-11	2.66e-08	4.74e-05	4.94e-05	4.79e-05	5.02e-05
AX.184257605	1A	14087527	-0.000268635	-0.000150124	0.000107751	5.57968e-05	7.22e-08	2.25e-08	1.16e-08	3.11e-09	4.75e-05	4.66e-05	4.7e-05	4.79e-05
AX.184029359	1A	14106167	-2.10789e-05	-1.16431e-05	-0.000536499	-0.00037547	4.44e-10	1.36e-10	2.88e-07	1.41e-07	4.77e-05	4.7e-05	4.81e-05	5.3e-05
AX.184117377	1A	14119816	-0.000321037	-0.000402775	-0.000986705	-0.000708498	1.03e-07	1.62e-07	9.74e-07	5.02e-07	4.81e-05	5.02e-05	4.91e-05	5.15e-05
AX.184604980	1A	14200503	0.000184145	1.54365e-05	-0.000401581	-0.000523773	3.39e-08	2.38e-10	1.61e-07	2.74e-07	4.81e-05	4.84e-05	5.05e-05	4.86e-05
AX.184225112	1A	14231451	-0.000433626	-0.000559177	-0.000292956	-0.000405488	1.88e-07	3.13e-07	8.58e-08	1.64e-07	4.78e-05	4.76e-05	4.77e-05	4.81e-05
AX.184157040	1A	14233996	-0.000204946	-0.00039547	-0.000348809	-8.58683e-05	4.2e-08	1.56e-07	1.22e-07	7.37e-09	4.85e-05	4.72e-05	4.78e-05	4.95e-05
AX.184847098	1A	14235169	-1.45505e-05	-0.000156484	-0.000416067	-0.000379781	2.12e-10	2.45e-08	1.73e-07	1.44e-07	4.8e-05	4.78e-05	4.85e-05	4.78e-05
AX.123359939	1A	14241655	0.000402956	0.000279518	0.000132966	-1.8252e-05	1.62e-07	7.81e-08	1.77e-08	3.33e-10	4.86e-05	4.83e-05	4.73e-05	5.03e-05
AX.184290857	1A	14263934	0.00076566	0.000571744	0.00043285	0.000200868	5.86e-07	3.27e-07	1.87e-07	4.03e-08	4.86e-05	4.91e-05	4.87e-05	4.8e-05
AX.184485321	1A	14271147	-0.000920144	-0.00105969	1.3306e-05	0.000202843	8.47e-07	1.12e-06	1.77e-10	4.11e-08	4.82e-05	4.79e-05	4.87e-05	4.56e-05
AX.184584400	1A	14303169	-6.61465e-05	5.50986e-05	0.000207055	0.000198623	4.38e-09	3.04e-09	4.29e-08	3.95e-08	4.85e-05	4.87e-05	4.88e-05	4.89e-05
AX.184018615	1A	14327999	-0.000251663	-0.000378336	0.000488643	0.000312818	6.33e-08	1.43e-07	2.39e-07	9.79e-08	4.82e-05	4.79e-05	4.75e-05	4.94e-05
AX.184690683	1A	14335690	0.000675526	0.000529427	0.000257249	6.29994e-05	4.56e-07	2.8e-07	6.62e-08	3.97e-09	4.81e-05	4.79e-05	4.82e-05	4.9e-05
AX.184577101	1A	14362998	-0.000387775	-0.000371059	-5.72344e-05	-0.000195173	1.5e-07	1.38e-07	3.28e-09	3.81e-08	4.8e-05	4.83e-05	4.89e-05	4.72e-05
AX.184617521	1A	14390298	0.000161549	2.85447e-05	-0.000244567	-0.000449181	2.61e-08	8.15e-10	5.98e-08	2.02e-07	4.83e-05	4.76e-05	4.86e-05	4.96e-05
AX.184085747	1A	14400464	0.000602506	0.000768964	0.000328597	0.000227585	3.63e-07	5.91e-07	1.08e-07	5.18e-08	4.81e-05	4.81e-05	4.81e-05	4.98e-05
AX.184358701	1A	14431581	-0.000179872	-0.000452311	-0.000224767	-9.04973e-05	3.24e-08	2.05e-07	5.05e-08	8.19e-09	4.82e-05	4.96e-05	4.85e-05	4.53e-05
AX.184302066	1A	14455951	-0.000744204	-0.000966632	-0.00028744	-0.00020634	5.54e-07	9.34e-07	8.26e-08	4.26e-08	4.8e-05	4.99e-05	4.78e-05	4.98e-05
AX.184392125	1A	14509345	-0.000872592	-0.000615701	-0.00062275	-0.000375583	7.61e-07	3.79e-07	3.88e-07	1.41e-07	4.84e-05	4.96e-05	4.7e-05	4.54e-05
AX.184246639	1A	14518587	0.000294714	0.000389251	0.000164361	1.23913e-05	8.69e-08	1.52e-07	2.7e-08	1.54e-10	4.84e-05	4.8e-05	4.71e-05	5.05e-05
AX.184124599	1A	14523844	-0.000965217	-0.000869218	3.62045e-06	-5.15558e-05	9.32e-07	7.56e-07	1.31e-11	2.66e-09	4.86e-05	4.8e-05	4.85e-05	4.35e-05
AX.184268451	1A	14555860	0.000337035	0.000176032	4.36667e-06	1.1501e-05	1.14e-07	3.1e-08	1.91e-11	1.32e-10	4.84e-05	4.64e-05	4.9e-05	5.14e-05
AX.184690684	1A	14605544	4.41771e-05	0.000450552	6.46937e-05	-0.000109492	1.95e-09	2.03e-07	4.19e-09	1.2e-08	4.81e-05	4.88e-05	4.88e-05	4.89e-05
AX.184117381	1A	14607940	-0.00030825	7.68522e-05	-2.72774e-06	-0.000162478	9.5e-08	5.91e-09	7.44e-12	2.64e-08	4.76e-05	4.87e-05	4.67e-05	5.06e-05
AX.184325073	1A	14650342	-0.000375694	-0.000598182	-0.000171007	-0.000113667	1.41e-07	3.58e-07	2.92e-08	1.29e-08	4.8e-05	4.77e-05	4.75e-05	4.88e-05
AX.184336246	1A	14672995	0.000311744	0.000703267	0.000204835	0.000244126	9.72e-08	4.95e-07	4.2e-08	5.96e-08	4.85e-05	4.88e-05	4.76e-05	4.63e-05
AX.184604986	1A	14713748	-0.000114345	0.000161805	0.000223226	0.000178217	1.31e-08	2.62e-08	4.98e-08	3.18e-08	4.82e-05	4.74e-05	4.92e-05	5.13e-05
AX.184465785	1A	14762114	0.000715993	0.000907592	-0.000398805	-0.000438864	5.13e-07	8.24e-07	1.59e-07	1.93e-07	4.78e-05	4.82e-05	4.83e-05	5.09e-05
AX.184950190	1A	14858952	0.000864112	0.000811518	-0.000200057	-0.000267875	7.47e-07	6.59e-07	4e-08	7.18e-08	4.79e-05	4.86e-05	4.87e-05	4.73e-05
AX.184577106	1A	14873959	-0.000877322	-0.00107172	-0.00012912	8.82251e-05	7.7e-07	1.15e-06	1.67e-08	7.78e-09	4.76e-05	4.9e-05	4.71e-05	4.83e-05
AX.184445582	1A	14921223	-8.79563e-06	-0.00017739	0.000554766	0.00037685	7.74e-11	3.15e-08	3.08e-07	1.42e-07	4.85e-05	4.8e-05	4.82e-05	5.17e-05
AX.184562044	1A	14974978	0.000236215	0.000440584	3.90246e-05	-2.57211e-05	5.58e-08	1.94e-07	1.52e-09	6.62e-10	4.82e-05	4.95e-05	4.82e-05	4.99e-05
AX.184650946	1A	14986485	0.000825353	0.000847907	-3.01219e-05	-0.000425243	6.81e-07	7.19e-07	9.07e-10	1.81e-07	4.84e-05	4.88e-05	4.78e-05	4.53e-05
AX.184347410	1A	15011298	-0.000114969	-0.000460987	-0.000187171	-5.96784e-05	1.32e-08	2.13e-07	3.5e-08	3.56e-09	4.84e-05	4.74e-05	4.85e-05	4.9e-05
AX.184424668	1A	15028513	0.000222901	1.74725e-05	5.78452e-05	0.000146742	4.97e-08	3.05e-10	3.35e-09	2.15e-08	4.81e-05	4.8e-05	4.82e-05	4.58e-05
AX.184175213	1A	15122039	0.000145851	-0.000134237	-0.000150695	-0.000135622	2.13e-08	1.8e-08	2.27e-08	1.84e-08	4.83e-05	4.81e-05	4.84e-05	4.82e-05
AX.184290866	1A	15169209	0.000158979	3.12343e-05	0.000647592	0.000328978	2.53e-08	9.76e-10	4.19e-07	1.08e-07	4.85e-05	4.83e-05	4.84e-05	4.74e-05
AX.184054732	1A	15171210	-0.000288562	0.00012311	0.000255461	0.000406376	8.33e-08	1.52e-08	6.53e-08	1.65e-07	4.85e-05	4.55e-05	4.82e-05	4.66e-05
AX.184435183	1A	15221743	0.000333545	0.000288574	0.000168303	5.12948e-05	1.11e-07	8.33e-08	2.83e-08	2.63e-09	4.88e-05	4.9e-05	4.71e-05	5.04e-05
AX.184764101	1A	15244634	0.00187624	0.00138871	0.000657401	0.000207111	3.52e-06	1.93e-06	4.32e-07	4.29e-08	4.8e-05	4.9e-05	4.91e-05	4.46e-05
AX.184091391	1A	15254599	0.00102285	0.000965313	-0.000465093	-0.00048471	1.05e-06	9.32e-07	2.16e-07	2.35e-07	4.8e-05	4.92e-05	4.8e-05	5.19e-05
AX.184392141	1A	15304904	0.000841378	0.000867854	0.000503608	0.000306456	7.08e-07	7.53e-07	2.54e-07	9.39e-08	4.82e-05	4.81e-05	4.8e-05	4.28e-05
AX.184847103	1A	15342137	0.000411924	0.000461772	0.000314832	0.000420039	1.7e-07	2.13e-07	9.91e-08	1.76e-07	4.85e-05	4.79e-05	4.82e-05	4.99e-05
AX.184494546	1A	15366714	0.000570497	0.000662559	0.000279085	7.92353e-05	3.25e-07	4.39e-07	7.79e-08	6.28e-09	4.85e-05	4.79e-05	4.65e-05	4.84e-05
AX.184369876	1A	15380362	0.000180523	5.92558e-05	0.000598836	0.000501981	3.26e-08	3.51e-09	3.59e-07	2.52e-07	4.83e-05	4.8e-05	4.95e-05	4.89e-05
AX.184714149	1A	15386303	0.00142655	0.0017317	0.000170465	4.74711e-05	2.04e-06	3e-06	2.91e-08	2.25e-09	4.89e-05	4.92e-05	4.88e-05	4.81e-05
AX.184246656	1A	15418533	-0.000561239	-0.000366888	0.000177588	0.00039243	3.15e-07	1.35e-07	3.15e-08	1.54e-07	4.86e-05	4.71e-05	4.91e-05	5.11e-05
AX.184070733	1A	15426839	0.000526706	0.000613186	0.000169207	0.000144302	2.77e-07	3.76e-07	2.86e-08	2.08e-08	4.86e-05	5.01e-05	4.75e-05	4.82e-05
AX.184021658	1A	15457222	8.37895e-05	5.58618e-05	1.73869e-05	-7.74771e-05	7.02e-09	3.12e-09	3.02e-10	6e-09	4.78e-05	4.89e-05	4.8e-05	5.06e-05
AX.184235637	1A	15464763	0.000528821	0.000418702	0.000369664	0.000190585	2.8e-07	1.75e-07	1.37e-07	3.63e-08	4.78e-05	4.96e-05	4.87e-05	5.09e-05
AX.184279564	1A	15518616	0.000156667	0.000246435	2.1542e-05	-6.47199e-05	2.45e-08	6.07e-08	4.64e-10	4.19e-09	4.83e-05	4.66e-05	4.67e-05	4.94e-05
AX.184091394	1A	15525475	-0.000720745	-0.000380212	-8.52913e-05	1.24876e-05	5.19e-07	1.45e-07	7.27e-09	1.56e-10	4.83e-05	4.93e-05	4.91e-05	4.86e-05
AX.184124611	1A	15544103	0.000101104	0.000136926	0.000165922	4.73443e-05	1.02e-08	1.87e-08	2.75e-08	2.24e-09	4.79e-05	4.8e-05	4.67e-05	4.72e-05
AX.184705383	1A	15565693	-0.000669036	-0.000652014	-0.000264507	-0.000129642	4.48e-07	4.25e-07	7e-08	1.68e-08	4.81e-05	4.66e-05	4.72e-05	4.87e-05
AX.184475740	1A	15621385	0.000788998	0.000559032	-9.55753e-05	9.61849e-05	6.23e-07	3.13e-07	9.13e-09	9.25e-09	4.84e-05	4.85e-05	4.93e-05	4.75e-05
AX.184268473	1A	15636716	-0.000271525	-0.000177355	0.000243161	0.000195619	7.37e-08	3.15e-08	5.91e-08	3.83e-08	4.78e-05	4.79e-05	4.82e-05	4.89e-05
AX.184640523	1A	15728515	0.000570483	0.000120761	0.000237964	0.000152752	3.25e-07	1.46e-08	5.66e-08	2.33e-08	4.88e-05	4.85e-05	4.82e-05	5.06e-05
AX.184157058	1A	15736347	-2.45242e-05	-0.000189326	0.000560829	0.000368348	6.01e-10	3.58e-08	3.15e-07	1.36e-07	4.77e-05	4.79e-05	4.94e-05	4.92e-05
AX.184925629	1A	15755668	9.87206e-05	-6.53122e-05	-1.38578e-05	-0.000186866	9.75e-09	4.27e-09	1.92e-10	3.49e-08	4.82e-05	4.9e-05	4.7e-05	4.91e-05
AX.184166050	1A	15804224	-0.000473654	-0.000546246	-8.36815e-05	-9.89018e-05	2.24e-07	2.98e-07	7e-09	9.78e-09	4.79e-05	4.75e-05	4.71e-05	4.92e-05
AX.184907363	1A	15853605	-0.000384458	-0.000742113	-4.46358e-05	4.02865e-05	1.48e-07	5.51e-07	1.99e-09	1.62e-09	4.79e-05	4.85e-05	4.96e-05	4.85e-05
AX.184950204	1A	15861360	-6.42337e-05	-0.000489981	0.000468825	0.000192498	4.13e-09	2.4e-07	2.2e-07	3.71e-08	4.82e-05	4.78e-05	4.72e-05	4.87e-05
AX.184140162	1A	15912604	0.00145805	0.000917265	0.000842156	0.000665223	2.13e-06	8.41e-07	7.09e-07	4.43e-07	4.79e-05	4.79e-05	4.86e-05	4.95e-05
AX.184465799	1A	15940703	0.00119988	0.00110507	0.000157825	-0.000101129	1.44e-06	1.22e-06	2.49e-08	1.02e-08	4.8e-05	4.8e-05	4.83e-05	4.9e-05
AX.184117392	1A	15980028	-0.00123745	-0.000857979	-0.000312745	-0.000225384	1.53e-06	7.36e-07	9.78e-08	5.08e-08	4.84e-05	4.75e-05	4.96e-05	4.89e-05
AX.184851189	1A	16009607	-0.000616695	-0.000279146	-0.000238179	7.16827e-05	3.8e-07	7.79e-08	5.67e-08	5.14e-09	4.78e-05	4.79e-05	4.73e-05	4.6e-05
AX.184148335	1A	16020547	0.00160458	0.00167519	0.000639177	0.00031794	2.57e-06	2.81e-06	4.09e-07	1.01e-07	4.79e-05	4.71e-05	4.68e-05	4.7e-05
AX.184898847	1A	16061586	9.11765e-05	-0.00032727	0.000338157	0.000239674	8.31e-09	1.07e-07	1.14e-07	5.74e-08	4.77e-05	4.91e-05	4.83e-05	4.63e-05
AX.184605000	1A	16106848	-0.000212767	0.000231952	0.000304243	0.000278841	4.53e-08	5.38e-08	9.26e-08	7.78e-08	4.79e-05	4.79e-05	4.82e-05	4.66e-05
AX.184403064	1A	16124919	-0.000395714	0.000151774	-7.6723e-05	-3.80543e-05	1.57e-07	2.3e-08	5.89e-09	1.45e-09	4.82e-05	4.75e-05	4.82e-05	4.76e-05
AX.184204611	1A	16269308	0.000480193	0.000338341	0.000138561	9.55175e-05	2.31e-07	1.14e-07	1.92e-08	9.12e-09	4.78e-05	4.95e-05	4.63e-05	4.58e-05
AX.184538186	1A	16273443	0.000620727	0.000535346	-0.00038396	-0.00056891	3.85e-07	2.87e-07	1.47e-07	3.24e-07	4.81e-05	4.79e-05	4.93e-05	4.87e-05
AX.184761476	1A	16274701	0.00044541	0.000314414	-7.2513e-05	0.000220018	1.98e-07	9.89e-08	5.26e-09	4.84e-08	4.79e-05	4.87e-05	4.71e-05	4.68e-05
AX.184040234	1A	16375624	9.69997e-05	9.34183e-05	-0.000147632	6.16667e-05	9.41e-09	8.73e-09	2.18e-08	3.8e-09	4.82e-05	4.73e-05	4.81e-05	4.94e-05
AX.184257660	1A	16431317	-0.000566595	-6.15445e-05	-0.000563267	-0.000249928	3.21e-07	3.79e-09	3.17e-07	6.25e-08	4.82e-05	4.83e-05	4.8e-05	4.45e-05
AX.184577125	1A	16462169	0.000724104	0.00043283	-0.000148699	-0.000272088	5.24e-07	1.87e-07	2.21e-08	7.4e-08	4.81e-05	4.88e-05	4.7e-05	5.09e-05
AX.184235653	1A	16516315	0.000825846	0.000795016	0.000320356	0.000175736	6.82e-07	6.32e-07	1.03e-07	3.09e-08	4.83e-05	4.79e-05	4.91e-05	5.06e-05
AX.184967894	1A	16579501	-0.000353092	0.000115502	0.000303846	0.00038399	1.25e-07	1.33e-08	9.23e-08	1.47e-07	4.85e-05	4.71e-05	4.89e-05	4.54e-05
AX.184682829	1A	16596054	0.00100639	0.000478704	-0.000167435	-0.000244496	1.01e-06	2.29e-07	2.8e-08	5.98e-08	4.84e-05	4.66e-05	4.67e-05	4.75e-05
AX.184935208	1A	16615601	0.00034492	0.000377886	-0.00103106	-0.000677227	1.19e-07	1.43e-07	1.06e-06	4.59e-07	4.79e-05	4.64e-05	4.85e-05	5.02e-05
AX.184030772	1A	16635568	0.000332896	0.000221359	0.00047963	0.000194429	1.11e-07	4.9e-08	2.3e-07	3.78e-08	4.83e-05	4.81e-05	4.73e-05	4.59e-05
AX.184235657	1A	16689119	-0.000327789	2.19902e-06	-0.00058735	-0.000548335	1.07e-07	4.84e-12	3.45e-07	3.01e-07	4.78e-05	4.73e-05	4.81e-05	4.66e-05
AX.184512698	1A	16689527	0.000191603	0.000468277	0.000395863	0.000169412	3.67e-08	2.19e-07	1.57e-07	2.87e-08	4.8e-05	4.7e-05	5e-05	4.63e-05
AX.184381105	1A	16733022	0.000689789	0.000288353	-0.00031892	-0.000541914	4.76e-07	8.31e-08	1.02e-07	2.94e-07	4.82e-05	4.94e-05	4.87e-05	5.23e-05
AX.184246680	1A	16790918	-0.000229683	-0.000293713	-0.000230832	-0.00032105	5.28e-08	8.63e-08	5.33e-08	1.03e-07	4.75e-05	4.65e-05	4.84e-05	4.79e-05
AX.184916200	1A	16800729	0.000475055	0.000487559	9.94993e-05	-0.000228321	2.26e-07	2.38e-07	9.9e-09	5.21e-08	4.76e-05	4.67e-05	4.77e-05	5.12e-05
AX.184132291	1A	16835782	0.00140256	0.000602323	-0.000785714	-0.000790299	1.97e-06	3.63e-07	6.17e-07	6.25e-07	4.83e-05	4.76e-05	4.8e-05	4.98e-05
AX.184030773	1A	16838620	-0.000363951	0.000264379	0.00018676	0.000143863	1.32e-07	6.99e-08	3.49e-08	2.07e-08	4.85e-05	4.83e-05	4.72e-05	4.75e-05
AX.184665407	1A	16870510	-0.000617401	-0.00096415	1.25184e-05	9.11098e-05	3.81e-07	9.3e-07	1.57e-10	8.3e-09	4.82e-05	4.85e-05	4.89e-05	4.7e-05
AX.184166068	1A	16960526	-0.00122676	-0.000877289	-0.000182147	1.97821e-05	1.5e-06	7.7e-07	3.32e-08	3.91e-10	4.8e-05	4.93e-05	4.88e-05	4.91e-05
AX.184175238	1A	16961619	0.000511764	0.000145716	-0.000251625	-0.000263202	2.62e-07	2.12e-08	6.33e-08	6.93e-08	4.89e-05	4.75e-05	4.92e-05	4.88e-05
AX.184512701	1A	16980963	0.000241644	-0.000190076	-0.000317059	-0.000427916	5.84e-08	3.61e-08	1.01e-07	1.83e-07	4.83e-05	4.81e-05	4.73e-05	4.88e-05
AX.184175240	1A	17015677	-0.00029953	3.62966e-05	0.000117197	9.24718e-05	8.97e-08	1.32e-09	1.37e-08	8.55e-09	4.8e-05	4.86e-05	4.79e-05	4.93e-05
AX.184903070	1A	17071490	-0.00100752	-0.000893265	0.000278897	0.000363538	1.02e-06	7.98e-07	7.78e-08	1.32e-07	4.77e-05	4.8e-05	4.84e-05	5.05e-05
AX.184392164	1A	17074856	-4.07049e-05	4.11531e-05	-0.000114171	-3.55857e-05	1.66e-09	1.69e-09	1.3e-08	1.27e-09	4.79e-05	4.96e-05	4.75e-05	5.07e-05
AX.184140180	1A	17117115	-0.00106437	-0.000998363	1.70027e-05	0.000245384	1.13e-06	9.97e-07	2.89e-10	6.02e-08	4.87e-05	4.85e-05	4.81e-05	4.48e-05
AX.184140181	1A	17145111	-0.000409064	-0.000658082	0.000699568	0.000654649	1.67e-07	4.33e-07	4.89e-07	4.29e-07	4.83e-05	4.73e-05	4.8e-05	5.3e-05
AX.184403082	1A	17191052	0.000639151	0.000894819	-0.000538724	-0.000301688	4.09e-07	8.01e-07	2.9e-07	9.1e-08	4.82e-05	4.61e-05	4.82e-05	4.83e-05
AX.184920889	1A	17228416	1.7118e-05	9.30684e-05	0.000378913	0.000512783	2.93e-10	8.66e-09	1.44e-07	2.63e-07	4.76e-05	4.71e-05	4.68e-05	4.98e-05
AX.184962848	1A	17233428	-0.000305233	-0.000433242	-0.000291753	-7.03284e-05	9.32e-08	1.88e-07	8.51e-08	4.95e-09	4.76e-05	4.66e-05	4.74e-05	4.73e-05
AX.184424706	1A	17276859	-0.000283368	9.83854e-05	-9.45133e-05	-4.58666e-05	8.03e-08	9.68e-09	8.93e-09	2.1e-09	4.82e-05	4.71e-05	4.73e-05	4.76e-05
AX.184870724	1A	17281645	0.000489537	0.00045879	-6.53433e-05	-0.000158005	2.4e-07	2.1e-07	4.27e-09	2.5e-08	4.82e-05	4.93e-05	4.76e-05	5.19e-05
AX.184246692	1A	17373537	-0.000774997	-0.00036405	0.000539608	0.000444717	6.01e-07	1.33e-07	2.91e-07	1.98e-07	4.8e-05	4.75e-05	4.82e-05	4.72e-05
AX.184413887	1A	17409077	0.000154599	0.000491728	0.000114462	3.32207e-05	2.39e-08	2.42e-07	1.31e-08	1.1e-09	4.82e-05	5.05e-05	4.73e-05	4.88e-05
AX.184097358	1A	17443357	0.000611887	0.000525794	3.50848e-05	6.1196e-05	3.74e-07	2.76e-07	1.23e-09	3.74e-09	4.76e-05	4.71e-05	4.88e-05	4.54e-05
AX.184358755	1A	17462947	-0.0014961	-0.00120751	-7.08816e-05	0.000217097	2.24e-06	1.46e-06	5.02e-09	4.71e-08	4.8e-05	4.77e-05	4.71e-05	5.08e-05
AX.184920893	1A	17515973	-0.000949723	-0.000470965	0.000152276	0.000192866	9.02e-07	2.22e-07	2.32e-08	3.72e-08	4.79e-05	4.86e-05	4.88e-05	4.98e-05
AX.184538203	1A	17531272	0.000314796	0.000487072	-0.000266546	-0.000297186	9.91e-08	2.37e-07	7.1e-08	8.83e-08	4.84e-05	4.81e-05	4.76e-05	4.88e-05
AX.184849736	1A	17575983	-0.00084389	-0.000948104	-0.000289689	-6.18687e-05	7.12e-07	8.99e-07	8.39e-08	3.83e-09	4.81e-05	4.75e-05	4.8e-05	4.8e-05
AX.184392172	1A	17598287	6.7336e-05	8.95505e-05	0.00021258	-9.00256e-05	4.53e-09	8.02e-09	4.52e-08	8.1e-09	4.8e-05	4.72e-05	4.77e-05	5.07e-05
AX.184709911	1A	17621667	5.66104e-05	0.000229947	-0.00019059	1.10583e-05	3.2e-09	5.29e-08	3.63e-08	1.22e-10	4.73e-05	4.71e-05	4.72e-05	4.75e-05
AX.184166078	1A	17633620	-0.00017794	-0.000215687	-0.000159455	-1.25964e-05	3.17e-08	4.65e-08	2.54e-08	1.59e-10	4.82e-05	4.76e-05	4.64e-05	4.86e-05
AX.184336290	1A	17655091	0.000526936	0.000437164	-4.30918e-05	-8.45238e-05	2.78e-07	1.91e-07	1.86e-09	7.14e-09	4.82e-05	4.66e-05	4.84e-05	4.78e-05
AX.184058304	1A	17673717	2.32719e-05	-0.000680038	-0.000117011	-0.000103867	5.42e-10	4.62e-07	1.37e-08	1.08e-08	4.84e-05	4.94e-05	4.77e-05	4.72e-05
AX.184140185	1A	17727565	-0.000693864	-7.77446e-05	-0.000139121	9.55037e-06	4.81e-07	6.04e-09	1.94e-08	9.12e-11	4.82e-05	4.63e-05	4.84e-05	4.98e-05
AX.184851194	1A	17736735	-0.000172956	-0.000132502	7.8976e-05	0.000144433	2.99e-08	1.76e-08	6.24e-09	2.09e-08	4.73e-05	4.77e-05	4.91e-05	4.94e-05
AX.184214866	1A	17749405	0.000654441	0.000566875	-2.54721e-05	-3.22988e-05	4.28e-07	3.21e-07	6.49e-10	1.04e-09	4.76e-05	4.74e-05	4.67e-05	4.75e-05
AX.184403090	1A	17755298	0.000283809	0.000140559	9.3708e-05	-1.09027e-05	8.05e-08	1.98e-08	8.78e-09	1.19e-10	4.89e-05	4.78e-05	4.78e-05	5.2e-05
AX.184302124	1A	17792205	0.000297701	0.000277049	0.000256888	-2.1656e-05	8.86e-08	7.68e-08	6.6e-08	4.69e-10	4.8e-05	4.84e-05	4.81e-05	4.59e-05
AX.184709913	1A	17825198	-0.000456511	-0.000599558	-0.000424409	-0.000182884	2.08e-07	3.59e-07	1.8e-07	3.34e-08	4.83e-05	4.83e-05	4.82e-05	4.68e-05
AX.184032339	1A	18027128	-0.00132526	-0.000651248	9.31316e-05	0.00034848	1.76e-06	4.24e-07	8.67e-09	1.21e-07	4.85e-05	4.61e-05	4.83e-05	4.84e-05
AX.184413892	1A	18027365	-7.68332e-05	0.000580737	-0.000322813	-0.000209839	5.9e-09	3.37e-07	1.04e-07	4.4e-08	4.84e-05	4.79e-05	4.79e-05	5.03e-05
AX.184035915	1A	18051844	-0.000554533	-0.000239131	-0.000250501	-0.000132186	3.08e-07	5.72e-08	6.28e-08	1.75e-08	4.8e-05	4.91e-05	4.86e-05	5.1e-05
AX.184336295	1A	18076962	-0.000539257	-0.000493887	0.000301852	0.000313337	2.91e-07	2.44e-07	9.11e-08	9.82e-08	4.79e-05	4.77e-05	4.92e-05	4.83e-05
AX.184867962	1A	18126928	4.49028e-05	0.000127345	-0.000206467	-0.000274863	2.02e-09	1.62e-08	4.26e-08	7.55e-08	4.81e-05	4.87e-05	4.82e-05	4.72e-05
AX.184598350	1A	18134019	-0.000470281	-5.31951e-05	-0.000226759	-1.46332e-05	2.21e-07	2.83e-09	5.14e-08	2.14e-10	4.83e-05	4.77e-05	4.68e-05	4.93e-05
AX.184655927	1A	18148548	0.000523568	0.000705928	-6.40292e-05	-8.57647e-05	2.74e-07	4.98e-07	4.1e-09	7.36e-09	4.77e-05	4.83e-05	4.81e-05	4.66e-05
AX.184148354	1A	18152065	4.80366e-05	0.000247234	0.000337906	0.000528104	2.31e-09	6.11e-08	1.14e-07	2.79e-07	4.79e-05	4.76e-05	4.78e-05	4.69e-05
AX.184465833	1A	18180875	0.000260957	0.000262109	-6.98267e-05	-7.11729e-05	6.81e-08	6.87e-08	4.88e-09	5.07e-09	4.82e-05	4.72e-05	4.64e-05	4.81e-05
AX.184403099	1A	18282576	5.88986e-05	-0.000302152	-7.99062e-05	-0.000158472	3.47e-09	9.13e-08	6.38e-09	2.51e-08	4.81e-05	4.8e-05	5.09e-05	4.77e-05
AX.184066343	1A	18315098	-0.000118076	0.000611447	0.000823233	0.0006349	1.39e-08	3.74e-07	6.78e-07	4.03e-07	4.85e-05	4.75e-05	4.9e-05	4.92e-05
AX.184591449	1A	18335801	-9.66305e-05	0.00016715	0.000261297	0.000232238	9.34e-09	2.79e-08	6.83e-08	5.39e-08	4.79e-05	4.79e-05	4.82e-05	5.14e-05
AX.184782692	1A	18411707	0.000672929	0.000171485	0.000425785	0.000413764	4.53e-07	2.94e-08	1.81e-07	1.71e-07	4.86e-05	4.91e-05	4.81e-05	4.74e-05
AX.184313685	1A	18462972	-5.35044e-05	-4.76761e-05	3.66475e-05	-8.47129e-06	2.86e-09	2.27e-09	1.34e-09	7.18e-11	4.84e-05	4.83e-05	4.63e-05	4.83e-05
AX.184140194	1A	18541955	0.000594315	0.000526702	0.000103659	6.41957e-05	3.53e-07	2.77e-07	1.07e-08	4.12e-09	4.83e-05	4.61e-05	4.77e-05	4.83e-05
AX.184246714	1A	18571666	0.000247085	0.000292497	-0.000106097	-1.54461e-05	6.11e-08	8.56e-08	1.13e-08	2.39e-10	4.86e-05	4.87e-05	4.8e-05	4.75e-05
AX.184097367	1A	18639322	-0.000283902	0.000346252	-5.4808e-05	6.66774e-06	8.06e-08	1.2e-07	3e-09	4.45e-11	4.82e-05	4.87e-05	4.72e-05	4.79e-05
AX.184075554	1A	18694892	-0.000532651	-0.000547989	-0.000119116	-7.18237e-05	2.84e-07	3e-07	1.42e-08	5.16e-09	4.76e-05	4.52e-05	4.79e-05	4.34e-05
AX.184920901	1A	18724978	1.37491e-05	-0.000192264	-2.99556e-05	-0.000170481	1.89e-10	3.7e-08	8.97e-10	2.91e-08	4.82e-05	4.66e-05	4.78e-05	4.69e-05
AX.184140197	1A	18858246	0.000215839	2.92359e-05	0.000251637	0.000201607	4.66e-08	8.55e-10	6.33e-08	4.06e-08	4.82e-05	4.79e-05	4.88e-05	4.94e-05
AX.184907384	1A	18888725	0.00101761	0.000359615	-4.54771e-05	-0.00018598	1.04e-06	1.29e-07	2.07e-09	3.46e-08	4.78e-05	4.85e-05	4.84e-05	4.91e-05
AX.184085791	1A	18920543	0.000632952	0.000255741	0.000140949	4.74303e-05	4.01e-07	6.54e-08	1.99e-08	2.25e-09	4.78e-05	4.99e-05	4.7e-05	4.73e-05
AX.184194582	1A	19031248	0.000760944	0.000433834	0.000106204	6.46216e-05	5.79e-07	1.88e-07	1.13e-08	4.18e-09	4.86e-05	4.59e-05	4.67e-05	4.8e-05
AX.184214879	1A	19089726	0.00029205	0.00018138	0.000264596	0.000192454	8.53e-08	3.29e-08	7e-08	3.7e-08	4.82e-05	4.79e-05	4.71e-05	5.09e-05
AX.184369928	1A	19139063	-0.000448054	-0.000467623	-0.000532358	-0.000313332	2.01e-07	2.19e-07	2.83e-07	9.82e-08	4.79e-05	4.59e-05	4.89e-05	4.89e-05
AX.184091424	1A	19144883	-0.00191658	-0.00199407	-0.000440442	-0.000168211	3.67e-06	3.98e-06	1.94e-07	2.83e-08	4.8e-05	4.81e-05	4.89e-05	4.48e-05
AX.184887279	1A	19159267	0.000310573	-1.39522e-06	0.00021533	0.00016715	9.65e-08	1.95e-12	4.64e-08	2.79e-08	4.82e-05	4.72e-05	4.85e-05	4.42e-05
AX.184512721	1A	19246719	-0.000166471	-0.000106042	-6.60669e-05	0.000128112	2.77e-08	1.12e-08	4.36e-09	1.64e-08	4.8e-05	4.55e-05	4.93e-05	4.65e-05
AX.184075560	1A	19298012	-0.000313063	5.00844e-05	-0.000280629	-0.00017157	9.8e-08	2.51e-09	7.88e-08	2.94e-08	4.78e-05	4.86e-05	4.9e-05	4.62e-05
AX.184347474	1A	19298677	0.000329912	-0.000344877	0.000240705	-4.42411e-06	1.09e-07	1.19e-07	5.79e-08	1.96e-11	4.86e-05	4.8e-05	4.88e-05	4.57e-05
AX.184729377	1A	19311106	0.000118624	-0.000190037	9.42503e-05	1.67988e-05	1.41e-08	3.61e-08	8.88e-09	2.82e-10	4.81e-05	4.78e-05	4.84e-05	5e-05
AX.184132315	1A	19311567	-0.000547705	-0.000457562	8.38952e-05	7.89377e-05	3e-07	2.09e-07	7.04e-09	6.23e-09	4.78e-05	4.83e-05	4.98e-05	4.91e-05
AX.184854497	1A	19401743	0.00104872	0.000367576	0.000475044	0.000194703	1.1e-06	1.35e-07	2.26e-07	3.79e-08	4.82e-05	4.69e-05	4.86e-05	4.66e-05
AX.184302152	1A	19440440	0.000847736	0.000864622	0.000511257	0.000524999	7.19e-07	7.48e-07	2.61e-07	2.76e-07	4.78e-05	4.9e-05	4.77e-05	4.58e-05
AX.184257701	1A	19474729	0.00169755	0.0020167	0.00057091	0.00054548	2.88e-06	4.07e-06	3.26e-07	2.98e-07	4.8e-05	4.79e-05	4.86e-05	4.92e-05
AX.184034055	1A	19522366	0.000311933	0.000889958	-0.000646414	-0.000384579	9.73e-08	7.92e-07	4.18e-07	1.48e-07	4.81e-05	4.9e-05	4.91e-05	4.79e-05
AX.184347477	1A	19586431	-0.00129461	-0.00081477	0.000173028	0.000543842	1.68e-06	6.64e-07	2.99e-08	2.96e-07	4.79e-05	4.67e-05	4.78e-05	4.55e-05
AX.184140205	1A	19653760	0.000145206	0.000422604	-6.73322e-05	-8.9533e-05	2.11e-08	1.79e-07	4.53e-09	8.02e-09	4.81e-05	4.79e-05	4.9e-05	4.71e-05
AX.184157097	1A	19698442	-0.000438582	-0.000301105	0.0002681	0.000335352	1.92e-07	9.07e-08	7.19e-08	1.12e-07	4.85e-05	4.96e-05	4.73e-05	4.89e-05
AX.184040246	1A	19731749	0.000269668	0.000153967	9.7492e-05	7.94139e-05	7.27e-08	2.37e-08	9.5e-09	6.31e-09	4.8e-05	4.78e-05	4.84e-05	5.19e-05
AX.184235699	1A	19779694	-0.00131183	-0.00128554	0.000105677	0.000456909	1.72e-06	1.65e-06	1.12e-08	2.09e-07	4.82e-05	4.88e-05	4.81e-05	4.8e-05
AX.184413922	1A	19797375	-6.37474e-05	-6.89938e-05	-0.000333009	-0.000352429	4.06e-09	4.76e-09	1.11e-07	1.24e-07	4.81e-05	4.75e-05	4.78e-05	5.04e-05
AX.184214888	1A	19896484	-0.000294538	-0.000406423	0.000141204	0.000152997	8.68e-08	1.65e-07	1.99e-08	2.34e-08	4.86e-05	4.87e-05	4.83e-05	4.79e-05
AX.184849742	1A	19932968	-0.000393598	-0.000426519	-0.000211801	-7.48665e-05	1.55e-07	1.82e-07	4.49e-08	5.6e-09	4.8e-05	4.87e-05	4.94e-05	5.08e-05
AX.184521252	1A	19941676	-0.000501251	-0.000522619	-0.000172599	-9.33564e-05	2.51e-07	2.73e-07	2.98e-08	8.72e-09	4.79e-05	4.71e-05	4.79e-05	4.67e-05
AX.184538226	1A	19949963	-0.000344848	-0.000162567	-0.000143001	-2.63176e-05	1.19e-07	2.64e-08	2.04e-08	6.93e-10	4.79e-05	4.88e-05	4.73e-05	4.75e-05
AX.184883659	1A	19975359	0.000266099	0.000510533	6.93255e-05	-1.74378e-05	7.08e-08	2.61e-07	4.81e-09	3.04e-10	4.79e-05	4.73e-05	4.96e-05	4.58e-05
AX.184529895	1A	19999469	0.000280605	-8.37852e-05	-0.000140626	-0.000287228	7.87e-08	7.02e-09	1.98e-08	8.25e-08	4.8e-05	4.88e-05	4.84e-05	5.12e-05
AX.184140207	1A	20051979	-0.000368323	-0.000186523	0.000349026	0.000383177	1.36e-07	3.48e-08	1.22e-07	1.47e-07	4.84e-05	4.79e-05	4.83e-05	4.68e-05
AX.184849743	1A	20105867	7.39187e-05	0.000312039	7.60327e-05	1.8316e-05	5.46e-09	9.74e-08	5.78e-09	3.35e-10	4.75e-05	4.87e-05	4.74e-05	4.52e-05
AX.184803859	1A	20159331	0.000481403	0.000431367	1.60432e-05	5.07453e-05	2.32e-07	1.86e-07	2.57e-10	2.58e-09	4.78e-05	4.86e-05	4.93e-05	4.9e-05
AX.184403126	1A	20226575	-0.000390026	-0.00046608	7.28232e-05	4.58689e-05	1.52e-07	2.17e-07	5.3e-09	2.1e-09	4.78e-05	4.83e-05	4.89e-05	5.07e-05
AX.184512730	1A	20295516	0.000781238	0.000580392	0.000472907	0.00027348	6.1e-07	3.37e-07	2.24e-07	7.48e-08	4.81e-05	4.95e-05	4.85e-05	4.63e-05
AX.184302171	1A	20331545	-0.000235158	-0.000294824	8.83536e-05	1.68012e-05	5.53e-08	8.69e-08	7.81e-09	2.82e-10	4.85e-05	4.69e-05	4.9e-05	4.98e-05
AX.184369939	1A	20381619	3.473e-05	8.25015e-05	-0.000484053	-0.000155493	1.21e-09	6.81e-09	2.34e-07	2.42e-08	4.8e-05	4.91e-05	4.75e-05	4.72e-05
AX.184538232	1A	20438762	0.000946948	0.00076829	0.000466402	0.000197758	8.97e-07	5.9e-07	2.18e-07	3.91e-08	4.78e-05	5.03e-05	4.74e-05	4.84e-05
AX.184279638	1A	20505459	0.000284364	0.000569635	-6.78708e-05	-0.000189509	8.09e-08	3.24e-07	4.61e-09	3.59e-08	4.85e-05	4.69e-05	4.77e-05	4.7e-05
AX.184042683	1A	20509153	0.000110648	0.000468376	0.000151174	0.000129942	1.22e-08	2.19e-07	2.29e-08	1.69e-08	4.79e-05	4.94e-05	4.79e-05	5.24e-05
AX.184257719	1A	20574155	0.000104825	3.117e-05	-0.000327319	-0.000500355	1.1e-08	9.72e-10	1.07e-07	2.5e-07	4.75e-05	5.04e-05	4.8e-05	5.03e-05
AX.184157109	1A	20601525	-0.000118879	3.52414e-05	-0.000229877	6.39578e-06	1.41e-08	1.24e-09	5.28e-08	4.09e-11	4.82e-05	4.74e-05	4.87e-05	4.85e-05
AX.184336323	1A	20651788	0.000261392	0.000593612	-0.000183103	-7.74893e-06	6.83e-08	3.52e-07	3.35e-08	6e-11	4.91e-05	4.79e-05	4.77e-05	4.86e-05
AX.184097382	1A	20663421	0.000723181	0.000617898	-0.00011172	-0.000198889	5.23e-07	3.82e-07	1.25e-08	3.96e-08	4.77e-05	4.75e-05	4.75e-05	4.5e-05
AX.184521260	1A	20675107	-0.000412982	-8.5339e-05	-0.000185833	-6.29961e-05	1.71e-07	7.28e-09	3.45e-08	3.97e-09	4.78e-05	4.84e-05	4.91e-05	4.97e-05
AX.184358796	1A	20713255	-0.000666078	-0.00025634	1.33275e-05	7.26729e-05	4.44e-07	6.57e-08	1.78e-10	5.28e-09	4.84e-05	4.87e-05	4.83e-05	4.82e-05
AX.184194595	1A	20725541	3.09102e-05	0.000314828	0.000369013	0.000347124	9.55e-10	9.91e-08	1.36e-07	1.2e-07	4.8e-05	4.72e-05	4.87e-05	4.82e-05
AX.184235714	1A	20760775	-0.000833438	-0.000241449	-7.99297e-05	0.000332396	6.95e-07	5.83e-08	6.39e-09	1.1e-07	4.83e-05	4.75e-05	4.7e-05	4.97e-05
AX.184132335	1A	20788762	0.000377982	-0.000270997	0.000223495	3.62503e-05	1.43e-07	7.34e-08	4.99e-08	1.31e-09	4.84e-05	4.87e-05	4.76e-05	4.68e-05
AX.184916224	1A	20818636	0.000646741	1.68107e-05	-0.000396736	-0.000408747	4.18e-07	2.83e-10	1.57e-07	1.67e-07	4.84e-05	4.71e-05	4.74e-05	4.69e-05
AX.184605040	1A	20828116	-3.45045e-05	-0.00031674	-0.000308441	-0.000350249	1.19e-09	1e-07	9.51e-08	1.23e-07	4.86e-05	4.79e-05	4.74e-05	4.85e-05
AX.184848378	1A	20840204	0.00319039	0.00220687	0.000761209	0.000243413	1.02e-05	4.87e-06	5.79e-07	5.92e-08	4.79e-05	4.78e-05	4.83e-05	4.54e-05
AX.184876927	1A	20869773	-0.00065803	-0.00042445	-0.000743543	-0.000577002	4.33e-07	1.8e-07	5.53e-07	3.33e-07	4.86e-05	4.85e-05	4.64e-05	4.81e-05
AX.184435258	1A	20902161	0.000506671	0.000623291	0.000225422	0.000142852	2.57e-07	3.88e-07	5.08e-08	2.04e-08	4.82e-05	4.93e-05	4.75e-05	4.63e-05
AX.184475806	1A	20913853	0.000801627	0.000556884	0.000150508	-1.77551e-05	6.43e-07	3.1e-07	2.27e-08	3.15e-10	4.78e-05	4.79e-05	4.75e-05	4.64e-05
AX.184175295	1A	21065088	0.00033342	0.000382462	5.85769e-05	0.000293271	1.11e-07	1.46e-07	3.43e-09	8.6e-08	4.81e-05	4.87e-05	4.73e-05	4.83e-05
AX.184591478	1A	21092163	-8.11857e-06	-0.000185968	0.00024279	0.000167875	6.59e-11	3.46e-08	5.89e-08	2.82e-08	4.82e-05	4.84e-05	4.57e-05	5.04e-05
AX.184529904	1A	21123437	0.000373857	0.000262478	-0.000243126	-0.000120911	1.4e-07	6.89e-08	5.91e-08	1.46e-08	4.82e-05	4.8e-05	4.8e-05	4.95e-05
AX.184246743	1A	21154725	-0.000873249	-0.00023468	-0.000308556	0.000120972	7.63e-07	5.51e-08	9.52e-08	1.46e-08	4.85e-05	4.86e-05	4.84e-05	5.16e-05
AX.184085816	1A	21173458	-0.000260043	-0.000281476	-8.84372e-07	-0.00014454	6.76e-08	7.92e-08	7.82e-13	2.09e-08	4.76e-05	4.89e-05	4.72e-05	4.89e-05
AX.184546201	1A	21179939	-0.000905953	-0.000677055	-0.000364757	-0.000455298	8.21e-07	4.58e-07	1.33e-07	2.07e-07	4.8e-05	4.75e-05	4.76e-05	4.69e-05
AX.184381165	1A	21221427	0.000946938	0.000581178	0.000375312	7.66413e-05	8.97e-07	3.38e-07	1.41e-07	5.87e-09	4.84e-05	4.99e-05	4.86e-05	4.71e-05
AX.184038015	1A	21247340	-4.11992e-05	0.000100565	-3.40757e-05	-0.000235834	1.7e-09	1.01e-08	1.16e-09	5.56e-08	4.76e-05	4.85e-05	4.81e-05	4.72e-05
AX.184336333	1A	21255822	0.00110772	0.000784259	0.00014329	0.000312844	1.23e-06	6.15e-07	2.05e-08	9.79e-08	4.75e-05	4.73e-05	4.83e-05	4.91e-05
AX.184611468	1A	21275297	-0.000315641	0.000137265	0.000241932	0.000526454	9.96e-08	1.88e-08	5.85e-08	2.77e-07	4.81e-05	4.83e-05	4.86e-05	4.48e-05
AX.184455844	1A	21312438	0.000597911	0.000413716	0.000387497	0.00026973	3.57e-07	1.71e-07	1.5e-07	7.28e-08	4.81e-05	4.79e-05	4.82e-05	4.96e-05
AX.184279650	1A	21316874	0.00176696	0.00158477	-9.4226e-05	-0.000475882	3.12e-06	2.51e-06	8.88e-09	2.26e-07	4.78e-05	4.77e-05	4.7e-05	4.77e-05
AX.184665428	1A	21353267	-0.000727882	-0.000316278	0.000291757	0.000540107	5.3e-07	1e-07	8.51e-08	2.92e-07	4.8e-05	4.84e-05	4.85e-05	4.94e-05
AX.184085821	1A	21484949	7.13457e-05	0.00017944	-0.000254641	-0.000124846	5.09e-09	3.22e-08	6.48e-08	1.56e-08	4.79e-05	4.81e-05	4.75e-05	4.72e-05
AX.184935231	1A	21489539	-0.000312659	-0.000288321	-0.000167402	2.84133e-05	9.78e-08	8.31e-08	2.8e-08	8.07e-10	4.83e-05	4.87e-05	4.77e-05	4.89e-05
AX.184225215	1A	21595594	-0.000136023	-5.90155e-05	-0.000518345	-0.000258863	1.85e-08	3.48e-09	2.69e-07	6.7e-08	4.81e-05	4.92e-05	4.83e-05	4.94e-05
AX.184175305	1A	21703325	0.000353795	-5.71814e-07	7.01212e-05	-0.000148386	1.25e-07	3.27e-13	4.92e-09	2.2e-08	4.89e-05	4.71e-05	4.83e-05	4.64e-05
AX.184494623	1A	21783910	0.00143251	0.00108448	1.77483e-05	-0.000193509	2.05e-06	1.18e-06	3.15e-10	3.74e-08	4.81e-05	4.72e-05	4.8e-05	4.72e-05
AX.184369958	1A	21864970	0.000429544	0.000619626	0.000158655	0.000302715	1.85e-07	3.84e-07	2.52e-08	9.16e-08	4.78e-05	4.89e-05	4.94e-05	4.67e-05
AX.184225217	1A	21898945	0.000290476	0.000322258	0.000205276	0.000141345	8.44e-08	1.04e-07	4.21e-08	2e-08	4.82e-05	4.72e-05	4.66e-05	4.87e-05
AX.184512754	1A	21901308	-0.000533863	-0.000433937	-0.000314735	-4.38859e-05	2.85e-07	1.88e-07	9.91e-08	1.93e-09	4.84e-05	4.77e-05	4.85e-05	4.89e-05
AX.184157122	1A	21904024	0.000736176	7.49083e-05	-7.93354e-05	-0.000248956	5.42e-07	5.61e-09	6.29e-09	6.2e-08	4.84e-05	5.04e-05	4.74e-05	4.91e-05
AX.184132349	1A	21928632	0.000323595	0.000256657	0.000206512	0.0001262	1.05e-07	6.59e-08	4.26e-08	1.59e-08	4.79e-05	4.93e-05	4.85e-05	4.89e-05
AX.184157123	1A	21939286	-0.000538925	-0.000490201	7.22594e-05	-6.0463e-06	2.9e-07	2.4e-07	5.22e-09	3.66e-11	4.85e-05	4.77e-05	4.82e-05	4.89e-05
AX.184475822	1A	22041177	7.06677e-05	0.00016142	-3.62116e-05	-1.87125e-05	4.99e-09	2.61e-08	1.31e-09	3.5e-10	4.8e-05	4.69e-05	4.78e-05	4.88e-05
AX.184849749	1A	22099900	-2.9252e-06	-0.000267746	-7.49488e-05	-0.000111829	8.56e-12	7.17e-08	5.62e-09	1.25e-08	4.86e-05	4.93e-05	4.74e-05	4.76e-05
AX.184325182	1A	22108702	0.000804916	0.000384057	-6.814e-05	-0.000435941	6.48e-07	1.47e-07	4.64e-09	1.9e-07	4.82e-05	4.87e-05	4.8e-05	4.94e-05
AX.184873729	1A	22135071	-0.000194918	-0.000328054	2.43948e-05	-8.68159e-05	3.8e-08	1.08e-07	5.95e-10	7.54e-09	4.85e-05	4.87e-05	4.85e-05	4.88e-05
AX.184166130	1A	22207746	0.000103311	-8.93813e-05	-4.00789e-05	5.16363e-05	1.07e-08	7.99e-09	1.61e-09	2.67e-09	4.8e-05	4.74e-05	4.74e-05	4.72e-05
AX.184569730	1A	22292892	0.000267833	0.000507337	-0.000273933	-5.19685e-05	7.17e-08	2.57e-07	7.5e-08	2.7e-09	4.84e-05	4.75e-05	4.68e-05	4.64e-05
AX.184950251	1A	22351692	5.76288e-05	-3.29711e-05	-3.23361e-06	-0.000102186	3.32e-09	1.09e-09	1.05e-11	1.04e-08	4.87e-05	4.85e-05	4.87e-05	4.58e-05
AX.184214927	1A	22391042	-0.000318059	-0.000403882	-7.34379e-05	0.000198713	1.01e-07	1.63e-07	5.39e-09	3.95e-08	4.8e-05	4.64e-05	4.71e-05	4.8e-05
AX.184529914	1A	22400278	0.000517602	0.000438337	0.000353581	0.000244945	2.68e-07	1.92e-07	1.25e-07	6e-08	4.77e-05	4.79e-05	4.65e-05	4.82e-05
AX.184302199	1A	22473634	0.000232382	-8.99049e-05	-0.000420591	-0.000466634	5.4e-08	8.08e-09	1.77e-07	2.18e-07	4.84e-05	4.86e-05	4.7e-05	5.01e-05
AX.184066370	1A	22588689	0.000885321	0.000864815	4.82886e-06	-0.000186379	7.84e-07	7.48e-07	2.33e-11	3.47e-08	4.81e-05	4.84e-05	4.93e-05	4.86e-05
AX.184021665	1A	22639215	0.000151949	7.54933e-05	-6.06651e-05	0.000174004	2.31e-08	5.7e-09	3.68e-09	3.03e-08	4.85e-05	4.81e-05	4.73e-05	4.76e-05
AX.184720326	1A	22775276	0.000466409	0.000618945	0.000265069	9.85072e-05	2.18e-07	3.83e-07	7.03e-08	9.7e-09	4.85e-05	4.74e-05	4.73e-05	4.88e-05
AX.184784157	1B	200823	0.000633243	0.000492904	2.03338e-05	9.71692e-05	4.01e-07	2.43e-07	4.13e-10	9.44e-09	4.84e-05	4.78e-05	4.77e-05	4.6e-05
AX.184568997	1B	258100	-0.00133115	-0.000496777	-0.000124363	4.49227e-05	1.77e-06	2.47e-07	1.55e-08	2.02e-09	4.83e-05	4.86e-05	4.82e-05	4.65e-05
AX.184655516	1B	324757	-0.00016709	7.53064e-05	0.00019271	9.68847e-05	2.79e-08	5.67e-09	3.71e-08	9.39e-09	4.8e-05	4.77e-05	4.82e-05	4.66e-05
AX.184590844	1B	356140	-0.00026581	6.65242e-05	0.000150515	0.000149712	7.07e-08	4.43e-09	2.27e-08	2.24e-08	4.77e-05	4.95e-05	4.91e-05	4.73e-05
AX.184847008	1B	396223	-0.000698379	-0.000521019	-0.000299269	7.04004e-05	4.88e-07	2.71e-07	8.96e-08	4.96e-09	4.84e-05	4.83e-05	4.78e-05	4.76e-05
AX.184156377	1B	413347	0.000235698	0.000826205	0.000168609	-5.49327e-05	5.56e-08	6.83e-07	2.84e-08	3.02e-09	4.8e-05	4.87e-05	4.76e-05	4.63e-05
AX.184865122	1B	481580	0.000949813	0.000603775	0.000554811	0.00041322	9.02e-07	3.65e-07	3.08e-07	1.71e-07	4.83e-05	4.88e-05	4.79e-05	4.84e-05
AX.184116821	1B	516087	-0.000535533	-0.000429906	-6.99878e-05	0.000109633	2.87e-07	1.85e-07	4.9e-09	1.2e-08	4.81e-05	4.87e-05	4.93e-05	4.73e-05
AX.184847007	1B	521125	1.54725e-05	0.000525383	0.000182924	0.000252105	2.39e-10	2.76e-07	3.35e-08	6.36e-08	4.85e-05	4.85e-05	4.89e-05	4.8e-05
AX.184474916	1B	543094	-0.000600998	-0.000113916	-0.000449699	-0.000323571	3.61e-07	1.3e-08	2.02e-07	1.05e-07	4.78e-05	4.72e-05	4.77e-05	4.8e-05
AX.184537478	1B	568068	0.000618434	0.000691578	0.000136696	-0.000147048	3.82e-07	4.78e-07	1.87e-08	2.16e-08	4.81e-05	4.91e-05	4.74e-05	4.79e-05
AX.184537476	1B	603070	0.000280269	-7.06353e-05	-0.000150718	-0.000135107	7.86e-08	4.99e-09	2.27e-08	1.83e-08	4.73e-05	4.82e-05	4.85e-05	4.69e-05
AX.184520533	1B	630083	2.65616e-05	0.000336363	-0.000522694	-0.00014261	7.06e-10	1.13e-07	2.73e-07	2.03e-08	4.78e-05	4.89e-05	4.98e-05	4.98e-05
AX.184075101	1B	638319	0.00064246	0.000907109	0.000270287	0.000165045	4.13e-07	8.23e-07	7.31e-08	2.72e-08	4.79e-05	4.79e-05	4.82e-05	4.69e-05
AX.184289890	1B	670225	-0.000313163	-0.000156223	0.000146432	0.000103769	9.81e-08	2.44e-08	2.14e-08	1.08e-08	4.77e-05	4.87e-05	4.83e-05	4.6e-05
AX.184139493	1B	709066	0.000209463	-0.000120841	0.000196509	2.06022e-05	4.39e-08	1.46e-08	3.86e-08	4.24e-10	4.82e-05	4.75e-05	4.93e-05	4.87e-05
AX.184165321	1B	811296	0.000429984	0.000586139	0.000359962	0.000209518	1.85e-07	3.44e-07	1.3e-07	4.39e-08	4.84e-05	4.72e-05	4.71e-05	4.63e-05
AX.184245785	1B	872070	-0.00022348	-9.38525e-05	0.000345152	0.000225095	4.99e-08	8.81e-09	1.19e-07	5.07e-08	4.82e-05	4.64e-05	4.77e-05	4.89e-05
AX.184520529	1B	892638	-0.00267409	-0.00194912	-0.00103124	-0.000332705	7.15e-06	3.8e-06	1.06e-06	1.11e-07	4.86e-05	4.76e-05	4.93e-05	5.05e-05
AX.184193706	1B	922081	0.000166777	0.000567095	-0.000117792	-0.000373894	2.78e-08	3.22e-07	1.39e-08	1.4e-07	4.79e-05	4.82e-05	4.75e-05	4.98e-05
AX.184402140	1B	940162	-2.0477e-05	-0.000432077	-0.000224073	-0.000255179	4.19e-10	1.87e-07	5.02e-08	6.51e-08	4.82e-05	4.78e-05	4.8e-05	4.87e-05
AX.184193705	1B	943670	0.000374874	-7.32185e-05	-0.00010144	-0.000161691	1.41e-07	5.36e-09	1.03e-08	2.61e-08	4.82e-05	4.72e-05	4.88e-05	5.11e-05
AX.184576524	1B	977159	-6.59629e-05	3.1581e-05	-0.000104824	-1.54293e-05	4.35e-09	9.97e-10	1.1e-08	2.38e-10	4.75e-05	4.71e-05	4.85e-05	4.78e-05
AX.184075097	1B	1040852	0.000122349	1.02533e-05	0.000111831	0.000106002	1.5e-08	1.05e-10	1.25e-08	1.12e-08	4.76e-05	4.83e-05	4.82e-05	4.84e-05
AX.184096816	1B	1048595	-0.000771008	-0.000657524	-0.000481453	4.0064e-05	5.94e-07	4.32e-07	2.32e-07	1.61e-09	4.8e-05	4.72e-05	4.88e-05	4.63e-05
AX.184368988	1B	1075775	0.000238668	-0.00018509	0.000188148	3.32965e-05	5.7e-08	3.43e-08	3.54e-08	1.11e-09	4.82e-05	4.78e-05	4.68e-05	4.99e-05
AX.184537470	1B	1136177	0.000227357	0.000487014	8.1327e-05	0.000232914	5.17e-08	2.37e-07	6.61e-09	5.42e-08	4.82e-05	4.58e-05	4.9e-05	4.83e-05
AX.184029248	1B	1183963	-0.000200535	-0.000183225	-0.000144324	-0.000113354	4.02e-08	3.36e-08	2.08e-08	1.28e-08	4.83e-05	4.9e-05	4.67e-05	4.65e-05
AX.184617062	1B	1219343	-0.00030551	-0.000305475	0.0002592	0.000236443	9.33e-08	9.33e-08	6.72e-08	5.59e-08	4.83e-05	4.77e-05	4.66e-05	4.66e-05
AX.184224298	1B	1279694	0.000116444	0.000149528	0.000114407	-7.33933e-05	1.36e-08	2.24e-08	1.31e-08	5.39e-09	4.76e-05	4.82e-05	4.83e-05	4.67e-05
AX.184193702	1B	1288976	0.000108315	0.000181474	-3.55664e-06	0.000168521	1.17e-08	3.29e-08	1.26e-11	2.84e-08	4.85e-05	4.94e-05	4.62e-05	5.15e-05
AX.184962453	1B	1341304	0.000368733	0.000368292	0.000265859	4.40538e-05	1.36e-07	1.36e-07	7.07e-08	1.94e-09	4.83e-05	4.86e-05	4.9e-05	4.59e-05
AX.184116813	1B	1361422	-0.000524006	-0.000652406	0.000194959	0.000189103	2.75e-07	4.26e-07	3.8e-08	3.58e-08	4.79e-05	4.77e-05	4.92e-05	4.87e-05
AX.184503065	1B	1393497	0.00022509	-1.45974e-06	-2.06276e-05	6.84323e-05	5.07e-08	2.13e-12	4.25e-10	4.68e-09	4.81e-05	4.77e-05	4.89e-05	4.45e-05
AX.184174454	1B	1440618	2.71443e-06	-0.000398356	0.000208843	5.54601e-06	7.37e-12	1.59e-07	4.36e-08	3.08e-11	4.82e-05	4.89e-05	4.84e-05	4.97e-05
AX.184139488	1B	1461229	0.000410839	3.04602e-05	1.95044e-05	-0.000125382	1.69e-07	9.28e-10	3.8e-10	1.57e-08	4.84e-05	4.89e-05	4.65e-05	4.9e-05
AX.184617061	1B	1479665	-0.000463001	-0.000449428	-3.49854e-05	0.000114072	2.14e-07	2.02e-07	1.22e-09	1.3e-08	4.86e-05	4.89e-05	4.77e-05	4.8e-05
AX.184645374	1B	1519444	-0.000146191	-0.000271509	-0.000179185	-0.000168453	2.14e-08	7.37e-08	3.21e-08	2.84e-08	4.82e-05	4.87e-05	4.91e-05	4.91e-05
AX.184224292	1B	1545156	-0.000463043	-0.000473418	-4.57725e-05	-5.26507e-05	2.14e-07	2.24e-07	2.1e-09	2.77e-09	4.86e-05	4.86e-05	4.77e-05	4.71e-05
AX.184628919	1B	1548759	4.13144e-05	-0.000284058	0.000117734	0.000163595	1.71e-09	8.07e-08	1.39e-08	2.68e-08	4.84e-05	4.89e-05	4.86e-05	4.89e-05
AX.184224290	1B	1579382	-0.000340539	2.92847e-05	-8.81027e-05	-3.26939e-05	1.16e-07	8.58e-10	7.76e-09	1.07e-09	4.81e-05	4.89e-05	4.72e-05	4.58e-05
AX.184139487	1B	1583780	-0.000165419	6.60131e-07	0.000143457	0.000143967	2.74e-08	4.36e-13	2.06e-08	2.07e-08	4.8e-05	4.95e-05	4.7e-05	4.97e-05
AX.184267566	1B	1654241	0.00120154	0.000663014	0.000264081	-7.7971e-05	1.44e-06	4.4e-07	6.97e-08	6.08e-09	4.84e-05	4.81e-05	4.85e-05	4.69e-05
AX.184090897	1B	1664939	-5.90972e-05	0.000449089	-0.000160291	-2.92778e-05	3.49e-09	2.02e-07	2.57e-08	8.57e-10	4.8e-05	4.75e-05	4.79e-05	4.79e-05
AX.184412976	1B	1715657	-0.000674333	-0.00019482	-0.000416572	2.90613e-05	4.55e-07	3.8e-08	1.74e-07	8.45e-10	4.84e-05	4.84e-05	4.84e-05	4.89e-05
AX.184434356	1B	1758807	0.000200471	0.00027306	0.000341994	0.000118661	4.02e-08	7.46e-08	1.17e-07	1.41e-08	4.8e-05	4.68e-05	4.89e-05	4.89e-05
AX.184883342	1B	1771458	-5.87845e-05	5.47081e-05	-0.000254447	3.31594e-05	3.46e-09	2.99e-09	6.47e-08	1.1e-09	4.84e-05	4.96e-05	4.92e-05	4.59e-05
AX.184423751	1B	1818884	0.000188764	0.000390458	-0.000118649	-0.000116046	3.56e-08	1.52e-07	1.41e-08	1.35e-08	4.79e-05	4.79e-05	4.83e-05	4.51e-05
AX.184312658	1B	1865188	0.000373071	-2.65818e-05	0.000465398	8.74092e-05	1.39e-07	7.07e-10	2.17e-07	7.64e-09	4.84e-05	4.86e-05	4.83e-05	4.67e-05
AX.184391217	1B	1868972	0.000142758	-0.000250508	0.00031487	7.28141e-05	2.04e-08	6.28e-08	9.91e-08	5.3e-09	4.81e-05	4.86e-05	4.73e-05	4.72e-05
AX.184474899	1B	1905881	-0.000223266	0.000268068	0.000286576	0.000215234	4.98e-08	7.19e-08	8.21e-08	4.63e-08	4.75e-05	5.05e-05	4.86e-05	4.83e-05
AX.184289873	1B	2012198	-0.000120502	1.76513e-06	-7.77479e-05	4.12271e-05	1.45e-08	3.12e-12	6.04e-09	1.7e-09	4.82e-05	4.98e-05	4.71e-05	4.98e-05
AX.184368970	1B	2012244	-0.000109581	0.00018075	-0.00018952	-5.56439e-05	1.2e-08	3.27e-08	3.59e-08	3.1e-09	4.79e-05	4.84e-05	4.72e-05	4.74e-05
AX.184075087	1B	2047282	0.00103113	0.000896141	4.13297e-06	-7.92619e-05	1.06e-06	8.03e-07	1.71e-11	6.28e-09	4.81e-05	4.73e-05	4.77e-05	5.05e-05
AX.184065954	1B	2144596	0.000428641	0.000264128	-0.000442289	-0.000304176	1.84e-07	6.98e-08	1.96e-07	9.25e-08	4.85e-05	4.76e-05	4.88e-05	4.89e-05
AX.184080090	1B	2188578	0.000316901	7.78079e-05	5.83836e-05	2.30303e-05	1e-07	6.05e-09	3.41e-09	5.3e-10	4.82e-05	4.82e-05	4.86e-05	4.81e-05
AX.184561426	1B	2230723	-0.00126736	-0.000879719	-0.000301435	0.00012131	1.61e-06	7.74e-07	9.09e-08	1.47e-08	4.76e-05	4.89e-05	4.82e-05	4.89e-05
AX.184165294	1B	2308018	5.0979e-05	-0.000383737	3.86799e-05	5.78769e-05	2.6e-09	1.47e-07	1.5e-09	3.35e-09	4.84e-05	4.59e-05	4.57e-05	4.63e-05
AX.184722112	1B	2317454	-0.00147588	-0.00115889	-9.23947e-05	8.6735e-05	2.18e-06	1.34e-06	8.54e-09	7.52e-09	4.85e-05	4.67e-05	4.7e-05	4.9e-05
AX.184934803	1B	2335905	-0.000297077	6.49779e-05	0.000137127	0.00039166	8.83e-08	4.22e-09	1.88e-08	1.53e-07	4.81e-05	4.93e-05	4.7e-05	5.07e-05
AX.184335232	1B	2343554	-0.000568735	-0.000265091	-8.98558e-05	8.72232e-05	3.23e-07	7.03e-08	8.07e-09	7.61e-09	4.75e-05	4.92e-05	4.75e-05	4.94e-05
AX.184628911	1B	2418329	0.001153	0.00121126	0.000172268	-1.25116e-05	1.33e-06	1.47e-06	2.97e-08	1.57e-10	4.78e-05	4.76e-05	4.96e-05	4.91e-05
AX.184503056	1B	2432731	0.000734914	0.000635961	0.00016089	0.000111244	5.4e-07	4.04e-07	2.59e-08	1.24e-08	4.85e-05	4.81e-05	4.81e-05	4.64e-05
AX.184576512	1B	2472725	-5.42521e-05	-5.60905e-06	-3.5948e-05	7.34548e-05	2.94e-09	3.15e-11	1.29e-09	5.4e-09	4.8e-05	4.88e-05	4.85e-05	4.98e-05
AX.184752228	1B	2475769	-5.3011e-05	2.15684e-06	0.000116119	9.82173e-07	2.81e-09	4.65e-12	1.35e-08	9.65e-13	4.85e-05	4.84e-05	4.8e-05	4.56e-05
AX.184391206	1B	2478845	2.23469e-05	-0.000189547	-8.52317e-05	-2.36884e-05	4.99e-10	3.59e-08	7.26e-09	5.61e-10	4.82e-05	4.83e-05	4.87e-05	4.77e-05
AX.184224274	1B	2503695	-0.00117682	-0.000682166	-0.000131606	0.000120858	1.38e-06	4.65e-07	1.73e-08	1.46e-08	4.79e-05	4.66e-05	4.82e-05	4.75e-05
AX.184617042	1B	2509275	-0.00024839	-0.000428265	-6.27841e-05	0.000142588	6.17e-08	1.83e-07	3.94e-09	2.03e-08	4.8e-05	4.77e-05	4.67e-05	4.79e-05
AX.184423724	1B	2523283	-0.0010761	-0.000732064	-9.21713e-05	-4.62058e-06	1.16e-06	5.36e-07	8.5e-09	2.13e-11	4.82e-05	4.79e-05	4.87e-05	4.72e-05
AX.184843285	1B	2580977	0.000137182	0.000382776	-2.84349e-06	-6.87914e-05	1.88e-08	1.47e-07	8.09e-12	4.73e-09	4.88e-05	5.06e-05	4.74e-05	5e-05
AX.184673905	1B	2629413	0.000451522	0.00033848	2.30655e-05	-0.000190433	2.04e-07	1.15e-07	5.32e-10	3.63e-08	4.74e-05	4.93e-05	4.83e-05	4.71e-05
AX.184794222	1B	2641631	-0.00206814	-0.00108881	-6.00681e-05	0.000619942	4.28e-06	1.19e-06	3.61e-09	3.84e-07	4.84e-05	4.62e-05	4.71e-05	4.8e-05
AX.184109766	1B	2667495	0.00110452	0.000622954	0.000503668	4.0156e-05	1.22e-06	3.88e-07	2.54e-07	1.61e-09	4.77e-05	4.83e-05	4.84e-05	4.99e-05
AX.184763242	1B	2725037	-0.000131419	0.000129951	-8.43898e-05	5.85302e-05	1.73e-08	1.69e-08	7.12e-09	3.43e-09	4.81e-05	4.83e-05	4.78e-05	4.67e-05
AX.184858222	1B	2803985	0.000153512	0.000272082	-2.14597e-05	9.56695e-05	2.36e-08	7.4e-08	4.61e-10	9.15e-09	4.81e-05	4.74e-05	4.94e-05	4.36e-05
AX.184464898	1B	2814796	0.00104915	0.00062844	0.000125632	-3.29806e-05	1.1e-06	3.95e-07	1.58e-08	1.09e-09	4.77e-05	4.75e-05	4.86e-05	4.58e-05
AX.184061931	1B	2825953	7.23002e-06	0.000243703	-0.000251399	-0.000132464	5.23e-11	5.94e-08	6.32e-08	1.75e-08	4.82e-05	4.77e-05	4.77e-05	4.97e-05
AX.184103053	1B	2874211	-3.58511e-05	-2.05924e-05	2.01875e-06	-8.49591e-05	1.29e-09	4.24e-10	4.08e-12	7.22e-09	4.81e-05	4.89e-05	4.73e-05	4.99e-05
AX.184934799	1B	2880657	-0.000660324	-0.000304233	-0.000632136	-0.000535046	4.36e-07	9.26e-08	4e-07	2.86e-07	4.77e-05	4.79e-05	4.79e-05	4.65e-05
AX.184193677	1B	2901403	0.000540923	0.000303351	-5.75906e-05	-0.000178406	2.93e-07	9.2e-08	3.32e-09	3.18e-08	4.75e-05	4.87e-05	4.86e-05	4.55e-05
AX.184324135	1B	2923870	0.000243281	0.000419725	0.000215881	-6.05517e-06	5.92e-08	1.76e-07	4.66e-08	3.67e-11	4.82e-05	4.79e-05	4.82e-05	4.78e-05
AX.184756536	1B	2926680	0.00116463	0.00092864	0.000345208	0.000182337	1.36e-06	8.62e-07	1.19e-07	3.32e-08	4.86e-05	4.9e-05	4.8e-05	4.56e-05
AX.184301140	1B	2933286	-2.2104e-05	0.00026392	-0.000104237	-0.000224965	4.89e-10	6.97e-08	1.09e-08	5.06e-08	4.83e-05	4.71e-05	4.84e-05	4.98e-05
AX.184040030	1B	2946665	0.000189635	3.64791e-05	1.59251e-05	0.000165989	3.6e-08	1.33e-09	2.54e-10	2.76e-08	4.77e-05	4.83e-05	4.93e-05	5.29e-05
AX.184972386	1B	2994560	-0.00240774	-0.000575248	-0.00118081	-0.000438215	5.8e-06	3.31e-07	1.39e-06	1.92e-07	4.83e-05	4.91e-05	4.8e-05	4.79e-05
AX.184423719	1B	3036520	8.55125e-06	-6.73274e-05	4.45049e-05	0.000123842	7.31e-11	4.53e-09	1.98e-09	1.53e-08	4.8e-05	4.87e-05	4.8e-05	4.72e-05
AX.184368956	1B	3051525	0.000548162	0.000162492	0.000522555	0.000382091	3e-07	2.64e-08	2.73e-07	1.46e-07	4.8e-05	4.68e-05	4.7e-05	4.8e-05
AX.184116803	1B	3076653	0.000914629	0.000590006	0.00013207	-0.000217267	8.37e-07	3.48e-07	1.74e-08	4.72e-08	4.74e-05	4.68e-05	4.87e-05	4.4e-05
AX.184035745	1B	3096947	0.00124487	0.000741581	0.000251934	4.1144e-05	1.55e-06	5.5e-07	6.35e-08	1.69e-09	4.84e-05	4.75e-05	4.86e-05	4.6e-05
AX.184156335	1B	3138417	-0.000246578	-0.000139353	-0.000353111	-0.000308365	6.08e-08	1.94e-08	1.25e-07	9.51e-08	4.88e-05	4.67e-05	4.86e-05	5.09e-05
AX.184289861	1B	3138861	-0.000332413	-0.000439064	1.18781e-05	8.45072e-05	1.1e-07	1.93e-07	1.41e-10	7.14e-09	4.76e-05	4.9e-05	4.84e-05	4.78e-05
AX.184669496	1B	3211726	-0.00086242	-0.00066657	-0.00021957	-0.000216564	7.44e-07	4.44e-07	4.82e-08	4.69e-08	4.86e-05	4.93e-05	4.71e-05	4.93e-05
AX.184312626	1B	3243904	-0.00025109	-0.000156488	-0.000612488	-0.000251107	6.3e-08	2.45e-08	3.75e-07	6.31e-08	4.83e-05	4.71e-05	4.93e-05	4.78e-05
AX.184604392	1B	3255950	0.000999599	0.000831601	-0.000411019	-0.000182209	9.99e-07	6.92e-07	1.69e-07	3.32e-08	4.8e-05	4.66e-05	4.82e-05	4.98e-05
AX.184623091	1B	3259477	-0.00340372	-0.00247281	-0.0014785	-0.000284185	1.16e-05	6.11e-06	2.19e-06	8.08e-08	4.8e-05	4.75e-05	4.86e-05	4.61e-05
AX.184444748	1B	3272745	-0.000644862	-5.20761e-05	-0.000292944	-7.87739e-05	4.16e-07	2.71e-09	8.58e-08	6.21e-09	4.81e-05	4.87e-05	4.76e-05	5.1e-05
AX.184962448	1B	3276564	-9.191e-05	0.000168281	-8.02439e-05	5.1824e-05	8.45e-09	2.83e-08	6.44e-09	2.69e-09	4.83e-05	4.64e-05	4.8e-05	5.15e-05
AX.184949792	1B	3346318	0.00172547	0.000777912	0.000349658	0.000140934	2.98e-06	6.05e-07	1.22e-07	1.99e-08	4.8e-05	4.68e-05	4.84e-05	4.54e-05
AX.184781594	1B	3357595	-0.000625307	-0.00046411	-2.83378e-05	-0.000136103	3.91e-07	2.15e-07	8.03e-10	1.85e-08	4.78e-05	4.84e-05	4.83e-05	4.92e-05
AX.184764153	1B	3357749	0.00069245	0.000283693	0.000333265	-6.15013e-06	4.79e-07	8.05e-08	1.11e-07	3.78e-11	4.85e-05	4.6e-05	4.93e-05	4.74e-05
AX.184444746	1B	3362743	-0.000404096	-0.000325076	-0.000321878	-0.000161282	1.63e-07	1.06e-07	1.04e-07	2.6e-08	4.81e-05	4.76e-05	4.73e-05	4.75e-05
AX.184444745	1B	3385701	-0.000427198	-0.000500183	6.92417e-05	-0.000141829	1.82e-07	2.5e-07	4.79e-09	2.01e-08	4.79e-05	4.65e-05	4.85e-05	4.98e-05
AX.184597702	1B	3422609	-4.52647e-05	-0.000393235	0.000199113	0.000101378	2.05e-09	1.55e-07	3.96e-08	1.03e-08	4.82e-05	4.93e-05	4.86e-05	4.94e-05
AX.184224266	1B	3462111	0.00160826	0.00148781	-5.01099e-05	-0.000268161	2.59e-06	2.21e-06	2.51e-09	7.19e-08	4.79e-05	4.74e-05	4.71e-05	5.09e-05
AX.184346482	1B	3490502	-0.000356404	-0.000116234	0.000271193	9.38149e-05	1.27e-07	1.35e-08	7.35e-08	8.8e-09	4.8e-05	4.79e-05	4.69e-05	4.81e-05
AX.184464881	1B	3511440	-7.58143e-06	0.000423195	6.69641e-05	0.000190394	5.75e-11	1.79e-07	4.48e-09	3.62e-08	4.78e-05	4.82e-05	4.99e-05	5.12e-05
AX.184623137	1B	3512216	-0.000611631	1.59591e-05	0.000109666	0.000199672	3.74e-07	2.55e-10	1.2e-08	3.99e-08	4.79e-05	4.89e-05	4.86e-05	4.71e-05
AX.184183988	1B	3573248	0.000555791	0.000370719	0.000156906	5.06001e-05	3.09e-07	1.37e-07	2.46e-08	2.56e-09	4.84e-05	4.83e-05	4.71e-05	4.65e-05
AX.184576493	1B	3581546	-0.000826222	-0.000665952	-0.000207728	-4.75776e-05	6.83e-07	4.43e-07	4.32e-08	2.26e-09	4.81e-05	4.63e-05	4.87e-05	4.73e-05
AX.184858221	1B	3594405	0.000671753	0.000340777	-0.00027732	-0.00031934	4.51e-07	1.16e-07	7.69e-08	1.02e-07	4.81e-05	4.72e-05	4.77e-05	5.01e-05
AX.184511996	1B	3595068	-0.000326801	-8.74438e-05	0.000480351	9.21657e-05	1.07e-07	7.65e-09	2.31e-07	8.49e-09	4.81e-05	4.78e-05	4.86e-05	4.72e-05
AX.184454895	1B	3613102	0.000339555	0.000473568	-0.000677537	-0.000356714	1.15e-07	2.24e-07	4.59e-07	1.27e-07	4.84e-05	4.99e-05	4.75e-05	5.07e-05
AX.184690396	1B	3634374	-0.00064901	-0.000488849	-9.86238e-05	-1.91376e-05	4.21e-07	2.39e-07	9.73e-09	3.66e-10	4.83e-05	4.76e-05	4.93e-05	5.08e-05
AX.184391178	1B	3750848	-0.000130515	-0.000408689	0.000505876	0.00040118	1.7e-08	1.67e-07	2.56e-07	1.61e-07	4.81e-05	4.94e-05	4.81e-05	4.59e-05
AX.184256755	1B	3763501	-0.000449337	-0.000359344	-0.000187777	-0.000156241	2.02e-07	1.29e-07	3.53e-08	2.44e-08	4.81e-05	4.91e-05	4.82e-05	4.63e-05
AX.184256673	1B	3772203	-0.000239985	-0.000206929	8.72943e-05	0.00013931	5.76e-08	4.28e-08	7.62e-09	1.94e-08	4.77e-05	4.92e-05	4.77e-05	4.98e-05
AX.184301196	1B	3805512	-0.00184068	-0.00128372	-0.00079141	-0.00036685	3.39e-06	1.65e-06	6.26e-07	1.35e-07	4.75e-05	5e-05	5.04e-05	4.65e-05
AX.184886940	1B	3822709	-9.96299e-05	1.11686e-05	0.000297342	0.00032027	9.93e-09	1.25e-10	8.84e-08	1.03e-07	4.77e-05	4.87e-05	4.78e-05	4.67e-05
AX.184124024	1B	3857448	0.000496399	-0.000168382	-0.000143651	-0.000249566	2.46e-07	2.84e-08	2.06e-08	6.23e-08	4.84e-05	4.71e-05	4.66e-05	5.08e-05
AX.184634630	1B	3857874	-3.25737e-05	-0.000550281	-0.000202417	-0.000191464	1.06e-09	3.03e-07	4.1e-08	3.67e-08	4.81e-05	4.77e-05	4.91e-05	4.94e-05
AX.184214026	1B	3863282	0.000690448	0.00037314	-0.000304466	-0.000464407	4.77e-07	1.39e-07	9.27e-08	2.16e-07	4.84e-05	4.75e-05	4.85e-05	4.67e-05
AX.184838626	1B	3866654	-0.000536431	0.000101241	5.42163e-05	0.000266968	2.88e-07	1.02e-08	2.94e-09	7.13e-08	4.82e-05	4.79e-05	4.73e-05	4.67e-05
AX.184402079	1B	3927886	-0.000400138	-0.000411369	-0.000260434	0.00016001	1.6e-07	1.69e-07	6.78e-08	2.56e-08	4.75e-05	4.91e-05	4.88e-05	4.76e-05
AX.184193664	1B	3928001	-0.000202338	7.16469e-05	-0.000101459	0.00039016	4.09e-08	5.13e-09	1.03e-08	1.52e-07	4.81e-05	4.84e-05	4.76e-05	5.13e-05
AX.184324114	1B	3950491	3.4656e-05	-0.00044811	0.000198661	0.00020096	1.2e-09	2.01e-07	3.95e-08	4.04e-08	4.76e-05	4.79e-05	4.74e-05	4.99e-05
AX.184033869	1B	3964798	0.000103578	-0.000382796	0.000291626	0.000182144	1.07e-08	1.47e-07	8.5e-08	3.32e-08	4.84e-05	4.68e-05	4.72e-05	4.47e-05
AX.184412937	1B	3987620	0.000410408	0.000644559	0.000331497	0.000291286	1.68e-07	4.15e-07	1.1e-07	8.48e-08	4.79e-05	4.81e-05	4.82e-05	4.94e-05
AX.184380192	1B	3989718	0.00068725	0.000658594	0.000124521	-0.00017076	4.72e-07	4.34e-07	1.55e-08	2.92e-08	4.82e-05	4.87e-05	4.81e-05	4.53e-05
AX.184617038	1B	3996722	0.000313353	-0.000152824	-7.96847e-05	7.53055e-06	9.82e-08	2.34e-08	6.35e-09	5.67e-11	4.8e-05	4.79e-05	4.89e-05	4.64e-05
AX.184944734	1B	4000219	-0.00057807	0.000214244	0.000134961	5.72716e-05	3.34e-07	4.59e-08	1.82e-08	3.28e-09	4.82e-05	4.86e-05	4.83e-05	4.7e-05
AX.184660392	1B	4011663	0.000306882	0.000460202	0.000253121	0.000192505	9.42e-08	2.12e-07	6.41e-08	3.71e-08	4.8e-05	4.71e-05	4.92e-05	4.99e-05
AX.184925262	1B	4062187	-0.000174744	9.91103e-06	-6.81734e-05	5.22148e-05	3.05e-08	9.82e-11	4.65e-09	2.73e-09	4.82e-05	4.83e-05	4.8e-05	4.89e-05
AX.184183934	1B	4100016	0.000378944	7.67441e-05	-0.000329692	-0.000253521	1.44e-07	5.89e-09	1.09e-07	6.43e-08	4.74e-05	4.91e-05	4.83e-05	4.71e-05
AX.184464943	1B	4104195	0.000397949	0.000103345	0.000258496	7.8068e-05	1.58e-07	1.07e-08	6.68e-08	6.09e-09	4.82e-05	5.02e-05	4.68e-05	4.69e-05
AX.184256759	1B	4194241	0.00052495	0.000712773	0.000121002	3.58239e-06	2.76e-07	5.08e-07	1.46e-08	1.28e-11	4.84e-05	4.87e-05	4.81e-05	5e-05
AX.184256313	1B	4231223	0.000614363	0.000275299	0.000340663	-0.000130745	3.77e-07	7.58e-08	1.16e-07	1.71e-08	4.79e-05	4.69e-05	5e-05	5.19e-05
AX.184545498	1B	4231276	0.000266101	7.5892e-05	-0.000149773	-0.000215468	7.08e-08	5.76e-09	2.24e-08	4.64e-08	4.84e-05	4.85e-05	4.89e-05	4.79e-05
AX.184256667	1B	4241119	0.000642677	0.000462256	0.000234431	0.000271972	4.13e-07	2.14e-07	5.5e-08	7.4e-08	4.79e-05	4.77e-05	4.81e-05	4.92e-05
AX.184576484	1B	4246803	0.000128171	-0.000263338	4.1084e-05	3.08658e-05	1.64e-08	6.93e-08	1.69e-09	9.53e-10	4.8e-05	4.84e-05	4.96e-05	4.8e-05
AX.184357775	1B	4276506	0.000753112	0.000611969	-3.33789e-05	-0.000126387	5.67e-07	3.75e-07	1.11e-09	1.6e-08	4.82e-05	4.93e-05	4.86e-05	4.52e-05
AX.184174420	1B	4287513	-0.000441242	-0.00020228	0.000360742	0.000392747	1.95e-07	4.09e-08	1.3e-07	1.54e-07	4.79e-05	4.94e-05	4.79e-05	4.96e-05
AX.184301199	1B	4349449	0.00130008	0.000502445	0.00122127	0.000648327	1.69e-06	2.52e-07	1.49e-06	4.2e-07	4.79e-05	4.69e-05	4.8e-05	5.02e-05
AX.184738450	1B	4374094	-0.000542648	-0.000201873	-3.25766e-05	-7.79733e-05	2.94e-07	4.08e-08	1.06e-09	6.08e-09	4.78e-05	4.88e-05	4.94e-05	4.74e-05
AX.184301109	1B	4436432	-0.000345125	-0.00067942	0.000294555	0.000296793	1.19e-07	4.62e-07	8.68e-08	8.81e-08	4.82e-05	5.01e-05	4.93e-05	4.88e-05
AX.184369014	1B	4480163	0.000155835	6.52735e-05	-0.000154055	2.81107e-05	2.43e-08	4.26e-09	2.37e-08	7.9e-10	4.76e-05	4.72e-05	4.96e-05	4.72e-05
AX.184915830	1B	4507445	0.000211918	0.000168146	-0.00057177	-0.000594456	4.49e-08	2.83e-08	3.27e-07	3.53e-07	4.79e-05	4.63e-05	4.73e-05	5.03e-05
AX.184423796	1B	4513083	-0.00102758	-0.00039377	-0.000635033	-0.000333509	1.06e-06	1.55e-07	4.03e-07	1.11e-07	4.79e-05	4.79e-05	4.75e-05	4.73e-05
AX.184799961	1B	4607215	-4.77178e-05	9.11237e-05	-0.000225819	5.46031e-05	2.28e-09	8.3e-09	5.1e-08	2.98e-09	4.79e-05	4.93e-05	4.86e-05	4.77e-05
AX.184512000	1B	4642231	-5.61797e-05	-0.000422174	-8.4904e-05	-5.00605e-05	3.16e-09	1.78e-07	7.21e-09	2.51e-09	4.79e-05	4.78e-05	4.8e-05	5.18e-05
AX.184561464	1B	4699968	0.000591017	0.00035534	-0.000100164	-0.00028475	3.49e-07	1.26e-07	1e-08	8.11e-08	4.88e-05	4.82e-05	4.85e-05	4.55e-05
AX.184391264	1B	4745292	0.000215034	3.64456e-06	-0.000294771	-5.877e-06	4.62e-08	1.33e-11	8.69e-08	3.45e-11	4.83e-05	4.84e-05	4.91e-05	4.66e-05
AX.184576545	1B	4749459	-0.000610331	-0.000270591	-0.000483949	-0.000108647	3.73e-07	7.32e-08	2.34e-07	1.18e-08	4.8e-05	5.05e-05	4.88e-05	5e-05
AX.184545500	1B	4749521	-0.000423145	-0.0003882	-0.0002002	-0.000112587	1.79e-07	1.51e-07	4.01e-08	1.27e-08	4.79e-05	4.77e-05	4.75e-05	4.63e-05
AX.184583827	1B	4790866	0.00102882	0.000893601	0.000345985	3.87602e-05	1.06e-06	7.99e-07	1.2e-07	1.5e-09	4.81e-05	4.79e-05	4.78e-05	4.76e-05
AX.184529126	1B	4825301	5.98685e-05	0.000225116	-6.81633e-06	3.91986e-05	3.58e-09	5.07e-08	4.65e-11	1.54e-09	4.76e-05	4.79e-05	4.69e-05	4.97e-05
AX.184690420	1B	4836731	9.42645e-05	-0.00022011	0.000242411	5.34209e-05	8.89e-09	4.84e-08	5.88e-08	2.85e-09	4.8e-05	4.82e-05	4.86e-05	4.79e-05
AX.184335284	1B	4851031	-0.000625076	-0.000117557	-0.00030328	-0.000202011	3.91e-07	1.38e-08	9.2e-08	4.08e-08	4.83e-05	4.58e-05	4.92e-05	5.01e-05
AX.184867725	1B	4940022	0.00029485	0.000193434	-0.000230396	5.65079e-05	8.69e-08	3.74e-08	5.31e-08	3.19e-09	4.85e-05	4.76e-05	4.78e-05	4.74e-05
AX.184444810	1B	4950169	0.000685622	0.000680833	0.000206957	4.58699e-05	4.7e-07	4.64e-07	4.28e-08	2.1e-09	4.81e-05	4.89e-05	4.7e-05	4.84e-05
AX.184634637	1B	4967570	0.000570292	0.00069908	-6.64905e-05	-0.000272996	3.25e-07	4.89e-07	4.42e-09	7.45e-08	4.83e-05	4.89e-05	4.73e-05	4.91e-05
AX.184312710	1B	5002055	0.000597506	0.000316193	0.000565801	0.000412461	3.57e-07	1e-07	3.2e-07	1.7e-07	4.81e-05	4.89e-05	4.85e-05	4.78e-05
AX.184090920	1B	5031761	0.0010665	0.000541737	0.000206249	-0.000223486	1.14e-06	2.93e-07	4.25e-08	4.99e-08	4.82e-05	4.91e-05	4.61e-05	4.88e-05
AX.184357856	1B	5060445	0.000387829	0.000757124	2.88856e-05	3.35753e-05	1.5e-07	5.73e-07	8.34e-10	1.13e-09	4.78e-05	4.81e-05	5.01e-05	4.73e-05
AX.184369024	1B	5141388	0.000800561	0.0006786	8.08411e-05	7.21339e-05	6.41e-07	4.6e-07	6.54e-09	5.2e-09	4.8e-05	4.87e-05	4.88e-05	4.72e-05
AX.184773592	1B	5206437	0.000299028	0.000251056	0.000346358	-4.49021e-05	8.94e-08	6.3e-08	1.2e-07	2.02e-09	4.82e-05	4.91e-05	4.91e-05	4.81e-05
AX.184278675	1B	5221447	-6.38006e-05	-4.82221e-05	-0.000372756	-0.000169859	4.07e-09	2.33e-09	1.39e-07	2.89e-08	4.81e-05	4.69e-05	4.76e-05	4.98e-05
AX.184357863	1B	5239477	0.000741985	0.000386687	0.000254992	0.00014886	5.51e-07	1.5e-07	6.5e-08	2.22e-08	4.83e-05	4.63e-05	4.71e-05	4.78e-05
AX.184234808	1B	5258163	5.84221e-05	0.000518021	6.18723e-05	0.000173184	3.41e-09	2.68e-07	3.83e-09	3e-08	4.75e-05	4.75e-05	4.75e-05	5.09e-05
AX.184732485	1B	5297338	0.000503913	0.00102733	-2.46298e-05	-0.000130359	2.54e-07	1.06e-06	6.07e-10	1.7e-08	4.81e-05	4.73e-05	4.74e-05	4.75e-05
AX.184537513	1B	5335194	0.000609833	0.00023554	0.000505786	0.000274629	3.72e-07	5.55e-08	2.56e-07	7.54e-08	4.8e-05	5.01e-05	4.83e-05	4.75e-05
AX.184019487	1B	5337034	0.000599105	0.000605867	0.000273034	0.00027657	3.59e-07	3.67e-07	7.45e-08	7.65e-08	4.81e-05	4.82e-05	4.88e-05	4.76e-05
AX.184380271	1B	5343867	-0.000491437	-0.000290844	-7.8839e-05	0.000133813	2.42e-07	8.46e-08	6.22e-09	1.79e-08	4.81e-05	4.75e-05	4.81e-05	4.7e-05
AX.184865128	1B	5410989	-0.000416353	-0.000521431	4.79187e-05	-1.69982e-05	1.73e-07	2.72e-07	2.3e-09	2.89e-10	4.78e-05	4.74e-05	4.83e-05	4.96e-05
AX.184346559	1B	5433904	-0.000273668	-0.000334607	-0.000207147	-0.000385411	7.49e-08	1.12e-07	4.29e-08	1.49e-07	4.8e-05	4.85e-05	4.87e-05	4.99e-05
AX.184184000	1B	5438685	0.00101416	0.000107884	0.000529311	-5.54462e-05	1.03e-06	1.16e-08	2.8e-07	3.07e-09	4.82e-05	4.7e-05	4.89e-05	4.95e-05
AX.184124038	1B	5456551	0.000490598	0.000117461	7.63503e-05	0.000136832	2.41e-07	1.38e-08	5.83e-09	1.87e-08	4.82e-05	4.7e-05	4.88e-05	4.83e-05
AX.184493820	1B	5562718	-1.54741e-05	-0.000217224	0.000153087	2.54097e-05	2.39e-10	4.72e-08	2.34e-08	6.46e-10	4.77e-05	4.9e-05	5e-05	4.65e-05
AX.184147672	1B	5576267	-0.000938548	-0.00090721	0.000164583	8.32619e-05	8.81e-07	8.23e-07	2.71e-08	6.93e-09	4.83e-05	4.65e-05	4.86e-05	4.5e-05
AX.184529137	1B	5613553	-0.000546751	-2.46211e-05	-0.000359983	-0.000211629	2.99e-07	6.06e-10	1.3e-07	4.48e-08	4.79e-05	4.83e-05	4.88e-05	4.79e-05
AX.184907012	1B	5628126	0.000100947	0.000150824	-6.26725e-05	-4.77799e-05	1.02e-08	2.27e-08	3.93e-09	2.28e-09	4.79e-05	4.79e-05	4.88e-05	4.49e-05
AX.184096837	1B	5632307	-8.97502e-07	-0.000265889	-5.28621e-05	0.000133117	8.06e-13	7.07e-08	2.79e-09	1.77e-08	4.89e-05	4.79e-05	4.8e-05	4.95e-05
AX.184423805	1B	5652411	-0.000595222	-0.000161831	-0.000467561	-0.000291207	3.54e-07	2.62e-08	2.19e-07	8.48e-08	4.85e-05	4.89e-05	4.84e-05	4.79e-05
AX.184245842	1B	5741433	-0.000545824	-0.000170266	-0.000222749	-5.11866e-05	2.98e-07	2.9e-08	4.96e-08	2.62e-09	4.85e-05	4.65e-05	4.83e-05	4.78e-05
AX.184193751	1B	5773417	-0.000148266	-0.000338606	0.000214633	5.22298e-05	2.2e-08	1.15e-07	4.61e-08	2.73e-09	4.77e-05	4.8e-05	4.7e-05	4.83e-05
AX.184623151	1B	5782934	0.000264641	3.88918e-05	-1.37245e-06	0.000277073	7e-08	1.51e-09	1.88e-12	7.68e-08	4.84e-05	4.97e-05	4.84e-05	4.97e-05
AX.184174492	1B	5852082	-0.000109484	2.70142e-05	0.000172185	0.000297138	1.2e-08	7.3e-10	2.96e-08	8.83e-08	4.83e-05	4.71e-05	4.87e-05	4.93e-05
AX.184234818	1B	5855145	0.000449324	0.000697956	0.000605489	0.000534923	2.02e-07	4.87e-07	3.67e-07	2.86e-07	4.84e-05	4.89e-05	4.71e-05	5.04e-05
AX.184623153	1B	5880606	0.00117924	0.000823021	0.000627829	0.000361632	1.39e-06	6.77e-07	3.94e-07	1.31e-07	4.79e-05	4.65e-05	4.74e-05	4.8e-05
AX.184520569	1B	5975714	-0.000264354	-6.64127e-05	-0.000191883	5.48369e-05	6.99e-08	4.41e-09	3.68e-08	3.01e-09	4.87e-05	4.92e-05	4.89e-05	4.56e-05
AX.184380284	1B	6041564	0.000505542	-7.77924e-06	0.000673783	0.000141583	2.56e-07	6.05e-11	4.54e-07	2e-08	4.8e-05	4.87e-05	4.82e-05	4.85e-05
AX.184131683	1B	6048536	-0.00097777	-0.00114887	-0.000186294	-8.1271e-05	9.56e-07	1.32e-06	3.47e-08	6.6e-09	4.87e-05	4.85e-05	4.64e-05	4.55e-05
AX.184682471	1B	6052602	0.000874731	0.000472477	0.000393097	0.000211829	7.65e-07	2.23e-07	1.55e-07	4.49e-08	4.84e-05	4.92e-05	4.74e-05	5.18e-05
AX.184224350	1B	6160089	0.000890284	0.000643066	0.000502215	0.000219273	7.93e-07	4.14e-07	2.52e-07	4.81e-08	4.85e-05	4.8e-05	4.81e-05	4.83e-05
AX.184023443	1B	6197776	-0.000539752	-0.00108638	-0.00033467	-0.000231591	2.91e-07	1.18e-06	1.12e-07	5.36e-08	4.79e-05	4.61e-05	4.8e-05	4.71e-05
AX.184301225	1B	6204246	-0.00040739	-0.000250533	-0.000292291	-0.000220015	1.66e-07	6.28e-08	8.54e-08	4.84e-08	4.83e-05	5e-05	4.89e-05	4.92e-05
AX.184553592	1B	6243148	0.00100809	0.000446714	0.00101141	0.00062801	1.02e-06	2e-07	1.02e-06	3.94e-07	4.82e-05	4.92e-05	5.02e-05	4.85e-05
AX.184214047	1B	6254815	-4.49545e-05	-1.09335e-05	-0.000366313	-0.000187277	2.02e-09	1.2e-10	1.34e-07	3.51e-08	4.83e-05	4.77e-05	4.71e-05	5.11e-05
AX.184413043	1B	6261400	0.000467148	0.000237748	-3.48493e-05	0.000194185	2.18e-07	5.65e-08	1.21e-09	3.77e-08	4.78e-05	4.67e-05	4.75e-05	4.73e-05
AX.184070384	1B	6300669	0.00109351	0.00074215	0.000493622	0.000132373	1.2e-06	5.51e-07	2.44e-07	1.75e-08	4.87e-05	4.79e-05	4.74e-05	4.8e-05
AX.184569029	1B	6535436	0.000276328	-0.000206787	0.000263133	0.000149545	7.64e-08	4.28e-08	6.92e-08	2.24e-08	4.83e-05	4.85e-05	4.74e-05	4.95e-05
AX.184058000	1B	6535746	0.000138326	0.000274413	3.54282e-05	-2.07839e-05	1.91e-08	7.53e-08	1.26e-09	4.32e-10	4.83e-05	4.81e-05	4.72e-05	4.54e-05
AX.184464972	1B	6538434	-5.28253e-05	0.000106832	0.000450267	0.000483038	2.79e-09	1.14e-08	2.03e-07	2.33e-07	4.8e-05	4.9e-05	4.77e-05	4.69e-05
AX.184080110	1B	6558077	0.00213176	0.0020007	0.000275261	9.74001e-05	4.54e-06	4e-06	7.58e-08	9.49e-09	4.81e-05	4.79e-05	4.71e-05	4.84e-05
AX.184640092	1B	6564840	0.000571023	-0.000309104	0.000409282	0.000439393	3.26e-07	9.55e-08	1.68e-07	1.93e-07	4.77e-05	4.98e-05	4.77e-05	4.8e-05
AX.184335312	1B	6572654	0.000198767	-0.000204119	0.00013434	1.2414e-05	3.95e-08	4.17e-08	1.8e-08	1.54e-10	4.84e-05	4.65e-05	4.78e-05	4.94e-05
AX.184042471	1B	6595484	9.48406e-05	0.000333555	0.000267566	0.000118851	8.99e-09	1.11e-07	7.16e-08	1.41e-08	4.81e-05	4.66e-05	4.9e-05	4.72e-05
AX.184890712	1B	6620376	0.000299328	0.000347754	0.000211179	-7.9755e-06	8.96e-08	1.21e-07	4.46e-08	6.36e-11	4.82e-05	4.91e-05	4.74e-05	4.79e-05
AX.184944780	1B	6700108	-0.000681807	-0.000579261	-0.000636107	-0.000378551	4.65e-07	3.36e-07	4.05e-07	1.43e-07	4.76e-05	4.9e-05	4.92e-05	4.79e-05
AX.184876654	1B	6707271	-1.37441e-05	-0.000767586	0.000392284	0.000376905	1.89e-10	5.89e-07	1.54e-07	1.42e-07	4.79e-05	4.92e-05	4.9e-05	4.5e-05
AX.184769158	1B	6808074	-0.00058057	-0.000555042	-9.66126e-05	2.38759e-06	3.37e-07	3.08e-07	9.33e-09	5.7e-12	4.87e-05	4.85e-05	4.89e-05	4.77e-05
AX.184545522	1B	6836662	0.000312147	0.000526817	-0.000245556	-0.000360522	9.74e-08	2.78e-07	6.03e-08	1.3e-07	4.76e-05	4.8e-05	4.98e-05	4.66e-05
AX.184920508	1B	6846678	-0.000230814	-0.000714208	-6.10498e-05	1.1492e-05	5.33e-08	5.1e-07	3.73e-09	1.32e-10	4.8e-05	4.81e-05	4.68e-05	4.8e-05
AX.184369048	1B	6868089	0.000159572	0.000113751	0.000179921	5.61598e-05	2.55e-08	1.29e-08	3.24e-08	3.15e-09	4.82e-05	4.73e-05	5.06e-05	4.54e-05
AX.184380300	1B	6885558	7.72007e-05	0.0007048	-0.000475411	-0.000451516	5.96e-09	4.97e-07	2.26e-07	2.04e-07	4.82e-05	4.94e-05	4.82e-05	4.74e-05
AX.184713975	1B	6888153	0.00126255	0.000884348	0.000587152	3.52357e-05	1.59e-06	7.82e-07	3.45e-07	1.24e-09	4.85e-05	4.9e-05	4.92e-05	5.06e-05
AX.184256794	1B	6889938	0.000425739	-0.000143663	0.000306636	-8.81232e-05	1.81e-07	2.06e-08	9.4e-08	7.77e-09	4.84e-05	4.75e-05	4.82e-05	4.99e-05
AX.184045100	1B	6937982	0.000491058	0.00032124	0.00018777	1.64827e-05	2.41e-07	1.03e-07	3.53e-08	2.72e-10	4.84e-05	4.88e-05	4.74e-05	4.95e-05
AX.184640096	1B	6940723	0.000118106	0.000598726	8.39079e-05	-9.33675e-05	1.39e-08	3.58e-07	7.04e-09	8.72e-09	4.81e-05	4.86e-05	4.86e-05	4.7e-05
AX.184096851	1B	7068479	-0.00026773	-0.000299098	0.000576735	0.00026642	7.17e-08	8.95e-08	3.33e-07	7.1e-08	4.84e-05	4.72e-05	4.63e-05	4.72e-05
AX.184061959	1B	7071514	-2.91804e-05	-0.000252901	-0.000307725	-0.000443823	8.51e-10	6.4e-08	9.47e-08	1.97e-07	4.78e-05	4.78e-05	4.82e-05	4.72e-05
AX.184763248	1B	7083862	0.000428974	0.000655502	0.000371162	0.000373207	1.84e-07	4.3e-07	1.38e-07	1.39e-07	4.74e-05	4.91e-05	4.6e-05	4.93e-05
AX.184124066	1B	7110802	-0.000845684	-0.000907138	-0.000115273	-1.22724e-05	7.15e-07	8.23e-07	1.33e-08	1.51e-10	4.81e-05	4.71e-05	4.74e-05	4.89e-05
AX.184131697	1B	7200625	-0.000146185	-0.000438498	-0.000438641	-0.00042819	2.14e-08	1.92e-07	1.92e-07	1.83e-07	4.79e-05	4.91e-05	4.87e-05	4.72e-05
AX.184109841	1B	7241300	7.73987e-05	0.000531479	0.000292703	0.000144185	5.99e-09	2.82e-07	8.57e-08	2.08e-08	4.8e-05	4.72e-05	4.85e-05	4.87e-05
AX.184018056	1B	7274833	0.00126941	0.00170682	0.000184381	-0.000147778	1.61e-06	2.91e-06	3.4e-08	2.18e-08	4.82e-05	4.78e-05	4.85e-05	4.89e-05
AX.184203769	1B	7276991	-0.000428028	-0.000580984	-0.000140308	5.91071e-05	1.83e-07	3.38e-07	1.97e-08	3.49e-09	4.76e-05	4.73e-05	4.6e-05	4.7e-05
AX.184939793	1B	7319004	-0.000390314	-0.000535533	0.000113217	2.65285e-05	1.52e-07	2.87e-07	1.28e-08	7.04e-10	4.81e-05	4.88e-05	4.72e-05	5e-05
AX.184930005	1B	7333773	-0.000597977	-0.000262204	0.000155584	0.000390237	3.58e-07	6.88e-08	2.42e-08	1.52e-07	4.8e-05	4.71e-05	4.85e-05	4.74e-05
AX.184939794	1B	7343910	0.000182132	0.000356883	2.60467e-05	0.000153958	3.32e-08	1.27e-07	6.78e-10	2.37e-08	4.82e-05	4.59e-05	4.64e-05	4.8e-05
AX.184454984	1B	7358284	-0.000851231	-0.000346304	-0.000610125	-0.000159057	7.25e-07	1.2e-07	3.72e-07	2.53e-08	4.84e-05	4.7e-05	4.8e-05	5.03e-05
AX.184867735	1B	7398281	-0.000819033	-0.00057883	0.000186975	0.000363299	6.71e-07	3.35e-07	3.5e-08	1.32e-07	4.84e-05	4.85e-05	4.7e-05	4.88e-05
AX.184423835	1B	7515187	-0.0011997	-0.00114875	-0.000401031	-0.000178588	1.44e-06	1.32e-06	1.61e-07	3.19e-08	4.8e-05	4.92e-05	4.86e-05	4.82e-05
AX.184434412	1B	7518195	0.000280627	0.000375893	0.000338761	0.000103872	7.88e-08	1.41e-07	1.15e-07	1.08e-08	4.82e-05	4.83e-05	4.95e-05	4.75e-05
AX.184713977	1B	7534306	-0.000664515	-0.000137262	-0.000174259	-0.000146817	4.42e-07	1.88e-08	3.04e-08	2.16e-08	4.8e-05	4.66e-05	4.76e-05	4.89e-05
AX.184109848	1B	7540156	0.000349383	0.00036014	0.000275534	-9.18223e-05	1.22e-07	1.3e-07	7.59e-08	8.43e-09	4.85e-05	4.67e-05	4.93e-05	4.97e-05
AX.184860441	1B	7543760	0.000815711	0.000391564	0.000675247	0.000444103	6.65e-07	1.53e-07	4.56e-07	1.97e-07	4.83e-05	4.81e-05	4.88e-05	4.61e-05
AX.184944786	1B	7588609	-0.00146288	-0.00119951	-0.000161771	7.46921e-06	2.14e-06	1.44e-06	2.62e-08	5.58e-11	4.82e-05	4.81e-05	4.78e-05	4.58e-05
AX.184019283	1B	7613064	0.000604275	-7.90764e-05	0.000690551	0.000518346	3.65e-07	6.25e-09	4.77e-07	2.69e-07	4.77e-05	4.85e-05	4.89e-05	4.7e-05
AX.184879890	1B	7632865	0.000473702	0.000592423	0.000380877	7.4238e-05	2.24e-07	3.51e-07	1.45e-07	5.51e-09	4.78e-05	4.83e-05	4.83e-05	4.75e-05
AX.184030646	1B	7681916	0.000971676	0.000591687	-0.000177593	-0.000205688	9.44e-07	3.5e-07	3.15e-08	4.23e-08	4.79e-05	4.72e-05	4.78e-05	4.77e-05
AX.184234844	1B	7717990	0.000680791	0.000225942	-0.000359813	-0.000420408	4.63e-07	5.1e-08	1.29e-07	1.77e-07	4.78e-05	4.88e-05	4.88e-05	5.09e-05
AX.184761376	1B	7762906	0.000722207	0.000639656	-5.10987e-05	-0.000300367	5.22e-07	4.09e-07	2.61e-09	9.02e-08	4.82e-05	4.86e-05	4.85e-05	4.84e-05
AX.184174513	1B	7832457	0.000452089	0.000459722	0.000133247	-8.62559e-05	2.04e-07	2.11e-07	1.78e-08	7.44e-09	4.82e-05	4.93e-05	4.82e-05	4.7e-05
AX.184096858	1B	7913816	0.000762743	0.000429438	-0.000223712	-3.51279e-06	5.82e-07	1.84e-07	5e-08	1.23e-11	4.86e-05	4.76e-05	4.82e-05	4.92e-05
AX.184256806	1B	7962337	-0.00113961	-0.000901315	0.000336116	0.000244745	1.3e-06	8.12e-07	1.13e-07	5.99e-08	4.72e-05	4.86e-05	4.64e-05	4.79e-05
AX.184778765	1B	7965028	0.00104485	0.000822257	0.000391189	0.000263555	1.09e-06	6.76e-07	1.53e-07	6.95e-08	4.84e-05	4.68e-05	4.63e-05	4.78e-05
AX.184301263	1B	7997354	-6.8245e-06	5.39439e-05	-0.000663403	-0.000428729	4.66e-11	2.91e-09	4.4e-07	1.84e-07	4.83e-05	4.84e-05	4.98e-05	4.75e-05
AX.184545540	1B	8018608	0.000260589	7.65374e-05	0.000448852	3.65766e-06	6.79e-08	5.86e-09	2.01e-07	1.34e-11	4.8e-05	4.71e-05	4.95e-05	4.99e-05
AX.184214076	1B	8058066	0.000564271	0.000117657	0.000331056	2.83461e-05	3.18e-07	1.38e-08	1.1e-07	8.04e-10	4.83e-05	4.81e-05	4.94e-05	4.93e-05
AX.184203781	1B	8058290	0.000488603	0.000537581	0.000272447	5.24809e-05	2.39e-07	2.89e-07	7.42e-08	2.75e-09	4.81e-05	4.75e-05	4.82e-05	4.88e-05
AX.184116874	1B	8111850	-0.00103559	-0.00119038	0.00025185	0.000438512	1.07e-06	1.42e-06	6.34e-08	1.92e-07	4.84e-05	4.64e-05	4.88e-05	4.55e-05
AX.184764165	1B	8165387	0.00171921	0.00120343	0.00022531	0.000104541	2.96e-06	1.45e-06	5.08e-08	1.09e-08	4.86e-05	4.87e-05	4.89e-05	5e-05
AX.184103131	1B	8202018	0.000484243	5.52778e-05	0.000685167	0.000199515	2.34e-07	3.06e-09	4.69e-07	3.98e-08	4.82e-05	4.88e-05	4.99e-05	5.06e-05
AX.184224374	1B	8280214	0.0010869	0.00117251	-0.000367126	-0.000465509	1.18e-06	1.37e-06	1.35e-07	2.17e-07	4.85e-05	4.79e-05	4.65e-05	4.71e-05
AX.184103133	1B	8311959	-0.00137172	-0.00160288	0.00049111	0.000494146	1.88e-06	2.57e-06	2.41e-07	2.44e-07	4.8e-05	4.75e-05	4.73e-05	4.86e-05
AX.184894598	1B	8416962	-0.000258062	-8.82125e-05	-0.000156713	-0.000125663	6.66e-08	7.78e-09	2.46e-08	1.58e-08	4.82e-05	4.89e-05	4.74e-05	4.89e-05
AX.184061967	1B	8461374	0.000101033	-0.000168567	0.000452001	0.000311859	1.02e-08	2.84e-08	2.04e-07	9.73e-08	4.82e-05	4.82e-05	4.92e-05	4.57e-05
AX.184669543	1B	8488927	0.00105602	0.00125206	-6.4215e-05	-0.000235806	1.12e-06	1.57e-06	4.12e-09	5.56e-08	4.84e-05	4.68e-05	4.8e-05	4.71e-05
AX.184925294	1B	8554439	-0.00162743	-0.00117747	-1.82248e-05	0.000191065	2.65e-06	1.39e-06	3.32e-10	3.65e-08	4.86e-05	4.88e-05	4.93e-05	4.89e-05
AX.184369071	1B	8612074	-0.000649882	-0.000164052	-0.000612534	-0.000405091	4.22e-07	2.69e-08	3.75e-07	1.64e-07	4.79e-05	4.64e-05	5.01e-05	4.8e-05
AX.184131714	1B	8641771	-0.00036541	-0.00074309	-0.00010156	-0.000362697	1.34e-07	5.52e-07	1.03e-08	1.32e-07	4.85e-05	4.88e-05	4.69e-05	4.75e-05
AX.184109884	1B	8783167	-0.000778453	-0.000839001	-0.000183923	-0.000275913	6.06e-07	7.04e-07	3.38e-08	7.61e-08	4.85e-05	4.62e-05	4.63e-05	4.8e-05
AX.184465001	1B	8794332	0.000710519	0.000155175	0.000484156	0.000217446	5.05e-07	2.41e-08	2.34e-07	4.73e-08	4.82e-05	5e-05	4.78e-05	4.81e-05
AX.184085367	1B	8801343	-5.6186e-06	-5.865e-05	-8.67324e-05	4.81998e-05	3.16e-11	3.44e-09	7.52e-09	2.32e-09	4.83e-05	4.83e-05	4.77e-05	4.88e-05
AX.184070402	1B	8824596	0.00142663	0.000845019	0.000551313	0.000241424	2.04e-06	7.14e-07	3.04e-07	5.83e-08	4.84e-05	4.7e-05	4.76e-05	5.09e-05
AX.184769163	1B	8917007	0.000738956	0.000959981	0.000298043	0.000180046	5.46e-07	9.22e-07	8.88e-08	3.24e-08	4.83e-05	4.67e-05	4.75e-05	5.15e-05
AX.184645425	1B	8974480	0.00100554	0.000641745	0.000534845	0.000313702	1.01e-06	4.12e-07	2.86e-07	9.84e-08	4.83e-05	4.69e-05	4.82e-05	4.62e-05
AX.184800140	1B	8979658	0.000691574	0.000860872	-0.000113411	5.75233e-05	4.78e-07	7.41e-07	1.29e-08	3.31e-09	4.84e-05	4.72e-05	4.85e-05	4.62e-05
AX.184725726	1B	8992957	-0.000797516	-0.00066377	-0.00038799	-0.000410609	6.36e-07	4.41e-07	1.51e-07	1.69e-07	4.86e-05	4.75e-05	4.93e-05	4.9e-05
AX.184741190	1B	9037800	-0.000154447	-9.69511e-05	0.00064696	0.000352623	2.39e-08	9.4e-09	4.19e-07	1.24e-07	4.82e-05	4.75e-05	4.96e-05	5.1e-05
AX.184346603	1B	9087105	-0.000355888	-4.16836e-06	-0.000180803	-0.000280915	1.27e-07	1.74e-11	3.27e-08	7.89e-08	4.8e-05	4.88e-05	4.63e-05	5.01e-05
AX.184380343	1B	9139567	0.0015831	0.000823302	0.000632857	0.000423889	2.51e-06	6.78e-07	4.01e-07	1.8e-07	4.8e-05	4.91e-05	4.7e-05	4.97e-05
AX.184967490	1B	9141911	0.00177022	0.00172997	0.000367014	-7.15502e-05	3.13e-06	2.99e-06	1.35e-07	5.12e-09	4.8e-05	4.81e-05	4.72e-05	4.73e-05
AX.184301284	1B	9178397	-0.000772654	-0.00122472	-0.000367402	-0.000203217	5.97e-07	1.5e-06	1.35e-07	4.13e-08	4.84e-05	4.87e-05	4.76e-05	4.93e-05
AX.184962498	1B	9227294	0.00105961	0.00104786	0.000384415	0.000204464	1.12e-06	1.1e-06	1.48e-07	4.18e-08	4.79e-05	4.87e-05	4.83e-05	4.68e-05
AX.184278736	1B	9298876	-3.72806e-05	0.000135089	-0.000134457	-6.03677e-05	1.39e-09	1.82e-08	1.81e-08	3.64e-09	4.79e-05	5.01e-05	4.93e-05	5.15e-05
AX.123363463	1B	9333992	-6.25906e-05	0.000299983	-1.43597e-05	-3.0314e-05	3.92e-09	9e-08	2.06e-10	9.19e-10	4.8e-05	4.9e-05	4.78e-05	5.03e-05
AX.184682489	1B	9392994	0.000949787	0.000936123	0.000371394	0.000354845	9.02e-07	8.76e-07	1.38e-07	1.26e-07	4.81e-05	4.76e-05	4.84e-05	4.94e-05
AX.184018099	1B	9399991	-0.000800677	-0.0015082	4.55161e-05	0.000197521	6.41e-07	2.27e-06	2.07e-09	3.9e-08	4.85e-05	4.92e-05	4.79e-05	4.57e-05
AX.184324277	1B	9422476	-0.000583519	-0.000598645	-1.98083e-05	-7.19885e-05	3.4e-07	3.58e-07	3.92e-10	5.18e-09	4.76e-05	4.89e-05	4.88e-05	4.7e-05
AX.184214090	1B	9454150	0.000472875	0.000663462	0.000176455	0.00027416	2.24e-07	4.4e-07	3.11e-08	7.52e-08	4.87e-05	5.08e-05	4.89e-05	5.06e-05
AX.184894605	1B	9454330	0.000739987	0.000333963	0.000559175	0.000258913	5.48e-07	1.12e-07	3.13e-07	6.7e-08	4.78e-05	4.84e-05	4.8e-05	4.83e-05
AX.184214092	1B	9467623	3.38758e-05	-1.87447e-05	0.000611215	0.00047208	1.15e-09	3.51e-10	3.74e-07	2.23e-07	4.86e-05	4.66e-05	4.74e-05	4.63e-05
AX.184335346	1B	9508776	-0.000278615	0.000165848	7.16548e-05	0.000100799	7.76e-08	2.75e-08	5.13e-09	1.02e-08	4.8e-05	4.73e-05	4.91e-05	4.94e-05
AX.184058016	1B	9556982	-0.000245889	0.000176487	-0.000213303	5.28334e-05	6.05e-08	3.11e-08	4.55e-08	2.79e-09	4.82e-05	4.87e-05	4.85e-05	4.71e-05
AX.184267687	1B	9579108	0.00103592	0.000765599	0.000267331	0.000137092	1.07e-06	5.86e-07	7.15e-08	1.88e-08	4.83e-05	4.72e-05	5e-05	4.9e-05
AX.184590898	1B	9592045	-4.73848e-06	0.000851711	-0.000244886	-0.000409775	2.25e-11	7.25e-07	6e-08	1.68e-07	4.85e-05	4.87e-05	4.87e-05	5.01e-05
AX.184529200	1B	9638419	0.000490469	0.000293681	-0.000381512	-0.000556009	2.41e-07	8.62e-08	1.46e-07	3.09e-07	4.81e-05	4.87e-05	4.73e-05	5.05e-05
AX.184444883	1B	9641007	0.000364262	0.000293404	-5.99683e-05	0.000106548	1.33e-07	8.61e-08	3.6e-09	1.14e-08	4.8e-05	4.64e-05	4.71e-05	4.7e-05
AX.184915866	1B	9732831	0.000879872	0.000931348	0.000173318	9.03924e-05	7.74e-07	8.67e-07	3e-08	8.17e-09	4.85e-05	4.75e-05	4.83e-05	5.07e-05
AX.184174540	1B	9767901	3.95188e-05	-0.000192211	0.000237177	0.000108004	1.56e-09	3.69e-08	5.63e-08	1.17e-08	4.8e-05	4.8e-05	4.77e-05	4.77e-05
AX.184301297	1B	9774167	-0.000784991	-0.000172651	-0.000587859	-0.000123101	6.16e-07	2.98e-08	3.46e-07	1.52e-08	4.79e-05	4.62e-05	4.65e-05	4.8e-05
AX.184610934	1B	9835971	0.00136073	0.00104311	0.000388862	0.000256791	1.85e-06	1.09e-06	1.51e-07	6.59e-08	4.83e-05	4.75e-05	4.76e-05	4.52e-05
AX.184949850	1B	9837045	0.00110878	0.000282123	0.000318173	-2.5859e-05	1.23e-06	7.96e-08	1.01e-07	6.69e-10	4.78e-05	4.9e-05	4.95e-05	5e-05
AX.184694177	1B	9842320	-0.00144389	-0.00168509	-0.000459807	-0.000276258	2.08e-06	2.84e-06	2.11e-07	7.63e-08	4.84e-05	4.86e-05	4.82e-05	4.94e-05
AX.184184053	1B	9852887	0.00122914	0.000973991	0.000431644	-5.88529e-06	1.51e-06	9.49e-07	1.86e-07	3.46e-11	4.81e-05	4.91e-05	4.74e-05	4.98e-05
AX.184503156	1B	9862810	0.000601331	0.000705943	0.000177753	0.000191694	3.62e-07	4.98e-07	3.16e-08	3.67e-08	4.81e-05	4.72e-05	4.68e-05	4.71e-05
AX.184545559	1B	9863987	-0.000791646	-0.00127179	0.000375999	0.000243872	6.27e-07	1.62e-06	1.41e-07	5.95e-08	4.84e-05	4.77e-05	4.88e-05	4.92e-05
AX.184915868	1B	9920366	-0.000943583	-0.000971566	-0.000157276	-0.000235204	8.9e-07	9.44e-07	2.47e-08	5.53e-08	4.82e-05	4.79e-05	4.8e-05	4.85e-05
AX.184529208	1B	9968759	-0.00161134	-0.00148286	-0.000490033	1.14842e-05	2.6e-06	2.2e-06	2.4e-07	1.32e-10	4.83e-05	4.86e-05	4.8e-05	4.61e-05
AX.184954844	1B	10069770	-0.000986683	-0.000562543	-0.000311286	-6.68157e-05	9.74e-07	3.16e-07	9.69e-08	4.46e-09	4.79e-05	4.73e-05	4.77e-05	4.55e-05
AX.184380358	1B	10085542	0.000265102	0.000708583	-0.000539093	-0.000500996	7.03e-08	5.02e-07	2.91e-07	2.51e-07	4.83e-05	4.78e-05	4.9e-05	4.87e-05
AX.184503159	1B	10151286	0.00171839	0.00143688	0.000433908	0.000242301	2.95e-06	2.06e-06	1.88e-07	5.87e-08	4.82e-05	4.77e-05	4.68e-05	5.14e-05
AX.184203812	1B	10255939	-0.000232982	-0.000261638	-3.14114e-05	0.000136221	5.43e-08	6.85e-08	9.87e-10	1.86e-08	4.82e-05	4.97e-05	4.88e-05	4.81e-05
AX.184045117	1B	10283358	0.000491815	0.000311997	0.000606132	0.000533552	2.42e-07	9.73e-08	3.67e-07	2.85e-07	4.83e-05	4.89e-05	4.75e-05	5.06e-05
AX.184545566	1B	10295518	0.000438423	0.000307951	5.46858e-05	4.40548e-05	1.92e-07	9.48e-08	2.99e-09	1.94e-09	4.89e-05	4.88e-05	4.82e-05	4.68e-05
AX.184545567	1B	10295587	-0.000778354	-0.000249211	-0.000251074	-0.000122762	6.06e-07	6.21e-08	6.3e-08	1.51e-08	4.8e-05	4.84e-05	4.69e-05	4.74e-05
AX.184096881	1B	10302973	-9.8552e-05	-0.000714073	0.000445123	0.000500904	9.71e-09	5.1e-07	1.98e-07	2.51e-07	4.9e-05	4.74e-05	4.74e-05	5e-05
AX.184165418	1B	10415022	-0.000421725	-0.000487474	9.07014e-05	5.69977e-05	1.78e-07	2.38e-07	8.23e-09	3.25e-09	4.84e-05	4.9e-05	4.66e-05	4.58e-05
AX.184628981	1B	10431683	-0.000776196	-0.000870095	-8.82625e-05	-0.000164975	6.02e-07	7.57e-07	7.79e-09	2.72e-08	4.85e-05	4.82e-05	4.67e-05	4.8e-05
AX.184165420	1B	10481525	-0.00146861	-0.00117445	-0.000349602	-0.000203917	2.16e-06	1.38e-06	1.22e-07	4.16e-08	4.8e-05	4.77e-05	4.99e-05	4.93e-05
AX.184610940	1B	10482711	-0.00105104	-0.00087649	-0.000301736	-5.27924e-05	1.1e-06	7.68e-07	9.1e-08	2.79e-09	4.82e-05	4.99e-05	4.7e-05	4.87e-05
AX.184617116	1B	10556939	0.00166476	0.00121338	0.000577176	0.000354261	2.77e-06	1.47e-06	3.33e-07	1.26e-07	4.84e-05	4.71e-05	4.8e-05	4.84e-05
AX.184103143	1B	10569473	-0.00111149	-0.000630686	-0.000381599	-0.000270504	1.24e-06	3.98e-07	1.46e-07	7.32e-08	4.77e-05	4.88e-05	4.62e-05	4.98e-05
AX.184705188	1B	10585740	0.000699299	0.000644142	5.88548e-05	0.00013793	4.89e-07	4.15e-07	3.46e-09	1.9e-08	4.81e-05	4.8e-05	4.8e-05	5.01e-05
AX.184193820	1B	10605931	-0.0011825	-0.000678384	-0.000277202	-0.000463861	1.4e-06	4.6e-07	7.68e-08	2.15e-07	4.77e-05	4.82e-05	4.86e-05	4.95e-05
AX.184883387	1B	10606529	0.000472104	0.000465907	0.000187625	0.000199365	2.23e-07	2.17e-07	3.52e-08	3.97e-08	4.8e-05	4.83e-05	4.9e-05	4.78e-05
AX.184022184	1B	10630870	-0.000531947	2.64419e-05	-0.000792159	-0.000641309	2.83e-07	6.99e-10	6.28e-07	4.11e-07	4.81e-05	4.76e-05	4.87e-05	4.94e-05
AX.184042484	1B	10691057	0.000446643	0.000170436	0.000222303	0.00049248	1.99e-07	2.9e-08	4.94e-08	2.43e-07	4.85e-05	5.06e-05	4.92e-05	4.86e-05
AX.184610942	1B	10711001	-0.000442879	-0.000587821	-8.73008e-05	-1.07347e-05	1.96e-07	3.46e-07	7.62e-09	1.15e-10	4.82e-05	4.83e-05	4.8e-05	4.75e-05
AX.184033901	1B	10731089	0.00103737	0.00118711	8.88761e-05	1.7409e-05	1.08e-06	1.41e-06	7.9e-09	3.03e-10	4.84e-05	4.77e-05	4.68e-05	4.71e-05
AX.184660441	1B	10767607	-0.000415707	-4.4418e-05	-0.000641872	-0.000557605	1.73e-07	1.97e-09	4.12e-07	3.11e-07	4.79e-05	4.88e-05	4.85e-05	4.82e-05
AX.184423889	1B	10809023	0.00049908	0.000169705	-0.000132973	-0.000214743	2.49e-07	2.88e-08	1.77e-08	4.61e-08	4.79e-05	4.71e-05	4.76e-05	4.63e-05
AX.184214117	1B	10811223	0.00179574	0.00160572	0.000654083	0.000318401	3.22e-06	2.58e-06	4.28e-07	1.01e-07	4.84e-05	4.76e-05	4.77e-05	5.04e-05
AX.184735619	1B	10860390	-0.00207923	-0.00121154	-0.000530923	-0.000183057	4.32e-06	1.47e-06	2.82e-07	3.35e-08	4.78e-05	4.87e-05	4.84e-05	4.63e-05
AX.184214118	1B	10956097	-0.00167039	-0.00115425	-0.000689166	-0.00036982	2.79e-06	1.33e-06	4.75e-07	1.37e-07	4.8e-05	4.68e-05	4.84e-05	4.56e-05
AX.184045120	1B	11025024	-0.00132386	-0.000950107	-0.000289743	-0.00035183	1.75e-06	9.03e-07	8.4e-08	1.24e-07	4.77e-05	4.86e-05	4.74e-05	4.7e-05
AX.184312802	1B	11076058	-0.00107332	-0.00103356	-0.000568431	-0.000247228	1.15e-06	1.07e-06	3.23e-07	6.11e-08	4.78e-05	4.89e-05	4.93e-05	4.94e-05
AX.184617122	1B	11112681	0.000557405	0.000464996	5.10875e-07	-1.53402e-05	3.11e-07	2.16e-07	2.61e-13	2.35e-10	4.82e-05	4.77e-05	4.69e-05	5.14e-05
AX.184583891	1B	11138530	0.00280028	0.00219364	0.000762113	0.000253568	7.84e-06	4.81e-06	5.81e-07	6.43e-08	4.87e-05	4.87e-05	4.79e-05	4.74e-05
AX.184278766	1B	11181597	0.00072151	0.00124195	-0.000933973	-0.000552169	5.21e-07	1.54e-06	8.72e-07	3.05e-07	4.85e-05	4.83e-05	4.86e-05	5.03e-05
AX.184529224	1B	11210368	0.00141443	0.00115593	0.000609674	0.00026917	2e-06	1.34e-06	3.72e-07	7.25e-08	4.82e-05	4.71e-05	4.79e-05	5.26e-05
AX.184256856	1B	11211416	0.00143244	0.0012263	0.000461348	0.000435998	2.05e-06	1.5e-06	2.13e-07	1.9e-07	4.85e-05	4.77e-05	4.85e-05	4.88e-05
AX.184116899	1B	11219179	-0.000352973	-0.000204687	-0.000173695	-4.15292e-05	1.25e-07	4.19e-08	3.02e-08	1.72e-09	4.86e-05	4.79e-05	4.78e-05	4.92e-05
AX.184234899	1B	11266990	-0.000156268	0.000246585	-0.000515872	-0.000485118	2.44e-08	6.08e-08	2.66e-07	2.35e-07	4.81e-05	4.75e-05	4.85e-05	4.85e-05
AX.184380385	1B	11384773	0.000845936	0.000764858	-0.000123462	0.000159596	7.16e-07	5.85e-07	1.52e-08	2.55e-08	4.82e-05	4.79e-05	4.88e-05	5.23e-05
AX.184203832	1B	11403588	-0.000618217	-0.000440965	1.26195e-05	-3.755e-05	3.82e-07	1.94e-07	1.59e-10	1.41e-09	4.8e-05	4.87e-05	4.73e-05	4.77e-05
AX.184267725	1B	11443894	-0.000118072	-9.77832e-05	0.000269431	0.000276432	1.39e-08	9.56e-09	7.26e-08	7.64e-08	4.75e-05	4.85e-05	4.66e-05	4.82e-05
AX.184569099	1B	11469780	0.00140949	0.000905723	0.000255695	9.68343e-05	1.99e-06	8.2e-07	6.54e-08	9.38e-09	4.83e-05	4.89e-05	4.92e-05	4.6e-05
AX.184402290	1B	11508060	-0.000373391	-4.14996e-05	0.000435548	0.000229464	1.39e-07	1.72e-09	1.9e-07	5.27e-08	4.77e-05	4.75e-05	4.69e-05	4.8e-05
AX.184346643	1B	11530128	0.000948761	0.00127953	-0.00017196	-0.00017582	9e-07	1.64e-06	2.96e-08	3.09e-08	4.77e-05	4.84e-05	4.89e-05	4.93e-05
AX.184147744	1B	11576798	-0.000572221	-0.000852482	-3.06645e-05	0.000122769	3.27e-07	7.27e-07	9.4e-10	1.51e-08	4.8e-05	4.77e-05	4.77e-05	4.73e-05
AX.184174560	1B	11628272	0.000475279	0.000270481	7.81567e-05	2.59105e-05	2.26e-07	7.32e-08	6.11e-09	6.71e-10	4.86e-05	4.96e-05	4.76e-05	5.11e-05
AX.184116908	1B	11633661	0.000137223	0.000396753	-0.000306402	-0.000513763	1.88e-08	1.57e-07	9.39e-08	2.64e-07	4.79e-05	4.87e-05	4.82e-05	5.21e-05
AX.184096898	1B	11650456	-0.00149282	-0.00114858	-0.000782321	-0.00040207	2.23e-06	1.32e-06	6.12e-07	1.62e-07	4.82e-05	4.84e-05	4.93e-05	4.88e-05
AX.184024121	1B	11707506	0.000130614	0.000571374	-0.00034531	-0.000365293	1.71e-08	3.26e-07	1.19e-07	1.33e-07	4.83e-05	4.77e-05	4.84e-05	5.11e-05
AX.184520630	1B	11728207	0.00110676	0.000808635	0.000297311	0.000158195	1.22e-06	6.54e-07	8.84e-08	2.5e-08	4.81e-05	4.96e-05	4.85e-05	4.93e-05
AX.184493915	1B	11751119	-0.000696993	-5.68409e-05	0.000139361	8.3785e-05	4.86e-07	3.23e-09	1.94e-08	7.02e-09	4.8e-05	4.73e-05	4.69e-05	4.87e-05
AX.184335394	1B	11858579	0.000760998	0.000953527	0.00028052	0.000204742	5.79e-07	9.09e-07	7.87e-08	4.19e-08	4.86e-05	4.94e-05	4.88e-05	4.58e-05
AX.184109883	1B	11880267	0.0015327	0.000924589	0.00117045	0.000874209	2.35e-06	8.55e-07	1.37e-06	7.64e-07	4.81e-05	4.79e-05	4.86e-05	5.11e-05
AX.184174559	1B	11955633	0.0018212	0.00161336	0.000434504	0.000255957	3.32e-06	2.6e-06	1.89e-07	6.55e-08	4.82e-05	4.94e-05	4.74e-05	4.8e-05
AX.184256870	1B	12007686	0.00102557	0.000395129	0.000754201	0.000308786	1.05e-06	1.56e-07	5.69e-07	9.53e-08	4.81e-05	4.76e-05	4.92e-05	4.87e-05
AX.184131750	1B	12008664	-0.000106676	-8.04925e-05	-0.000204263	-7.79699e-05	1.14e-08	6.48e-09	4.17e-08	6.08e-09	4.77e-05	4.8e-05	5.02e-05	4.68e-05
AX.184103153	1B	12011316	0.00143318	0.00121866	0.000408587	0.000214703	2.05e-06	1.49e-06	1.67e-07	4.61e-08	4.8e-05	4.94e-05	4.78e-05	4.8e-05
AX.184030665	1B	12078759	-0.000745434	-0.000154218	-0.000947233	-0.000625321	5.56e-07	2.38e-08	8.97e-07	3.91e-07	4.85e-05	4.79e-05	4.74e-05	4.9e-05
AX.184278787	1B	12082651	-0.00120147	-0.00123511	4.93233e-05	5.3495e-07	1.44e-06	1.53e-06	2.43e-09	2.86e-13	4.88e-05	4.83e-05	4.7e-05	4.61e-05
AX.184583903	1B	12104905	0.00166731	0.0017122	0.000327411	0.000220624	2.78e-06	2.93e-06	1.07e-07	4.87e-08	4.78e-05	4.76e-05	4.83e-05	5.15e-05
AX.184335403	1B	12149833	-0.000546206	-0.000711366	4.94476e-06	-0.000326367	2.98e-07	5.06e-07	2.45e-11	1.07e-07	4.79e-05	4.83e-05	4.85e-05	4.98e-05
AX.184312824	1B	12165296	-0.000422017	-0.00043667	7.55604e-05	6.28359e-05	1.78e-07	1.91e-07	5.71e-09	3.95e-09	4.76e-05	4.93e-05	4.74e-05	4.7e-05
AX.184290039	1B	12165888	-0.000685223	-0.000283784	-0.000387673	-0.000194595	4.7e-07	8.05e-08	1.5e-07	3.79e-08	4.83e-05	4.9e-05	4.79e-05	4.92e-05
AX.184665073	1B	12230690	8.15858e-05	0.000243044	0.000253022	0.000107374	6.66e-09	5.91e-08	6.4e-08	1.15e-08	4.79e-05	4.74e-05	4.88e-05	5.07e-05
AX.184883399	1B	12235092	-0.00139373	-0.00109822	0.000196009	7.52394e-05	1.94e-06	1.21e-06	3.84e-08	5.66e-09	4.87e-05	4.88e-05	4.9e-05	4.73e-05
AX.184324328	1B	12262872	-0.000514825	-0.000447546	-0.000650952	-0.000514369	2.65e-07	2e-07	4.24e-07	2.65e-07	4.82e-05	4.69e-05	4.72e-05	4.93e-05
AX.184493930	1B	12299924	0.00169472	0.00176214	0.000578061	0.000453315	2.87e-06	3.11e-06	3.34e-07	2.05e-07	4.77e-05	4.79e-05	4.81e-05	4.89e-05
AX.184061985	1B	12309903	0.000407207	0.000200464	0.000471066	0.000584566	1.66e-07	4.02e-08	2.22e-07	3.42e-07	4.81e-05	4.77e-05	4.79e-05	4.89e-05
AX.184898589	1B	12338437	0.000864779	0.000634607	0.000135524	0.000126611	7.48e-07	4.03e-07	1.84e-08	1.6e-08	4.82e-05	4.83e-05	4.82e-05	5.07e-05
AX.184346659	1B	12377773	0.000659379	0.000300427	0.00019415	-2.1392e-05	4.35e-07	9.03e-08	3.77e-08	4.58e-10	4.8e-05	5e-05	4.8e-05	4.82e-05
AX.184716086	1B	12380203	-0.000162409	-0.000187532	0.000582355	0.000392616	2.64e-08	3.52e-08	3.39e-07	1.54e-07	4.79e-05	5.07e-05	4.78e-05	5.09e-05
AX.184335406	1B	12391996	-0.000853818	-0.000768079	3.45421e-05	3.61678e-05	7.29e-07	5.9e-07	1.19e-09	1.31e-09	4.79e-05	4.89e-05	4.75e-05	5.07e-05
AX.184743936	1B	12420949	0.00234536	0.00179413	0.000583653	0.000328143	5.5e-06	3.22e-06	3.41e-07	1.08e-07	4.81e-05	4.82e-05	4.79e-05	4.77e-05
AX.184503193	1B	12481340	0.000424936	0.000676216	0.000182893	0.000243867	1.81e-07	4.57e-07	3.34e-08	5.95e-08	4.77e-05	4.78e-05	4.74e-05	4.64e-05
AX.184967514	1B	12482569	-0.00104684	-0.00127402	-5.92291e-05	5.32089e-05	1.1e-06	1.62e-06	3.51e-09	2.83e-09	4.78e-05	4.89e-05	4.58e-05	4.98e-05
AX.184867758	1B	12514602	-0.000402034	0.000187957	-0.000723063	-0.000427828	1.62e-07	3.53e-08	5.23e-07	1.83e-07	4.79e-05	4.84e-05	4.69e-05	4.8e-05
AX.184455052	1B	12604830	-0.000593985	-0.00046832	-0.000395182	-0.000209693	3.53e-07	2.19e-07	1.56e-07	4.4e-08	4.84e-05	4.74e-05	4.91e-05	4.81e-05
AX.184301348	1B	12621809	0.00213025	0.00151038	0.00073016	0.000237942	4.54e-06	2.28e-06	5.33e-07	5.66e-08	4.76e-05	4.74e-05	4.84e-05	5.01e-05
AX.184650618	1B	12723665	-0.000883146	-0.000954894	-0.000358921	-0.000350921	7.8e-07	9.12e-07	1.29e-07	1.23e-07	4.84e-05	4.89e-05	4.72e-05	4.72e-05
AX.184369140	1B	12782223	-0.00158739	-0.00123167	-0.000328712	-0.000224336	2.52e-06	1.52e-06	1.08e-07	5.03e-08	4.84e-05	4.97e-05	4.74e-05	5.25e-05
AX.184930029	1B	12792274	0.000201815	0.00034914	-3.01481e-05	-0.000363355	4.07e-08	1.22e-07	9.09e-10	1.32e-07	4.84e-05	4.82e-05	4.87e-05	4.92e-05
AX.184583913	1B	12891895	-0.000456163	-0.000811877	-0.000204464	-6.59169e-05	2.08e-07	6.59e-07	4.18e-08	4.35e-09	4.77e-05	4.8e-05	4.79e-05	5.17e-05
AX.184245924	1B	12903256	0.000538449	0.000292833	-9.13165e-05	5.13428e-05	2.9e-07	8.58e-08	8.34e-09	2.64e-09	4.84e-05	4.75e-05	5.02e-05	5.2e-05
AX.184561541	1B	12907657	-0.000777623	-0.000946391	0.000128331	-0.00013622	6.05e-07	8.96e-07	1.65e-08	1.86e-08	4.84e-05	4.67e-05	5.02e-05	4.56e-05
AX.184962522	1B	12948359	-0.000158083	-7.44599e-06	0.000493825	0.000270753	2.5e-08	5.54e-11	2.44e-07	7.33e-08	4.84e-05	4.89e-05	4.8e-05	4.9e-05
AX.184434494	1B	13009342	-0.000544241	-0.000835596	0.00014895	-0.000142639	2.96e-07	6.98e-07	2.22e-08	2.03e-08	4.84e-05	5.06e-05	4.86e-05	4.76e-05
AX.184051174	1B	13084152	0.000249679	5.03136e-05	-0.000185351	2.27236e-05	6.23e-08	2.53e-09	3.44e-08	5.16e-10	4.84e-05	4.84e-05	4.78e-05	4.66e-05
AX.184944829	1B	13145611	0.00124321	0.0010801	0.000310377	9.94917e-05	1.55e-06	1.17e-06	9.63e-08	9.9e-09	4.88e-05	4.96e-05	4.6e-05	4.92e-05
AX.184070419	1B	13201672	0.000654018	0.000288162	1.8029e-05	0.000106297	4.28e-07	8.3e-08	3.25e-10	1.13e-08	4.82e-05	4.88e-05	4.98e-05	4.91e-05
AX.184876685	1B	13202922	-0.000120696	-0.000118795	-5.68355e-05	-5.52479e-05	1.46e-08	1.41e-08	3.23e-09	3.05e-09	4.85e-05	5.03e-05	4.66e-05	4.77e-05
AX.184022751	1B	13284387	-0.000278569	0.000328538	8.24934e-06	0.000171649	7.76e-08	1.08e-07	6.81e-11	2.95e-08	4.78e-05	4.91e-05	4.66e-05	5e-05
AX.184604523	1B	13357819	0.000814926	0.00105342	0.000101383	0.000195881	6.64e-07	1.11e-06	1.03e-08	3.84e-08	4.79e-05	4.81e-05	4.93e-05	4.5e-05
AX.184911403	1B	13393374	0.000955931	0.00129387	9.96521e-05	0.000280669	9.14e-07	1.67e-06	9.93e-09	7.88e-08	4.78e-05	4.8e-05	4.99e-05	5.08e-05
AX.184865157	1B	13399756	3.45055e-05	-0.000439348	0.000132415	0.000130245	1.19e-09	1.93e-07	1.75e-08	1.7e-08	4.81e-05	4.53e-05	4.84e-05	4.83e-05
AX.184267757	1B	13433759	-0.00138431	-0.000944567	-0.00038854	-0.000109188	1.92e-06	8.92e-07	1.51e-07	1.19e-08	4.82e-05	4.87e-05	4.74e-05	5.09e-05
AX.184402325	1B	13482201	0.000846096	0.000850474	7.40854e-05	8.9001e-05	7.16e-07	7.23e-07	5.49e-09	7.92e-09	4.84e-05	4.78e-05	4.74e-05	4.83e-05
AX.184629009	1B	13482224	0.000359813	0.000578562	-0.000426185	-0.000362876	1.29e-07	3.35e-07	1.82e-07	1.32e-07	4.84e-05	4.78e-05	4.82e-05	4.76e-05
AX.184844965	1B	13504529	0.000297621	0.000264935	1.25356e-05	-5.87935e-05	8.86e-08	7.02e-08	1.57e-10	3.46e-09	4.79e-05	4.8e-05	4.86e-05	4.75e-05
AX.184035784	1B	13543886	0.000936204	0.000752219	0.000103322	1.24396e-05	8.76e-07	5.66e-07	1.07e-08	1.55e-10	4.86e-05	4.68e-05	4.81e-05	5.03e-05
AX.184434503	1B	13556962	-0.000165939	-9.86561e-05	0.000127862	0.000134729	2.75e-08	9.73e-09	1.63e-08	1.82e-08	4.81e-05	4.93e-05	4.68e-05	4.71e-05
AX.184640152	1B	13611148	-0.000905649	-0.000965711	-0.000450244	-0.000413006	8.2e-07	9.33e-07	2.03e-07	1.71e-07	4.8e-05	4.76e-05	4.69e-05	4.74e-05
AX.184124128	1B	13641312	0.000211493	0.000277936	5.68255e-05	7.14403e-05	4.47e-08	7.72e-08	3.23e-09	5.1e-09	4.84e-05	4.71e-05	4.75e-05	4.9e-05
AX.184131762	1B	13665881	-0.000196273	7.63138e-05	0.000582821	0.000500765	3.85e-08	5.82e-09	3.4e-07	2.51e-07	4.81e-05	4.84e-05	5.05e-05	4.95e-05
AX.184061995	1B	13673148	3.66246e-05	-1.8568e-05	-0.000456648	-0.000463423	1.34e-09	3.45e-10	2.09e-07	2.15e-07	4.79e-05	4.73e-05	4.79e-05	4.89e-05
AX.184124129	1B	13673405	-0.000517847	-0.000289702	-0.000580629	-0.00025387	2.68e-07	8.39e-08	3.37e-07	6.44e-08	4.85e-05	4.83e-05	4.64e-05	4.53e-05
AX.184109900	1B	13691720	-0.000545036	-0.000640239	-5.54632e-05	9.50117e-05	2.97e-07	4.1e-07	3.08e-09	9.03e-09	4.8e-05	4.9e-05	4.82e-05	4.94e-05
AX.184245951	1B	13704931	0.00053008	0.00125347	0.000223184	7.61556e-05	2.81e-07	1.57e-06	4.98e-08	5.8e-09	4.79e-05	5.03e-05	4.76e-05	4.72e-05
AX.184962525	1B	13711070	-0.0011367	-0.000670909	0.000305049	0.000110136	1.29e-06	4.5e-07	9.31e-08	1.21e-08	4.84e-05	4.94e-05	4.67e-05	4.84e-05
AX.184070423	1B	13711274	0.000308397	0.000251708	-0.000585804	-0.000512705	9.51e-08	6.34e-08	3.43e-07	2.63e-07	4.82e-05	4.76e-05	4.71e-05	4.85e-05
AX.184301359	1B	13795809	0.00117918	0.000984497	-8.01036e-05	0.000253561	1.39e-06	9.69e-07	6.42e-09	6.43e-08	4.85e-05	4.96e-05	4.79e-05	4.8e-05
AX.184873525	1B	13849440	0.000812216	0.000800869	2.83375e-05	-0.000233431	6.6e-07	6.41e-07	8.03e-10	5.45e-08	4.81e-05	4.82e-05	4.88e-05	4.79e-05
AX.184131764	1B	13850207	0.00108247	0.000895168	0.000244779	5.12932e-05	1.17e-06	8.01e-07	5.99e-08	2.63e-09	4.87e-05	4.83e-05	4.83e-05	4.84e-05
AX.184660464	1B	13954766	-0.00137252	-0.00107899	-0.000487504	-0.000233883	1.88e-06	1.16e-06	2.38e-07	5.47e-08	4.8e-05	4.88e-05	4.89e-05	4.82e-05
AX.184090977	1B	14025359	-0.000216796	-2.13986e-05	-1.48946e-05	0.000101324	4.7e-08	4.58e-10	2.22e-10	1.03e-08	4.78e-05	4.82e-05	4.93e-05	4.67e-05
AX.184103168	1B	14033507	-0.00174242	-0.00133631	-0.000281661	-0.000204198	3.04e-06	1.79e-06	7.93e-08	4.17e-08	4.77e-05	4.8e-05	4.86e-05	4.72e-05
AX.184413156	1B	14063950	0.00117072	0.00163131	-0.0004143	-0.000330906	1.37e-06	2.66e-06	1.72e-07	1.09e-07	4.83e-05	4.87e-05	4.83e-05	4.81e-05
AX.184763256	1B	14089483	0.000488773	0.00057103	0.000142912	-2.96332e-05	2.39e-07	3.26e-07	2.04e-08	8.78e-10	4.72e-05	4.77e-05	4.76e-05	4.88e-05
AX.184865164	1B	14148810	0.000690051	0.000509472	-1.34548e-05	-7.13855e-05	4.76e-07	2.6e-07	1.81e-10	5.1e-09	4.85e-05	4.66e-05	4.9e-05	4.87e-05
AX.184335436	1B	14168612	0.000938558	0.000720555	0.000253376	7.18106e-06	8.81e-07	5.19e-07	6.42e-08	5.16e-11	4.8e-05	4.79e-05	4.7e-05	4.68e-05
AX.184902777	1B	14229913	0.000848253	0.000404711	0.000367973	0.000283127	7.2e-07	1.64e-07	1.35e-07	8.02e-08	4.81e-05	5.02e-05	4.9e-05	5.04e-05
AX.184147778	1B	14381346	0.000555704	0.000671583	8.00592e-05	9.86421e-05	3.09e-07	4.51e-07	6.41e-09	9.73e-09	4.82e-05	4.75e-05	4.78e-05	4.56e-05
AX.184380423	1B	14385275	0.000263432	0.000170085	-0.000128635	-0.000223941	6.94e-08	2.89e-08	1.65e-08	5.01e-08	4.87e-05	4.79e-05	4.86e-05	4.87e-05
AX.184301370	1B	14399497	-2.73933e-05	-0.000101994	0.00024474	0.000161115	7.5e-10	1.04e-08	5.99e-08	2.6e-08	4.8e-05	4.89e-05	4.9e-05	4.72e-05
AX.184576645	1B	14431373	0.000479415	0.000340236	-6.30919e-06	-0.000103109	2.3e-07	1.16e-07	3.98e-11	1.06e-08	4.82e-05	4.94e-05	4.93e-05	5.12e-05
AX.184278815	1B	14494923	0.000745539	0.000900125	-0.000508416	-0.000293574	5.56e-07	8.1e-07	2.58e-07	8.62e-08	4.86e-05	4.72e-05	4.7e-05	4.89e-05
AX.184873526	1B	14526066	0.000451815	0.000526779	-0.000470658	-0.000383431	2.04e-07	2.77e-07	2.22e-07	1.47e-07	4.8e-05	4.6e-05	4.89e-05	4.74e-05
AX.184650628	1B	14557163	-4.50958e-05	-0.000197362	0.000103889	8.12366e-05	2.03e-09	3.9e-08	1.08e-08	6.6e-09	4.78e-05	4.93e-05	4.87e-05	4.75e-05
AX.184894622	1B	14615903	-0.000413365	-0.000558158	0.000203078	0.000429891	1.71e-07	3.12e-07	4.12e-08	1.85e-07	4.86e-05	4.9e-05	4.82e-05	4.91e-05
AX.184275293	1B	14630257	0.000688781	0.00109173	0.000940899	0.000539198	4.74e-07	1.19e-06	8.85e-07	2.91e-07	4.86e-05	4.74e-05	4.91e-05	4.77e-05
AX.184898599	1B	14643660	0.000647644	0.000600395	-0.000295191	-2.88659e-06	4.19e-07	3.6e-07	8.71e-08	8.33e-12	4.83e-05	4.88e-05	4.77e-05	4.92e-05
AX.184650629	1B	14680372	0.000366581	0.000961991	-0.000155982	-0.00010614	1.34e-07	9.25e-07	2.43e-08	1.13e-08	4.78e-05	4.81e-05	4.83e-05	4.92e-05
AX.184184081	1B	14707322	-0.00100571	-0.000962348	-0.00012129	8.77544e-05	1.01e-06	9.26e-07	1.47e-08	7.7e-09	4.83e-05	4.7e-05	4.79e-05	4.56e-05
AX.184047971	1B	14713824	0.000386236	0.000292837	0.000253593	0.000244256	1.49e-07	8.58e-08	6.43e-08	5.97e-08	4.82e-05	5.02e-05	4.86e-05	4.73e-05
AX.184062002	1B	14747188	6.45544e-05	0.000214812	2.95261e-05	7.59133e-05	4.17e-09	4.61e-08	8.72e-10	5.76e-09	4.83e-05	4.79e-05	4.85e-05	4.77e-05
AX.184174589	1B	14748272	-4.44333e-06	0.000165301	-9.67899e-05	1.73286e-05	1.97e-11	2.73e-08	9.37e-09	3e-10	4.84e-05	4.76e-05	4.7e-05	4.72e-05
AX.184967526	1B	14759217	0.000736038	0.000680277	0.000337795	0.00016042	5.42e-07	4.63e-07	1.14e-07	2.57e-08	4.8e-05	5.06e-05	4.73e-05	4.59e-05
AX.184902780	1B	14816250	0.000335593	0.000360682	0.000308472	0.000305289	1.13e-07	1.3e-07	9.52e-08	9.32e-08	4.82e-05	4.75e-05	4.87e-05	4.8e-05
AX.184553688	1B	14867098	0.00060802	0.000184272	0.000129253	-3.67643e-05	3.7e-07	3.4e-08	1.67e-08	1.35e-09	4.8e-05	4.78e-05	4.72e-05	4.8e-05
AX.184520668	1B	14896813	0.00152366	0.00114033	0.000251529	0.000182642	2.32e-06	1.3e-06	6.33e-08	3.34e-08	4.79e-05	4.78e-05	4.83e-05	4.74e-05
AX.184475080	1B	14901365	0.000179086	0.000345964	9.49691e-05	8.26769e-05	3.21e-08	1.2e-07	9.02e-09	6.84e-09	4.76e-05	4.68e-05	4.65e-05	4.89e-05
AX.184716095	1B	14906662	-0.000181152	-0.00019556	0.00019256	6.22028e-05	3.28e-08	3.82e-08	3.71e-08	3.87e-09	4.81e-05	4.73e-05	4.72e-05	5e-05
AX.184335447	1B	14957809	0.00051842	0.000113161	-3.80155e-05	-7.25917e-05	2.69e-07	1.28e-08	1.45e-09	5.27e-09	4.85e-05	4.98e-05	4.82e-05	4.85e-05
AX.184346696	1B	14994789	0.000347776	0.000448083	2.32553e-05	-3.91471e-05	1.21e-07	2.01e-07	5.41e-10	1.53e-09	4.78e-05	4.88e-05	4.75e-05	4.76e-05
AX.184174564	1B	15040554	0.000754043	0.000859235	0.000122615	5.31995e-05	5.69e-07	7.38e-07	1.5e-08	2.83e-09	4.78e-05	4.84e-05	4.75e-05	4.43e-05
AX.184583899	1B	15049504	-0.00019134	-6.15206e-05	-0.000134755	0.000139952	3.66e-08	3.78e-09	1.82e-08	1.96e-08	4.76e-05	4.77e-05	4.78e-05	4.83e-05
AX.184634682	1B	15068118	-0.000579369	-0.000720501	-0.000342047	0.000111311	3.36e-07	5.19e-07	1.17e-07	1.24e-08	4.82e-05	4.75e-05	4.76e-05	4.58e-05
AX.184529239	1B	15080341	-0.00105877	-0.000397484	-0.000296281	3.27699e-05	1.12e-06	1.58e-07	8.78e-08	1.07e-09	4.85e-05	4.78e-05	4.77e-05	4.97e-05
AX.184915902	1B	15126569	0.000821262	0.0011557	0.000623621	0.000468067	6.74e-07	1.34e-06	3.89e-07	2.19e-07	4.85e-05	4.93e-05	4.95e-05	5.15e-05
AX.184920545	1B	15129888	0.000258128	0.000257038	0.000144205	-6.00669e-06	6.66e-08	6.61e-08	2.08e-08	3.61e-11	4.82e-05	4.78e-05	4.73e-05	4.44e-05
AX.184455086	1B	15190538	-0.00107552	-0.000317551	-0.000118288	-8.70685e-05	1.16e-06	1.01e-07	1.4e-08	7.58e-09	4.79e-05	4.96e-05	4.69e-05	4.8e-05
AX.184848279	1B	15192289	0.000211691	0.000281793	-0.000185648	-0.000136342	4.48e-08	7.94e-08	3.45e-08	1.86e-08	4.8e-05	4.92e-05	4.75e-05	4.81e-05
AX.184346705	1B	15250507	-0.000243965	0.000117066	-0.000659494	-0.000122534	5.95e-08	1.37e-08	4.35e-07	1.5e-08	4.84e-05	4.62e-05	4.92e-05	4.77e-05
AX.184870519	1B	15253087	-0.000967873	-0.000786184	-0.000350109	-0.000225551	9.37e-07	6.18e-07	1.23e-07	5.09e-08	4.78e-05	4.89e-05	4.81e-05	4.8e-05
AX.184131787	1B	15291499	0.000299124	0.000265408	-0.000123382	2.69128e-05	8.95e-08	7.04e-08	1.52e-08	7.24e-10	4.78e-05	4.71e-05	4.93e-05	4.96e-05
AX.184711921	1B	15299778	1.96041e-05	0.000281481	-8.27955e-05	3.24324e-05	3.84e-10	7.92e-08	6.86e-09	1.05e-09	4.76e-05	4.77e-05	4.78e-05	4.81e-05
AX.184716096	1B	15335125	0.000231101	7.35779e-06	0.000247981	4.20173e-05	5.34e-08	5.41e-11	6.15e-08	1.77e-09	4.84e-05	4.74e-05	4.79e-05	4.62e-05
AX.184939843	1B	15366925	-0.00143059	-0.00120493	0.000324513	0.000305049	2.05e-06	1.45e-06	1.05e-07	9.31e-08	4.72e-05	4.75e-05	4.78e-05	4.92e-05
AX.184147788	1B	15401242	0.000195525	0.000378595	-0.000178781	0.000117693	3.82e-08	1.43e-07	3.2e-08	1.39e-08	4.82e-05	4.82e-05	4.69e-05	4.73e-05
AX.184335455	1B	15446392	0.000183899	0.000435653	0.000655938	0.000590802	3.38e-08	1.9e-07	4.3e-07	3.49e-07	4.79e-05	4.72e-05	4.81e-05	4.74e-05
AX.184380437	1B	15446922	-0.00120991	-0.000724817	-5.83052e-05	0.000272218	1.46e-06	5.25e-07	3.4e-09	7.41e-08	4.82e-05	4.84e-05	4.8e-05	5.18e-05
AX.184139653	1B	15486628	-0.00176997	-0.00166776	-0.000323281	-0.000182057	3.13e-06	2.78e-06	1.05e-07	3.31e-08	4.84e-05	4.8e-05	4.84e-05	5.04e-05
AX.184455092	1B	15584957	-0.000314577	-0.00030092	0.000162538	7.90217e-05	9.9e-08	9.06e-08	2.64e-08	6.24e-09	4.8e-05	4.68e-05	4.82e-05	4.68e-05
AX.184545628	1B	15591139	0.00100857	0.00114984	-4.72366e-05	0.000187904	1.02e-06	1.32e-06	2.23e-09	3.53e-08	4.81e-05	4.94e-05	4.77e-05	4.81e-05
AX.184116942	1B	15639776	-0.00102001	-0.00123623	0.000357011	0.000425195	1.04e-06	1.53e-06	1.27e-07	1.81e-07	4.82e-05	4.91e-05	4.93e-05	4.72e-05
AX.184484683	1B	15640037	8.76939e-05	0.000253476	6.98391e-05	0.00022722	7.69e-09	6.43e-08	4.88e-09	5.16e-08	4.87e-05	4.94e-05	4.8e-05	4.75e-05
AX.184434521	1B	15685933	-7.21967e-05	1.71533e-05	-0.000152951	-8.96656e-05	5.21e-09	2.94e-10	2.34e-08	8.04e-09	4.77e-05	4.83e-05	4.88e-05	4.89e-05
AX.184727558	1B	15732971	0.00127105	0.00107687	0.000127562	1.51247e-05	1.62e-06	1.16e-06	1.63e-08	2.29e-10	4.82e-05	4.87e-05	4.74e-05	4.86e-05
AX.184224464	1B	15785682	0.000315181	0.000562736	2.18542e-05	0.000107847	9.93e-08	3.17e-07	4.78e-10	1.16e-08	4.81e-05	4.76e-05	4.73e-05	4.78e-05
AX.184709750	1B	15824984	0.0011283	0.000514604	0.000582842	0.000333558	1.27e-06	2.65e-07	3.4e-07	1.11e-07	4.85e-05	4.81e-05	4.81e-05	4.63e-05
AX.184553705	1B	15841201	0.000767517	0.000442564	0.000375805	0.000461349	5.89e-07	1.96e-07	1.41e-07	2.13e-07	4.83e-05	4.75e-05	4.84e-05	4.69e-05
AX.184256865	1B	15958859	-0.000339871	-0.00035302	0.000489143	0.000267015	1.16e-07	1.25e-07	2.39e-07	7.13e-08	4.75e-05	4.77e-05	5.01e-05	4.84e-05
AX.184858246	1B	15962779	-0.000197744	8.63169e-05	0.000634816	0.000378968	3.91e-08	7.45e-09	4.03e-07	1.44e-07	4.75e-05	4.91e-05	4.85e-05	4.99e-05
AX.184413183	1B	15971709	0.00118131	0.0010872	0.000750436	0.000502418	1.4e-06	1.18e-06	5.63e-07	2.52e-07	4.84e-05	4.69e-05	4.8e-05	4.92e-05
AX.184640137	1B	16000911	5.50439e-05	-0.000421627	-0.000713381	-0.000568953	3.03e-09	1.78e-07	5.09e-07	3.24e-07	4.8e-05	4.74e-05	4.77e-05	4.98e-05
AX.184686564	1B	16023147	0.000358289	0.00019707	-1.80326e-05	4.47687e-05	1.28e-07	3.88e-08	3.25e-10	2e-09	4.79e-05	4.87e-05	4.71e-05	4.92e-05
AX.184590961	1B	16109257	-0.000540259	-0.000772317	-0.000678345	-0.000509495	2.92e-07	5.96e-07	4.6e-07	2.6e-07	4.79e-05	4.8e-05	4.78e-05	4.69e-05
AX.184058053	1B	16116480	0.000143343	0.000159873	-0.000333912	-0.000342045	2.05e-08	2.56e-08	1.11e-07	1.17e-07	4.86e-05	4.75e-05	4.77e-05	5.06e-05
AX.184686565	1B	16178073	0.000276975	0.000192665	0.000167058	2.94977e-05	7.67e-08	3.71e-08	2.79e-08	8.7e-10	4.82e-05	5.02e-05	4.65e-05	4.7e-05
AX.184224467	1B	16193809	0.000219701	0.00022509	0.000140933	5.25855e-05	4.83e-08	5.07e-08	1.99e-08	2.77e-09	4.78e-05	4.84e-05	4.83e-05	5.01e-05
AX.184369192	1B	16243514	-0.000366109	-0.000348825	0.000113806	-5.24402e-05	1.34e-07	1.22e-07	1.3e-08	2.75e-09	4.85e-05	4.79e-05	4.82e-05	4.86e-05
AX.184553707	1B	16289331	3.89902e-05	-9.65391e-05	2.63392e-05	2.89201e-05	1.52e-09	9.32e-09	6.94e-10	8.36e-10	4.78e-05	4.75e-05	4.88e-05	5.05e-05
AX.184025849	1B	16345232	0.00083082	0.000422035	0.000195995	0.000176273	6.9e-07	1.78e-07	3.84e-08	3.11e-08	4.85e-05	4.72e-05	4.87e-05	5.01e-05
AX.184030672	1B	16349963	-0.000350406	-0.00053519	2.04549e-05	-4.16935e-05	1.23e-07	2.86e-07	4.18e-10	1.74e-09	4.81e-05	4.84e-05	4.95e-05	4.51e-05
AX.184346715	1B	16401292	0.0010605	0.00054753	0.000716025	0.000257789	1.12e-06	3e-07	5.13e-07	6.65e-08	4.82e-05	4.72e-05	4.76e-05	5.03e-05
AX.184346716	1B	16401874	0.00073342	0.000817922	0.000244407	-3.80878e-05	5.38e-07	6.69e-07	5.97e-08	1.45e-09	4.88e-05	4.92e-05	4.77e-05	4.82e-05
AX.184745173	1B	16415300	1.33417e-05	1.77166e-05	-0.00021016	-0.000290764	1.78e-10	3.14e-10	4.42e-08	8.45e-08	4.86e-05	4.76e-05	4.81e-05	4.97e-05
AX.184033914	1B	16431117	1.75491e-05	-0.000122308	8.28263e-05	-0.000120013	3.08e-10	1.5e-08	6.86e-09	1.44e-08	4.8e-05	4.72e-05	4.81e-05	4.62e-05
AX.184870525	1B	16504586	-8.13823e-05	-6.32288e-05	-0.000465474	-0.000281102	6.62e-09	4e-09	2.17e-07	7.9e-08	4.79e-05	4.87e-05	4.78e-05	4.89e-05
AX.184131798	1B	16543716	0.000494833	0.000392602	6.70487e-05	1.71182e-05	2.45e-07	1.54e-07	4.5e-09	2.93e-10	4.83e-05	4.7e-05	4.82e-05	4.98e-05
AX.184085428	1B	16551708	-0.000134782	0.000161895	-0.000200313	3.49352e-05	1.82e-08	2.62e-08	4.01e-08	1.22e-09	4.79e-05	4.96e-05	4.82e-05	4.62e-05
AX.184590969	1B	16634835	-0.000155354	-4.95319e-05	4.92736e-05	9.72386e-05	2.41e-08	2.45e-09	2.43e-09	9.46e-09	4.8e-05	4.85e-05	5e-05	4.88e-05
AX.184512129	1B	16647231	0.000528023	0.000190323	0.000309286	0.000289725	2.79e-07	3.62e-08	9.57e-08	8.39e-08	4.84e-05	4.69e-05	4.82e-05	4.66e-05
AX.184203910	1B	16697628	3.89689e-05	0.00051329	0.000303588	0.000577153	1.52e-09	2.63e-07	9.22e-08	3.33e-07	4.77e-05	4.73e-05	4.82e-05	4.74e-05
AX.184174612	1B	16719870	9.43591e-05	0.000445567	6.34983e-05	3.35939e-05	8.9e-09	1.99e-07	4.03e-09	1.13e-09	4.76e-05	4.73e-05	4.83e-05	4.75e-05
AX.184047991	1B	16726121	0.000329427	8.2771e-05	0.00019681	4.8727e-05	1.09e-07	6.85e-09	3.87e-08	2.37e-09	4.82e-05	4.63e-05	4.75e-05	4.89e-05
AX.184025851	1B	16815663	4.46618e-06	-1.23018e-06	-7.42754e-05	-6.00246e-05	1.99e-11	1.51e-12	5.52e-09	3.6e-09	4.77e-05	4.97e-05	4.82e-05	5.35e-05
AX.184569147	1B	16922898	0.00169139	0.00109049	0.000505973	0.000311362	2.86e-06	1.19e-06	2.56e-07	9.69e-08	4.81e-05	4.81e-05	4.79e-05	4.7e-05
AX.184278846	1B	16960233	0.000388271	0.000626993	-0.00016197	6.5926e-05	1.51e-07	3.93e-07	2.62e-08	4.35e-09	4.77e-05	4.9e-05	4.97e-05	4.98e-05
AX.184174618	1B	16985659	-0.000156956	-0.000186354	3.05203e-05	7.684e-05	2.46e-08	3.47e-08	9.31e-10	5.9e-09	4.77e-05	4.86e-05	4.77e-05	4.89e-05
AX.184091004	1B	16998558	0.000514024	0.00027355	-9.69255e-05	1.52097e-05	2.64e-07	7.48e-08	9.39e-09	2.31e-10	4.8e-05	4.87e-05	4.85e-05	4.79e-05
AX.184434538	1B	17027763	-0.000436603	-0.000446631	0.000189202	0.000148969	1.91e-07	1.99e-07	3.58e-08	2.22e-08	4.79e-05	4.67e-05	4.77e-05	4.76e-05
AX.184042504	1B	17059655	0.000296329	0.000257767	1.78314e-05	5.27108e-05	8.78e-08	6.64e-08	3.18e-10	2.78e-09	4.84e-05	4.7e-05	4.89e-05	4.6e-05
AX.184423956	1B	17077967	0.000232324	0.00035171	0.000515127	0.000475035	5.4e-08	1.24e-07	2.65e-07	2.26e-07	4.8e-05	4.89e-05	4.72e-05	4.9e-05
AX.184214205	1B	17094995	0.00108388	0.00113433	0.000274835	0.000232386	1.17e-06	1.29e-06	7.55e-08	5.4e-08	4.79e-05	4.9e-05	4.66e-05	4.7e-05
AX.184184132	1B	17103264	-0.000282496	-5.94975e-05	0.000315666	-5.70434e-05	7.98e-08	3.54e-09	9.96e-08	3.25e-09	4.84e-05	4.85e-05	4.81e-05	4.84e-05
AX.184193905	1B	17147325	0.000474191	0.000886577	-0.000302488	-0.000220681	2.25e-07	7.86e-07	9.15e-08	4.87e-08	4.87e-05	4.7e-05	4.8e-05	4.84e-05
AX.184290107	1B	17149242	0.000352474	5.78011e-05	8.36311e-05	2.58086e-05	1.24e-07	3.34e-09	6.99e-09	6.66e-10	4.82e-05	4.89e-05	4.94e-05	4.63e-05
AX.184762373	1B	17169438	-1.49278e-05	0.000309595	0.00021546	0.000198611	2.23e-10	9.58e-08	4.64e-08	3.94e-08	4.81e-05	4.8e-05	4.89e-05	4.91e-05
AX.184455108	1B	17169530	-8.43527e-06	-0.000118555	-6.77073e-05	6.33813e-06	7.12e-11	1.41e-08	4.58e-09	4.02e-11	4.86e-05	4.8e-05	4.88e-05	4.83e-05
AX.184324400	1B	17169867	0.000145686	0.00070319	-0.00074217	-0.000293997	2.12e-08	4.94e-07	5.51e-07	8.64e-08	4.83e-05	4.76e-05	4.95e-05	4.74e-05
AX.184278852	1B	17214377	-0.000634862	-0.00055367	4.62952e-05	0.000116679	4.03e-07	3.07e-07	2.14e-09	1.36e-08	4.81e-05	4.63e-05	4.86e-05	4.84e-05
AX.184434540	1B	17215007	-0.000152911	-0.000516856	0.000230466	0.000329657	2.34e-08	2.67e-07	5.31e-08	1.09e-07	4.78e-05	4.86e-05	4.93e-05	4.67e-05
AX.184037837	1B	17282680	0.00137246	0.00134015	0.000346193	0.000173166	1.88e-06	1.8e-06	1.2e-07	3e-08	4.83e-05	4.8e-05	4.7e-05	4.92e-05
AX.184184133	1B	17295641	0.000163214	0.000526097	0.000570736	0.000374854	2.66e-08	2.77e-07	3.26e-07	1.41e-07	4.81e-05	4.83e-05	4.85e-05	5.28e-05
AX.184604547	1B	17350334	-0.000292403	-0.000390402	2.10274e-05	1.70232e-05	8.55e-08	1.52e-07	4.42e-10	2.9e-10	4.82e-05	4.54e-05	4.95e-05	5.04e-05
AX.184455112	1B	17408992	0.000514442	0.000466961	0.000615075	0.000482353	2.65e-07	2.18e-07	3.78e-07	2.33e-07	4.82e-05	4.86e-05	5e-05	5.1e-05
AX.184184134	1B	17420875	0.000198979	0.000389137	7.8933e-05	-2.15787e-05	3.96e-08	1.51e-07	6.23e-09	4.66e-10	4.83e-05	4.8e-05	4.92e-05	4.63e-05
AX.184096956	1B	17421570	0.00018335	0.000694906	-0.000144048	7.39598e-05	3.36e-08	4.83e-07	2.07e-08	5.47e-09	4.82e-05	4.67e-05	4.9e-05	4.96e-05
AX.184301403	1B	17438864	0.000790116	0.000947601	0.00014118	0.000134259	6.24e-07	8.98e-07	1.99e-08	1.8e-08	4.88e-05	5.01e-05	4.83e-05	4.93e-05
AX.184537638	1B	17441587	-0.000362959	-0.000332076	0.000426458	0.000244203	1.32e-07	1.1e-07	1.82e-07	5.96e-08	4.79e-05	4.58e-05	4.82e-05	4.8e-05
AX.184380458	1B	17505492	-0.00128591	-0.00125113	-0.000269814	-0.000282645	1.65e-06	1.57e-06	7.28e-08	7.99e-08	4.81e-05	4.8e-05	4.74e-05	4.83e-05
AX.184324403	1B	17558159	-1.59709e-05	-0.000111918	0.00024378	1.12261e-05	2.55e-10	1.25e-08	5.94e-08	1.26e-10	4.85e-05	4.91e-05	5.01e-05	4.64e-05
AX.184224478	1B	17677099	0.000207535	-8.83306e-05	-0.000454989	-0.000353451	4.31e-08	7.8e-09	2.07e-07	1.25e-07	4.81e-05	4.66e-05	4.68e-05	4.75e-05
AX.184413197	1B	17696867	0.000280843	-0.000122967	-4.26442e-07	0.000244404	7.89e-08	1.51e-08	1.82e-13	5.97e-08	4.89e-05	4.72e-05	5.01e-05	4.74e-05
AX.184147808	1B	17697802	0.000425133	0.000121786	-1.2832e-05	-3.82857e-05	1.81e-07	1.48e-08	1.65e-10	1.47e-09	4.82e-05	4.66e-05	4.75e-05	4.84e-05
AX.184116959	1B	17789424	0.000725546	0.000394665	0.000324725	0.000177401	5.26e-07	1.56e-07	1.05e-07	3.15e-08	4.74e-05	4.97e-05	4.74e-05	4.7e-05
AX.184503252	1B	17843958	0.00021094	0.000373228	0.000170893	0.000169007	4.45e-08	1.39e-07	2.92e-08	2.86e-08	4.79e-05	4.84e-05	4.82e-05	4.65e-05
AX.184174631	1B	17866433	-0.000728972	-0.000894451	-0.000634862	-0.000210512	5.31e-07	8e-07	4.03e-07	4.43e-08	4.76e-05	4.86e-05	4.81e-05	4.95e-05
AX.184512141	1B	17888731	0.000565171	0.000805546	0.000433883	0.000326003	3.19e-07	6.49e-07	1.88e-07	1.06e-07	4.8e-05	4.93e-05	4.85e-05	4.7e-05
AX.184597865	1B	17914041	0.000867918	0.00064845	0.000202909	-0.00012242	7.53e-07	4.2e-07	4.12e-08	1.5e-08	4.79e-05	4.8e-05	4.88e-05	4.84e-05
AX.184512142	1B	17934508	-0.000602969	-0.000758408	-0.000201237	-9.97848e-06	3.64e-07	5.75e-07	4.05e-08	9.96e-11	4.8e-05	4.86e-05	4.85e-05	4.82e-05
AX.184867773	1B	17966613	0.000397648	0.000684746	9.57309e-05	0.000135072	1.58e-07	4.69e-07	9.16e-09	1.82e-08	4.8e-05	4.85e-05	4.77e-05	4.91e-05
AX.184312892	1B	17966813	-0.000762298	-0.000856052	-2.55116e-05	-5.60229e-05	5.81e-07	7.33e-07	6.51e-10	3.14e-09	4.77e-05	4.79e-05	4.77e-05	5.07e-05
AX.184455118	1B	18048085	0.000827836	0.000654785	6.75684e-05	-0.000138321	6.85e-07	4.29e-07	4.57e-09	1.91e-08	4.86e-05	4.66e-05	4.93e-05	4.83e-05
AX.184512145	1B	18064893	0.000742652	0.000972319	0.000163421	0.000230533	5.52e-07	9.45e-07	2.67e-08	5.31e-08	4.79e-05	4.91e-05	4.86e-05	4.85e-05
AX.184402386	1B	18090636	7.59104e-05	2.52255e-05	-8.16696e-05	-0.000182864	5.76e-09	6.36e-10	6.67e-09	3.34e-08	4.78e-05	4.79e-05	4.91e-05	4.82e-05
AX.184256959	1B	18090989	-0.000185822	-0.000227133	-2.78898e-05	-8.72915e-05	3.45e-08	5.16e-08	7.78e-10	7.62e-09	4.78e-05	4.71e-05	4.66e-05	5.22e-05
AX.184165499	1B	18128692	-0.00044659	-0.000283383	-0.000136706	-0.00012909	1.99e-07	8.03e-08	1.87e-08	1.67e-08	4.82e-05	4.71e-05	4.73e-05	4.96e-05
AX.184066062	1B	18157682	-0.000547658	-0.000603373	0.000404187	0.00019271	3e-07	3.64e-07	1.63e-07	3.71e-08	4.78e-05	4.81e-05	4.94e-05	4.83e-05
AX.184156524	1B	18161331	-0.0013002	-0.00102911	-0.00111748	-0.000514243	1.69e-06	1.06e-06	1.25e-06	2.64e-07	4.8e-05	4.87e-05	4.95e-05	4.6e-05
AX.184184140	1B	18207329	-0.00010425	-0.000253299	-0.00032871	-0.000227341	1.09e-08	6.42e-08	1.08e-07	5.17e-08	4.79e-05	4.75e-05	4.79e-05	4.9e-05
AX.184678391	1B	18265286	-0.000625626	-0.000522492	-0.000155308	0.000123394	3.91e-07	2.73e-07	2.41e-08	1.52e-08	4.83e-05	4.81e-05	4.79e-05	5.04e-05
AX.184597869	1B	18295015	-0.000650988	-0.000574601	-6.41717e-05	-9.79337e-05	4.24e-07	3.3e-07	4.12e-09	9.59e-09	4.84e-05	4.88e-05	4.73e-05	4.85e-05
AX.184346735	1B	18295133	0.000346543	0.000503658	-0.000256418	-0.000270864	1.2e-07	2.54e-07	6.58e-08	7.34e-08	4.81e-05	4.9e-05	4.78e-05	4.9e-05
AX.184660497	1B	18297910	0.000953174	0.000590113	0.000403968	0.000181376	9.09e-07	3.48e-07	1.63e-07	3.29e-08	4.79e-05	4.73e-05	4.85e-05	4.93e-05
AX.184465120	1B	18309523	-0.000974753	-0.00113774	-7.66247e-05	6.26568e-05	9.5e-07	1.29e-06	5.87e-09	3.93e-09	4.76e-05	4.89e-05	4.64e-05	4.86e-05
AX.184062020	1B	18311841	0.000473857	0.000758167	0.00034428	0.000269848	2.25e-07	5.75e-07	1.19e-07	7.28e-08	4.8e-05	4.84e-05	4.89e-05	4.8e-05
AX.184278863	1B	18345455	-0.00115545	-0.000787889	0.000510065	0.000672525	1.34e-06	6.21e-07	2.6e-07	4.52e-07	4.8e-05	4.97e-05	4.86e-05	4.88e-05
AX.184493989	1B	18359201	0.000397635	0.000162892	0.000663151	0.00057735	1.58e-07	2.65e-08	4.4e-07	3.33e-07	4.88e-05	4.78e-05	4.94e-05	4.69e-05
AX.184369213	1B	18360797	-0.000382639	-0.00048344	-9.57848e-05	-0.000317307	1.46e-07	2.34e-07	9.17e-09	1.01e-07	4.86e-05	4.89e-05	4.8e-05	4.85e-05
AX.184782142	1B	18419585	0.000522706	0.00076087	4.59161e-05	-0.000111131	2.73e-07	5.79e-07	2.11e-09	1.24e-08	4.78e-05	4.83e-05	4.85e-05	5.04e-05
AX.184369214	1B	18430566	-4.33723e-05	0.00017143	-0.000159073	-5.55637e-05	1.88e-09	2.94e-08	2.53e-08	3.09e-09	4.82e-05	4.78e-05	4.77e-05	4.59e-05
AX.184660498	1B	18485014	0.000225005	8.33041e-05	0.000115832	-2.8649e-05	5.06e-08	6.94e-09	1.34e-08	8.21e-10	4.82e-05	4.68e-05	4.88e-05	4.68e-05
AX.184967551	1B	18513786	0.00039141	0.000376547	8.33627e-05	0.000179302	1.53e-07	1.42e-07	6.95e-09	3.21e-08	4.83e-05	4.92e-05	4.85e-05	4.81e-05
AX.184184143	1B	18540351	0.000220918	0.00051541	-0.000152225	-4.456e-05	4.88e-08	2.66e-07	2.32e-08	1.99e-09	4.76e-05	4.99e-05	4.93e-05	5.1e-05
AX.184757604	1B	18571930	-7.97766e-05	-0.000236917	-6.00321e-05	-6.11025e-06	6.36e-09	5.61e-08	3.6e-09	3.73e-11	4.79e-05	4.87e-05	4.75e-05	4.8e-05
AX.184700321	1B	18614939	0.000837223	0.000232427	0.000743579	0.000281083	7.01e-07	5.4e-08	5.53e-07	7.9e-08	4.83e-05	4.75e-05	5.04e-05	5.01e-05
AX.184520700	1B	18848664	-0.000342449	-0.000308212	-0.000311785	-0.00018887	1.17e-07	9.5e-08	9.72e-08	3.57e-08	4.79e-05	4.73e-05	4.88e-05	4.8e-05
AX.184290128	1B	18850069	-0.000971093	-0.00075653	0.00023128	0.000204032	9.43e-07	5.72e-07	5.35e-08	4.16e-08	4.78e-05	4.87e-05	4.69e-05	4.96e-05
AX.184702816	1B	18902864	-0.000338079	-0.000239595	-3.66599e-05	0.000102446	1.14e-07	5.74e-08	1.34e-09	1.05e-08	4.79e-05	4.83e-05	4.87e-05	4.72e-05
AX.184890773	1B	18920135	0.00122963	0.000931453	-0.000490983	-0.000272711	1.51e-06	8.68e-07	2.41e-07	7.44e-08	4.79e-05	4.93e-05	4.9e-05	4.83e-05
AX.184623247	1B	19024576	0.00023179	0.000218837	-0.000127399	4.08917e-05	5.37e-08	4.79e-08	1.62e-08	1.67e-09	4.74e-05	4.94e-05	4.82e-05	4.7e-05
AX.184335517	1B	19035506	0.000614606	0.000550408	0.000458201	0.00022886	3.78e-07	3.03e-07	2.1e-07	5.24e-08	4.8e-05	4.85e-05	4.76e-05	4.8e-05
AX.184358059	1B	19052414	-0.00139155	-0.00115541	-0.000228858	-0.000227227	1.94e-06	1.33e-06	5.24e-08	5.16e-08	4.89e-05	4.85e-05	4.65e-05	4.71e-05
AX.184312902	1B	19075604	-0.000520578	-0.000501921	0.000358406	0.000231856	2.71e-07	2.52e-07	1.28e-07	5.38e-08	4.75e-05	4.74e-05	4.99e-05	4.62e-05
AX.184537651	1B	19126459	0.000548077	0.00045826	0.000424538	0.000323314	3e-07	2.1e-07	1.8e-07	1.05e-07	4.84e-05	4.89e-05	4.87e-05	4.85e-05
AX.184109945	1B	19163307	0.00109341	0.000837522	0.000385339	0.000238621	1.2e-06	7.01e-07	1.48e-07	5.69e-08	4.86e-05	4.77e-05	4.7e-05	4.39e-05
AX.184925347	1B	19173893	-0.000572507	-0.000392483	-0.000282441	-5.49031e-05	3.28e-07	1.54e-07	7.98e-08	3.01e-09	4.8e-05	5e-05	4.69e-05	4.84e-05
AX.184465134	1B	19176796	0.000401331	0.000529919	0.00013304	6.19417e-05	1.61e-07	2.81e-07	1.77e-08	3.84e-09	4.87e-05	4.87e-05	4.83e-05	4.89e-05
AX.184040081	1B	19203171	0.00089682	0.000429806	8.71714e-05	8.62261e-05	8.04e-07	1.85e-07	7.6e-09	7.43e-09	4.75e-05	4.93e-05	4.75e-05	4.8e-05
AX.184967554	1B	19233741	-0.000280563	0.00014252	-0.000208278	-0.000198539	7.87e-08	2.03e-08	4.34e-08	3.94e-08	4.8e-05	4.78e-05	4.78e-05	4.94e-05
AX.184967555	1B	19308526	-0.000416839	-0.00020366	-0.000116593	5.84316e-05	1.74e-07	4.15e-08	1.36e-08	3.41e-09	4.79e-05	4.87e-05	4.8e-05	4.89e-05
AX.184847026	1B	19367258	-0.000799548	-0.000849726	0.000421124	0.000333589	6.39e-07	7.22e-07	1.77e-07	1.11e-07	4.84e-05	4.83e-05	4.72e-05	4.82e-05
AX.184391493	1B	19369461	0.00056336	0.000459043	0.000280536	0.000276536	3.17e-07	2.11e-07	7.87e-08	7.65e-08	4.78e-05	4.84e-05	4.89e-05	5.06e-05
AX.184597888	1B	19392768	-0.000151682	0.000105936	-0.000235715	-0.000143032	2.3e-08	1.12e-08	5.56e-08	2.05e-08	4.8e-05	4.77e-05	4.69e-05	4.81e-05
AX.184867776	1B	19464870	0.000146465	1.31926e-05	-5.80141e-05	-0.000246728	2.15e-08	1.74e-10	3.37e-09	6.09e-08	4.83e-05	4.61e-05	4.86e-05	4.76e-05
AX.184650661	1B	19536918	-2.81114e-05	0.000413541	-0.000122691	0.000141596	7.9e-10	1.71e-07	1.51e-08	2e-08	4.81e-05	4.89e-05	4.81e-05	5.06e-05
AX.184224505	1B	19586338	0.000213764	0.000133414	1.22084e-05	4.58203e-05	4.57e-08	1.78e-08	1.49e-10	2.1e-09	4.78e-05	4.89e-05	4.88e-05	4.77e-05
AX.184512160	1B	19632068	0.00152724	0.00155317	-4.55103e-05	-0.000158071	2.33e-06	2.41e-06	2.07e-09	2.5e-08	4.86e-05	4.79e-05	4.74e-05	4.67e-05
AX.184611027	1B	19733331	0.000621017	0.000678328	-0.000685839	-0.000506127	3.86e-07	4.6e-07	4.7e-07	2.56e-07	4.83e-05	4.76e-05	4.73e-05	4.83e-05
AX.184848285	1B	19743333	0.000325661	0.000184812	8.38407e-05	8.79679e-05	1.06e-07	3.42e-08	7.03e-09	7.74e-09	4.78e-05	4.79e-05	4.82e-05	4.74e-05
AX.184116966	1B	19743512	-0.000262296	-9.48714e-05	-6.84774e-05	-0.000153009	6.88e-08	9e-09	4.69e-09	2.34e-08	4.79e-05	4.74e-05	4.74e-05	4.95e-05
AX.184876704	1B	19747309	0.0001326	-0.000355081	0.000208389	0.000113364	1.76e-08	1.26e-07	4.34e-08	1.29e-08	4.85e-05	4.71e-05	4.85e-05	4.56e-05
AX.184735646	1B	19770307	-4.15094e-05	0.000138876	-8.01647e-05	0.000116636	1.72e-09	1.93e-08	6.43e-09	1.36e-08	4.78e-05	4.67e-05	4.69e-05	4.66e-05
AX.184694209	1B	19807237	0.00130718	0.00122223	0.000599085	8.32872e-05	1.71e-06	1.49e-06	3.59e-07	6.94e-09	4.85e-05	4.99e-05	4.87e-05	4.76e-05
AX.184732512	1B	19884223	0.000422555	0.000669146	0.000177423	-4.45072e-05	1.79e-07	4.48e-07	3.15e-08	1.98e-09	4.82e-05	4.69e-05	4.83e-05	4.63e-05
AX.184324430	1B	19905117	-0.000670394	-0.000639679	-0.000244993	0.000136285	4.49e-07	4.09e-07	6e-08	1.86e-08	4.77e-05	4.95e-05	4.88e-05	4.94e-05
AX.184520724	1B	19924309	0.000377995	3.94147e-05	0.000785392	0.000237707	1.43e-07	1.55e-09	6.17e-07	5.65e-08	4.86e-05	4.64e-05	4.85e-05	4.86e-05
AX.184954891	1B	19943729	-0.000787091	-0.000603928	-0.0001585	-0.000190386	6.2e-07	3.65e-07	2.51e-08	3.62e-08	4.79e-05	4.74e-05	4.78e-05	4.54e-05
AX.184738477	1B	19973522	0.000623785	0.000593877	-0.000245674	-0.000172414	3.89e-07	3.53e-07	6.04e-08	2.97e-08	4.82e-05	4.83e-05	4.77e-05	4.61e-05
AX.184944855	1B	19980017	-0.000216622	0.000284854	-0.000330099	-0.000123445	4.69e-08	8.11e-08	1.09e-07	1.52e-08	4.84e-05	4.79e-05	4.88e-05	4.96e-05
AX.184529326	1B	19983377	0.000116235	0.000429387	3.62234e-05	0.000126502	1.35e-08	1.84e-07	1.31e-09	1.6e-08	4.82e-05	4.77e-05	5.04e-05	4.69e-05
AX.184640205	1B	20018925	-0.000234433	-0.000251258	0.000397805	0.000218656	5.5e-08	6.31e-08	1.58e-07	4.78e-08	4.82e-05	4.68e-05	4.94e-05	4.91e-05
AX.184413231	1B	20063839	0.000357002	0.000174587	0.000412613	0.000360938	1.27e-07	3.05e-08	1.7e-07	1.3e-07	4.83e-05	4.72e-05	4.96e-05	4.93e-05
AX.184915922	1B	20082202	0.000130316	0.00029347	9.41301e-05	5.65631e-05	1.7e-08	8.61e-08	8.86e-09	3.2e-09	4.82e-05	4.74e-05	4.71e-05	4.72e-05
AX.184949898	1B	20119566	-0.000350557	-0.000883527	0.000573645	0.000353531	1.23e-07	7.81e-07	3.29e-07	1.25e-07	4.76e-05	4.81e-05	4.8e-05	5.1e-05
AX.184920570	1B	20120666	-0.000656094	-0.000347622	-0.000745098	-0.000379265	4.3e-07	1.21e-07	5.55e-07	1.44e-07	4.82e-05	4.73e-05	4.95e-05	4.88e-05
AX.184561603	1B	20149480	0.000793561	0.000800705	0.000313193	4.04972e-05	6.3e-07	6.41e-07	9.81e-08	1.64e-09	4.8e-05	4.84e-05	4.85e-05	5.01e-05
AX.184967561	1B	20184109	-0.000890942	-0.000405589	-0.000431818	-0.000113151	7.94e-07	1.65e-07	1.86e-07	1.28e-08	4.78e-05	4.8e-05	4.8e-05	4.48e-05
AX.184898622	1B	20236209	-0.000223646	0.000332121	-0.00015508	-8.58394e-05	5e-08	1.1e-07	2.4e-08	7.37e-09	4.83e-05	4.72e-05	4.74e-05	4.85e-05
AX.184156549	1B	20270980	-0.000381534	-0.000227459	-2.57738e-05	7.93177e-05	1.46e-07	5.17e-08	6.64e-10	6.29e-09	4.76e-05	4.84e-05	4.76e-05	4.72e-05
AX.184224514	1B	20282967	-0.000848176	-0.00054331	-6.28671e-05	4.6801e-05	7.19e-07	2.95e-07	3.95e-09	2.19e-09	4.85e-05	4.78e-05	4.76e-05	4.87e-05
AX.184434575	1B	20325636	5.68898e-05	0.000180889	-0.000147383	-0.00012171	3.24e-09	3.27e-08	2.17e-08	1.48e-08	4.79e-05	4.74e-05	4.88e-05	4.88e-05
AX.184787321	1B	20363804	0.000279113	6.01982e-05	-9.84023e-05	5.23958e-05	7.79e-08	3.62e-09	9.68e-09	2.75e-09	4.79e-05	4.92e-05	4.91e-05	5.21e-05
AX.184690494	1B	20383146	5.11607e-05	0.000135458	-0.000310724	5.00301e-05	2.62e-09	1.83e-08	9.65e-08	2.5e-09	4.85e-05	4.84e-05	4.61e-05	4.7e-05
AX.184203949	1B	20437217	0.000597289	-1.13584e-05	9.48306e-05	3.63768e-05	3.57e-07	1.29e-10	8.99e-09	1.32e-09	4.84e-05	4.84e-05	4.8e-05	4.62e-05
AX.184858266	1B	20442354	-0.00122111	-0.00153837	0.000470143	0.00027068	1.49e-06	2.37e-06	2.21e-07	7.33e-08	4.82e-05	4.73e-05	4.98e-05	4.73e-05
AX.184512172	1B	20474524	0.000408562	0.000467843	5.79781e-05	6.27656e-05	1.67e-07	2.19e-07	3.36e-09	3.94e-09	4.81e-05	4.83e-05	4.86e-05	4.8e-05
AX.184569179	1B	20525694	0.000564824	0.000138732	0.000179381	0.000285421	3.19e-07	1.92e-08	3.22e-08	8.15e-08	4.82e-05	4.87e-05	4.79e-05	4.59e-05
AX.184139688	1B	20612770	9.30411e-05	9.45637e-05	-0.000196754	-0.000269914	8.66e-09	8.94e-09	3.87e-08	7.29e-08	4.76e-05	4.79e-05	4.74e-05	4.91e-05
AX.184537667	1B	20639306	-0.000537648	-4.49771e-05	0.000118215	0.000109671	2.89e-07	2.02e-09	1.4e-08	1.2e-08	4.77e-05	4.8e-05	5.08e-05	4.95e-05
AX.184165517	1B	20659729	0.000241053	0.000418784	-0.000378531	4.75487e-05	5.81e-08	1.75e-07	1.43e-07	2.26e-09	4.77e-05	5.05e-05	4.74e-05	4.43e-05
AX.184484741	1B	20687135	-0.000733043	-0.000408188	-0.000253257	-0.000313425	5.37e-07	1.67e-07	6.41e-08	9.82e-08	4.83e-05	4.73e-05	4.6e-05	5.06e-05
AX.184660511	1B	20752563	-0.000593025	-0.000420796	-0.000145201	-0.000133608	3.52e-07	1.77e-07	2.11e-08	1.79e-08	4.76e-05	4.73e-05	4.81e-05	4.62e-05
AX.184256987	1B	20784213	0.000250614	-0.000398216	0.000110192	0.000199044	6.28e-08	1.59e-07	1.21e-08	3.96e-08	4.85e-05	4.83e-05	4.63e-05	5.01e-05
AX.184184169	1B	20786564	-7.66743e-05	-0.000302338	0.000530939	9.56415e-05	5.88e-09	9.14e-08	2.82e-07	9.15e-09	4.79e-05	4.78e-05	4.82e-05	4.46e-05
AX.184028040	1B	20834119	0.000132328	0.00015446	-0.000530116	-0.000328287	1.75e-08	2.39e-08	2.81e-07	1.08e-07	4.8e-05	4.85e-05	4.8e-05	4.81e-05
AX.184402415	1B	20905990	6.62469e-06	-0.000216025	-5.13998e-05	0.000186763	4.39e-11	4.67e-08	2.64e-09	3.49e-08	4.82e-05	4.63e-05	4.73e-05	4.77e-05
AX.184174655	1B	20950434	0.00261143	0.00249686	0.000596568	0.000140279	6.82e-06	6.23e-06	3.56e-07	1.97e-08	4.82e-05	4.7e-05	4.85e-05	4.74e-05
AX.184224523	1B	20967097	-0.000688342	-0.000766007	0.000532832	0.000243902	4.74e-07	5.87e-07	2.84e-07	5.95e-08	4.83e-05	5.02e-05	4.71e-05	4.98e-05
AX.184380495	1B	20986390	0.000427801	2.2121e-05	0.000484229	0.000184016	1.83e-07	4.89e-10	2.34e-07	3.39e-08	4.79e-05	4.77e-05	4.81e-05	5.04e-05
AX.184256999	1B	21049378	0.000778217	0.00132573	0.000300376	0.00028788	6.06e-07	1.76e-06	9.02e-08	8.29e-08	4.8e-05	4.86e-05	4.86e-05	5.12e-05
AX.184795120	1B	21063382	-0.0013278	-0.000797374	-0.00104249	-0.000661723	1.76e-06	6.36e-07	1.09e-06	4.38e-07	4.86e-05	4.71e-05	5e-05	4.83e-05
AX.184124180	1B	21083994	0.00117261	0.000792137	0.000490641	0.000209173	1.38e-06	6.27e-07	2.41e-07	4.38e-08	4.85e-05	4.89e-05	4.75e-05	4.68e-05
AX.184042513	1B	21113402	0.00152747	0.0010298	0.00048022	0.000190446	2.33e-06	1.06e-06	2.31e-07	3.63e-08	4.78e-05	4.9e-05	4.89e-05	4.93e-05
AX.184512177	1B	21121989	0.00111649	0.00107428	-0.000381021	-0.000229285	1.25e-06	1.15e-06	1.45e-07	5.26e-08	4.84e-05	4.77e-05	4.75e-05	4.76e-05
AX.184907094	1B	21147049	-0.00149287	-0.00101361	7.36639e-05	0.000225188	2.23e-06	1.03e-06	5.43e-09	5.07e-08	4.81e-05	4.82e-05	4.77e-05	5.05e-05
AX.184465155	1B	21196284	-0.000147883	-0.000184296	0.000119535	0.000254783	2.19e-08	3.4e-08	1.43e-08	6.49e-08	4.84e-05	4.79e-05	4.9e-05	4.84e-05
AX.184278896	1B	21237008	0.000878872	0.000562323	0.000202714	-6.10101e-05	7.72e-07	3.16e-07	4.11e-08	3.72e-09	4.85e-05	4.84e-05	4.87e-05	4.58e-05
AX.184423996	1B	21291882	-0.000261804	-0.000252301	-0.000163877	-0.000156108	6.85e-08	6.37e-08	2.69e-08	2.44e-08	4.76e-05	4.9e-05	4.83e-05	4.95e-05
AX.184697794	1B	21297050	0.000456901	-0.000208725	0.000143855	-0.000203021	2.09e-07	4.36e-08	2.07e-08	4.12e-08	4.77e-05	4.85e-05	4.77e-05	4.62e-05
AX.184465159	1B	21304459	7.61509e-05	0.000376013	-0.000284852	-3.5415e-06	5.8e-09	1.41e-07	8.11e-08	1.25e-11	4.84e-05	5.01e-05	4.69e-05	4.83e-05
AX.184278897	1B	21328947	0.000250854	0.000191611	0.000198854	0.00011145	6.29e-08	3.67e-08	3.95e-08	1.24e-08	4.79e-05	4.72e-05	4.74e-05	5.11e-05
AX.184116982	1B	21339433	-0.000713873	-0.00030609	-0.00057914	-0.000435654	5.1e-07	9.37e-08	3.35e-07	1.9e-07	4.83e-05	4.71e-05	4.95e-05	4.84e-05
AX.184772902	1B	21450871	0.000365741	0.000949653	-0.000797718	-0.000309114	1.34e-07	9.02e-07	6.36e-07	9.56e-08	4.81e-05	4.85e-05	4.86e-05	4.85e-05
AX.184714019	1B	21451272	-0.000296599	-0.000412286	-0.000344847	-4.97076e-06	8.8e-08	1.7e-07	1.19e-07	2.47e-11	4.81e-05	4.84e-05	4.7e-05	4.82e-05
AX.184235034	1B	21519137	0.00147163	0.00158267	0.000620397	0.000185207	2.17e-06	2.5e-06	3.85e-07	3.43e-08	4.86e-05	4.86e-05	4.84e-05	4.54e-05
AX.184267853	1B	21520750	-0.000440589	-0.000639435	-0.000136701	-9.43356e-05	1.94e-07	4.09e-07	1.87e-08	8.9e-09	4.85e-05	4.9e-05	4.94e-05	4.95e-05
AX.184037849	1B	21545946	-0.000925873	-0.000866215	-7.75511e-05	0.000189667	8.57e-07	7.5e-07	6.01e-09	3.6e-08	4.83e-05	4.92e-05	4.76e-05	4.56e-05
AX.184256996	1B	21587272	0.000416799	0.000329518	0.000191081	6.08859e-06	1.74e-07	1.09e-07	3.65e-08	3.71e-11	4.83e-05	4.79e-05	4.88e-05	4.81e-05
AX.184066077	1B	21656237	-0.000953209	-0.00106435	-0.000339996	3.32627e-05	9.09e-07	1.13e-06	1.16e-07	1.11e-09	4.8e-05	4.73e-05	4.96e-05	4.78e-05
AX.184335551	1B	21691163	-0.000973193	-0.000566602	-0.000290539	-6.37766e-05	9.47e-07	3.21e-07	8.44e-08	4.07e-09	4.82e-05	4.77e-05	4.69e-05	4.86e-05
AX.184075217	1B	21710983	0.000847993	0.000674659	0.000293663	0.000166068	7.19e-07	4.55e-07	8.62e-08	2.76e-08	4.83e-05	4.74e-05	4.82e-05	4.86e-05
AX.184278906	1B	21728961	0.000938774	0.000783483	0.000234886	-9.80999e-06	8.81e-07	6.14e-07	5.52e-08	9.62e-11	4.77e-05	4.76e-05	4.6e-05	4.71e-05
AX.184070456	1B	21834953	0.00115621	0.00106862	0.000577641	0.000376751	1.34e-06	1.14e-06	3.34e-07	1.42e-07	4.82e-05	4.71e-05	4.8e-05	4.48e-05
AX.184445038	1B	21857507	0.000412525	9.89004e-05	0.00016659	-6.65692e-06	1.7e-07	9.78e-09	2.78e-08	4.43e-11	4.78e-05	4.76e-05	4.7e-05	4.68e-05
AX.184290172	1B	22834631	0.000958607	0.00104872	-0.000362438	-0.00017176	9.19e-07	1.1e-06	1.31e-07	2.95e-08	4.83e-05	4.89e-05	4.85e-05	4.96e-05
AX.184856279	1B	22905380	-0.000458726	-0.000164463	-0.000102101	0.000110925	2.1e-07	2.7e-08	1.04e-08	1.23e-08	4.76e-05	4.62e-05	4.68e-05	5.17e-05
AX.184604581	1B	22949734	-0.000175181	-0.000225058	0.000196552	-5.45687e-06	3.07e-08	5.07e-08	3.86e-08	2.98e-11	4.82e-05	4.78e-05	4.8e-05	4.76e-05
AX.184801150	1B	22981521	-0.000105659	8.86727e-05	9.7164e-05	-6.02934e-05	1.12e-08	7.86e-09	9.44e-09	3.64e-09	4.8e-05	4.72e-05	4.67e-05	4.78e-05
AX.184759515	1B	23110362	-0.000665442	-0.00058072	-0.000183429	0.000260255	4.43e-07	3.37e-07	3.36e-08	6.77e-08	4.78e-05	4.72e-05	4.88e-05	4.65e-05
AX.184537679	1B	23123486	-0.00147188	-0.000906435	0.000137126	0.000195771	2.17e-06	8.22e-07	1.88e-08	3.83e-08	4.85e-05	4.58e-05	4.88e-05	4.75e-05
AX.184290174	1B	23126106	0.00104733	0.000880024	0.000279455	6.72891e-05	1.1e-06	7.74e-07	7.81e-08	4.53e-09	4.84e-05	4.79e-05	4.9e-05	4.47e-05
AX.184455164	1B	23142257	0.000518123	0.000547131	0.000380698	3.7476e-05	2.68e-07	2.99e-07	1.45e-07	1.4e-09	4.81e-05	4.72e-05	4.81e-05	4.7e-05
AX.184028042	1B	23212271	-0.000572716	-0.000748407	3.8989e-05	5.74382e-05	3.28e-07	5.6e-07	1.52e-09	3.3e-09	4.79e-05	4.84e-05	4.78e-05	4.63e-05
AX.184561625	1B	23245111	-1.09166e-06	-0.00032929	-2.85715e-05	9.511e-05	1.19e-12	1.08e-07	8.16e-10	9.05e-09	4.8e-05	4.76e-05	4.77e-05	4.84e-05
AX.184324450	1B	23276973	-0.000164519	-0.000214597	-0.000334102	-0.000341485	2.71e-08	4.61e-08	1.12e-07	1.17e-07	4.76e-05	4.84e-05	4.71e-05	4.8e-05
AX.184734056	1B	23308121	0.00118022	0.000499922	0.00049358	0.000105202	1.39e-06	2.5e-07	2.44e-07	1.11e-08	4.84e-05	4.7e-05	4.71e-05	4.92e-05
AX.184645512	1B	23311199	-0.000918554	-0.00121148	0.000273192	5.55147e-05	8.44e-07	1.47e-06	7.46e-08	3.08e-09	4.84e-05	4.87e-05	4.86e-05	4.97e-05
AX.184109963	1B	23333058	0.000427619	0.000371822	0.00037641	0.000255286	1.83e-07	1.38e-07	1.42e-07	6.52e-08	4.79e-05	4.9e-05	4.94e-05	4.86e-05
AX.184723957	1B	23369947	0.000558142	0.000546335	-0.000320035	-7.01267e-05	3.12e-07	2.98e-07	1.02e-07	4.92e-09	4.86e-05	4.88e-05	4.91e-05	4.82e-05
AX.184193946	1B	23430789	-0.00172401	-0.00200958	0.000155232	0.00029042	2.97e-06	4.04e-06	2.41e-08	8.43e-08	4.77e-05	4.94e-05	4.86e-05	4.82e-05
AX.184080232	1B	23431994	0.00029591	6.56886e-05	0.000293368	0.000159913	8.76e-08	4.31e-09	8.61e-08	2.56e-08	4.9e-05	4.78e-05	4.85e-05	4.89e-05
AX.184465169	1B	23515909	0.00104664	0.00102614	-0.000128124	-0.000100121	1.1e-06	1.05e-06	1.64e-08	1e-08	4.87e-05	4.96e-05	4.83e-05	4.6e-05
AX.184879944	1B	23606373	-0.000678354	-0.000957964	0.000138803	0.000300089	4.6e-07	9.18e-07	1.93e-08	9.01e-08	4.75e-05	4.49e-05	4.69e-05	4.63e-05
AX.184739860	1B	23729978	0.00013314	-6.97283e-05	2.19625e-06	6.54601e-05	1.77e-08	4.86e-09	4.82e-12	4.29e-09	4.82e-05	4.88e-05	4.81e-05	5.13e-05
AX.184640222	1B	23731145	0.00115173	0.000880807	-0.000157533	-0.000105586	1.33e-06	7.76e-07	2.48e-08	1.11e-08	4.79e-05	4.59e-05	4.93e-05	5.06e-05
AX.184611047	1B	23763313	0.000974076	0.000790013	-0.000297096	-0.000222291	9.49e-07	6.24e-07	8.83e-08	4.94e-08	4.82e-05	4.73e-05	4.66e-05	4.92e-05
AX.184934900	1B	23785163	0.0013074	0.00121375	-4.45363e-05	-0.00015915	1.71e-06	1.47e-06	1.98e-09	2.53e-08	4.81e-05	4.84e-05	4.72e-05	4.98e-05
AX.184583991	1B	23908272	0.00032708	0.000102385	0.00062234	0.000378092	1.07e-07	1.05e-08	3.87e-07	1.43e-07	4.82e-05	4.94e-05	4.72e-05	4.65e-05
AX.184096980	1B	23950708	-0.000217799	-0.000459597	0.000167684	8.22174e-05	4.74e-08	2.11e-07	2.81e-08	6.76e-09	4.84e-05	5.05e-05	4.87e-05	4.88e-05
AX.184391534	1B	24027356	0.00138585	0.00152524	-0.000419794	-0.000327706	1.92e-06	2.33e-06	1.76e-07	1.07e-07	4.8e-05	4.9e-05	4.82e-05	4.89e-05
AX.184278917	1B	24058693	0.000591335	0.00103	-0.000484406	-0.000297896	3.5e-07	1.06e-06	2.35e-07	8.87e-08	4.82e-05	4.76e-05	4.8e-05	4.97e-05
AX.184801329	1B	24110774	-0.000132638	-4.42842e-06	-1.87945e-05	0.000120986	1.76e-08	1.96e-11	3.53e-10	1.46e-08	4.79e-05	4.84e-05	4.75e-05	4.95e-05
AX.184085456	1B	24184179	-0.000347391	7.20959e-05	-0.000640243	-0.000450942	1.21e-07	5.2e-09	4.1e-07	2.03e-07	4.81e-05	4.68e-05	4.94e-05	5.1e-05
AX.184358110	1B	24199979	0.000969599	0.00112497	-0.000191232	-0.000224501	9.4e-07	1.27e-06	3.66e-08	5.04e-08	4.83e-05	4.79e-05	4.85e-05	4.8e-05
AX.184475164	1B	24203763	-0.000312917	-0.000240847	-5.26714e-05	1.63836e-05	9.79e-08	5.8e-08	2.77e-09	2.68e-10	4.84e-05	4.8e-05	4.82e-05	4.82e-05
AX.184109967	1B	24229158	2.19696e-06	-0.000150179	-0.00046042	-0.000253295	4.83e-12	2.26e-08	2.12e-07	6.42e-08	4.8e-05	4.71e-05	4.84e-05	4.9e-05
AX.184103208	1B	24260696	-0.000143358	-5.73697e-05	0.000201883	0.000235544	2.06e-08	3.29e-09	4.08e-08	5.55e-08	4.76e-05	4.71e-05	4.95e-05	4.78e-05
AX.184184188	1B	24317131	0.000376875	0.000822884	-0.000109298	-0.00011908	1.42e-07	6.77e-07	1.19e-08	1.42e-08	4.79e-05	4.71e-05	4.75e-05	4.84e-05
AX.184235051	1B	24319735	-0.000498091	0.000161446	4.52193e-05	5.1463e-05	2.48e-07	2.61e-08	2.04e-09	2.65e-09	4.81e-05	4.74e-05	4.78e-05	5e-05
AX.184650688	1B	24359696	-0.000788836	-0.000759519	-3.13811e-05	9.53111e-05	6.22e-07	5.77e-07	9.85e-10	9.08e-09	4.79e-05	4.82e-05	4.77e-05	4.94e-05
AX.184214252	1B	24447392	-0.000694562	-0.00110214	-0.000150289	-0.000176584	4.82e-07	1.21e-06	2.26e-08	3.12e-08	4.8e-05	4.92e-05	4.76e-05	4.68e-05
AX.184066083	1B	24516239	-0.00037748	-0.000249908	0.000446666	0.000673841	1.42e-07	6.25e-08	2e-07	4.54e-07	4.79e-05	4.73e-05	4.73e-05	4.81e-05
AX.184042514	1B	24557667	-8.73203e-05	-7.64011e-05	-0.000182109	0.000102846	7.62e-09	5.84e-09	3.32e-08	1.06e-08	4.84e-05	4.79e-05	4.79e-05	4.69e-05
AX.184048012	1B	24616161	-0.00027999	-0.000571116	0.000385329	0.000325184	7.84e-08	3.26e-07	1.48e-07	1.06e-07	4.78e-05	4.9e-05	4.8e-05	4.68e-05
AX.184669632	1B	24616262	-0.000147756	0.000112861	9.60096e-05	0.000419359	2.18e-08	1.27e-08	9.22e-09	1.76e-07	4.82e-05	4.7e-05	4.85e-05	4.91e-05
AX.184224544	1B	24704595	0.000575155	0.000709276	-0.000331308	-0.00012871	3.31e-07	5.03e-07	1.1e-07	1.66e-08	4.81e-05	4.78e-05	4.79e-05	4.41e-05
AX.184103210	1B	24730899	0.000193139	0.000493344	-0.000732941	-0.000460178	3.73e-08	2.43e-07	5.37e-07	2.12e-07	4.78e-05	4.99e-05	4.97e-05	4.57e-05
AX.184214256	1B	24778040	-8.38595e-05	-0.000251144	-0.00023728	-0.000238774	7.03e-09	6.31e-08	5.63e-08	5.7e-08	4.77e-05	4.62e-05	4.84e-05	4.78e-05
AX.184475169	1B	24794181	0.00057914	0.000309916	0.000221751	1.99337e-06	3.35e-07	9.6e-08	4.92e-08	3.97e-12	4.79e-05	4.87e-05	4.82e-05	4.66e-05
AX.184465183	1B	24865191	-0.000325123	-0.000659753	0.000193106	6.19695e-05	1.06e-07	4.35e-07	3.73e-08	3.84e-09	4.81e-05	4.96e-05	4.95e-05	4.44e-05
AX.184324465	1B	25067711	0.000838137	0.000895747	-0.000317477	-0.000249258	7.02e-07	8.02e-07	1.01e-07	6.21e-08	4.76e-05	4.78e-05	4.78e-05	4.96e-05
AX.184346791	1B	25067996	0.000138609	0.000532185	-0.0003717	-0.000175079	1.92e-08	2.83e-07	1.38e-07	3.07e-08	4.82e-05	4.77e-05	4.85e-05	4.9e-05
AX.184165544	1B	25105879	-0.00124938	-0.00133339	0.000514171	0.00048852	1.56e-06	1.78e-06	2.64e-07	2.39e-07	4.85e-05	4.67e-05	4.87e-05	4.83e-05
AX.184682586	1B	25125618	-0.000440035	-0.000217082	0.000159355	-3.49967e-05	1.94e-07	4.71e-08	2.54e-08	1.22e-09	4.79e-05	4.82e-05	4.76e-05	4.73e-05
AX.184062048	1B	25126155	0.000925698	0.000849082	0.000228123	6.23612e-05	8.57e-07	7.21e-07	5.2e-08	3.89e-09	4.82e-05	4.99e-05	4.76e-05	5.09e-05
AX.184267877	1B	25270896	0.000907706	0.000798318	-0.000139729	5.99352e-05	8.24e-07	6.37e-07	1.95e-08	3.59e-09	4.81e-05	4.71e-05	4.88e-05	4.73e-05
AX.184324468	1B	25295537	-0.000101165	8.38799e-06	0.000374372	0.000250901	1.02e-08	7.04e-11	1.4e-07	6.3e-08	4.83e-05	4.76e-05	4.77e-05	4.77e-05
AX.184782152	1B	25340672	-0.000700052	-0.000502268	0.000140947	0.000111579	4.9e-07	2.52e-07	1.99e-08	1.24e-08	4.76e-05	4.93e-05	4.79e-05	4.77e-05
AX.184537692	1B	25498007	-0.000733896	-0.000221613	-0.000145635	-0.000240546	5.39e-07	4.91e-08	2.12e-08	5.79e-08	4.83e-05	4.78e-05	4.79e-05	4.98e-05
AX.184278931	1B	25526760	-1.30795e-05	0.000216363	-0.000101812	-2.01691e-05	1.71e-10	4.68e-08	1.04e-08	4.07e-10	4.81e-05	4.84e-05	4.79e-05	4.81e-05
AX.184484784	1B	25638168	-7.6032e-05	-0.00046965	0.00061472	0.000260449	5.78e-09	2.21e-07	3.78e-07	6.78e-08	4.78e-05	4.77e-05	4.88e-05	4.63e-05
AX.184062050	1B	25761964	0.000309042	0.000294864	6.52953e-05	0.000152839	9.55e-08	8.69e-08	4.26e-09	2.34e-08	4.84e-05	4.78e-05	4.78e-05	4.98e-05
AX.184131846	1C	121441	0.00123346	0.000230792	-0.000345466	-0.000210911	1.52e-06	5.33e-08	1.19e-07	4.45e-08	4.84e-05	4.91e-05	4.71e-05	4.81e-05
AX.184561647	1C	150003	9.23076e-05	0.000315105	-7.01703e-07	-0.000115318	8.52e-09	9.93e-08	4.92e-13	1.33e-08	4.8e-05	4.9e-05	4.71e-05	4.82e-05
AX.184204004	1C	270504	0.00037774	0.000385106	0.000207244	7.94887e-05	1.43e-07	1.48e-07	4.3e-08	6.32e-09	4.8e-05	4.77e-05	4.81e-05	4.82e-05
AX.184139715	1C	283310	0.00018049	-0.000208218	0.000877278	0.000557273	3.26e-08	4.34e-08	7.7e-07	3.11e-07	4.82e-05	4.63e-05	4.93e-05	4.89e-05
AX.184854374	1C	300232	0.000494409	0.000467024	0.0010275	0.000636933	2.44e-07	2.18e-07	1.06e-06	4.06e-07	4.85e-05	4.79e-05	4.77e-05	5.15e-05
AX.184604612	1C	312257	0.000375571	-0.000191015	0.000605102	0.000405618	1.41e-07	3.65e-08	3.66e-07	1.65e-07	4.78e-05	4.95e-05	4.73e-05	4.93e-05
AX.184755453	1C	361161	0.000278523	-4.75746e-05	0.000211473	0.000288358	7.76e-08	2.26e-09	4.47e-08	8.32e-08	4.83e-05	4.98e-05	4.92e-05	4.96e-05
AX.184537702	1C	374647	0.000615679	0.000332147	0.000823883	0.000539734	3.79e-07	1.1e-07	6.79e-07	2.91e-07	4.84e-05	4.81e-05	4.85e-05	4.87e-05
AX.184042519	1C	379381	-0.000289794	-0.000228624	-3.26859e-05	0.000144374	8.4e-08	5.23e-08	1.07e-09	2.08e-08	4.79e-05	4.69e-05	4.88e-05	4.61e-05
AX.184611073	1C	399534	-0.000279394	-0.000215131	0.000103292	0.00013422	7.81e-08	4.63e-08	1.07e-08	1.8e-08	4.8e-05	4.67e-05	4.78e-05	4.79e-05
AX.184267890	1C	406143	-0.000353592	-0.000345903	-0.000724222	-0.000300614	1.25e-07	1.2e-07	5.24e-07	9.04e-08	4.81e-05	4.91e-05	4.84e-05	4.67e-05
AX.184623294	1C	443522	5.29701e-05	0.000215455	-0.000746456	-0.000372949	2.81e-09	4.64e-08	5.57e-07	1.39e-07	4.8e-05	4.63e-05	4.74e-05	4.72e-05
AX.184591046	1C	472953	-0.000196313	-0.000595059	0.000757354	0.000418529	3.85e-08	3.54e-07	5.74e-07	1.75e-07	4.8e-05	4.71e-05	4.82e-05	4.69e-05
AX.184650703	1C	517995	-0.000101946	0.000414347	-0.000688011	-0.000380083	1.04e-08	1.72e-07	4.73e-07	1.44e-07	4.88e-05	4.87e-05	4.88e-05	4.85e-05
AX.184085467	1C	530260	-0.000442765	-0.00018649	-0.000215691	-0.000288639	1.96e-07	3.48e-08	4.65e-08	8.33e-08	4.84e-05	4.8e-05	4.85e-05	4.72e-05
AX.184020721	1C	605931	0.000768562	0.000404196	8.98499e-05	6.5482e-05	5.91e-07	1.63e-07	8.07e-09	4.29e-09	4.83e-05	4.78e-05	4.79e-05	5.01e-05
AX.184629099	1C	619393	8.27083e-05	0.000265603	-0.000260753	-0.000158251	6.84e-09	7.05e-08	6.8e-08	2.5e-08	4.81e-05	4.76e-05	4.65e-05	4.79e-05
AX.184156583	1C	643207	0.000375561	4.63999e-05	-0.000752558	-0.000442917	1.41e-07	2.15e-09	5.66e-07	1.96e-07	4.8e-05	4.88e-05	4.82e-05	5.06e-05
AX.184369291	1C	651394	0.000817673	0.000788817	-4.0063e-05	-6.83394e-05	6.69e-07	6.22e-07	1.61e-09	4.67e-09	4.73e-05	4.71e-05	4.93e-05	4.63e-05
AX.184629100	1C	657205	-0.000293061	0.00030537	-0.000100087	-6.99855e-05	8.59e-08	9.33e-08	1e-08	4.9e-09	4.78e-05	4.95e-05	4.8e-05	4.51e-05
AX.184096997	1C	659464	-0.000239531	-0.000535076	0.000106765	2.99304e-05	5.74e-08	2.86e-07	1.14e-08	8.96e-10	4.8e-05	4.74e-05	4.74e-05	4.84e-05
AX.184224576	1C	692784	-0.000444382	-0.000114939	-0.000121018	0.000113994	1.97e-07	1.32e-08	1.46e-08	1.3e-08	4.8e-05	4.96e-05	4.9e-05	5.17e-05
AX.184890800	1C	759867	0.000365832	0.000357993	-0.000164701	-0.000499841	1.34e-07	1.28e-07	2.71e-08	2.5e-07	4.89e-05	4.83e-05	4.63e-05	4.92e-05
AX.184597945	1C	790870	-0.000675649	-3.73373e-07	-0.000363923	-0.000128293	4.57e-07	1.39e-13	1.32e-07	1.65e-08	4.84e-05	4.79e-05	4.85e-05	4.81e-05
AX.184907106	1C	829505	-0.000270114	-0.000461165	-0.000293074	4.01126e-05	7.3e-08	2.13e-07	8.59e-08	1.61e-09	4.79e-05	4.72e-05	4.6e-05	5.04e-05
AX.184131858	1C	863426	0.000143168	-0.000128682	0.000117132	-1.47586e-05	2.05e-08	1.66e-08	1.37e-08	2.18e-10	4.74e-05	4.63e-05	4.84e-05	4.67e-05
AX.184925372	1C	895107	0.000340675	-1.57628e-05	-0.000130368	-2.74284e-05	1.16e-07	2.48e-10	1.7e-08	7.52e-10	4.79e-05	4.82e-05	4.84e-05	4.83e-05
AX.184475196	1C	896780	0.000770084	0.000438257	0.000496578	0.000212717	5.93e-07	1.92e-07	2.47e-07	4.52e-08	4.8e-05	4.71e-05	4.66e-05	5.12e-05
AX.184967590	1C	955393	-0.000698229	-0.000258837	-0.000435286	-0.000321281	4.88e-07	6.7e-08	1.89e-07	1.03e-07	4.84e-05	4.76e-05	4.74e-05	4.9e-05
AX.184085469	1C	967724	-0.000394245	-0.000313885	-2.29512e-05	0.000180188	1.55e-07	9.85e-08	5.27e-10	3.25e-08	4.9e-05	4.89e-05	4.76e-05	4.54e-05
AX.184117015	1C	980885	-0.000184098	8.73262e-05	0.000366566	0.000165207	3.39e-08	7.63e-09	1.34e-07	2.73e-08	4.83e-05	4.81e-05	4.73e-05	4.87e-05
AX.184224583	1C	1010827	0.000233253	-0.000218201	0.000231755	6.61715e-05	5.44e-08	4.76e-08	5.37e-08	4.38e-09	4.81e-05	5e-05	4.69e-05	4.92e-05
AX.184085471	1C	1017135	0.000450192	0.000137476	-0.00011279	-1.5642e-05	2.03e-07	1.89e-08	1.27e-08	2.45e-10	4.84e-05	4.81e-05	4.75e-05	4.65e-05
AX.184634775	1C	1072041	0.000228296	-0.000127982	5.3625e-05	0.000309118	5.21e-08	1.64e-08	2.88e-09	9.56e-08	4.81e-05	4.82e-05	4.92e-05	4.96e-05
AX.184139720	1C	1083018	0.000847846	0.000418542	0.000597725	5.04998e-05	7.19e-07	1.75e-07	3.57e-07	2.55e-09	4.85e-05	4.78e-05	4.85e-05	4.71e-05
AX.184967579	1C	1093452	0.000433382	0.000537748	0.00070251	0.000549262	1.88e-07	2.89e-07	4.94e-07	3.02e-07	4.86e-05	4.84e-05	4.82e-05	4.67e-05
AX.184876709	1C	1125531	-2.34214e-05	0.000207227	-7.69479e-05	-0.000142395	5.49e-10	4.29e-08	5.92e-09	2.03e-08	4.8e-05	4.8e-05	4.68e-05	4.8e-05
AX.184165569	1C	1179373	-0.000241014	-0.000340066	7.08294e-05	0.000239371	5.81e-08	1.16e-07	5.02e-09	5.73e-08	4.81e-05	4.79e-05	4.87e-05	4.79e-05
AX.184561662	1C	1192026	-4.89936e-05	-0.000498263	-9.4658e-05	-1.74903e-05	2.4e-09	2.48e-07	8.96e-09	3.06e-10	4.78e-05	4.87e-05	4.85e-05	4.65e-05
AX.184591053	1C	1214810	-0.000472508	0.000169373	0.000279197	0.000250249	2.23e-07	2.87e-08	7.8e-08	6.26e-08	4.82e-05	4.84e-05	4.81e-05	4.89e-05
AX.184131862	1C	1256414	-0.00102676	-0.000635374	-0.000296178	-0.000173222	1.05e-06	4.04e-07	8.77e-08	3e-08	4.84e-05	4.71e-05	4.99e-05	4.74e-05
AX.184054564	1C	1306756	-0.000524728	-0.00029787	-6.29445e-05	1.75342e-05	2.75e-07	8.87e-08	3.96e-09	3.07e-10	4.82e-05	4.94e-05	4.79e-05	4.58e-05
AX.184434628	1C	1323182	-4.35668e-05	-0.000218704	-0.000200445	-6.11904e-05	1.9e-09	4.78e-08	4.02e-08	3.74e-09	4.76e-05	4.76e-05	4.88e-05	4.74e-05
AX.184674067	1C	1330593	1.47448e-05	-0.000212249	0.000188097	0.000312642	2.17e-10	4.5e-08	3.54e-08	9.77e-08	4.73e-05	4.87e-05	4.8e-05	5.04e-05
AX.184445082	1C	1418141	-8.96353e-05	-0.000321683	0.000232116	0.000110486	8.03e-09	1.03e-07	5.39e-08	1.22e-08	4.82e-05	4.68e-05	4.82e-05	4.98e-05
AX.184894660	1C	1445050	0.000906177	0.000612755	0.000405838	0.000325409	8.21e-07	3.75e-07	1.65e-07	1.06e-07	4.82e-05	4.75e-05	4.78e-05	4.84e-05
AX.184103218	1C	1473251	0.000474507	0.000585966	-0.000136943	4.60407e-05	2.25e-07	3.43e-07	1.88e-08	2.12e-09	4.77e-05	4.73e-05	4.88e-05	5.02e-05
AX.184650698	1C	1474936	0.00048315	0.000706311	0.000107199	-7.69318e-06	2.33e-07	4.99e-07	1.15e-08	5.92e-11	4.8e-05	4.72e-05	4.93e-05	4.92e-05
AX.184705256	1C	1475163	-0.000431375	1.31634e-05	-0.000255877	-2.13146e-05	1.86e-07	1.73e-10	6.55e-08	4.54e-10	4.85e-05	4.8e-05	4.68e-05	4.69e-05
AX.184634765	1C	1489260	-0.000258662	5.48955e-05	-7.30108e-05	-7.19591e-05	6.69e-08	3.01e-09	5.33e-09	5.18e-09	4.73e-05	4.89e-05	4.69e-05	5.07e-05
AX.184545710	1C	1520809	-0.000550109	-0.000323283	-0.000660814	-0.000253513	3.03e-07	1.05e-07	4.37e-07	6.43e-08	4.83e-05	5.02e-05	4.83e-05	4.77e-05
AX.184131866	1C	1537976	0.00158695	0.00121726	0.000597942	0.000252764	2.52e-06	1.48e-06	3.58e-07	6.39e-08	4.87e-05	4.87e-05	4.76e-05	4.86e-05
AX.184494080	1C	1547870	0.00102186	0.00142796	0.000157223	-3.31909e-05	1.04e-06	2.04e-06	2.47e-08	1.1e-09	4.83e-05	4.73e-05	4.98e-05	4.75e-05
AX.184512234	1C	1554044	0.000442061	0.000586044	-8.1919e-05	9.02718e-05	1.95e-07	3.43e-07	6.71e-09	8.15e-09	4.79e-05	4.82e-05	4.87e-05	4.68e-05
AX.184391564	1C	1555993	-0.000147459	-0.000582486	0.000205765	8.45493e-05	2.17e-08	3.39e-07	4.23e-08	7.15e-09	4.79e-05	4.92e-05	4.87e-05	4.79e-05
AX.184313006	1C	1594232	-0.00113213	-0.00024524	-0.000600066	-0.000185731	1.28e-06	6.01e-08	3.6e-07	3.45e-08	4.76e-05	4.82e-05	4.78e-05	4.82e-05
AX.184174710	1C	1650243	-0.000281037	-9.67115e-05	0.000149949	0.000278622	7.9e-08	9.35e-09	2.25e-08	7.76e-08	4.79e-05	4.84e-05	4.85e-05	4.74e-05
AX.184402492	1C	1651637	-0.000917681	-0.000297535	-0.000417259	-0.000235209	8.42e-07	8.85e-08	1.74e-07	5.53e-08	4.8e-05	4.91e-05	4.86e-05	4.82e-05
AX.184139728	1C	1652664	-0.000259288	-0.000571195	-3.9249e-05	-0.000257407	6.72e-08	3.26e-07	1.54e-09	6.63e-08	4.8e-05	4.81e-05	4.8e-05	4.61e-05
AX.184110000	1C	1669614	-0.000196114	0.000217803	-0.000180226	2.44502e-05	3.85e-08	4.74e-08	3.25e-08	5.98e-10	4.84e-05	4.85e-05	4.97e-05	4.69e-05
AX.184103238	1C	1682150	0.000442627	-8.2918e-06	0.000869189	0.000448151	1.96e-07	6.88e-11	7.55e-07	2.01e-07	4.8e-05	4.87e-05	5.1e-05	5.04e-05
AX.184033934	1C	1705611	-0.000182969	3.86205e-05	3.53942e-05	3.52405e-05	3.35e-08	1.49e-09	1.25e-09	1.24e-09	4.83e-05	4.83e-05	4.73e-05	4.66e-05
AX.184224593	1C	1716726	-5.69968e-05	-5.39965e-05	-0.00104901	-0.000544873	3.25e-09	2.92e-09	1.1e-06	2.97e-07	4.86e-05	4.77e-05	4.8e-05	4.8e-05
AX.184139730	1C	1748921	-5.23914e-05	-0.000368288	-0.000103784	-9.95357e-06	2.74e-09	1.36e-07	1.08e-08	9.91e-11	4.83e-05	4.63e-05	4.84e-05	4.54e-05
AX.184324502	1C	1787184	-0.000901931	-0.000383985	-0.000711512	-0.000371592	8.13e-07	1.47e-07	5.06e-07	1.38e-07	4.79e-05	4.8e-05	4.8e-05	4.6e-05
AX.184124218	1C	1856428	0.000714241	0.000377342	0.000152063	0.000144961	5.1e-07	1.42e-07	2.31e-08	2.1e-08	4.82e-05	4.71e-05	4.94e-05	4.73e-05
AX.184697815	1C	1868340	-0.000630196	-0.000244796	-9.80434e-05	3.13507e-05	3.97e-07	5.99e-08	9.61e-09	9.83e-10	4.78e-05	4.65e-05	4.77e-05	5.21e-05
AX.184380548	1C	1881358	0.000403613	0.000712455	9.16379e-06	2.36413e-05	1.63e-07	5.08e-07	8.4e-11	5.59e-10	4.82e-05	4.8e-05	4.71e-05	4.8e-05
AX.184131873	1C	1926700	-0.000631174	-0.00122288	0.000185443	-1.58358e-05	3.98e-07	1.5e-06	3.44e-08	2.51e-10	4.84e-05	4.82e-05	4.65e-05	4.78e-05
AX.184413313	1C	1928596	0.000128549	-0.000310098	-4.00997e-05	-3.58584e-06	1.65e-08	9.62e-08	1.61e-09	1.29e-11	4.82e-05	4.82e-05	4.89e-05	4.54e-05
AX.184894663	1C	1948238	0.000207279	0.000146791	0.000318181	0.000138969	4.3e-08	2.15e-08	1.01e-07	1.93e-08	4.82e-05	4.65e-05	4.83e-05	4.97e-05
AX.184484814	1C	1949311	-0.00148911	-0.000532708	-0.000461015	-0.000280212	2.22e-06	2.84e-07	2.13e-07	7.85e-08	4.82e-05	4.82e-05	4.62e-05	4.84e-05
AX.184520776	1C	1995839	-0.00105612	-0.000829387	-0.000168799	-9.94712e-05	1.12e-06	6.88e-07	2.85e-08	9.89e-09	4.81e-05	4.87e-05	4.89e-05	4.82e-05
AX.184301503	1C	2036304	-0.00161942	-0.00126273	6.41577e-05	0.000443524	2.62e-06	1.59e-06	4.12e-09	1.97e-07	4.87e-05	4.84e-05	4.82e-05	4.84e-05
AX.184915950	1C	2044118	-0.000424305	-0.00062345	-0.000216338	-2.52095e-05	1.8e-07	3.89e-07	4.68e-08	6.36e-10	4.83e-05	4.65e-05	4.95e-05	4.94e-05
AX.184085480	1C	2060310	0.000828765	0.000535567	0.000159788	9.73558e-05	6.87e-07	2.87e-07	2.55e-08	9.48e-09	4.81e-05	4.94e-05	4.96e-05	4.76e-05
AX.184117027	1C	2131798	0.00010991	0.000205668	-0.00029111	-8.43787e-06	1.21e-08	4.23e-08	8.47e-08	7.12e-11	4.86e-05	4.83e-05	4.82e-05	4.72e-05
AX.184117028	1C	2148216	-2.16884e-05	-0.000203169	-3.21179e-05	-7.85667e-07	4.7e-10	4.13e-08	1.03e-09	6.17e-13	4.8e-05	4.73e-05	4.72e-05	4.72e-05
AX.184934923	1C	2163770	-0.00133958	-0.0011268	-0.000425287	-0.000107036	1.79e-06	1.27e-06	1.81e-07	1.15e-08	4.83e-05	4.7e-05	4.92e-05	4.55e-05
AX.184313012	1C	2163805	-0.00122747	-0.00102985	-0.000505847	-0.000206555	1.51e-06	1.06e-06	2.56e-07	4.27e-08	4.75e-05	4.84e-05	5.01e-05	4.94e-05
AX.184747679	1C	2191413	0.000477572	0.000339895	8.46729e-05	0.000138572	2.28e-07	1.16e-07	7.17e-09	1.92e-08	4.78e-05	4.83e-05	4.85e-05	4.77e-05
AX.184494094	1C	2343947	0.000494061	0.000201753	0.000186805	7.90704e-06	2.44e-07	4.07e-08	3.49e-08	6.25e-11	4.85e-05	4.74e-05	4.83e-05	4.85e-05
AX.184848295	1C	2380963	-4.91036e-05	-6.69666e-05	0.00012835	8.55485e-06	2.41e-09	4.48e-09	1.65e-08	7.32e-11	4.85e-05	4.83e-05	5.1e-05	4.8e-05
AX.184851075	1C	2388217	0.000879768	0.0004352	-0.000290317	-0.000253564	7.74e-07	1.89e-07	8.43e-08	6.43e-08	4.82e-05	4.9e-05	4.73e-05	4.74e-05
AX.184024948	1C	2388351	-0.000292218	0.000303307	-9.24896e-05	-2.91554e-05	8.54e-08	9.2e-08	8.55e-09	8.5e-10	4.84e-05	4.91e-05	4.94e-05	4.59e-05
AX.184640256	1C	2413370	3.42266e-05	-0.000238626	-0.00026856	2.25601e-05	1.17e-09	5.69e-08	7.21e-08	5.09e-10	4.76e-05	4.78e-05	4.99e-05	4.8e-05
AX.184018526	1C	2431897	-0.000615984	-0.000612742	-0.000279959	-0.000185443	3.79e-07	3.75e-07	7.84e-08	3.44e-08	4.78e-05	4.89e-05	4.79e-05	4.85e-05
AX.184529402	1C	2440437	0.000379552	-0.000129593	0.000670513	0.000265764	1.44e-07	1.68e-08	4.5e-07	7.06e-08	4.81e-05	4.75e-05	4.81e-05	4.71e-05
AX.184369318	1C	2486252	-0.000802839	-0.000495154	-0.000346502	-0.000162906	6.45e-07	2.45e-07	1.2e-07	2.65e-08	4.83e-05	4.79e-05	4.84e-05	4.73e-05
AX.184576752	1C	2486791	-0.00147538	-0.00074387	-0.000787909	-0.000272644	2.18e-06	5.53e-07	6.21e-07	7.43e-08	4.8e-05	4.89e-05	4.77e-05	4.71e-05
AX.184484824	1C	2537044	-0.00127777	-0.000847997	-5.92675e-05	0.000200635	1.63e-06	7.19e-07	3.51e-09	4.03e-08	4.74e-05	4.75e-05	4.82e-05	4.46e-05
AX.184705255	1C	2548404	-1.7773e-06	-0.000268311	0.000134718	-8.07006e-05	3.16e-12	7.2e-08	1.81e-08	6.51e-09	4.84e-05	4.86e-05	4.87e-05	4.45e-05
AX.184763276	1C	2604566	-0.000400311	3.84006e-05	0.000105362	-4.48545e-05	1.6e-07	1.47e-09	1.11e-08	2.01e-09	4.79e-05	4.76e-05	4.82e-05	4.58e-05
AX.184962587	1C	2619773	-9.29884e-05	-0.000239206	0.000586763	0.000499256	8.65e-09	5.72e-08	3.44e-07	2.49e-07	4.77e-05	4.71e-05	4.85e-05	4.77e-05
AX.184204033	1C	2620481	-4.12725e-05	-0.000185687	0.000316425	0.000267741	1.7e-09	3.45e-08	1e-07	7.17e-08	4.8e-05	4.9e-05	4.74e-05	5.09e-05
AX.184604639	1C	2646273	3.14812e-05	-2.63333e-05	6.3892e-05	-0.000119551	9.91e-10	6.93e-10	4.08e-09	1.43e-08	4.82e-05	4.55e-05	4.92e-05	5.1e-05
AX.184301518	1C	2657358	-0.000183201	1.70236e-06	-0.00048483	-0.000164529	3.36e-08	2.9e-12	2.35e-07	2.71e-08	4.83e-05	4.91e-05	4.85e-05	4.81e-05
AX.184876725	1C	2690183	-0.000853557	-0.000481362	-0.000579147	-0.000186072	7.29e-07	2.32e-07	3.35e-07	3.46e-08	4.82e-05	4.73e-05	4.89e-05	4.89e-05
AX.184324522	1C	2725327	-0.000654528	-0.000431479	-0.000209961	-0.000227155	4.28e-07	1.86e-07	4.41e-08	5.16e-08	4.81e-05	4.64e-05	4.81e-05	4.81e-05
AX.184246105	1C	2784438	0.000322728	-2.8801e-05	0.000466989	0.000253762	1.04e-07	8.29e-10	2.18e-07	6.44e-08	4.78e-05	4.7e-05	4.74e-05	4.48e-05
AX.184484830	1C	2792899	0.000637312	0.000248688	-0.000203848	3.89989e-05	4.06e-07	6.18e-08	4.16e-08	1.52e-09	4.78e-05	4.76e-05	4.57e-05	4.76e-05
AX.184204039	1C	2838271	-8.38088e-05	3.62794e-05	2.16784e-05	-0.000148988	7.02e-09	1.32e-09	4.7e-10	2.22e-08	4.8e-05	4.75e-05	4.99e-05	4.62e-05
AX.184313025	1C	2874989	-2.14787e-05	-0.000407265	-0.000112476	-0.000260184	4.61e-10	1.66e-07	1.27e-08	6.77e-08	4.81e-05	4.71e-05	4.88e-05	4.87e-05
AX.184445102	1C	2885565	0.000233838	0.000347446	-3.14747e-05	-0.000148015	5.47e-08	1.21e-07	9.91e-10	2.19e-08	4.8e-05	4.66e-05	4.66e-05	4.8e-05
AX.184634796	1C	2905649	-0.000706326	-0.000359482	-0.000180127	-0.000193575	4.99e-07	1.29e-07	3.24e-08	3.75e-08	4.8e-05	4.71e-05	4.91e-05	5.05e-05
AX.184290254	1C	2910800	0.000939335	0.000229171	0.000580403	9.6096e-05	8.82e-07	5.25e-08	3.37e-07	9.23e-09	4.84e-05	4.84e-05	4.87e-05	4.99e-05
AX.184257060	1C	2911630	0.00145779	0.000654665	0.000495732	0.000263684	2.13e-06	4.29e-07	2.46e-07	6.95e-08	4.84e-05	4.72e-05	4.68e-05	5.04e-05
AX.184235111	1C	2958290	-0.000352434	-0.000390093	6.47551e-05	0.000129018	1.24e-07	1.52e-07	4.19e-09	1.66e-08	4.82e-05	4.65e-05	4.8e-05	4.46e-05
AX.184569260	1C	2996350	-0.00102157	-0.000666609	-0.000719934	-0.000467677	1.04e-06	4.44e-07	5.18e-07	2.19e-07	4.79e-05	4.91e-05	4.82e-05	5.12e-05
AX.184402507	1C	2997447	0.00128648	0.00119045	0.000622804	0.000339323	1.66e-06	1.42e-06	3.88e-07	1.15e-07	4.73e-05	4.86e-05	4.77e-05	4.95e-05
AX.184048031	1C	3005288	0.00194264	0.000825225	0.000966177	0.000659759	3.77e-06	6.81e-07	9.33e-07	4.35e-07	4.77e-05	4.74e-05	4.74e-05	4.89e-05
AX.184278989	1C	3020657	0.000631928	0.000962254	0.000169439	1.06915e-05	3.99e-07	9.26e-07	2.87e-08	1.14e-10	4.77e-05	4.89e-05	4.77e-05	4.72e-05
AX.184634798	1C	3040712	0.000434052	0.000413076	3.15059e-05	-2.0304e-05	1.88e-07	1.71e-07	9.93e-10	4.12e-10	4.8e-05	4.82e-05	4.91e-05	4.84e-05
AX.184131881	1C	3124243	-0.000499519	-0.000617554	-0.000435415	-0.000110692	2.5e-07	3.81e-07	1.9e-07	1.23e-08	4.79e-05	4.92e-05	4.76e-05	4.75e-05
AX.184455224	1C	3124344	-0.000278361	-0.000324304	0.000212313	0.000149287	7.75e-08	1.05e-07	4.51e-08	2.23e-08	4.74e-05	4.83e-05	4.77e-05	4.8e-05
AX.184346868	1C	3166971	-0.00053341	-0.000539086	-0.000129579	0.000104423	2.85e-07	2.91e-07	1.68e-08	1.09e-08	4.82e-05	4.94e-05	4.71e-05	4.71e-05
AX.184503373	1C	3199602	0.000563014	0.000552912	-0.000170032	-5.5076e-05	3.17e-07	3.06e-07	2.89e-08	3.03e-09	4.88e-05	4.71e-05	4.75e-05	4.74e-05
AX.184604643	1C	3202035	0.000252268	0.000288285	0.000139169	0.000151038	6.36e-08	8.31e-08	1.94e-08	2.28e-08	4.81e-05	4.93e-05	4.91e-05	4.62e-05
AX.184623317	1C	3256159	0.000617941	0.00050856	-0.000706944	-0.000630046	3.82e-07	2.59e-07	5e-07	3.97e-07	4.82e-05	4.87e-05	4.85e-05	4.59e-05
AX.184369331	1C	3280074	0.000945774	0.000770204	8.50008e-05	-4.15867e-05	8.94e-07	5.93e-07	7.23e-09	1.73e-09	4.82e-05	4.83e-05	5.01e-05	4.88e-05
AX.184324532	1C	3280172	-0.000376949	-0.00037969	-0.000173451	0.00014091	1.42e-07	1.44e-07	3.01e-08	1.99e-08	4.81e-05	4.84e-05	4.94e-05	4.87e-05
AX.184623318	1C	3363927	-0.000524905	-0.000421555	-2.04717e-05	0.000309706	2.76e-07	1.78e-07	4.19e-10	9.59e-08	4.79e-05	4.95e-05	4.91e-05	4.91e-05
AX.184758579	1C	3384435	-0.000287396	-0.000417217	0.000202777	6.08097e-05	8.26e-08	1.74e-07	4.11e-08	3.7e-09	4.79e-05	4.94e-05	4.74e-05	5.01e-05
AX.184174730	1C	3389095	-0.000160539	6.22618e-05	-4.90428e-05	7.40583e-05	2.58e-08	3.88e-09	2.41e-09	5.48e-09	4.82e-05	4.89e-05	4.79e-05	5.13e-05
AX.184455247	1C	3448639	-6.2036e-05	0.000150308	6.15138e-06	0.000157988	3.85e-09	2.26e-08	3.78e-11	2.5e-08	4.76e-05	4.83e-05	4.63e-05	5.22e-05
AX.184369336	1C	3488463	-0.000306004	-0.000174988	-0.000278638	-8.32575e-06	9.36e-08	3.06e-08	7.76e-08	6.93e-11	4.76e-05	4.8e-05	4.84e-05	4.8e-05
AX.184204048	1C	3510328	-0.000184185	-8.73103e-05	5.14773e-05	0.000144891	3.39e-08	7.62e-09	2.65e-09	2.1e-08	4.79e-05	4.85e-05	4.71e-05	4.73e-05
AX.184301556	1C	3515153	-0.000436348	-0.000255536	-0.000973015	-0.000717612	1.9e-07	6.53e-08	9.47e-07	5.15e-07	4.84e-05	4.86e-05	4.8e-05	5.04e-05
AX.184640275	1C	3520641	0.000256034	0.000327184	4.2109e-05	3.15053e-05	6.56e-08	1.07e-07	1.77e-09	9.93e-10	4.84e-05	4.73e-05	4.89e-05	4.6e-05
AX.184604649	1C	3528986	0.000401876	2.48399e-05	-0.000127368	4.28701e-05	1.62e-07	6.17e-10	1.62e-08	1.84e-09	4.79e-05	4.73e-05	4.85e-05	4.67e-05
AX.184865194	1C	3546005	-0.000153164	3.26863e-05	-0.000136637	-1.34765e-05	2.35e-08	1.07e-09	1.87e-08	1.82e-10	4.81e-05	4.94e-05	4.85e-05	5.22e-05
AX.184184236	1C	3550356	-0.000312698	-0.000610089	5.43355e-05	3.56352e-05	9.78e-08	3.72e-07	2.95e-09	1.27e-09	4.79e-05	4.94e-05	4.97e-05	4.86e-05
AX.184042533	1C	3620395	0.000117697	0.000139174	0.000222119	-3.04399e-05	1.39e-08	1.94e-08	4.93e-08	9.27e-10	4.8e-05	4.76e-05	4.86e-05	4.75e-05
AX.184278998	1C	3620468	-0.000655795	-0.000481309	3.02764e-05	0.000240188	4.3e-07	2.32e-07	9.17e-10	5.77e-08	4.77e-05	4.7e-05	4.84e-05	4.74e-05
AX.184103250	1C	3624943	0.000162695	0.000118283	0.000254284	0.000265045	2.65e-08	1.4e-08	6.47e-08	7.02e-08	4.86e-05	4.81e-05	4.9e-05	4.82e-05
AX.184604652	1C	3632612	-0.00118238	-0.000508731	-6.38259e-05	-1.22393e-06	1.4e-06	2.59e-07	4.07e-09	1.5e-12	4.83e-05	4.74e-05	4.79e-05	4.51e-05
AX.184529419	1C	3645035	3.82789e-06	0.000143099	-9.57567e-05	-0.000106869	1.47e-11	2.05e-08	9.17e-09	1.14e-08	4.85e-05	4.69e-05	4.77e-05	5e-05
AX.184097021	1C	3669000	-0.000548344	-0.000642122	-0.000194994	-0.000165216	3.01e-07	4.12e-07	3.8e-08	2.73e-08	4.75e-05	4.81e-05	4.78e-05	4.7e-05
AX.184623323	1C	3680045	0.000135007	0.00018756	7.09755e-05	0.000142583	1.82e-08	3.52e-08	5.04e-09	2.03e-08	4.8e-05	5e-05	4.91e-05	5.03e-05
AX.184569275	1C	3696537	0.000113097	0.000447163	1.77985e-05	-3.13371e-06	1.28e-08	2e-07	3.17e-10	9.82e-12	4.81e-05	4.76e-05	4.88e-05	5.06e-05
AX.184346876	1C	3763148	-0.000355668	-0.000350389	0.000109951	-0.000170098	1.26e-07	1.23e-07	1.21e-08	2.89e-08	4.82e-05	4.92e-05	4.76e-05	4.8e-05
AX.184700361	1C	3799323	-2.57511e-05	-2.47008e-05	5.9547e-05	-8.46711e-05	6.63e-10	6.1e-10	3.55e-09	7.17e-09	4.78e-05	4.67e-05	4.73e-05	4.46e-05
AX.184930078	1C	3821654	1.24485e-05	0.000612718	-0.000357971	-0.000189304	1.55e-10	3.75e-07	1.28e-07	3.58e-08	4.75e-05	4.76e-05	4.79e-05	4.83e-05
AX.184553826	1C	3841847	0.00019715	-0.000298299	0.000287231	0.000227159	3.89e-08	8.9e-08	8.25e-08	5.16e-08	4.77e-05	4.62e-05	4.9e-05	4.91e-05
AX.184346880	1C	3959866	-0.000430292	-0.000330296	1.23767e-05	9.74161e-05	1.85e-07	1.09e-07	1.53e-10	9.49e-09	4.75e-05	4.81e-05	4.73e-05	4.9e-05
AX.184537754	1C	3963426	4.92738e-05	7.0111e-05	-8.97158e-05	0.000179079	2.43e-09	4.92e-09	8.05e-09	3.21e-08	4.83e-05	4.87e-05	4.85e-05	4.96e-05
AX.184402540	1C	3982917	0.000202447	7.19723e-06	9.80674e-05	-1.27454e-05	4.1e-08	5.18e-11	9.62e-09	1.62e-10	4.83e-05	4.93e-05	4.85e-05	5.13e-05
AX.184962606	1C	4024315	8.29755e-05	3.41516e-05	0.000432454	0.000180386	6.88e-09	1.17e-09	1.87e-07	3.25e-08	4.81e-05	4.92e-05	4.73e-05	4.86e-05
AX.184475251	1C	4024484	-0.000621383	-0.000925826	-0.000599865	-0.000327801	3.86e-07	8.57e-07	3.6e-07	1.07e-07	4.8e-05	4.84e-05	4.79e-05	4.98e-05
AX.184085497	1C	4072361	0.00142422	0.00131775	0.00083894	0.000486431	2.03e-06	1.74e-06	7.04e-07	2.37e-07	4.79e-05	4.89e-05	4.77e-05	4.85e-05
AX.184324543	1C	4115650	0.000113707	0.000172726	0.000239962	0.000194531	1.29e-08	2.98e-08	5.76e-08	3.78e-08	4.82e-05	4.97e-05	4.72e-05	5.04e-05
AX.184184244	1C	4125104	0.000403977	0.000420125	0.000124427	9.29948e-05	1.63e-07	1.77e-07	1.55e-08	8.65e-09	4.84e-05	4.82e-05	4.86e-05	4.94e-05
AX.184042536	1C	4137288	-0.000393601	-0.000282293	-0.000174308	-0.000124398	1.55e-07	7.97e-08	3.04e-08	1.55e-08	4.81e-05	4.75e-05	5e-05	4.82e-05
AX.184520795	1C	4171951	0.000685768	0.000181088	0.000628281	0.000570901	4.7e-07	3.28e-08	3.95e-07	3.26e-07	4.71e-05	4.75e-05	4.8e-05	5.19e-05
AX.184033939	1C	4183250	-0.000933262	-0.000909456	-7.75148e-06	0.000117303	8.71e-07	8.27e-07	6.01e-11	1.38e-08	4.79e-05	4.62e-05	4.96e-05	4.92e-05
AX.184301548	1C	4239177	0.00143476	0.00148564	0.00025229	-0.000264739	2.06e-06	2.21e-06	6.37e-08	7.01e-08	4.81e-05	4.83e-05	4.83e-05	4.82e-05
AX.184898652	1C	4248581	-0.000511449	-0.000893346	0.000268175	4.42107e-05	2.62e-07	7.98e-07	7.19e-08	1.95e-09	4.8e-05	4.75e-05	4.8e-05	4.95e-05
AX.184902834	1C	4309854	-0.000303184	-0.000592384	1.81145e-05	2.48156e-05	9.19e-08	3.51e-07	3.28e-10	6.16e-10	4.82e-05	4.94e-05	4.81e-05	4.82e-05
AX.184690535	1C	4324412	-0.000405228	-7.06037e-05	3.79083e-05	-5.32199e-05	1.64e-07	4.98e-09	1.44e-09	2.83e-09	4.82e-05	4.78e-05	4.85e-05	4.99e-05
AX.184520797	1C	4325677	9.3285e-05	1.16556e-05	0.000125875	0.000139878	8.7e-09	1.36e-10	1.58e-08	1.96e-08	4.76e-05	4.74e-05	4.74e-05	4.63e-05
AX.184369350	1C	4364502	0.000875204	0.000718982	7.8057e-05	9.2011e-05	7.66e-07	5.17e-07	6.09e-09	8.47e-09	4.82e-05	4.89e-05	4.96e-05	4.72e-05
AX.184520799	1C	4390543	0.000477909	0.000382158	0.000229281	0.000287529	2.28e-07	1.46e-07	5.26e-08	8.27e-08	4.83e-05	4.79e-05	4.97e-05	4.98e-05
AX.184413360	1C	4411974	0.000106409	-0.000376035	6.64498e-05	-0.000113265	1.13e-08	1.41e-07	4.42e-09	1.28e-08	4.82e-05	4.95e-05	4.84e-05	4.67e-05
AX.184131896	1C	4419631	0.000279912	9.69188e-05	0.00016015	-8.1848e-05	7.84e-08	9.39e-09	2.56e-08	6.7e-09	4.76e-05	4.84e-05	4.68e-05	4.82e-05
AX.184174739	1C	4445694	0.00102849	0.000784898	0.000414632	0.000348605	1.06e-06	6.16e-07	1.72e-07	1.22e-07	4.82e-05	4.84e-05	4.93e-05	4.62e-05
AX.184445131	1C	4450746	-9.51049e-05	6.91621e-05	0.000188276	-6.27127e-06	9.04e-09	4.78e-09	3.54e-08	3.93e-11	4.8e-05	4.98e-05	4.93e-05	4.75e-05
AX.184029288	1C	4472975	0.000652107	0.000819752	-2.83205e-06	-0.000169758	4.25e-07	6.72e-07	8.02e-12	2.88e-08	4.74e-05	4.69e-05	4.77e-05	5.15e-05
AX.184424100	1C	4484471	0.000149753	8.03089e-05	0.000143646	0.000117186	2.24e-08	6.45e-09	2.06e-08	1.37e-08	4.82e-05	4.85e-05	4.79e-05	4.63e-05
AX.184529429	1C	4496989	0.000705792	0.000671655	0.000118863	0.000118379	4.98e-07	4.51e-07	1.41e-08	1.4e-08	4.79e-05	4.89e-05	4.76e-05	4.79e-05
AX.184117050	1C	4547350	-0.000616655	-0.000609543	-0.000514461	-7.13982e-05	3.8e-07	3.72e-07	2.65e-07	5.1e-09	4.76e-05	4.78e-05	4.83e-05	4.92e-05
AX.184103257	1C	4549235	-0.00102458	-0.00103917	-0.000209486	9.25162e-05	1.05e-06	1.08e-06	4.39e-08	8.56e-09	4.79e-05	4.79e-05	4.86e-05	4.74e-05
AX.184725791	1C	4554701	0.000779852	0.00103581	-9.69789e-05	2.30359e-05	6.08e-07	1.07e-06	9.4e-09	5.31e-10	4.81e-05	4.84e-05	4.95e-05	4.81e-05
AX.184597978	1C	4563625	0.000640876	0.000719561	4.99319e-05	-8.2862e-05	4.11e-07	5.18e-07	2.49e-09	6.87e-09	4.81e-05	4.85e-05	4.59e-05	4.97e-05
AX.184907130	1C	4645416	0.000350738	0.00016819	-8.25796e-05	-0.000128673	1.23e-07	2.83e-08	6.82e-09	1.66e-08	4.83e-05	4.8e-05	4.74e-05	4.55e-05
AX.184313057	1C	4656263	0.000447859	0.00102216	-3.84487e-05	0.000136906	2.01e-07	1.04e-06	1.48e-09	1.87e-08	4.83e-05	4.75e-05	4.78e-05	4.89e-05
AX.184569289	1C	4682697	-0.000508268	-0.000545897	3.2514e-05	9.81429e-05	2.58e-07	2.98e-07	1.06e-09	9.63e-09	4.82e-05	4.75e-05	4.85e-05	4.67e-05
AX.184313058	1C	4686490	0.00068175	0.000619133	7.22046e-05	-6.08815e-05	4.65e-07	3.83e-07	5.21e-09	3.71e-09	4.84e-05	4.84e-05	4.79e-05	4.47e-05
AX.184124242	1C	4716470	0.000748007	7.97634e-05	0.000329068	0.000276835	5.6e-07	6.36e-09	1.08e-07	7.66e-08	4.83e-05	4.95e-05	4.85e-05	4.93e-05
AX.184165620	1C	4741957	-0.00056074	-0.000388713	-0.000211198	-6.84054e-05	3.14e-07	1.51e-07	4.46e-08	4.68e-09	4.83e-05	4.65e-05	4.77e-05	4.61e-05
AX.184902841	1C	4754409	0.000402774	0.000568279	5.69594e-05	-8.86863e-05	1.62e-07	3.23e-07	3.24e-09	7.87e-09	4.8e-05	4.88e-05	4.77e-05	4.98e-05
AX.184484859	1C	4763539	-0.000217834	0.000162726	-0.000316989	-0.000294867	4.75e-08	2.65e-08	1e-07	8.69e-08	4.8e-05	4.85e-05	4.8e-05	4.63e-05
AX.184576773	1C	4796441	-0.00047739	-0.000871591	-9.35218e-05	8.85078e-06	2.28e-07	7.6e-07	8.75e-09	7.83e-11	4.79e-05	4.79e-05	4.76e-05	4.89e-05
AX.184520803	1C	4816758	0.00165589	0.00126756	0.000481382	0.000474469	2.74e-06	1.61e-06	2.32e-07	2.25e-07	4.86e-05	4.76e-05	4.87e-05	4.82e-05
AX.184645569	1C	4819017	3.83875e-05	1.9545e-06	0.000129067	0.000247836	1.47e-09	3.82e-12	1.67e-08	6.14e-08	4.79e-05	4.75e-05	4.77e-05	5.09e-05
AX.184257075	1C	4831436	0.000390282	0.00103382	4.29988e-05	0.000164834	1.52e-07	1.07e-06	1.85e-09	2.72e-08	4.84e-05	4.67e-05	4.75e-05	4.61e-05
AX.184391609	1C	4848530	-0.000638152	-0.000551999	6.9285e-05	9.04407e-05	4.07e-07	3.05e-07	4.8e-09	8.18e-09	4.84e-05	4.79e-05	4.85e-05	5.05e-05
AX.184091084	1C	4857710	0.0001632	0.000344027	-0.000138281	-0.000132242	2.66e-08	1.18e-07	1.91e-08	1.75e-08	4.85e-05	4.76e-05	4.85e-05	4.64e-05
AX.184650735	1C	4862472	-0.000418118	-0.000514649	5.71535e-05	0.000102637	1.75e-07	2.65e-07	3.27e-09	1.05e-08	4.82e-05	4.79e-05	4.9e-05	4.8e-05
AX.184402550	1C	4864363	-0.00034969	-0.000553587	-5.90586e-05	-7.03517e-05	1.22e-07	3.06e-07	3.49e-09	4.95e-09	4.82e-05	4.87e-05	4.89e-05	4.39e-05
AX.184529438	1C	4936057	0.00101696	0.00141076	4.8131e-05	-4.32193e-05	1.03e-06	1.99e-06	2.32e-09	1.87e-09	4.81e-05	4.79e-05	4.88e-05	4.69e-05
AX.184324563	1C	4939059	0.00020229	0.000334451	-0.000305653	-0.000122683	4.09e-08	1.12e-07	9.34e-08	1.51e-08	4.8e-05	5e-05	5.01e-05	4.89e-05
AX.184035817	1C	5025707	-0.000152817	-0.000121974	0.00063952	0.000537595	2.34e-08	1.49e-08	4.09e-07	2.89e-07	4.79e-05	5.01e-05	4.93e-05	4.96e-05
AX.184156634	1C	5031274	0.000560811	0.000380276	3.26341e-05	-0.000140728	3.15e-07	1.45e-07	1.06e-09	1.98e-08	4.83e-05	4.87e-05	4.93e-05	5.07e-05
AX.184051216	1C	5048174	-0.00125489	-0.00118917	0.000194619	0.00023124	1.57e-06	1.41e-06	3.79e-08	5.35e-08	4.85e-05	4.99e-05	4.79e-05	4.89e-05
AX.184545747	1C	5097376	0.000219962	1.67756e-05	0.000533949	0.00045639	4.84e-08	2.81e-10	2.85e-07	2.08e-07	4.8e-05	4.81e-05	4.61e-05	4.85e-05
AX.184887073	1C	5130217	0.000320514	0.000156198	9.99984e-05	-8.45404e-05	1.03e-07	2.44e-08	1e-08	7.15e-09	4.79e-05	4.74e-05	4.93e-05	4.8e-05
AX.184867804	1C	5155424	-0.000156686	3.01319e-05	0.000231965	0.000262735	2.46e-08	9.08e-10	5.38e-08	6.9e-08	4.75e-05	4.92e-05	4.8e-05	4.85e-05
AX.184475271	1C	5156598	-0.000800274	-0.000354891	-0.000342939	-5.20728e-05	6.4e-07	1.26e-07	1.18e-07	2.71e-09	4.8e-05	4.82e-05	4.99e-05	4.72e-05
AX.184018955	1C	5255351	-0.000121098	-0.000769339	-9.03008e-05	9.56639e-05	1.47e-08	5.92e-07	8.15e-09	9.15e-09	4.82e-05	4.81e-05	4.99e-05	5.26e-05
AX.184246137	1C	5268787	0.000261731	0.000544851	6.01615e-05	0.000136321	6.85e-08	2.97e-07	3.62e-09	1.86e-08	4.78e-05	4.72e-05	4.97e-05	4.92e-05
AX.184035818	1C	5311541	-0.000206119	5.82331e-05	0.000597007	0.000352072	4.25e-08	3.39e-09	3.56e-07	1.24e-07	4.82e-05	4.62e-05	4.64e-05	4.92e-05
AX.184591111	1C	5327106	0.000367584	0.000446865	-8.35151e-05	-1.2321e-06	1.35e-07	2e-07	6.97e-09	1.52e-12	4.8e-05	4.96e-05	4.81e-05	4.88e-05
AX.184335662	1C	5374213	-0.000119296	-9.45271e-05	5.22536e-05	0.000203358	1.42e-08	8.94e-09	2.73e-09	4.14e-08	4.82e-05	4.81e-05	4.77e-05	4.71e-05
AX.184686646	1C	5444702	0.000800018	0.000831821	0.0003002	0.000260199	6.4e-07	6.92e-07	9.01e-08	6.77e-08	4.81e-05	4.75e-05	4.74e-05	4.94e-05
AX.184290304	1C	5458634	-0.000220154	-0.000363111	-5.24447e-05	-1.68233e-06	4.85e-08	1.32e-07	2.75e-09	2.83e-12	4.84e-05	4.73e-05	4.63e-05	4.98e-05
AX.184103267	1C	5543720	0.000354196	0.000490033	0.00021093	0.000111347	1.25e-07	2.4e-07	4.45e-08	1.24e-08	4.85e-05	5.04e-05	4.85e-05	5.14e-05
AX.184413388	1C	5621291	0.000389667	-3.30167e-05	0.000203248	6.11643e-05	1.52e-07	1.09e-09	4.13e-08	3.74e-09	4.85e-05	4.68e-05	4.78e-05	4.89e-05
AX.184707578	1C	5668383	-0.0012304	-0.00122549	-0.000753738	-0.000474908	1.51e-06	1.5e-06	5.68e-07	2.26e-07	4.78e-05	4.7e-05	4.82e-05	4.77e-05
AX.184723983	1C	5692724	-0.00078066	-0.000420177	-0.000324195	-9.83467e-05	6.09e-07	1.77e-07	1.05e-07	9.67e-09	4.77e-05	4.72e-05	4.72e-05	4.7e-05
AX.184925402	1C	5725273	0.000156438	0.000530867	8.85704e-05	-1.58728e-05	2.45e-08	2.82e-07	7.84e-09	2.52e-10	4.83e-05	5.04e-05	4.88e-05	4.62e-05
AX.184848301	1C	5747938	0.00174317	0.00216903	0.00051504	2.03276e-05	3.04e-06	4.7e-06	2.65e-07	4.13e-10	4.79e-05	5.09e-05	4.96e-05	4.92e-05
AX.184085509	1C	5765463	-0.000334712	-0.00101163	0.000318753	0.0001025	1.12e-07	1.02e-06	1.02e-07	1.05e-08	4.77e-05	4.88e-05	4.8e-05	4.95e-05
AX.184475282	1C	5784440	0.000590328	6.4038e-05	0.000366608	2.05885e-05	3.48e-07	4.1e-09	1.34e-07	4.24e-10	4.82e-05	4.65e-05	4.9e-05	4.61e-05
AX.184051219	1C	5807878	0.00054733	-2.46912e-05	0.000165981	-0.000312467	3e-07	6.1e-10	2.75e-08	9.76e-08	4.75e-05	4.79e-05	4.8e-05	5.06e-05
AX.184520821	1C	5811838	0.000171536	-0.000105125	0.00024888	0.00016231	2.94e-08	1.11e-08	6.19e-08	2.63e-08	4.88e-05	4.8e-05	4.83e-05	4.87e-05
AX.184844980	1C	5829993	-0.000614442	-0.000242893	-0.000234755	2.43866e-05	3.78e-07	5.9e-08	5.51e-08	5.95e-10	4.79e-05	4.77e-05	4.74e-05	4.61e-05
AX.184214369	1C	5884025	6.24523e-05	0.000187963	0.000675822	0.000662873	3.9e-09	3.53e-08	4.57e-07	4.39e-07	4.82e-05	4.87e-05	4.99e-05	4.85e-05
AX.184611139	1C	5911898	0.000320522	0.000353922	-2.4608e-07	6.61202e-06	1.03e-07	1.25e-07	6.06e-14	4.37e-11	4.83e-05	5.02e-05	4.82e-05	4.82e-05
AX.184156650	1C	5934372	-0.000397185	-0.000497318	2.44006e-06	0.000133777	1.58e-07	2.47e-07	5.95e-12	1.79e-08	4.81e-05	4.53e-05	4.78e-05	4.92e-05
AX.184967636	1C	5938226	-0.000444495	0.000164312	-0.00042849	-0.000216479	1.98e-07	2.7e-08	1.84e-07	4.69e-08	4.81e-05	4.74e-05	5.03e-05	4.86e-05
AX.184455266	1C	5939551	0.000346984	0.00021352	0.000229424	6.80347e-05	1.2e-07	4.56e-08	5.26e-08	4.63e-09	4.82e-05	4.78e-05	4.83e-05	4.72e-05
AX.184402579	1C	6003249	-2.86398e-06	-0.000130649	0.00030049	0.00025624	8.2e-12	1.71e-08	9.03e-08	6.57e-08	4.8e-05	4.63e-05	4.94e-05	4.86e-05
AX.184413394	1C	6003998	0.00062187	0.000404225	0.000789502	0.000263464	3.87e-07	1.63e-07	6.23e-07	6.94e-08	4.81e-05	4.94e-05	4.88e-05	4.95e-05
AX.184301579	1C	6017523	-0.00043397	-0.000451922	-0.000122968	-0.000163681	1.88e-07	2.04e-07	1.51e-08	2.68e-08	4.84e-05	4.69e-05	4.79e-05	5.06e-05
AX.184042547	1C	6067683	-0.000330992	-0.000489286	-2.20827e-06	2.50584e-06	1.1e-07	2.39e-07	4.88e-12	6.28e-12	4.77e-05	4.86e-05	4.7e-05	4.75e-05
AX.184380607	1C	6077644	-0.000120471	-1.23415e-05	0.000107109	5.36569e-05	1.45e-08	1.52e-10	1.15e-08	2.88e-09	4.8e-05	4.89e-05	5e-05	4.64e-05
AX.184301703	1C	6141808	-0.000601211	-0.00102196	-0.000378024	-0.00017208	3.61e-07	1.04e-06	1.43e-07	2.96e-08	4.8e-05	4.85e-05	4.93e-05	4.89e-05
AX.184024139	1C	6178197	0.000459252	0.000276151	0.000104473	3.89266e-05	2.11e-07	7.63e-08	1.09e-08	1.52e-09	4.8e-05	5.05e-05	4.68e-05	4.89e-05
AX.184156655	1C	6181826	0.000266529	0.000427246	0.000163182	0.000294499	7.1e-08	1.83e-07	2.66e-08	8.67e-08	4.84e-05	4.76e-05	4.87e-05	4.78e-05
AX.184103273	1C	6187934	-0.00127353	-0.000658873	-0.000434132	-0.000130139	1.62e-06	4.34e-07	1.88e-07	1.69e-08	4.8e-05	4.85e-05	4.69e-05	4.9e-05
AX.184920635	1C	6199632	7.57812e-05	0.000418399	0.000172987	-0.000153236	5.74e-09	1.75e-07	2.99e-08	2.35e-08	4.83e-05	4.9e-05	4.8e-05	4.65e-05
AX.184224659	1C	6206985	0.000226891	0.000899494	0.000553835	0.000247143	5.15e-08	8.09e-07	3.07e-07	6.11e-08	4.79e-05	4.83e-05	5.05e-05	4.92e-05
AX.184290314	1C	6218242	0.000846261	0.00121313	-0.000158682	-0.000250177	7.16e-07	1.47e-06	2.52e-08	6.26e-08	4.81e-05	4.85e-05	4.81e-05	4.47e-05
AX.184413397	1C	6227216	0.000328553	-8.00799e-05	-6.39583e-06	-1.97285e-06	1.08e-07	6.41e-09	4.09e-11	3.89e-12	4.79e-05	4.85e-05	4.73e-05	5e-05
AX.184907146	1C	6237931	-0.000913104	-0.0003459	-0.000504114	1.87623e-05	8.34e-07	1.2e-07	2.54e-07	3.52e-10	4.88e-05	4.72e-05	4.88e-05	4.63e-05
AX.184883459	1C	6261023	-0.000508939	-0.000412043	-0.000182278	-4.26668e-05	2.59e-07	1.7e-07	3.32e-08	1.82e-09	4.86e-05	4.78e-05	4.96e-05	4.89e-05
AX.184267986	1C	6270098	-0.000739639	-0.0009251	0.000428484	0.000459108	5.47e-07	8.56e-07	1.84e-07	2.11e-07	4.79e-05	4.97e-05	4.84e-05	4.91e-05
AX.184484884	1C	6281500	7.96298e-05	0.000418405	-9.29964e-05	-0.000220161	6.34e-09	1.75e-07	8.65e-09	4.85e-08	4.8e-05	4.81e-05	4.89e-05	4.63e-05
AX.184561722	1C	6308474	0.000180164	0.000365763	0.000119183	-3.22337e-05	3.25e-08	1.34e-07	1.42e-08	1.04e-09	4.82e-05	4.65e-05	5e-05	4.85e-05
AX.184346925	1C	6310540	4.89329e-05	-3.81798e-05	1.96884e-05	8.10082e-05	2.39e-09	1.46e-09	3.88e-10	6.56e-09	4.83e-05	4.69e-05	4.93e-05	4.55e-05
AX.184214373	1C	6379208	0.000338163	0.000114996	8.6383e-05	-6.27392e-05	1.14e-07	1.32e-08	7.46e-09	3.94e-09	4.84e-05	4.7e-05	4.77e-05	4.81e-05
AX.184424134	1C	6441192	3.91761e-05	0.000317576	7.31231e-05	5.99127e-05	1.53e-09	1.01e-07	5.35e-09	3.59e-09	4.87e-05	4.83e-05	4.76e-05	5.03e-05
AX.184045174	1C	6501199	-0.000385426	-0.000494753	-0.000502908	-0.000199555	1.49e-07	2.45e-07	2.53e-07	3.98e-08	4.85e-05	4.53e-05	4.72e-05	5.01e-05
AX.184324585	1C	6547712	1.77517e-05	-0.000420835	0.000116284	6.81042e-05	3.15e-10	1.77e-07	1.35e-08	4.64e-09	4.84e-05	4.79e-05	4.93e-05	5.24e-05
AX.184324587	1C	6601496	-0.000463111	-3.72018e-05	0.000364036	0.000626933	2.14e-07	1.38e-09	1.33e-07	3.93e-07	4.83e-05	5.04e-05	4.78e-05	5.04e-05
AX.184939934	1C	6641030	-0.000418806	-5.00011e-05	6.81534e-05	0.000351774	1.75e-07	2.5e-09	4.64e-09	1.24e-07	4.79e-05	4.6e-05	4.96e-05	5.03e-05
AX.184054589	1C	6646134	-0.000942236	-0.000558862	-0.000724268	-0.000337902	8.88e-07	3.12e-07	5.25e-07	1.14e-07	4.75e-05	4.78e-05	4.8e-05	4.86e-05
AX.184040114	1C	6685349	-0.000504842	-0.000408503	-0.00105209	-0.000586803	2.55e-07	1.67e-07	1.11e-06	3.44e-07	4.8e-05	4.99e-05	4.87e-05	4.87e-05
AX.184537790	1C	6692593	0.000451503	0.000811618	-0.000107858	-0.000148238	2.04e-07	6.59e-07	1.16e-08	2.2e-08	4.77e-05	4.88e-05	4.83e-05	5.03e-05
AX.184883461	1C	6801186	0.000616093	7.80535e-05	0.000509201	0.000445037	3.8e-07	6.09e-09	2.59e-07	1.98e-07	4.79e-05	4.72e-05	4.92e-05	4.73e-05
AX.184131922	1C	6837545	0.000874913	0.000243671	-3.33116e-06	-3.92939e-06	7.65e-07	5.94e-08	1.11e-11	1.54e-11	4.76e-05	4.78e-05	5.05e-05	4.77e-05
AX.184894686	1C	6863157	-2.87826e-05	0.000518172	-9.85992e-05	-0.000171202	8.28e-10	2.69e-07	9.72e-09	2.93e-08	4.8e-05	4.74e-05	4.8e-05	5.05e-05
AX.184085513	1C	6981823	0.000404502	0.000640763	-8.00994e-05	-0.000157198	1.64e-07	4.11e-07	6.42e-09	2.47e-08	4.85e-05	4.75e-05	4.86e-05	4.63e-05
AX.184851086	1C	7013622	-0.000735448	-0.00100048	-0.000324901	5.69381e-05	5.41e-07	1e-06	1.06e-07	3.24e-09	4.81e-05	4.88e-05	5.05e-05	4.62e-05
AX.184066132	1C	7020890	-0.000595162	-0.000849301	-6.55537e-05	-0.000143927	3.54e-07	7.21e-07	4.3e-09	2.07e-08	4.8e-05	4.87e-05	4.68e-05	4.52e-05
AX.184793502	1C	7054658	0.000855866	0.000798903	0.000613589	0.000163779	7.33e-07	6.38e-07	3.76e-07	2.68e-08	4.84e-05	4.75e-05	4.78e-05	4.66e-05
AX.184711983	1C	7069872	0.0004792	0.000735304	-3.67016e-05	-3.10543e-05	2.3e-07	5.41e-07	1.35e-09	9.64e-10	4.84e-05	4.71e-05	4.68e-05	4.86e-05
AX.184062076	1C	7073060	-0.00108793	-0.000906512	-0.000414307	-8.30407e-05	1.18e-06	8.22e-07	1.72e-07	6.9e-09	4.83e-05	4.63e-05	4.73e-05	4.36e-05
AX.184413408	1C	7148885	-0.000372976	-0.000362445	-0.000154352	1.23664e-06	1.39e-07	1.31e-07	2.38e-08	1.53e-12	4.8e-05	4.9e-05	4.83e-05	4.9e-05
AX.184080291	1C	7166729	6.26205e-05	0.000100214	6.37618e-05	4.44794e-05	3.92e-09	1e-08	4.07e-09	1.98e-09	4.87e-05	4.63e-05	4.71e-05	4.71e-05
AX.184075265	1C	7180986	-0.00013357	-0.000324612	-1.96588e-05	-9.28723e-05	1.78e-08	1.05e-07	3.86e-10	8.63e-09	4.85e-05	4.66e-05	4.9e-05	4.85e-05
AX.184103258	1C	7181025	0.00151251	0.00136277	0.000498728	0.00017181	2.29e-06	1.86e-06	2.49e-07	2.95e-08	4.88e-05	4.71e-05	4.7e-05	4.71e-05
AX.184678477	1C	7210865	-0.000855974	-0.000990134	-0.000182558	0.000359502	7.33e-07	9.8e-07	3.33e-08	1.29e-07	4.9e-05	4.71e-05	4.66e-05	4.7e-05
AX.184022196	1C	7220802	0.000399095	0.000158475	0.000733507	0.000645731	1.59e-07	2.51e-08	5.38e-07	4.17e-07	4.83e-05	4.7e-05	4.79e-05	4.62e-05
AX.184066134	1C	7313697	8.04599e-05	0.000253807	0.000170344	0.000221548	6.47e-09	6.44e-08	2.9e-08	4.91e-08	4.83e-05	4.89e-05	4.92e-05	5.04e-05
AX.184854402	1C	7324406	-0.000884367	-0.00105895	0.000253575	0.000398791	7.82e-07	1.12e-06	6.43e-08	1.59e-07	4.82e-05	4.74e-05	4.74e-05	4.93e-05
AX.184686655	1C	7363129	-0.000868735	-0.000442932	-0.000410657	-1.22834e-05	7.55e-07	1.96e-07	1.69e-07	1.51e-10	4.81e-05	4.84e-05	4.77e-05	4.83e-05
AX.184645594	1C	7438737	-0.00059018	-0.000311116	-0.000524118	-5.42031e-05	3.48e-07	9.68e-08	2.75e-07	2.94e-09	4.76e-05	4.79e-05	4.93e-05	4.85e-05
AX.184865207	1C	7474857	0.000765263	0.000555977	0.00136053	0.00068375	5.86e-07	3.09e-07	1.85e-06	4.68e-07	4.82e-05	4.87e-05	4.9e-05	4.77e-05
AX.184584064	1C	7504043	-0.0013598	-0.000655247	-0.000283513	-8.20318e-06	1.85e-06	4.29e-07	8.04e-08	6.73e-11	4.83e-05	4.92e-05	4.76e-05	4.98e-05
AX.184494156	1C	7545207	-0.000230223	1.83087e-05	-0.000712447	-0.000375524	5.3e-08	3.35e-10	5.08e-07	1.41e-07	4.81e-05	4.82e-05	4.82e-05	4.8e-05
AX.184845917	1C	7552035	-7.66341e-05	0.00030865	3.51462e-06	-1.39062e-05	5.87e-09	9.53e-08	1.24e-11	1.93e-10	4.88e-05	4.94e-05	4.69e-05	4.78e-05
AX.184139784	1C	7675945	0.000427742	9.92721e-05	0.00016088	0.000156695	1.83e-07	9.85e-09	2.59e-08	2.46e-08	4.82e-05	4.77e-05	4.71e-05	4.83e-05
AX.184194079	1C	7697934	5.06026e-05	-9.1333e-05	5.98299e-05	0.000300594	2.56e-09	8.34e-09	3.58e-09	9.04e-08	4.84e-05	4.91e-05	4.8e-05	4.8e-05
AX.184103289	1C	7746739	8.19953e-05	0.000152099	-0.000267262	-8.40405e-05	6.72e-09	2.31e-08	7.14e-08	7.06e-09	4.86e-05	4.95e-05	4.67e-05	4.73e-05
AX.184655703	1C	7799389	-0.000833534	-0.000336998	-0.000304026	8.30489e-05	6.95e-07	1.14e-07	9.24e-08	6.9e-09	4.8e-05	4.71e-05	4.59e-05	4.87e-05
AX.184623363	1C	7808058	-7.46085e-05	0.000316434	-0.000109902	6.95573e-05	5.57e-09	1e-07	1.21e-08	4.84e-09	4.83e-05	4.96e-05	4.7e-05	4.99e-05
AX.184080297	1C	7824339	0.00016843	0.000714343	0.000218019	0.000132323	2.84e-08	5.1e-07	4.75e-08	1.75e-08	4.82e-05	4.85e-05	4.82e-05	4.6e-05
AX.184156676	1C	7835524	0.0012471	0.000643323	0.000496106	0.000105214	1.56e-06	4.14e-07	2.46e-07	1.11e-08	4.79e-05	4.72e-05	4.87e-05	4.96e-05
AX.184545788	1C	7886262	-0.00020447	-0.000564897	-2.16317e-05	-9.95103e-05	4.18e-08	3.19e-07	4.68e-10	9.9e-09	4.76e-05	4.79e-05	4.79e-05	4.95e-05
AX.184324616	1C	7890680	-0.000563339	-0.000540091	-0.000293662	-0.000109632	3.17e-07	2.92e-07	8.62e-08	1.2e-08	4.81e-05	4.88e-05	4.76e-05	4.69e-05
AX.184576808	1C	7935137	0.000781454	0.000929402	0.000387435	0.000104686	6.11e-07	8.64e-07	1.5e-07	1.1e-08	4.83e-05	4.94e-05	4.67e-05	5.02e-05
AX.184380632	1C	8010166	0.000411811	0.000652169	0.000801927	0.000444699	1.7e-07	4.25e-07	6.43e-07	1.98e-07	4.79e-05	4.83e-05	4.93e-05	4.66e-05
AX.184024957	1C	8055613	-0.000157543	-0.000748008	-0.000289491	-0.000306978	2.48e-08	5.6e-07	8.38e-08	9.42e-08	4.81e-05	4.81e-05	4.73e-05	4.64e-05
AX.184110070	1C	8117101	-0.000139858	-0.000157168	0.000536867	0.000386211	1.96e-08	2.47e-08	2.88e-07	1.49e-07	4.82e-05	4.55e-05	4.82e-05	4.85e-05
AX.184174788	1C	8120035	-0.000623291	-0.00109523	-0.00017069	5.62965e-05	3.88e-07	1.2e-06	2.91e-08	3.17e-09	4.82e-05	4.92e-05	4.91e-05	4.72e-05
AX.184165659	1C	8123374	-0.000477483	-0.000134001	-0.000113003	-4.7327e-05	2.28e-07	1.8e-08	1.28e-08	2.24e-09	4.89e-05	4.75e-05	4.84e-05	4.71e-05
AX.184346948	1C	8159963	-0.000743265	-0.000169166	-0.000344115	-0.000168698	5.52e-07	2.86e-08	1.18e-07	2.85e-08	4.81e-05	4.78e-05	4.8e-05	4.5e-05
AX.184110071	1C	8179407	0.000855486	0.000519121	0.000315965	0.000119992	7.32e-07	2.69e-07	9.98e-08	1.44e-08	4.77e-05	4.63e-05	4.84e-05	5.15e-05
AX.184204114	1C	8237313	-2.80092e-05	-0.00035194	3.91643e-05	-5.66531e-05	7.85e-10	1.24e-07	1.53e-09	3.21e-09	4.82e-05	4.73e-05	4.77e-05	4.87e-05
AX.184545793	1C	8290574	0.000319925	0.000728999	5.4606e-05	3.5602e-05	1.02e-07	5.31e-07	2.98e-09	1.27e-09	4.8e-05	4.74e-05	4.89e-05	4.97e-05
AX.184503447	1C	8298970	0.000781947	0.00100054	0.00012586	-0.000258656	6.11e-07	1e-06	1.58e-08	6.69e-08	4.8e-05	4.76e-05	4.87e-05	4.81e-05
AX.184103298	1C	8350272	0.000303329	0.000412453	0.000332391	0.000415509	9.2e-08	1.7e-07	1.1e-07	1.73e-07	4.75e-05	4.71e-05	4.91e-05	5.02e-05
AX.184040123	1C	8358475	0.000248451	-3.81388e-05	-3.66422e-05	4.97457e-05	6.17e-08	1.45e-09	1.34e-09	2.47e-09	4.81e-05	4.66e-05	4.8e-05	5.18e-05
AX.184569335	1C	8422484	0.00045178	0.000390969	0.000143436	8.00788e-05	2.04e-07	1.53e-07	2.06e-08	6.41e-09	4.77e-05	4.91e-05	4.91e-05	4.78e-05
AX.184502685	1C	8477168	-0.00028066	-0.000289222	-0.000514948	-0.000250324	7.88e-08	8.36e-08	2.65e-07	6.27e-08	4.81e-05	4.75e-05	4.77e-05	4.8e-05
AX.184224682	1C	8484171	0.000223478	5.04083e-05	2.82906e-05	7.6445e-05	4.99e-08	2.54e-09	8e-10	5.84e-09	4.8e-05	4.96e-05	4.87e-05	4.77e-05
AX.184883470	1C	8487780	-0.000695609	-0.00016238	-0.000228711	-0.000148177	4.84e-07	2.64e-08	5.23e-08	2.2e-08	4.86e-05	4.85e-05	4.86e-05	4.78e-05
AX.184402608	1C	8499445	0.00039632	0.000256117	0.000152704	-2.28272e-05	1.57e-07	6.56e-08	2.33e-08	5.21e-10	4.79e-05	4.84e-05	4.86e-05	4.61e-05
AX.184358268	1C	8510519	-5.08513e-05	1.34959e-05	-0.000171609	-0.000329875	2.59e-09	1.82e-10	2.94e-08	1.09e-07	4.8e-05	4.84e-05	4.73e-05	4.52e-05
AX.184369408	1C	8548867	0.00052003	0.000706746	0.000137536	-0.000239824	2.7e-07	4.99e-07	1.89e-08	5.75e-08	4.86e-05	4.98e-05	4.87e-05	5.08e-05
AX.184075291	1C	8549398	0.000413455	-0.000277966	0.000499875	0.000400268	1.71e-07	7.73e-08	2.5e-07	1.6e-07	4.81e-05	4.77e-05	4.81e-05	4.92e-05
AX.184290347	1C	8599975	0.000672897	0.000873584	0.000131059	0.000289534	4.53e-07	7.63e-07	1.72e-08	8.38e-08	4.83e-05	4.88e-05	4.85e-05	4.78e-05
AX.184335719	1C	8605352	-0.000337713	-0.00032782	-0.00059946	-0.000353991	1.14e-07	1.07e-07	3.59e-07	1.25e-07	4.81e-05	4.8e-05	4.75e-05	4.65e-05
AX.184484915	1C	8633290	-0.000192009	-5.97248e-05	8.26545e-05	0.000148338	3.69e-08	3.57e-09	6.83e-09	2.2e-08	4.8e-05	4.95e-05	4.91e-05	4.95e-05
AX.184246191	1C	8665596	0.000712132	0.000652916	0.000600934	0.00043993	5.07e-07	4.26e-07	3.61e-07	1.94e-07	4.82e-05	4.71e-05	4.85e-05	4.83e-05
AX.184224684	1C	8689432	-7.25338e-05	-9.55119e-05	-8.84054e-05	-0.000226102	5.26e-09	9.12e-09	7.82e-09	5.11e-08	4.82e-05	4.74e-05	4.8e-05	4.84e-05
AX.184870593	1C	8708212	-0.000365004	-0.000270615	-0.000253051	-7.71102e-05	1.33e-07	7.32e-08	6.4e-08	5.95e-09	4.81e-05	4.74e-05	4.83e-05	4.81e-05
AX.184591142	1C	8834336	0.000124335	-0.000304472	-3.73357e-05	-0.00025911	1.55e-08	9.27e-08	1.39e-09	6.71e-08	4.8e-05	4.91e-05	4.85e-05	5.12e-05
AX.184503455	1C	8842098	0.000294493	0.000382485	0.000509928	0.000383082	8.67e-08	1.46e-07	2.6e-07	1.47e-07	4.81e-05	4.72e-05	4.74e-05	4.81e-05
AX.184529479	1C	8858702	0.000112538	0.000242793	-8.54327e-05	6.38937e-06	1.27e-08	5.89e-08	7.3e-09	4.08e-11	4.77e-05	4.8e-05	4.86e-05	4.79e-05
AX.184911508	1C	8926443	-0.00103437	-0.000943509	-9.97028e-05	2.31698e-05	1.07e-06	8.9e-07	9.94e-09	5.37e-10	4.81e-05	4.7e-05	4.85e-05	4.92e-05
AX.184224689	1C	8941496	-0.000420818	-0.000548012	0.0001154	0.000424058	1.77e-07	3e-07	1.33e-08	1.8e-07	4.76e-05	4.87e-05	4.99e-05	4.46e-05
AX.184075294	1C	8944633	-0.00166892	-0.00157221	-0.000792495	-0.000135376	2.79e-06	2.47e-06	6.28e-07	1.83e-08	4.84e-05	4.77e-05	4.84e-05	4.94e-05
AX.184358275	1C	9023120	-0.000926476	7.16619e-05	-0.000348915	-0.000169573	8.58e-07	5.14e-09	1.22e-07	2.88e-08	4.79e-05	4.75e-05	4.72e-05	5.02e-05
AX.184085529	1C	9125141	-0.00121237	-0.00140991	-0.000754945	-0.000284467	1.47e-06	1.99e-06	5.7e-07	8.09e-08	4.81e-05	4.68e-05	4.88e-05	4.69e-05
AX.184700377	1C	9132593	0.000182442	0.000322192	6.06652e-05	0.000197412	3.33e-08	1.04e-07	3.68e-09	3.9e-08	4.84e-05	4.89e-05	4.73e-05	4.64e-05
AX.184553884	1C	9148506	0.000344262	0.000520421	0.00046414	0.000101867	1.19e-07	2.71e-07	2.15e-07	1.04e-08	4.77e-05	4.75e-05	4.85e-05	5.21e-05
AX.184290352	1C	9168880	7.58104e-05	5.86706e-05	-2.5329e-06	4.33806e-05	5.75e-09	3.44e-09	6.42e-12	1.88e-09	4.77e-05	4.96e-05	4.99e-05	4.75e-05
AX.184268033	1C	9196918	0.000281909	0.000227104	-0.000106686	-0.000277105	7.95e-08	5.16e-08	1.14e-08	7.68e-08	4.81e-05	4.79e-05	4.67e-05	5.17e-05
AX.184788952	1C	9224941	0.000644192	0.000614326	0.000103205	-0.000123495	4.15e-07	3.77e-07	1.07e-08	1.53e-08	4.79e-05	4.77e-05	4.85e-05	5.05e-05
AX.184117097	1C	9237835	0.000137097	0.000282226	0.000485327	0.000151816	1.88e-08	7.97e-08	2.36e-07	2.3e-08	4.77e-05	4.65e-05	4.84e-05	4.94e-05
AX.184290354	1C	9238427	-0.00029766	-4.67984e-05	-0.000216673	-0.000305416	8.86e-08	2.19e-09	4.69e-08	9.33e-08	4.84e-05	4.84e-05	4.83e-05	4.75e-05
AX.184598017	1C	9258106	0.00012705	-0.000214375	-2.75744e-05	-9.75995e-06	1.61e-08	4.6e-08	7.6e-10	9.53e-11	4.77e-05	4.66e-05	4.83e-05	4.89e-05
AX.184048055	1C	9262453	0.000466507	0.000554969	-0.00015461	-0.000310424	2.18e-07	3.08e-07	2.39e-08	9.64e-08	4.79e-05	5.03e-05	4.9e-05	4.57e-05
AX.184665167	1C	9298014	-0.000796275	-0.00107333	-0.000342052	-0.000326876	6.34e-07	1.15e-06	1.17e-07	1.07e-07	4.82e-05	4.6e-05	4.87e-05	4.81e-05
AX.184697847	1C	9390686	-0.000248692	0.00019486	-0.000216246	-0.000125682	6.18e-08	3.8e-08	4.68e-08	1.58e-08	4.87e-05	4.82e-05	4.95e-05	4.57e-05
AX.184335737	1C	9411633	3.05013e-05	-0.000368072	6.13864e-05	-3.42641e-06	9.3e-10	1.35e-07	3.77e-09	1.17e-11	4.81e-05	4.74e-05	4.87e-05	4.78e-05
AX.184279098	1C	9437506	0.000203544	0.000278815	4.55094e-05	-7.67888e-05	4.14e-08	7.77e-08	2.07e-09	5.9e-09	4.86e-05	4.82e-05	4.87e-05	4.92e-05
AX.184939944	1C	9442274	-0.000754421	-0.000202562	0.000133286	0.000207053	5.69e-07	4.1e-08	1.78e-08	4.29e-08	4.78e-05	4.93e-05	4.86e-05	4.79e-05
AX.184949962	1C	9465133	-8.44477e-05	-0.000271115	-5.10392e-05	2.66664e-05	7.13e-09	7.35e-08	2.6e-09	7.11e-10	4.82e-05	4.87e-05	4.83e-05	4.88e-05
AX.184413435	1C	9509619	8.76034e-06	-0.000208526	-0.000101385	-0.000225368	7.67e-11	4.35e-08	1.03e-08	5.08e-08	4.8e-05	4.61e-05	4.9e-05	4.69e-05
AX.184131940	1C	9511788	0.000688635	0.000787406	8.12168e-05	-4.20542e-05	4.74e-07	6.2e-07	6.6e-09	1.77e-09	4.83e-05	4.99e-05	4.76e-05	5.01e-05
AX.184720223	1C	9551612	-0.000627059	-0.000322231	-0.000229622	-0.00018968	3.93e-07	1.04e-07	5.27e-08	3.6e-08	4.82e-05	4.75e-05	4.89e-05	4.67e-05
AX.184520857	1C	9594537	-9.95072e-06	-9.87152e-05	-0.000132057	9.33484e-05	9.9e-11	9.74e-09	1.74e-08	8.71e-09	4.8e-05	4.94e-05	4.91e-05	5.1e-05
AX.184124291	1C	9617345	0.00150272	0.00119684	0.000492154	0.000266826	2.26e-06	1.43e-06	2.42e-07	7.12e-08	4.82e-05	4.9e-05	4.81e-05	4.98e-05
AX.184032269	1C	9658171	0.000167087	-0.000337341	0.000163162	0.000101137	2.79e-08	1.14e-07	2.66e-08	1.02e-08	4.79e-05	4.79e-05	4.82e-05	4.99e-05
AX.184424181	1C	9672751	0.000104115	-0.000270897	3.59037e-06	-4.33668e-05	1.08e-08	7.34e-08	1.29e-11	1.88e-09	4.75e-05	4.76e-05	4.79e-05	4.63e-05
AX.184902869	1C	9688633	0.000658143	0.000443449	-6.25794e-05	-9.59419e-05	4.33e-07	1.97e-07	3.92e-09	9.2e-09	4.78e-05	4.9e-05	4.62e-05	5.13e-05
AX.184840855	1C	9781877	0.000202649	0.000213849	-0.000300652	-0.000260614	4.11e-08	4.57e-08	9.04e-08	6.79e-08	4.85e-05	4.75e-05	4.68e-05	4.89e-05
AX.184413442	1C	9808483	-9.21134e-05	-0.000335006	1.03401e-05	0.000126162	8.48e-09	1.12e-07	1.07e-10	1.59e-08	4.82e-05	4.9e-05	4.74e-05	4.69e-05
AX.184235209	1C	9838682	0.000789105	0.000550179	1.37058e-05	-0.000123321	6.23e-07	3.03e-07	1.88e-10	1.52e-08	4.78e-05	4.72e-05	4.78e-05	4.63e-05
AX.184537820	1C	9863169	0.000260858	0.000231125	0.00030028	0.000305241	6.8e-08	5.34e-08	9.02e-08	9.32e-08	4.81e-05	4.87e-05	4.78e-05	4.72e-05
AX.184066143	1C	9871245	-0.000995536	-0.00084985	-0.000737117	-0.000436354	9.91e-07	7.22e-07	5.43e-07	1.9e-07	4.83e-05	4.68e-05	4.76e-05	4.97e-05
AX.184324655	1C	9884127	-0.00191097	-0.00233922	-0.00114641	-0.000567659	3.65e-06	5.47e-06	1.31e-06	3.22e-07	4.85e-05	4.78e-05	4.9e-05	4.6e-05
AX.184174812	1C	9897561	-0.000700476	-0.000921274	-0.000749843	-0.000377851	4.91e-07	8.49e-07	5.62e-07	1.43e-07	4.77e-05	4.83e-05	4.77e-05	4.63e-05
AX.184279104	1C	9955349	-0.000926502	-0.000390496	-0.000166727	5.17128e-05	8.58e-07	1.52e-07	2.78e-08	2.67e-09	4.85e-05	4.88e-05	4.78e-05	4.93e-05
AX.184290367	1C	10021702	-0.00142132	-0.00145551	-0.000313163	6.50171e-06	2.02e-06	2.12e-06	9.81e-08	4.23e-11	4.8e-05	4.74e-05	4.9e-05	4.54e-05
AX.184369427	1C	10063620	-0.000124079	-0.000114987	-0.000241566	-0.000359921	1.54e-08	1.32e-08	5.84e-08	1.3e-07	4.85e-05	4.71e-05	4.78e-05	5e-05
AX.184475335	1C	10069315	0.000421222	0.000155343	0.000291477	-0.000147489	1.77e-07	2.41e-08	8.5e-08	2.18e-08	4.82e-05	4.93e-05	4.99e-05	5.12e-05
AX.184279107	1C	10080525	-0.000639239	-0.000807206	0.000185939	0.000193856	4.09e-07	6.52e-07	3.46e-08	3.76e-08	4.89e-05	4.66e-05	4.87e-05	4.94e-05
AX.184085536	1C	10100220	-0.000602089	-0.00049744	-0.000187981	2.07309e-05	3.63e-07	2.47e-07	3.53e-08	4.3e-10	4.81e-05	4.74e-05	4.77e-05	4.87e-05
AX.184380664	1C	10117444	-0.000133885	2.78144e-05	-0.000126048	0.000256717	1.79e-08	7.74e-10	1.59e-08	6.59e-08	4.81e-05	4.81e-05	4.77e-05	4.81e-05
AX.184139802	1C	10218111	-0.000271272	-0.000224334	0.000323992	0.000218696	7.36e-08	5.03e-08	1.05e-07	4.78e-08	4.84e-05	4.86e-05	4.79e-05	4.53e-05
AX.184214419	1C	10232775	-0.000552772	-0.000419628	-0.000464472	-0.000207908	3.06e-07	1.76e-07	2.16e-07	4.32e-08	4.81e-05	4.84e-05	4.8e-05	4.57e-05
AX.184194121	1C	10256059	9.4765e-06	-8.48103e-05	-9.10767e-05	-0.000215593	8.98e-11	7.19e-09	8.29e-09	4.65e-08	4.83e-05	4.57e-05	4.71e-05	5.05e-05
AX.184139804	1C	10269235	-0.000370324	-0.000264337	-0.00015812	-4.30562e-05	1.37e-07	6.99e-08	2.5e-08	1.85e-09	4.85e-05	4.66e-05	4.88e-05	4.94e-05
AX.184455335	1C	10290478	0.000399889	0.000807548	0.000481809	0.000303823	1.6e-07	6.52e-07	2.32e-07	9.23e-08	4.84e-05	5.04e-05	4.84e-05	5.04e-05
AX.184545818	1C	10316154	-7.79807e-05	0.000190765	3.20425e-05	6.18549e-06	6.08e-09	3.64e-08	1.03e-09	3.83e-11	4.84e-05	4.78e-05	4.96e-05	5.06e-05
AX.184584111	1C	10339848	0.000294265	0.000400949	-0.000265306	-0.000181615	8.66e-08	1.61e-07	7.04e-08	3.3e-08	4.86e-05	4.81e-05	4.79e-05	4.75e-05
AX.184634853	1C	10386271	-0.000337791	-0.000333846	3.71132e-05	9.65524e-05	1.14e-07	1.11e-07	1.38e-09	9.32e-09	4.83e-05	4.94e-05	4.86e-05	4.87e-05
AX.184967665	1C	10395976	-0.0005511	-0.00036217	-0.00032364	-0.000110917	3.04e-07	1.31e-07	1.05e-07	1.23e-08	4.82e-05	4.79e-05	4.73e-05	4.78e-05
AX.184066149	1C	10460941	0.000655713	0.000690685	-0.000129694	-0.00016638	4.3e-07	4.77e-07	1.68e-08	2.77e-08	4.79e-05	4.66e-05	4.75e-05	4.67e-05
AX.184455338	1C	10461237	0.000445018	0.00102105	0.000233927	0.000328327	1.98e-07	1.04e-06	5.47e-08	1.08e-07	4.79e-05	4.92e-05	4.98e-05	4.98e-05
AX.184085538	1C	10512609	-0.000395184	-0.000748475	0.000383798	0.000291428	1.56e-07	5.6e-07	1.47e-07	8.49e-08	4.8e-05	4.84e-05	4.73e-05	4.89e-05
AX.184465372	1C	10518836	-0.000164499	-0.000307526	-0.000221258	-0.000272259	2.71e-08	9.46e-08	4.9e-08	7.41e-08	4.76e-05	4.71e-05	4.93e-05	5.1e-05
AX.184529504	1C	10558086	0.000467953	0.000168444	-0.00012019	1.68715e-05	2.19e-07	2.84e-08	1.44e-08	2.85e-10	4.86e-05	4.92e-05	4.9e-05	4.67e-05
AX.184553899	1C	10560931	-0.000259186	-0.000282671	-0.000605572	-0.000376498	6.72e-08	7.99e-08	3.67e-07	1.42e-07	4.77e-05	4.84e-05	4.93e-05	4.97e-05
AX.184174824	1C	10562692	-0.000488323	-0.00024594	-0.0003985	3.19922e-05	2.38e-07	6.05e-08	1.59e-07	1.02e-09	4.83e-05	4.77e-05	4.81e-05	4.96e-05
AX.184032272	1C	10579478	0.00161555	0.00138403	6.15013e-05	-5.98085e-05	2.61e-06	1.92e-06	3.78e-09	3.58e-09	4.8e-05	4.81e-05	4.88e-05	4.86e-05
AX.184424195	1C	10615232	0.000427881	0.00022262	-5.32274e-05	2.68433e-05	1.83e-07	4.96e-08	2.83e-09	7.21e-10	4.84e-05	4.88e-05	4.77e-05	4.94e-05
AX.184455342	1C	10643413	0.00190569	0.00162658	0.000667541	0.00016308	3.63e-06	2.65e-06	4.46e-07	2.66e-08	4.78e-05	4.69e-05	4.89e-05	4.8e-05
AX.184873583	1C	10680360	0.000289267	0.000454738	-0.000246637	-7.2855e-05	8.37e-08	2.07e-07	6.08e-08	5.31e-09	4.8e-05	4.6e-05	4.89e-05	4.76e-05
AX.184335757	1C	10691955	0.000268884	0.00039583	0.000470543	0.000240306	7.23e-08	1.57e-07	2.21e-07	5.77e-08	4.81e-05	4.65e-05	4.9e-05	4.8e-05
AX.184844984	1C	10760418	0.00100212	0.00126957	0.000233162	1.59079e-05	1e-06	1.61e-06	5.44e-08	2.53e-10	4.79e-05	4.66e-05	4.93e-05	4.96e-05
AX.184194125	1C	10768876	-0.00116661	-0.00114118	-0.000533314	-0.000453293	1.36e-06	1.3e-06	2.84e-07	2.05e-07	4.84e-05	4.71e-05	4.87e-05	4.83e-05
AX.184870598	1C	10770865	-0.000340324	-7.80713e-06	-0.000505027	-0.000114016	1.16e-07	6.1e-11	2.55e-07	1.3e-08	4.8e-05	4.86e-05	4.87e-05	4.98e-05
AX.184674127	1C	10817408	-0.00083416	-0.000859576	-0.000417501	-0.000115645	6.96e-07	7.39e-07	1.74e-07	1.34e-08	4.86e-05	4.96e-05	4.77e-05	4.63e-05
AX.184380711	1C	10839809	-7.62432e-05	-1.44785e-05	0.000207651	-1.60754e-06	5.81e-09	2.1e-10	4.31e-08	2.58e-12	4.85e-05	4.67e-05	4.78e-05	4.66e-05
AX.184930137	1C	10878553	0.000780464	0.000698343	0.000410504	0.000166474	6.09e-07	4.88e-07	1.69e-07	2.77e-08	4.82e-05	4.76e-05	4.8e-05	5.03e-05
AX.184962654	1C	10886668	0.000234034	0.000277373	-0.000162334	-0.000232044	5.48e-08	7.69e-08	2.64e-08	5.38e-08	4.82e-05	4.89e-05	4.86e-05	5e-05
AX.184131952	1C	10892427	0.000991906	0.000836078	0.000251289	0.000219569	9.84e-07	6.99e-07	6.31e-08	4.82e-08	4.79e-05	4.78e-05	4.83e-05	4.78e-05
AX.184346996	1C	10895739	0.000628192	0.000425225	6.52292e-06	-7.86611e-05	3.95e-07	1.81e-07	4.25e-11	6.19e-09	4.86e-05	4.71e-05	5.03e-05	4.87e-05
AX.184611183	1C	10902264	0.000221695	6.06741e-05	-0.000331081	3.19898e-05	4.91e-08	3.68e-09	1.1e-07	1.02e-09	4.83e-05	4.86e-05	4.84e-05	4.72e-05
AX.184045192	1C	10922574	-0.000721994	-0.000468874	-0.000254767	-0.000377875	5.21e-07	2.2e-07	6.49e-08	1.43e-07	4.76e-05	4.84e-05	4.91e-05	4.84e-05
AX.184494194	1C	10966861	-0.000141291	-0.000301803	0.00012714	0.00012806	2e-08	9.11e-08	1.62e-08	1.64e-08	4.8e-05	4.73e-05	5e-05	4.72e-05
AX.184949974	1C	10973233	0.000399796	0.00037524	-0.000254969	-8.63342e-06	1.6e-07	1.41e-07	6.5e-08	7.45e-11	4.8e-05	4.9e-05	4.93e-05	4.72e-05
AX.184634861	1C	11042644	-0.000592668	-0.000618354	-8.8998e-06	-1.52669e-05	3.51e-07	3.82e-07	7.92e-11	2.33e-10	4.85e-05	4.69e-05	4.97e-05	4.89e-05
AX.184434785	1C	11066091	0.000228072	0.000285264	-7.01466e-05	1.20824e-05	5.2e-08	8.14e-08	4.92e-09	1.46e-10	4.78e-05	4.81e-05	4.9e-05	4.59e-05
AX.184465382	1C	11081086	-0.000413107	-0.000897424	-5.20415e-05	7.99842e-05	1.71e-07	8.05e-07	2.71e-09	6.4e-09	4.85e-05	4.86e-05	4.82e-05	4.95e-05
AX.184117118	1C	11095427	-3.05873e-05	7.24583e-05	-3.45324e-05	-2.41546e-05	9.36e-10	5.25e-09	1.19e-09	5.83e-10	4.82e-05	4.92e-05	4.63e-05	4.49e-05
AX.184156697	1C	11135525	0.000348942	0.000432885	0.000259231	0.000105509	1.22e-07	1.87e-07	6.72e-08	1.11e-08	4.79e-05	4.79e-05	4.83e-05	4.67e-05
AX.184962656	1C	11188567	0.000759396	0.000632101	0.0001698	5.59963e-05	5.77e-07	4e-07	2.88e-08	3.14e-09	4.85e-05	4.83e-05	4.62e-05	4.91e-05
AX.184204201	1C	11221759	0.000252175	0.00013681	0.000329346	7.91887e-06	6.36e-08	1.87e-08	1.08e-07	6.27e-11	4.82e-05	4.71e-05	4.77e-05	4.55e-05
AX.184139814	1C	11233725	9.13658e-05	0.000121475	-0.000375772	-7.88773e-05	8.35e-09	1.48e-08	1.41e-07	6.22e-09	4.77e-05	4.69e-05	4.86e-05	4.59e-05
AX.184455352	1C	11256634	0.00124782	0.000672688	0.00021635	-6.27124e-06	1.56e-06	4.53e-07	4.68e-08	3.93e-11	4.83e-05	4.65e-05	4.73e-05	4.69e-05
AX.184058146	1C	11302449	0.000439186	0.000362293	0.000595896	0.000326105	1.93e-07	1.31e-07	3.55e-07	1.06e-07	4.81e-05	4.85e-05	4.66e-05	4.62e-05
AX.184131956	1C	11355328	0.000576128	0.000337493	-0.000262075	-0.000290933	3.32e-07	1.14e-07	6.87e-08	8.46e-08	4.85e-05	4.92e-05	4.8e-05	4.71e-05
AX.184174834	1C	11368229	-2.77342e-05	-0.000301212	0.000103879	3.13748e-05	7.69e-10	9.07e-08	1.08e-08	9.84e-10	4.81e-05	4.88e-05	4.83e-05	5.12e-05
AX.184124302	1C	11406227	8.89835e-05	0.000559059	-0.000374622	-0.000276963	7.92e-09	3.13e-07	1.4e-07	7.67e-08	4.82e-05	4.85e-05	4.79e-05	4.86e-05
AX.184347002	1C	11417709	0.000366416	0.000210071	0.000159682	-3.68751e-05	1.34e-07	4.41e-08	2.55e-08	1.36e-09	4.89e-05	4.74e-05	4.76e-05	4.74e-05
AX.184026931	1C	11426214	-0.000286173	-0.000643986	0.000354647	9.90344e-05	8.19e-08	4.15e-07	1.26e-07	9.81e-09	4.86e-05	4.83e-05	4.97e-05	4.49e-05
AX.184279120	1C	11446456	-0.000226958	-3.78889e-05	2.37301e-05	0.00017236	5.15e-08	1.44e-09	5.63e-10	2.97e-08	4.8e-05	4.71e-05	4.93e-05	5.07e-05
AX.184174837	1C	11515294	-0.000106544	0.000148335	-9.19218e-05	5.34019e-06	1.14e-08	2.2e-08	8.45e-09	2.85e-11	4.8e-05	4.66e-05	4.86e-05	4.82e-05
AX.184902877	1C	11581590	0.0010236	0.000940207	0.000766116	0.000158542	1.05e-06	8.84e-07	5.87e-07	2.51e-08	4.85e-05	4.85e-05	4.69e-05	4.62e-05
AX.184925455	1C	11680237	0.00110456	0.00120508	0.00082663	0.00068454	1.22e-06	1.45e-06	6.83e-07	4.69e-07	4.83e-05	5e-05	4.82e-05	4.56e-05
AX.184184355	1C	11704076	-0.000256515	2.80549e-06	-0.000137029	-5.38644e-06	6.58e-08	7.87e-12	1.88e-08	2.9e-11	4.88e-05	4.85e-05	4.92e-05	4.53e-05
AX.184020016	1C	11741758	-0.000622762	-0.000618555	-0.00044921	-0.000203838	3.88e-07	3.83e-07	2.02e-07	4.16e-08	4.79e-05	4.75e-05	4.92e-05	5e-05
AX.184097086	1C	11742058	4.99682e-05	-1.37024e-05	-9.32958e-06	7.07606e-06	2.5e-09	1.88e-10	8.7e-11	5.01e-11	4.79e-05	4.86e-05	4.85e-05	4.98e-05
AX.184257192	1C	11846972	0.00036685	0.000114567	0.000271102	4.7808e-05	1.35e-07	1.31e-08	7.35e-08	2.29e-09	4.82e-05	4.85e-05	4.82e-05	5.06e-05
AX.184678503	1C	11872545	-0.000426935	-4.64805e-05	-0.000388738	-0.000131356	1.82e-07	2.16e-09	1.51e-07	1.73e-08	4.78e-05	4.88e-05	4.88e-05	4.61e-05
AX.184290391	1C	11903498	-0.000343369	-0.00052563	-5.55141e-05	-9.51547e-05	1.18e-07	2.76e-07	3.08e-09	9.05e-09	4.79e-05	4.85e-05	4.74e-05	4.8e-05
AX.184358351	1C	11963020	0.000521145	0.00023569	-0.000214783	-6.20624e-05	2.72e-07	5.55e-08	4.61e-08	3.85e-09	4.76e-05	4.75e-05	4.8e-05	4.86e-05
AX.184907193	1C	11987594	0.00159367	0.00205558	0.000639006	0.000211856	2.54e-06	4.23e-06	4.08e-07	4.49e-08	4.77e-05	4.84e-05	4.88e-05	4.99e-05
AX.184040138	1C	12022979	-0.000406707	-0.00041464	0.000118167	2.2286e-05	1.65e-07	1.72e-07	1.4e-08	4.97e-10	4.79e-05	4.84e-05	4.8e-05	4.85e-05
AX.184503487	1C	12053813	-0.000358964	-8.67586e-05	-0.000177974	0.000119096	1.29e-07	7.53e-09	3.17e-08	1.42e-08	4.82e-05	4.84e-05	4.81e-05	5.04e-05
AX.184617332	1C	12070535	-7.02594e-05	-6.48696e-05	-0.000440901	-0.00031214	4.94e-09	4.21e-09	1.94e-07	9.74e-08	4.78e-05	4.83e-05	4.6e-05	4.8e-05
AX.184391710	1C	12072185	0.00155973	0.00101996	0.000386651	0.000399721	2.43e-06	1.04e-06	1.49e-07	1.6e-07	4.84e-05	4.86e-05	4.58e-05	4.85e-05
AX.184634871	1C	12125421	-0.000756342	-0.000489134	-0.000406684	-0.000117198	5.72e-07	2.39e-07	1.65e-07	1.37e-08	4.88e-05	5e-05	4.93e-05	5.03e-05
AX.184873589	1C	12149262	-7.7116e-05	-0.000554869	-0.000171342	-9.54887e-05	5.95e-09	3.08e-07	2.94e-08	9.12e-09	4.78e-05	5.06e-05	4.95e-05	4.84e-05
AX.184103336	1C	12217329	-0.000208464	-0.000102907	-0.000335777	0.000126118	4.35e-08	1.06e-08	1.13e-07	1.59e-08	4.82e-05	4.7e-05	4.87e-05	5.16e-05
AX.184204174	1C	12247387	0.00132249	0.00139763	0.000453946	2.73981e-05	1.75e-06	1.95e-06	2.06e-07	7.51e-10	4.81e-05	4.77e-05	4.79e-05	4.88e-05
AX.184085548	1C	12291883	0.000718768	0.000615047	0.000142675	-9.91761e-05	5.17e-07	3.78e-07	2.04e-08	9.84e-09	4.76e-05	4.74e-05	4.87e-05	4.8e-05
AX.184611196	1C	12297127	5.88313e-05	-4.12493e-05	0.000190675	7.79966e-05	3.46e-09	1.7e-09	3.64e-08	6.08e-09	4.82e-05	4.84e-05	4.83e-05	4.98e-05
AX.184257197	1C	12336196	0.000134059	0.000176952	1.77137e-05	-0.000190954	1.8e-08	3.13e-08	3.14e-10	3.65e-08	4.85e-05	5.02e-05	4.88e-05	5.22e-05
AX.184268069	1C	12370807	0.000403823	0.000338948	0.000623086	0.000359986	1.63e-07	1.15e-07	3.88e-07	1.3e-07	4.8e-05	4.92e-05	4.99e-05	4.8e-05
AX.184503489	1C	12391768	-0.000564873	-0.000380614	0.000112973	0.000285732	3.19e-07	1.45e-07	1.28e-08	8.16e-08	4.79e-05	4.75e-05	4.82e-05	4.89e-05
AX.184894700	1C	12492742	-0.000831357	-0.000914033	-0.000131267	-0.00027815	6.91e-07	8.35e-07	1.72e-08	7.74e-08	4.84e-05	4.77e-05	4.95e-05	4.54e-05
AX.184324697	1C	12577520	-6.85957e-05	0.000144443	0.000290038	-0.000122298	4.71e-09	2.09e-08	8.41e-08	1.5e-08	4.77e-05	4.74e-05	4.83e-05	4.93e-05
AX.184124313	1C	12598914	0.000624756	0.000905914	0.000604011	0.000119309	3.9e-07	8.21e-07	3.65e-07	1.42e-08	4.79e-05	4.91e-05	4.76e-05	4.8e-05
AX.184902884	1C	12689863	-0.000506227	-0.000336481	6.36962e-05	0.000133648	2.56e-07	1.13e-07	4.06e-09	1.79e-08	4.84e-05	5.04e-05	4.84e-05	4.69e-05
AX.184445252	1C	12701814	0.00032164	-5.51714e-06	-0.000150071	-0.000343932	1.03e-07	3.04e-11	2.25e-08	1.18e-07	4.85e-05	4.64e-05	4.82e-05	5.02e-05
AX.184257203	1C	12703154	1.078e-05	-6.68654e-05	0.000120947	0.000129049	1.16e-10	4.47e-09	1.46e-08	1.67e-08	4.84e-05	4.72e-05	4.8e-05	4.77e-05
AX.184920671	1C	12723064	0.000293376	-0.000150762	-0.000242724	-9.39186e-05	8.61e-08	2.27e-08	5.89e-08	8.82e-09	4.82e-05	4.81e-05	4.79e-05	4.84e-05
AX.184347026	1C	12770565	0.000312476	0.000447367	-3.73739e-05	5.0173e-05	9.76e-08	2e-07	1.4e-09	2.52e-09	4.82e-05	4.87e-05	4.79e-05	4.74e-05
AX.184369457	1C	12806005	4.13398e-06	-0.000272641	-1.94581e-05	-8.13156e-05	1.71e-11	7.43e-08	3.79e-10	6.61e-09	4.84e-05	4.81e-05	5.07e-05	5.07e-05
AX.184484970	1C	12824815	-0.000725182	-0.000406148	-0.000301373	-0.000166494	5.26e-07	1.65e-07	9.08e-08	2.77e-08	4.84e-05	4.75e-05	4.82e-05	4.59e-05
AX.184727623	1C	12847089	0.000566464	0.000231854	-9.58211e-05	-0.000144315	3.21e-07	5.38e-08	9.18e-09	2.08e-08	4.79e-05	4.87e-05	4.8e-05	4.98e-05
AX.184290408	1C	12878785	-0.000926037	-0.000830149	-0.000115288	1.42558e-06	8.58e-07	6.89e-07	1.33e-08	2.03e-12	4.85e-05	4.82e-05	4.85e-05	4.83e-05
AX.184611206	1C	12954067	-5.40766e-05	-0.00043108	0.000104364	-0.00013127	2.92e-09	1.86e-07	1.09e-08	1.72e-08	4.79e-05	4.62e-05	4.82e-05	4.56e-05
AX.184584130	1C	12954277	0.000187716	0.000522528	0.000296214	0.000413505	3.52e-08	2.73e-07	8.77e-08	1.71e-07	4.82e-05	4.77e-05	4.76e-05	4.87e-05
AX.184156714	1C	13030071	0.000200759	-8.38245e-05	-9.14934e-05	9.35364e-05	4.03e-08	7.03e-09	8.37e-09	8.75e-09	4.83e-05	4.78e-05	4.84e-05	5.14e-05
AX.184324705	1C	13045062	-0.000614799	-0.000641448	-0.000819354	-0.000572176	3.78e-07	4.11e-07	6.71e-07	3.27e-07	4.81e-05	4.92e-05	4.78e-05	4.54e-05
AX.184520889	1C	13125791	0.000524752	0.000159518	-0.000283036	-0.000182763	2.75e-07	2.54e-08	8.01e-08	3.34e-08	4.81e-05	5.1e-05	4.76e-05	4.56e-05
AX.184025874	1C	13159470	0.000170188	-0.00025866	1.32858e-06	0.000156631	2.9e-08	6.69e-08	1.77e-12	2.45e-08	4.83e-05	4.75e-05	4.91e-05	4.83e-05
AX.184147988	1C	13236046	0.000562003	0.000457167	0.000111302	4.5772e-05	3.16e-07	2.09e-07	1.24e-08	2.1e-09	4.85e-05	4.75e-05	4.74e-05	5.02e-05
AX.184424247	1C	13273143	-0.000562599	-0.000499668	-3.82017e-05	-1.29831e-05	3.17e-07	2.5e-07	1.46e-09	1.69e-10	4.82e-05	4.87e-05	4.78e-05	4.95e-05
AX.184445259	1C	13305438	-0.00081564	-0.000330359	-0.000325688	-8.14711e-05	6.65e-07	1.09e-07	1.06e-07	6.64e-09	4.82e-05	4.8e-05	4.88e-05	4.83e-05
AX.184732553	1C	13336371	-0.000305326	-2.48794e-05	-0.000724735	-0.00069648	9.32e-08	6.19e-10	5.25e-07	4.85e-07	4.85e-05	4.74e-05	4.92e-05	4.96e-05
AX.184553933	1C	13359393	0.00047123	0.000844271	0.00034527	3.96197e-05	2.22e-07	7.13e-07	1.19e-07	1.57e-09	4.79e-05	4.58e-05	4.86e-05	5.1e-05
AX.184930159	1C	13409530	0.000435792	0.000719906	0.000281117	0.000214645	1.9e-07	5.18e-07	7.9e-08	4.61e-08	4.78e-05	4.86e-05	4.74e-05	5.2e-05
AX.184103342	1C	13560011	2.28678e-05	-6.84446e-05	-4.95577e-05	1.60395e-05	5.23e-10	4.68e-09	2.46e-09	2.57e-10	4.85e-05	4.81e-05	4.71e-05	4.7e-05
AX.184962667	1C	13580347	0.000733615	0.000102256	-0.000271234	-0.000127784	5.38e-07	1.05e-08	7.36e-08	1.63e-08	4.75e-05	4.83e-05	4.7e-05	4.64e-05
AX.184434814	1C	13662896	0.000169195	0.000302812	-5.37893e-06	0.00018523	2.86e-08	9.17e-08	2.89e-11	3.43e-08	4.79e-05	4.85e-05	4.82e-05	4.56e-05
AX.184794453	1C	13692655	-0.000180679	-0.00030753	-0.00041729	4.89664e-07	3.26e-08	9.46e-08	1.74e-07	2.4e-13	4.84e-05	4.8e-05	4.87e-05	4.73e-05
AX.184091167	1C	13696544	0.000506717	0.000529268	9.97968e-05	-7.37427e-06	2.57e-07	2.8e-07	9.96e-09	5.44e-11	4.8e-05	4.65e-05	4.71e-05	4.9e-05
AX.184324713	1C	13697474	6.32035e-05	0.000202593	-2.25693e-05	-0.000167749	3.99e-09	4.1e-08	5.09e-10	2.81e-08	4.77e-05	4.83e-05	4.87e-05	5.08e-05
AX.184484983	1C	13764913	0.00127663	0.000813588	0.00098017	0.000587139	1.63e-06	6.62e-07	9.61e-07	3.45e-07	4.8e-05	4.74e-05	4.84e-05	4.74e-05
AX.184369474	1C	13771817	0.000733935	0.000170716	0.00032584	0.000331108	5.39e-07	2.91e-08	1.06e-07	1.1e-07	4.78e-05	4.98e-05	4.76e-05	4.51e-05
AX.184553938	1C	13811161	-0.000125344	-0.000266657	0.000178435	0.000183027	1.57e-08	7.11e-08	3.18e-08	3.35e-08	4.86e-05	4.93e-05	4.78e-05	4.89e-05
AX.184156726	1C	13820835	0.00093031	0.000862896	0.000200019	0.000106059	8.65e-07	7.45e-07	4e-08	1.12e-08	4.84e-05	4.73e-05	4.68e-05	4.88e-05
AX.184391731	1C	13888291	-0.000411711	-0.000530857	-0.000202749	-0.000204021	1.7e-07	2.82e-07	4.11e-08	4.16e-08	4.78e-05	4.79e-05	4.65e-05	4.87e-05
AX.184224760	1C	13891055	0.000176085	0.000201668	-0.000210094	-7.5475e-05	3.1e-08	4.07e-08	4.41e-08	5.7e-09	4.83e-05	4.81e-05	4.82e-05	4.5e-05
AX.184925471	1C	13946073	0.00063798	0.000497765	-8.09888e-05	-0.000140108	4.07e-07	2.48e-07	6.56e-09	1.96e-08	4.84e-05	4.74e-05	4.91e-05	5.05e-05
AX.184718228	1C	13980499	0.000671225	6.12496e-05	0.000231145	0.000262152	4.51e-07	3.75e-09	5.34e-08	6.87e-08	4.78e-05	5.04e-05	4.78e-05	4.77e-05
AX.184786503	1C	14073729	0.00054765	7.70917e-05	-0.000237498	-0.000299059	3e-07	5.94e-09	5.64e-08	8.94e-08	4.84e-05	4.82e-05	4.69e-05	4.75e-05
AX.184851103	1C	14101857	-0.000130506	0.000107479	6.18819e-05	-0.000113884	1.7e-08	1.16e-08	3.83e-09	1.3e-08	4.83e-05	4.81e-05	4.8e-05	4.92e-05
AX.184930164	1C	14187269	-3.30929e-05	-6.12074e-05	0.000111862	0.000145446	1.1e-09	3.75e-09	1.25e-08	2.12e-08	4.8e-05	4.65e-05	4.77e-05	4.66e-05
AX.184494233	1C	14251337	0.000267957	0.000213074	-0.000263753	-0.000264167	7.18e-08	4.54e-08	6.96e-08	6.98e-08	4.78e-05	4.83e-05	4.91e-05	4.88e-05
AX.184070562	1C	14255945	0.000308973	0.000660153	-7.81035e-05	4.86511e-05	9.55e-08	4.36e-07	6.1e-09	2.37e-09	4.78e-05	4.83e-05	4.84e-05	4.77e-05
AX.184194163	1C	14306607	0.000538352	0.00015512	0.000244106	0.000138271	2.9e-07	2.41e-08	5.96e-08	1.91e-08	4.81e-05	4.8e-05	4.74e-05	5.11e-05
AX.184110136	1C	14308882	-0.000243832	7.81857e-06	-0.00020368	-4.04236e-05	5.95e-08	6.11e-11	4.15e-08	1.63e-09	4.77e-05	4.81e-05	4.77e-05	4.78e-05
AX.184520908	1C	14336095	0.000699188	0.00113467	0.000200056	9.8911e-05	4.89e-07	1.29e-06	4e-08	9.78e-09	4.76e-05	4.83e-05	4.82e-05	5.02e-05
AX.184279157	1C	14357865	0.0015405	0.00128253	0.000641041	-4.21217e-05	2.37e-06	1.64e-06	4.11e-07	1.77e-09	4.82e-05	5.01e-05	4.82e-05	4.62e-05
AX.184777604	1C	14383234	0.000563431	8.97999e-05	0.000256407	-7.05562e-05	3.17e-07	8.06e-09	6.57e-08	4.98e-09	4.81e-05	4.94e-05	4.68e-05	4.56e-05
AX.184856314	1C	14395399	-0.000558112	-0.000302176	-0.000847446	-0.00051244	3.11e-07	9.13e-08	7.18e-07	2.63e-07	4.84e-05	4.75e-05	4.97e-05	4.9e-05
AX.184042572	1C	14398119	-9.68056e-06	0.000180479	-0.000147505	9.99808e-05	9.37e-11	3.26e-08	2.18e-08	1e-08	4.87e-05	4.69e-05	5e-05	4.34e-05
AX.184048074	1C	14399360	-0.000969058	-0.000478805	-0.000388097	-4.89707e-05	9.39e-07	2.29e-07	1.51e-07	2.4e-09	4.87e-05	4.91e-05	4.83e-05	4.87e-05
AX.184091178	1C	14452194	-0.000461453	-0.000154055	-0.000210935	-0.000138216	2.13e-07	2.37e-08	4.45e-08	1.91e-08	4.85e-05	4.79e-05	4.88e-05	4.72e-05
AX.184645655	1C	14465716	0.000110829	0.000302429	0.000429831	0.00035024	1.23e-08	9.15e-08	1.85e-07	1.23e-07	4.84e-05	4.72e-05	4.87e-05	4.57e-05
AX.184032277	1C	14514983	-2.12208e-05	3.63944e-05	0.000301255	0.00021236	4.5e-10	1.32e-09	9.08e-08	4.51e-08	4.84e-05	4.84e-05	4.87e-05	4.71e-05
AX.184048075	1C	14597397	0.000168938	-3.41332e-05	0.000201844	0.000186724	2.85e-08	1.17e-09	4.07e-08	3.49e-08	4.84e-05	4.85e-05	4.89e-05	4.79e-05
AX.184290437	1C	14624188	0.000250364	-0.000425641	-0.000246959	-0.000129209	6.27e-08	1.81e-07	6.1e-08	1.67e-08	4.82e-05	4.89e-05	4.9e-05	4.77e-05
AX.184465428	1C	14699288	-0.000489818	-0.00080849	-0.000290481	-0.00028915	2.4e-07	6.54e-07	8.44e-08	8.36e-08	4.83e-05	4.75e-05	4.86e-05	5.08e-05
AX.184324731	1C	14776030	0.000351793	8.19397e-05	0.000364585	-0.000121313	1.24e-07	6.71e-09	1.33e-07	1.47e-08	4.77e-05	4.9e-05	4.75e-05	4.63e-05
AX.184369491	1C	14776267	0.000148452	0.000246883	-0.000225673	-0.000168576	2.2e-08	6.1e-08	5.09e-08	2.84e-08	4.87e-05	4.84e-05	4.86e-05	4.62e-05
AX.184484994	1C	14849024	0.000731885	0.000849988	0.000368687	0.000250515	5.36e-07	7.22e-07	1.36e-07	6.28e-08	4.85e-05	4.69e-05	4.74e-05	4.97e-05
AX.184290439	1C	14864248	-0.000464274	-0.000521677	-0.000328162	-9.77356e-05	2.16e-07	2.72e-07	1.08e-07	9.55e-09	4.8e-05	4.73e-05	4.89e-05	4.53e-05
AX.184184398	1C	14870629	0.000570398	0.000581401	0.000382429	0.000390071	3.25e-07	3.38e-07	1.46e-07	1.52e-07	4.83e-05	4.89e-05	4.66e-05	4.68e-05
AX.184898706	1C	14897509	-0.00116895	-0.00086637	-0.000140097	0.000121829	1.37e-06	7.51e-07	1.96e-08	1.48e-08	4.76e-05	4.7e-05	4.63e-05	4.89e-05
AX.184048077	1C	15004377	-1.60179e-05	0.000466122	0.000105584	5.60504e-05	2.57e-10	2.17e-07	1.11e-08	3.14e-09	4.78e-05	5.03e-05	4.94e-05	4.97e-05
AX.184761432	1C	15033147	0.000102672	-2.26033e-05	0.000141781	-0.000121296	1.05e-08	5.11e-10	2.01e-08	1.47e-08	4.82e-05	4.74e-05	4.74e-05	4.66e-05
AX.184037902	1C	15039652	-0.000444387	-0.000567929	0.000121742	9.6127e-05	1.97e-07	3.23e-07	1.48e-08	9.24e-09	4.82e-05	4.77e-05	4.71e-05	4.81e-05
AX.184124337	1C	15062769	1.2264e-05	0.000233819	-8.4257e-05	-0.000193819	1.5e-10	5.47e-08	7.1e-09	3.76e-08	4.77e-05	4.92e-05	4.68e-05	4.63e-05
AX.184358359	1C	15116949	0.000230493	0.000540983	9.47655e-05	6.38024e-05	5.31e-08	2.93e-07	8.98e-09	4.07e-09	4.84e-05	4.8e-05	5e-05	4.75e-05
AX.184235282	1C	15142498	0.00139189	0.000830004	0.000352608	5.2612e-07	1.94e-06	6.89e-07	1.24e-07	2.77e-13	4.83e-05	4.82e-05	4.74e-05	4.76e-05
AX.184424278	1C	15147686	0.000772458	0.00092609	-0.00011356	-4.04865e-05	5.97e-07	8.58e-07	1.29e-08	1.64e-09	4.79e-05	4.8e-05	4.81e-05	4.77e-05
AX.184660630	1C	15195018	-8.31343e-05	5.14498e-05	0.000320625	0.000314247	6.91e-09	2.65e-09	1.03e-07	9.88e-08	4.81e-05	4.94e-05	4.81e-05	5.04e-05
AX.184369498	1C	15225725	0.000271874	-6.05755e-06	3.8101e-05	0.000110564	7.39e-08	3.67e-11	1.45e-09	1.22e-08	4.82e-05	4.75e-05	4.97e-05	5.04e-05
AX.184840405	1C	15283837	0.000527977	0.000291099	9.52812e-05	0.00015794	2.79e-07	8.47e-08	9.08e-09	2.49e-08	4.84e-05	4.93e-05	4.83e-05	4.79e-05
AX.184235286	1C	15299015	-4.9559e-07	0.000242792	-2.90639e-05	3.81217e-05	2.46e-13	5.89e-08	8.45e-10	1.45e-09	4.86e-05	4.87e-05	4.71e-05	4.92e-05
AX.184434839	1C	15385380	-7.19005e-05	-0.000475331	-0.000359564	-0.000284943	5.17e-09	2.26e-07	1.29e-07	8.12e-08	4.78e-05	4.83e-05	4.85e-05	4.71e-05
AX.184279168	1C	15412813	0.000722421	0.000671889	0.000129867	0.00017431	5.22e-07	4.51e-07	1.69e-08	3.04e-08	4.78e-05	4.91e-05	4.85e-05	5.24e-05
AX.184132002	1C	15483944	-0.00103453	-0.00119822	-0.000437732	-0.000239977	1.07e-06	1.44e-06	1.92e-07	5.76e-08	4.85e-05	4.83e-05	4.79e-05	4.64e-05
AX.184475397	1C	15511036	-0.000607119	-0.00105793	-0.000650878	-0.000368663	3.69e-07	1.12e-06	4.24e-07	1.36e-07	4.8e-05	4.86e-05	5.04e-05	4.6e-05
AX.184682684	1C	15541599	-0.000550806	-0.000627761	-0.000309821	-0.000166709	3.03e-07	3.94e-07	9.6e-08	2.78e-08	4.77e-05	4.85e-05	4.75e-05	4.63e-05
AX.184347067	1C	15545974	-5.25834e-05	0.000607672	-7.11564e-05	0.00011211	2.77e-09	3.69e-07	5.06e-09	1.26e-08	4.75e-05	4.85e-05	4.79e-05	4.97e-05
AX.184369502	1C	15607281	0.000467043	0.000504399	0.000145681	0.000125966	2.18e-07	2.54e-07	2.12e-08	1.59e-08	4.79e-05	4.88e-05	4.82e-05	4.94e-05
AX.184485004	1C	15679027	-0.00061633	-0.000700101	-0.000221142	-4.00003e-05	3.8e-07	4.9e-07	4.89e-08	1.6e-09	4.86e-05	4.8e-05	4.93e-05	4.74e-05
AX.184268127	1C	15688627	-0.00071035	-0.000776563	-0.000730043	-0.000356808	5.05e-07	6.03e-07	5.33e-07	1.27e-07	4.78e-05	4.86e-05	4.81e-05	4.65e-05
AX.184655755	1C	15698959	-0.000345073	7.7489e-05	0.000228785	0.00014943	1.19e-07	6e-09	5.23e-08	2.23e-08	4.83e-05	4.67e-05	4.9e-05	4.72e-05
AX.184545879	1C	15757742	-0.000467998	-0.000702866	-0.000154424	-0.000237237	2.19e-07	4.94e-07	2.38e-08	5.63e-08	4.84e-05	4.98e-05	4.75e-05	4.61e-05
AX.184455412	1C	15821877	8.92173e-05	-1.20926e-05	0.000134068	-1.22975e-05	7.96e-09	1.46e-10	1.8e-08	1.51e-10	4.82e-05	4.9e-05	4.73e-05	4.61e-05
AX.184455413	1C	15852879	-0.000428694	-0.000541685	-1.70418e-05	-7.53529e-05	1.84e-07	2.93e-07	2.9e-10	5.68e-09	4.8e-05	4.87e-05	4.82e-05	4.93e-05
AX.184655756	1C	15890031	-0.000724704	-0.000576306	-8.28669e-05	9.63009e-06	5.25e-07	3.32e-07	6.87e-09	9.27e-11	4.82e-05	4.79e-05	4.85e-05	4.61e-05
AX.184103367	1C	15919626	0.000253039	0.000178438	-0.000320056	-0.000157661	6.4e-08	3.18e-08	1.02e-07	2.49e-08	4.8e-05	4.9e-05	4.8e-05	4.65e-05
AX.184561822	1C	15926932	0.000320561	0.000149404	-0.000199682	-0.00035014	1.03e-07	2.23e-08	3.99e-08	1.23e-07	4.81e-05	4.76e-05	4.76e-05	4.95e-05
AX.184553969	1C	15951228	-0.000260232	-0.000335234	-0.000151795	-0.000104277	6.77e-08	1.12e-07	2.3e-08	1.09e-08	4.82e-05	4.78e-05	4.77e-05	4.78e-05
AX.184576882	1C	15982606	0.000426077	0.000257528	0.000318141	-0.0001924	1.82e-07	6.63e-08	1.01e-07	3.7e-08	4.79e-05	4.73e-05	4.82e-05	4.95e-05
AX.184402709	1C	16000737	0.000822853	8.49268e-05	0.000398084	0.000357032	6.77e-07	7.21e-09	1.58e-07	1.27e-07	4.8e-05	4.91e-05	4.73e-05	4.58e-05
AX.184847044	1C	16012972	1.1029e-05	-0.000341773	9.8339e-06	-5.41338e-06	1.22e-10	1.17e-07	9.67e-11	2.93e-11	4.84e-05	4.78e-05	4.86e-05	4.87e-05
AX.184465454	1C	16031940	0.000676428	-0.000362875	-0.000161202	-0.000180343	4.58e-07	1.32e-07	2.6e-08	3.25e-08	4.8e-05	4.8e-05	4.68e-05	4.72e-05
AX.184313253	1C	16034943	-0.000128791	4.22743e-05	-0.000171815	-0.000179381	1.66e-08	1.79e-09	2.95e-08	3.22e-08	4.76e-05	4.81e-05	4.89e-05	4.57e-05
AX.184148021	1C	16084508	-0.000367643	-0.000545329	8.95922e-05	0.000231802	1.35e-07	2.97e-07	8.03e-09	5.37e-08	4.85e-05	4.82e-05	4.8e-05	4.72e-05
AX.184537913	1C	16087038	-0.000279141	-0.000264154	0.000131649	0.000221622	7.79e-08	6.98e-08	1.73e-08	4.91e-08	4.8e-05	4.63e-05	4.77e-05	4.98e-05
AX.184391768	1C	16112579	0.000165966	0.000560773	-0.000298952	-1.31313e-05	2.75e-08	3.14e-07	8.94e-08	1.72e-10	4.81e-05	4.69e-05	4.83e-05	4.82e-05
AX.184257253	1C	16158274	-0.000989494	-0.000869572	-0.000383914	-0.000241114	9.79e-07	7.56e-07	1.47e-07	5.81e-08	4.8e-05	4.93e-05	4.75e-05	4.61e-05
AX.184066183	1C	16159178	-0.000822052	-0.000991902	-0.00025114	-0.00023817	6.76e-07	9.84e-07	6.31e-08	5.67e-08	4.83e-05	4.82e-05	4.93e-05	4.85e-05
AX.184224791	1C	16184100	-9.49635e-05	-0.000217011	-0.000278909	-8.5141e-05	9.02e-09	4.71e-08	7.78e-08	7.25e-09	4.79e-05	4.88e-05	4.77e-05	4.98e-05
AX.184645669	1C	16186835	0.00186639	0.00184414	0.000275259	0.00021166	3.48e-06	3.4e-06	7.58e-08	4.48e-08	4.8e-05	4.85e-05	4.91e-05	4.95e-05
AX.184324753	1C	16267706	0.000486231	0.000175145	-9.08741e-05	-0.000196275	2.36e-07	3.07e-08	8.26e-09	3.85e-08	4.79e-05	4.93e-05	4.87e-05	4.75e-05
AX.184391772	1C	16315696	0.000181715	0.000456123	0.000102859	0.000285618	3.3e-08	2.08e-07	1.06e-08	8.16e-08	4.8e-05	4.82e-05	4.85e-05	5.06e-05
AX.184880021	1C	16332340	-0.000424909	-0.00035384	-9.80024e-05	-8.25098e-05	1.81e-07	1.25e-07	9.6e-09	6.81e-09	4.76e-05	4.82e-05	4.68e-05	4.87e-05
AX.184058172	1C	16348789	-0.000496045	-0.000255577	-0.000175695	-0.000127498	2.46e-07	6.53e-08	3.09e-08	1.63e-08	4.84e-05	4.8e-05	4.84e-05	4.7e-05
AX.184424300	1C	16367844	0.000355526	0.000120917	-0.000102809	-4.75103e-05	1.26e-07	1.46e-08	1.06e-08	2.26e-09	4.84e-05	4.81e-05	4.93e-05	5.08e-05
AX.184066185	1C	16424258	-0.000385597	-0.000483621	-0.000229836	-0.000122484	1.49e-07	2.34e-07	5.28e-08	1.5e-08	4.91e-05	5.02e-05	4.99e-05	4.89e-05
AX.184537916	1C	16428619	0.00015466	-7.11648e-05	-5.77757e-05	-6.80972e-05	2.39e-08	5.06e-09	3.34e-09	4.64e-09	4.84e-05	4.85e-05	4.83e-05	4.87e-05
AX.184465462	1C	16466838	0.000311713	0.00027773	0.000104413	0.000124358	9.72e-08	7.71e-08	1.09e-08	1.55e-08	4.82e-05	4.91e-05	4.77e-05	4.89e-05
AX.184716176	1C	16504512	-0.0010321	-0.000621188	-0.000583603	-0.000447102	1.07e-06	3.86e-07	3.41e-07	2e-07	4.81e-05	4.77e-05	4.86e-05	4.75e-05
AX.184070579	1C	16504641	-0.000579876	-0.000617749	-5.8782e-06	8.3887e-05	3.36e-07	3.82e-07	3.46e-11	7.04e-09	4.8e-05	4.85e-05	4.81e-05	4.87e-05
AX.184021639	1C	16565704	0.000313765	0.000422142	0.000215189	0.000172689	9.84e-08	1.78e-07	4.63e-08	2.98e-08	4.84e-05	4.77e-05	4.8e-05	4.9e-05
AX.184682698	1C	16599737	-0.000366419	-0.000273956	-6.5821e-05	0.000108715	1.34e-07	7.51e-08	4.33e-09	1.18e-08	4.83e-05	4.84e-05	4.91e-05	4.82e-05
AX.184257263	1C	16600933	0.000860154	0.000714844	0.000130652	9.86183e-05	7.4e-07	5.11e-07	1.71e-08	9.73e-09	4.85e-05	4.85e-05	4.82e-05	4.88e-05
AX.184257264	1C	16621069	0.000287859	0.000537471	7.42878e-05	4.27443e-05	8.29e-08	2.89e-07	5.52e-09	1.83e-09	4.79e-05	4.96e-05	4.84e-05	4.84e-05
AX.184716178	1C	16690869	4.52964e-05	-4.73274e-05	0.000100264	-9.35658e-05	2.05e-09	2.24e-09	1.01e-08	8.75e-09	4.81e-05	4.85e-05	4.83e-05	4.91e-05
AX.184124346	1C	16700824	0.000237396	0.000383438	3.25586e-05	0.00035839	5.64e-08	1.47e-07	1.06e-09	1.28e-07	4.76e-05	4.85e-05	4.8e-05	4.65e-05
AX.184347086	1C	16721880	-0.000327443	0.000175015	5.97716e-05	-0.000126905	1.07e-07	3.06e-08	3.57e-09	1.61e-08	4.78e-05	4.82e-05	4.95e-05	4.96e-05
AX.184380750	1C	16723768	0.000549209	0.000145418	0.000335141	0.000271803	3.02e-07	2.11e-08	1.12e-07	7.39e-08	4.83e-05	4.82e-05	4.85e-05	4.3e-05
AX.184174907	1C	16733090	-0.000148417	-0.000348079	-1.09744e-05	0.000106715	2.2e-08	1.21e-07	1.2e-10	1.14e-08	4.83e-05	4.87e-05	4.72e-05	4.85e-05
AX.184851108	1C	16736706	-0.000248786	5.00835e-05	-0.000488115	-0.000215931	6.19e-08	2.51e-09	2.38e-07	4.66e-08	4.77e-05	4.87e-05	4.77e-05	4.89e-05
AX.184103376	1C	16902804	0.00036377	0.000632906	0.00011305	-0.000105284	1.32e-07	4.01e-07	1.28e-08	1.11e-08	4.83e-05	4.85e-05	4.76e-05	5.06e-05
AX.184132015	1C	16971088	-0.000137072	-1.83203e-05	-7.24122e-05	-0.000279677	1.88e-08	3.36e-10	5.24e-09	7.82e-08	4.79e-05	4.79e-05	4.69e-05	4.9e-05
AX.184494269	1C	17008620	0.0003131	0.000205723	6.49951e-05	-0.000231423	9.8e-08	4.23e-08	4.22e-09	5.36e-08	4.75e-05	4.86e-05	4.86e-05	4.57e-05
AX.184045208	1C	17012114	0.000307987	0.000410016	7.90978e-05	0.000103792	9.49e-08	1.68e-07	6.26e-09	1.08e-08	4.85e-05	4.71e-05	4.78e-05	4.71e-05
AX.184148034	1C	17039556	0.000471862	0.00054621	0.000112134	0.000107949	2.23e-07	2.98e-07	1.26e-08	1.17e-08	4.77e-05	4.94e-05	4.94e-05	4.76e-05
AX.184907217	1C	17063507	0.000163559	-9.11945e-05	-7.6574e-05	-3.6955e-05	2.68e-08	8.32e-09	5.86e-09	1.37e-09	4.77e-05	4.87e-05	4.91e-05	4.72e-05
AX.184224805	1C	17065371	0.000298177	-2.4391e-06	0.000123522	-3.63224e-05	8.89e-08	5.95e-12	1.53e-08	1.32e-09	4.78e-05	4.79e-05	4.99e-05	4.6e-05
AX.123397679	1C	17075602	0.000371631	0.000231011	-3.65958e-05	0.000167832	1.38e-07	5.34e-08	1.34e-09	2.82e-08	4.8e-05	4.79e-05	4.94e-05	4.88e-05
AX.184025881	1C	17101622	-0.000223771	-0.000642499	-0.000133247	-0.000138249	5.01e-08	4.13e-07	1.78e-08	1.91e-08	4.83e-05	4.81e-05	4.93e-05	4.96e-05
AX.184561835	1C	17132542	0.000130275	0.000444664	-7.12525e-05	-0.000198476	1.7e-08	1.98e-07	5.08e-09	3.94e-08	4.77e-05	4.74e-05	4.75e-05	5.15e-05
AX.184035842	1C	17170844	0.000111017	0.000198271	0.000106168	5.14718e-05	1.23e-08	3.93e-08	1.13e-08	2.65e-09	4.8e-05	4.86e-05	4.73e-05	4.76e-05
AX.184110164	1C	17202568	0.000779622	0.000636393	0.000681347	0.000222368	6.08e-07	4.05e-07	4.64e-07	4.94e-08	4.79e-05	4.73e-05	4.66e-05	5.35e-05
AX.184246307	1C	17267879	-0.000197781	-0.000379218	1.86096e-06	-2.40523e-05	3.91e-08	1.44e-07	3.46e-12	5.79e-10	4.77e-05	4.74e-05	4.86e-05	4.78e-05
AX.184204244	1C	17285965	-0.000312261	-0.000542202	-0.000125022	1.41193e-05	9.75e-08	2.94e-07	1.56e-08	1.99e-10	4.85e-05	4.8e-05	4.8e-05	4.67e-05
AX.184380762	1C	17304840	-0.000392563	-0.000772502	4.86347e-05	-3.26566e-05	1.54e-07	5.97e-07	2.37e-09	1.07e-09	4.8e-05	4.79e-05	4.71e-05	5e-05
AX.184465472	1C	17306104	4.94939e-05	0.000139276	-1.45393e-05	0.000134622	2.45e-09	1.94e-08	2.11e-10	1.81e-08	4.84e-05	4.94e-05	4.78e-05	4.84e-05
AX.184898713	1C	17332859	0.000237788	0.000199269	-4.46008e-05	-0.000156414	5.65e-08	3.97e-08	1.99e-09	2.45e-08	4.79e-05	4.84e-05	4.94e-05	5.08e-05
AX.184268151	1C	17356319	0.000695679	0.000626942	5.42092e-05	7.6786e-05	4.84e-07	3.93e-07	2.94e-09	5.9e-09	4.79e-05	4.76e-05	4.82e-05	4.66e-05
AX.184494271	1C	17377236	0.000678904	0.000214855	0.00030578	0.000242024	4.61e-07	4.62e-08	9.35e-08	5.86e-08	4.82e-05	4.72e-05	4.74e-05	5.17e-05
AX.184369527	1C	17498846	8.72182e-05	0.000129273	1.19021e-05	3.22597e-05	7.61e-09	1.67e-08	1.42e-10	1.04e-09	4.82e-05	4.75e-05	4.87e-05	4.83e-05
AX.184268159	1C	17523112	0.000711691	0.000667346	6.7571e-07	7.99715e-05	5.07e-07	4.45e-07	4.57e-13	6.4e-09	4.84e-05	4.78e-05	4.79e-05	4.45e-05
AX.184576895	1C	17660799	-0.000304185	-0.000482742	-0.000159385	-0.000212016	9.25e-08	2.33e-07	2.54e-08	4.5e-08	4.76e-05	4.89e-05	4.88e-05	4.78e-05
AX.184455441	1C	17676707	0.000622545	0.000314368	0.000345866	0.000112388	3.88e-07	9.88e-08	1.2e-07	1.26e-08	4.81e-05	4.92e-05	4.86e-05	4.72e-05
AX.184561840	1C	17679688	-0.000665028	-0.000182365	-0.000285453	-4.47302e-05	4.42e-07	3.33e-08	8.15e-08	2e-09	4.85e-05	4.79e-05	4.84e-05	4.88e-05
AX.184214516	1C	17746602	0.000741225	0.000732201	0.000165912	0.000183509	5.49e-07	5.36e-07	2.75e-08	3.37e-08	4.82e-05	4.76e-05	4.68e-05	4.68e-05
AX.184598110	1C	17871116	0.000621636	0.000725554	0.000121741	6.47993e-05	3.86e-07	5.26e-07	1.48e-08	4.2e-09	4.81e-05	4.71e-05	4.79e-05	4.78e-05
AX.184091199	1C	17906307	0.000237733	-0.000444382	0.000324622	0.000335349	5.65e-08	1.97e-07	1.05e-07	1.12e-07	4.82e-05	4.8e-05	4.92e-05	4.85e-05
AX.184279174	1C	17921387	0.000230796	0.000533942	-7.8177e-05	-5.89903e-05	5.33e-08	2.85e-07	6.11e-09	3.48e-09	4.84e-05	5e-05	4.91e-05	5.16e-05
AX.184040156	1C	17973800	-0.000147834	2.00804e-05	-4.77115e-05	6.91637e-05	2.19e-08	4.03e-10	2.28e-09	4.78e-09	4.79e-05	4.95e-05	4.84e-05	4.95e-05
AX.184194204	1C	18000547	-0.000759275	-0.00069781	-8.64171e-05	-9.15089e-05	5.76e-07	4.87e-07	7.47e-09	8.37e-09	4.8e-05	4.71e-05	4.91e-05	4.92e-05
AX.184955054	1C	18019917	0.000440913	0.000215337	0.000169994	6.868e-05	1.94e-07	4.64e-08	2.89e-08	4.72e-09	4.81e-05	4.88e-05	4.71e-05	4.89e-05
AX.184852742	1C	18076618	0.000257086	-1.34778e-05	3.83468e-05	-0.000114777	6.61e-08	1.82e-10	1.47e-09	1.32e-08	4.83e-05	4.75e-05	4.88e-05	4.74e-05
AX.184935031	1C	18082667	-0.00165253	-0.00110802	-0.000595864	-0.000146514	2.73e-06	1.23e-06	3.55e-07	2.15e-08	4.86e-05	4.85e-05	4.78e-05	4.71e-05
AX.184669742	1C	18095587	0.0012121	0.000698192	0.000923822	0.00017459	1.47e-06	4.87e-07	8.53e-07	3.05e-08	4.84e-05	4.88e-05	4.96e-05	4.77e-05
AX.184640366	1C	18181293	-0.000543245	-0.00016737	-2.25641e-05	0.000163097	2.95e-07	2.8e-08	5.09e-10	2.66e-08	4.8e-05	4.81e-05	4.97e-05	5.11e-05
AX.184553992	1C	18211078	-0.0014411	-0.000967401	-0.000343868	-0.000318418	2.08e-06	9.36e-07	1.18e-07	1.01e-07	4.81e-05	4.82e-05	4.79e-05	5.22e-05
AX.184139895	1C	18232853	0.00036897	0.000572163	0.000222258	9.95018e-05	1.36e-07	3.27e-07	4.94e-08	9.9e-09	4.82e-05	4.89e-05	4.77e-05	4.78e-05
AX.184313285	1C	18286007	0.00112115	0.000555543	0.000541229	6.75086e-05	1.26e-06	3.09e-07	2.93e-07	4.56e-09	4.76e-05	4.76e-05	4.73e-05	4.78e-05
AX.184705304	1C	18311619	0.000471182	0.0001206	0.000248338	-6.39433e-05	2.22e-07	1.45e-08	6.17e-08	4.09e-09	4.84e-05	4.83e-05	4.81e-05	4.67e-05
AX.184117176	1C	18311741	-0.000141891	0.000528507	-0.000427659	-0.000116774	2.01e-08	2.79e-07	1.83e-07	1.36e-08	4.82e-05	4.71e-05	4.92e-05	4.98e-05
AX.184765916	1C	18388858	6.30859e-05	-0.000126955	-0.000201029	-8.01033e-05	3.98e-09	1.61e-08	4.04e-08	6.42e-09	4.8e-05	4.72e-05	4.83e-05	4.72e-05
AX.184313288	1C	18426636	0.000147691	0.000118956	-4.25848e-05	-0.000198583	2.18e-08	1.42e-08	1.81e-09	3.94e-08	4.81e-05	4.92e-05	4.79e-05	4.5e-05
AX.184700422	1C	18432265	-6.20777e-05	-0.000211891	-2.94113e-05	-1.7874e-05	3.85e-09	4.49e-08	8.65e-10	3.19e-10	4.83e-05	4.99e-05	4.78e-05	5.04e-05
AX.184714078	1C	18515592	-0.000573932	-0.000342357	-0.000333759	-0.000204045	3.29e-07	1.17e-07	1.11e-07	4.16e-08	4.82e-05	4.97e-05	4.77e-05	4.84e-05
AX.184434882	1C	18541054	0.000479522	0.000709464	0.000119262	0.000163728	2.3e-07	5.03e-07	1.42e-08	2.68e-08	4.78e-05	4.9e-05	4.96e-05	4.97e-05
AX.184944980	1C	18589436	0.000542204	0.000219498	0.000204157	-9.16543e-05	2.94e-07	4.82e-08	4.17e-08	8.4e-09	4.84e-05	4.79e-05	4.81e-05	5.04e-05
AX.184880032	1C	18590962	-0.000620007	-0.000346661	-0.000236685	-0.000204411	3.84e-07	1.2e-07	5.6e-08	4.18e-08	4.81e-05	4.73e-05	5e-05	5.27e-05
AX.184194217	1C	18597575	-0.000435299	-0.000301661	-0.000231641	-9.09906e-05	1.89e-07	9.1e-08	5.37e-08	8.28e-09	4.81e-05	4.8e-05	4.88e-05	4.93e-05
AX.184214527	1C	18598713	-0.000839497	-0.00030142	-0.000322879	-0.000153765	7.05e-07	9.09e-08	1.04e-07	2.36e-08	4.85e-05	4.88e-05	4.78e-05	4.72e-05
AX.184920691	1C	18768113	0.000240173	9.53377e-05	0.000115407	8.16943e-05	5.77e-08	9.09e-09	1.33e-08	6.67e-09	4.78e-05	4.83e-05	4.92e-05	5.12e-05
AX.184529567	1C	18783510	0.000154093	0.00071245	0.000370038	0.000174181	2.37e-08	5.08e-07	1.37e-07	3.03e-08	4.83e-05	4.92e-05	4.82e-05	4.7e-05
AX.184369543	1C	18808859	0.000550308	0.000737369	-0.000267843	-0.000217796	3.03e-07	5.44e-07	7.17e-08	4.74e-08	4.75e-05	4.91e-05	4.87e-05	4.72e-05
AX.184075369	1C	18849864	-0.00117162	-0.000483202	-0.000730875	-0.000201079	1.37e-06	2.33e-07	5.34e-07	4.04e-08	4.79e-05	4.67e-05	4.88e-05	4.69e-05
AX.184132031	1C	18896219	-0.000527617	-0.000323885	-0.000222342	-1.30148e-05	2.78e-07	1.05e-07	4.94e-08	1.69e-10	4.77e-05	4.86e-05	4.74e-05	4.62e-05
AX.184598121	1C	18968380	0.00115935	0.000647424	0.000256562	0.000129478	1.34e-06	4.19e-07	6.58e-08	1.68e-08	4.8e-05	4.77e-05	4.77e-05	4.82e-05
AX.184279208	1C	18995121	3.50224e-05	-0.000498003	2.7719e-05	-9.75433e-05	1.23e-09	2.48e-07	7.68e-10	9.51e-09	4.84e-05	5.02e-05	4.98e-05	4.63e-05
AX.184591225	1C	19021226	-0.000306327	-0.000259599	-0.000350499	-7.29936e-05	9.38e-08	6.74e-08	1.23e-07	5.33e-09	4.8e-05	4.81e-05	4.74e-05	4.72e-05
AX.184591226	1C	19030029	0.000543527	0.00046426	-0.000103515	-0.000106276	2.95e-07	2.16e-07	1.07e-08	1.13e-08	4.76e-05	4.79e-05	4.82e-05	4.48e-05
AX.184279209	1C	19046529	0.000346182	0.000308245	0.000243276	0.000164687	1.2e-07	9.5e-08	5.92e-08	2.71e-08	4.82e-05	4.82e-05	4.74e-05	4.79e-05
AX.184257299	1C	19114363	-0.00123969	-0.000981636	-0.000156648	9.08801e-05	1.54e-06	9.64e-07	2.45e-08	8.26e-09	4.81e-05	4.8e-05	4.88e-05	4.96e-05
AX.184669751	1C	19153548	-0.000224638	0.000181516	4.1869e-05	5.63947e-05	5.05e-08	3.29e-08	1.75e-09	3.18e-09	4.84e-05	4.72e-05	4.91e-05	4.54e-05
AX.184920704	1C	19166039	0.000550387	-8.71934e-05	-0.000258088	-0.00029527	3.03e-07	7.6e-09	6.66e-08	8.72e-08	4.86e-05	4.61e-05	4.86e-05	4.95e-05
AX.184324785	1C	19229757	-0.000187148	-0.000348462	-0.00023825	-8.44823e-05	3.5e-08	1.21e-07	5.68e-08	7.14e-09	4.8e-05	4.79e-05	4.96e-05	4.92e-05
AX.184434889	1C	19256796	0.00113674	0.00104745	0.000515595	-3.07122e-07	1.29e-06	1.1e-06	2.66e-07	9.43e-14	4.82e-05	4.86e-05	4.88e-05	4.69e-05
AX.184279216	1C	19326195	0.000275541	0.000224923	-0.000169641	1.55068e-05	7.59e-08	5.06e-08	2.88e-08	2.4e-10	4.81e-05	4.82e-05	4.69e-05	4.95e-05
AX.184184446	1C	19342311	-0.000197033	-0.000237867	-7.05754e-05	0.000147823	3.88e-08	5.66e-08	4.98e-09	2.19e-08	4.84e-05	4.73e-05	4.63e-05	5.21e-05
AX.184665270	1C	19399341	0.000595305	0.000377109	-8.66407e-05	-5.2978e-08	3.54e-07	1.42e-07	7.51e-09	2.81e-15	4.77e-05	5.03e-05	4.88e-05	4.78e-05
AX.184576912	1C	19429752	0.00143716	0.000838941	0.000625945	0.000201362	2.07e-06	7.04e-07	3.92e-07	4.05e-08	4.82e-05	4.91e-05	4.69e-05	4.52e-05
AX.184148061	1C	19446379	-0.000219435	-9.05659e-06	-9.63724e-05	5.26748e-05	4.82e-08	8.2e-11	9.29e-09	2.77e-09	4.81e-05	4.65e-05	4.92e-05	4.86e-05
AX.184786064	1C	19517893	0.000828557	0.000584325	0.000155125	-5.84051e-05	6.87e-07	3.41e-07	2.41e-08	3.41e-09	4.82e-05	4.76e-05	4.68e-05	5.03e-05
AX.184301789	1C	19560169	0.000522779	0.000574793	0.000149471	0.000182904	2.73e-07	3.3e-07	2.23e-08	3.35e-08	4.81e-05	4.71e-05	4.95e-05	4.9e-05
AX.184021643	1C	19586013	-0.000239063	-0.000664044	-2.40347e-05	7.84207e-05	5.72e-08	4.41e-07	5.78e-10	6.15e-09	4.79e-05	4.9e-05	4.74e-05	4.66e-05
AX.184475455	1C	19715530	0.000182342	-0.000253242	0.000100468	-0.000205725	3.32e-08	6.41e-08	1.01e-08	4.23e-08	4.85e-05	4.79e-05	4.75e-05	4.7e-05
AX.184214543	1C	19736733	-4.56296e-05	0.000142326	-0.00021423	-3.75716e-06	2.08e-09	2.03e-08	4.59e-08	1.41e-11	4.8e-05	4.72e-05	4.98e-05	4.64e-05
AX.184485052	1C	19818643	0.000323823	0.000292381	0.000115842	4.1825e-05	1.05e-07	8.55e-08	1.34e-08	1.75e-09	4.8e-05	4.87e-05	4.82e-05	4.72e-05
AX.184475457	1C	19826136	0.000969263	0.000438084	0.000317095	5.80413e-05	9.39e-07	1.92e-07	1.01e-07	3.37e-09	4.87e-05	4.9e-05	4.82e-05	4.74e-05
AX.184902917	1C	19852651	-0.000922879	-0.000905495	-0.000247653	-9.6274e-05	8.52e-07	8.2e-07	6.13e-08	9.27e-09	4.83e-05	4.73e-05	4.86e-05	4.88e-05
AX.184402754	1C	19882938	-0.000254827	-0.000156406	-0.000376003	-8.48416e-05	6.49e-08	2.45e-08	1.41e-07	7.2e-09	4.78e-05	4.78e-05	4.88e-05	4.89e-05
AX.184920710	1C	19914547	-1.12209e-05	-6.16624e-05	0.000149722	8.93892e-05	1.26e-10	3.8e-09	2.24e-08	7.99e-09	4.79e-05	4.72e-05	4.9e-05	5.24e-05
AX.184066197	1C	20016848	0.000316121	-2.65728e-05	0.00019039	9.08343e-05	9.99e-08	7.06e-10	3.62e-08	8.25e-09	4.8e-05	4.77e-05	4.65e-05	4.72e-05
AX.184051283	1C	20060597	0.00011695	0.000132526	6.74522e-05	-0.000102568	1.37e-08	1.76e-08	4.55e-09	1.05e-08	4.85e-05	4.59e-05	4.91e-05	4.85e-05
AX.184156785	1C	20078596	0.000668882	0.000747073	0.000292531	9.65684e-05	4.47e-07	5.58e-07	8.56e-08	9.33e-09	4.85e-05	4.85e-05	4.93e-05	4.93e-05
AX.184738526	1C	20111049	0.000389519	0.000730641	-1.60019e-05	-2.12049e-05	1.52e-07	5.34e-07	2.56e-10	4.5e-10	4.76e-05	4.8e-05	4.95e-05	4.72e-05
AX.184402759	1C	20235581	-0.00039191	-0.000515286	-2.5171e-06	9.74772e-05	1.54e-07	2.66e-07	6.34e-12	9.5e-09	4.84e-05	4.98e-05	4.72e-05	4.85e-05
AX.184032285	1C	20317891	0.000335546	0.00072722	5.56061e-05	3.66897e-05	1.13e-07	5.29e-07	3.09e-09	1.35e-09	4.9e-05	4.63e-05	4.88e-05	4.55e-05
AX.184313305	1C	20322636	-0.000514932	-0.000311505	0.000272667	0.000488085	2.65e-07	9.7e-08	7.43e-08	2.38e-07	4.81e-05	4.7e-05	4.77e-05	4.85e-05
AX.184054649	1C	20351935	0.000475692	0.000541728	0.000178691	5.75808e-05	2.26e-07	2.93e-07	3.19e-08	3.32e-09	4.79e-05	4.62e-05	4.77e-05	4.78e-05
AX.184313307	1C	20383128	-0.000527776	-0.000170656	-0.000347463	-5.47459e-05	2.79e-07	2.91e-08	1.21e-07	3e-09	4.81e-05	4.8e-05	4.82e-05	4.69e-05
AX.184759554	1C	20434400	-0.0001529	7.90518e-05	0.000252637	0.000114345	2.34e-08	6.25e-09	6.38e-08	1.31e-08	4.84e-05	4.78e-05	4.75e-05	4.77e-05
AX.184020331	1C	20465144	-0.000296466	-6.06142e-05	7.31331e-05	0.000200839	8.79e-08	3.67e-09	5.35e-09	4.03e-08	4.87e-05	4.87e-05	4.88e-05	5.04e-05
AX.184194237	1C	20523892	0.00036448	0.000236547	0.000326045	0.000106812	1.33e-07	5.6e-08	1.06e-07	1.14e-08	4.81e-05	4.65e-05	4.87e-05	4.83e-05
AX.184380816	1C	20588251	2.94218e-05	-0.000389754	-5.92883e-05	-8.90644e-05	8.66e-10	1.52e-07	3.52e-09	7.93e-09	4.86e-05	4.63e-05	4.78e-05	4.91e-05
AX.184058185	1C	20592451	3.97713e-05	-0.000216511	-0.000102091	0.000221465	1.58e-09	4.69e-08	1.04e-08	4.9e-08	4.78e-05	4.81e-05	4.84e-05	4.97e-05
AX.184944988	1C	20608229	0.000816867	0.000483201	0.000363459	0.000192725	6.67e-07	2.33e-07	1.32e-07	3.71e-08	4.84e-05	4.78e-05	4.92e-05	5.04e-05
AX.184554021	1C	20642703	-0.000128493	0.000279523	3.77445e-05	5.28795e-06	1.65e-08	7.81e-08	1.42e-09	2.8e-11	4.81e-05	4.74e-05	4.78e-05	4.79e-05
AX.184369563	1C	20754803	0.00042759	0.000142299	7.97135e-05	0.000166514	1.83e-07	2.02e-08	6.35e-09	2.77e-08	4.83e-05	4.59e-05	4.82e-05	4.55e-05
AX.184214549	1C	20783915	0.0001639	-0.000124886	0.000176536	0.000363862	2.69e-08	1.56e-08	3.12e-08	1.32e-07	4.81e-05	4.82e-05	4.66e-05	4.72e-05
AX.184967728	1C	20795829	-0.000267273	-0.000263826	-0.000221857	-2.1101e-05	7.14e-08	6.96e-08	4.92e-08	4.45e-10	4.82e-05	4.86e-05	4.84e-05	4.45e-05
AX.184730941	1C	20819410	0.000612439	-0.000380448	0.000639209	0.000322419	3.75e-07	1.45e-07	4.09e-07	1.04e-07	4.75e-05	4.83e-05	4.88e-05	4.89e-05
AX.184737166	1C	20848596	-0.000340895	-0.000241576	-0.000208628	-6.81429e-05	1.16e-07	5.84e-08	4.35e-08	4.64e-09	4.83e-05	4.86e-05	4.82e-05	4.86e-05
AX.184611273	1C	20898811	0.000170496	0.000130888	-0.000110062	-0.00019488	2.91e-08	1.71e-08	1.21e-08	3.8e-08	4.87e-05	4.79e-05	4.89e-05	4.91e-05
AX.184561863	1C	20927108	-3.11718e-05	0.00065221	1.56963e-05	0.000101404	9.72e-10	4.25e-07	2.46e-10	1.03e-08	4.85e-05	4.79e-05	4.8e-05	5.1e-05
AX.184132056	1C	20986724	0.000314727	0.000440907	9.67004e-05	4.11442e-05	9.91e-08	1.94e-07	9.35e-09	1.69e-09	4.79e-05	4.74e-05	4.76e-05	4.92e-05
AX.184380824	1C	20997561	-0.000337837	9.35388e-07	-0.00022385	-0.00013466	1.14e-07	8.75e-13	5.01e-08	1.81e-08	4.8e-05	4.82e-05	4.88e-05	4.98e-05
AX.184224842	1C	21042507	-0.000375782	-0.000420983	-0.000318676	-0.000122259	1.41e-07	1.77e-07	1.02e-07	1.49e-08	4.85e-05	4.79e-05	4.8e-05	4.77e-05
AX.184445349	1C	21076073	0.000333977	0.000424826	0.000212673	0.00023105	1.12e-07	1.8e-07	4.52e-08	5.34e-08	4.82e-05	4.89e-05	4.76e-05	4.88e-05
AX.184712020	1C	21079114	6.96982e-05	6.98144e-05	-2.88902e-05	0.000133362	4.86e-09	4.87e-09	8.35e-10	1.78e-08	4.79e-05	5e-05	4.91e-05	4.49e-05
AX.184925502	1C	21119008	-0.000981147	-0.000437906	-0.000262798	-5.33523e-06	9.63e-07	1.92e-07	6.91e-08	2.85e-11	4.79e-05	4.7e-05	4.83e-05	4.67e-05
AX.184702910	1C	21164966	-0.000304534	-0.000303093	-0.000108622	0.000230141	9.27e-08	9.19e-08	1.18e-08	5.3e-08	4.82e-05	4.71e-05	4.9e-05	4.92e-05
AX.184369569	1C	21285502	0.000903761	0.000918753	0.000370693	7.97243e-05	8.17e-07	8.44e-07	1.37e-07	6.36e-09	4.76e-05	4.87e-05	4.71e-05	4.98e-05
AX.184290568	1C	21312352	0.000768823	0.000921407	7.34653e-06	3.85062e-05	5.91e-07	8.49e-07	5.4e-11	1.48e-09	4.8e-05	4.99e-05	4.82e-05	4.72e-05
[truncated: 18,780 more rows]
